# Supplementary material for: The role of hypothyroidism in cirrhosis pathogenesis: A retrospective cohort study and multi-omics integration analysis
Source: PLoS Genet. 2025 Nov 7;21(11):e1011947. doi: 10.1371/journal.pgen.1011947 (PMC12611128; doi:10.1371/journal.pgen.1011947)
Supplement: S1 Table — (XLSX) [file pgen.1011947.s001.xlsx]

## Sheet: Sheet1
S1: Summary of GWAS, eQTL, RNA-seq, scRNA-seq, and Drug Database Resources Used for Hypothyroidism and Cirrhosis Research
ID	Description	Cases	Controls	Samplesize	Download link
Type: GWAS
UKB	Validation_Hypothyroidism	14171	391429	405600	https://www.ukbiobank.ac.uk/
Finngen	Replication_Hypothyroidism	49055	329775	378830	https://www.finngen.fi/en
Jonas Ghouse et al.	Validation_Cirrhosis	15225	1564786	1580011	PMID: 38632349
Finngen	Replication_Cirrhosis	5545	494803	500348	https://www.finngen.fi/en
Type: eQTL
eQTLGen	Whole blood eQTL	\	\	31684	https://www.eqtlgen.org/phase1.html
Type: Bulk RNA-seq
GSE56140	Cirrhosis	32	\	32	https://www.ncbi.nlm.nih.gov/geo/query/acc.cgi?acc=GSE56140
GSE164760	Cirrhosis	8	6	14	https://www.ncbi.nlm.nih.gov/geo/query/acc.cgi?acc=GSE164760
GSE89632	Cirrhosis	13	10	23	https://www.ncbi.nlm.nih.gov/geo/query/acc.cgi?acc=GSE89632
GSE176153	Hashimoto's thyroiditis	4	4	8	https://www.ncbi.nlm.nih.gov/geo/query/acc.cgi?acc=GSE176153
GSE138198	Hashimoto's thyroiditis	13	3	16	https://www.ncbi.nlm.nih.gov/geo/query/acc.cgi?acc=GSE138198
Type: scRNA-seq
GSE159977	Hepatitis	4	\	4	https://www.ncbi.nlm.nih.gov/geo/query/acc.cgi?acc=GSE159977
GSE136103	Healthy and Cirrhosis	5	5	10	https://www.ncbi.nlm.nih.gov/geo/query/acc.cgi?acc=GSE136103
Type: Drug Data
PubChem	Drug molecular structure	\	\	\	https://pubchem.ncbi.nlm.nih.gov/
CHEMBL	Drug molecular structure	\	\	\	https://www.ebi.ac.uk/chembl/
