# Supplementary material for: The role of hypothyroidism in cirrhosis pathogenesis: A retrospective cohort study and multi-omics integration analysis
Source: PLoS Genet. 2025 Nov 7;21(11):e1011947. doi: 10.1371/journal.pgen.1011947 (PMC12611128; doi:10.1371/journal.pgen.1011947)
Supplement: S2 Table — (XLSX) [file pgen.1011947.s002.xlsx]

## Sheet: Sheet1
S2: LDSC Results with Hypothyroidism and Cirrhosis
Type: Genetic Contribution
Trait	Total Liability scale heritability (SE)	h2_Z_score	h2_P	Lambda_GC	Mean_Chi2	Intercept (SE)	Ratio (SE)
Hypothyroidism	0.1764 (0.0148)	11.9189	<0.0001	1.1683	1.2656	1.03 (0.0077)	0.1131 (0.0292)
Cirrhosis	0.1293 (0.021)	6.1571	<0.0001	1.1113	1.1464	1.0179 (0.007)	0.1221 (0.048)
Type: Genetic Correlation
Trait	Genetic Correlation (SE)	rg_Z_score	rg_P
Hypothyroidism	0.2135 (0.0581)	3.6752	0.0002
Cirrhosis
