# Supplementary material for: The role of hypothyroidism in cirrhosis pathogenesis: A retrospective cohort study and multi-omics integration analysis
Source: PLoS Genet. 2025 Nov 7;21(11):e1011947. doi: 10.1371/journal.pgen.1011947 (PMC12611128; doi:10.1371/journal.pgen.1011947)
Supplement: S3 Table — (XLSX) [file pgen.1011947.s003.xlsx]

## Sheet: Sheet1
S3: Screening of Genetic Instruments for Potential Horizontal Pleiotropy via GWAS Catalog
SNP	Data_source	riskAllele	pValue	pValueAnnotation	riskFrequency	orValue	beta	ci	mappedGenes	traitName	efoTraits	bgTraits	accessionId	locations	pubmedId	author
rs10424978	Discovery_Hypothyroidism	rs10424978-?	3e-23	-	NR	-	-	-	PLIN3,TICAM1	Hypothyroidism	hypothyroidism	-	GCST007073	19:4837545	30595370	Kichaev G
rs10424978	Discovery_Hypothyroidism	rs10424978-A	3e-12	-	0.60079	1.06383	-	[1.04-1.08]	PLIN3,TICAM1	Keratinocyte cancer (MTAG)	keratinocyte carcinoma	-	GCST008870	19:4837545	31174203	Liyanage UE
rs10424978	Discovery_Hypothyroidism	rs10424978-A	2e-14	-	0.608962	1.07	-	[1.05-1.09]	PLIN3,TICAM1	Basal cell carcinoma	basal cell carcinoma	-	GCST008871	19:4837545	31174203	Liyanage UE
rs10424978	Discovery_Hypothyroidism	rs10424978-A	3e-14	-	NR	-	0.0775 unit decrease	[0.058-0.097]	PLIN3,TICAM1	Hypothyroidism	hypothyroidism	-	GCST90018862	19:4837545	34594039	Sakaue S
rs10424978	Discovery_Hypothyroidism	rs10424978-A	1e-09	-	NR	-	0.0598 unit increase	[0.041-0.079]	PLIN3,TICAM1	Skin cancer	skin neoplasm	-	GCST90018921	19:4837545	34594039	Sakaue S
rs10424978	Discovery_Hypothyroidism	rs10424978-A	2e-19	-	0.600398	-	0.08644083 unit decrease	[0.066-0.106]	PLIN3,TICAM1	Hypothyroidism	hypothyroidism	-	GCST90468138	19:4837545	39789286	Loya H
rs10424978	Discovery_Hypothyroidism	rs10424978-A	2e-17	-	0.598432	-	0.05269147 unit decrease	[0.04-0.065]	PLIN3,TICAM1	IFNL1 protein levels	interferon lambda-1 measurement	-	GCST90469516	19:4837545	39789286	Loya H
rs10424978	Discovery_Hypothyroidism	rs10424978-A	2e-23	-	NR	-	0.0817952 unit decrease	[0.066-0.098]	PLIN3,TICAM1	Hypothyroidism	hypothyroidism	-	GCST90204167	19:4837545	36093044	Mathieu S
rs10424978	Discovery_Hypothyroidism	rs10424978-C	9e-14	-	0.4175	-	0.05464 unit decrease	[0.039-0.07]	PLIN3,TICAM1	Melanomas of skin, dx or hx (PheCode 172.1)	cutaneous melanoma	-	GCST90475577	19:4837545	39024449	Verma A
rs10424978	Discovery_Hypothyroidism	rs10424978-C	2e-22	-	0.4176	-	0.08344 unit decrease	[0.065-0.101]	PLIN3,TICAM1	Basal cell carcinoma (PheCode 172.21)	basal cell carcinoma	-	GCST90475582	19:4837545	39024449	Verma A
rs10424978	Discovery_Hypothyroidism	rs10424978-C	3e-13	-	0.3771	-	0.05486 unit decrease	[0.041-0.069]	PLIN3,TICAM1	Other non-epithelial cancer of skin (PheCode 172.2)	skin neoplasm	-	GCST90479797	19:4837545	39024449	Verma A
rs10424978	Discovery_Hypothyroidism	rs10424978-C	5e-14	-	0.4174	-	0.05246 unit decrease	[0.038-0.067]	PLIN3,TICAM1	Skin cancer	skin cancer	-	GCST90475189	19:4837545	39024449	Verma A
rs1107342	Discovery_Hypothyroidism	rs1107342-G	3e-08	-	0.407	1.06	-	-	NEK6	Sinonasal disease	nasal disorder	-	GCST90269786	9:124311033	36653354	Saarentaus EC
rs11675342	Discovery_Hypothyroidism	rs11675342-?	1e-29	-	NR	-	-	-	TPO	Hypothyroidism	hypothyroidism	-	GCST007073	2:1403856	30595370	Kichaev G
rs11675342	Discovery_Hypothyroidism	rs11675342-?	3e-09	-	NR	-	-	-	TPO	Autoimmune traits	autoimmune disease	-	GCST007071	2:1403856	30595370	Kichaev G
rs11675342	Discovery_Hypothyroidism	rs11675342-?	6e-14	-	NR	1.099	-	[1.08-1.12]	TPO	Hypothyroidism	hypothyroidism	-	GCST003988	2:1403856	27182965	Pickrell JK
rs11675342	Discovery_Hypothyroidism	rs11675342-T	2e-10	-	0.43	-	0.16 unit increase	[0.11-0.21]	TPO	Hypothyroidism	hypothyroidism	-	GCST006898	2:1403856	30367059	Teumer A
rs11675342	Discovery_Hypothyroidism	rs11675342-T	1e-21	-	0.424	1.09	-	[NR]	TPO	Autoimmune thyroid disease	autoimmune thyroid disease	-	GCST010571	2:1403856	32581359	Saevarsdottir S
rs11675342	Discovery_Hypothyroidism	rs11675342-T	1e-26	-	NR	-	0.0938 unit increase	[0.077-0.111]	TPO	Medication use (thyroid preparations)	Thyroid preparation use measurement	-	GCST90018990	2:1403856	34594039	Sakaue S
rs11675342	Discovery_Hypothyroidism	rs11675342-T	5e-32	-	NR	1.1	-	[1.08-1.12]	TPO	Hypothyroidism	hypothyroidism	-	GCST90319320	2:1403856	39067062	Figuerêdo J
rs11675342	Discovery_Hypothyroidism	rs11675342-T	8e-15	-	NR	-	0.03 unit increase	[0.022-0.038]	TPO	Thyroid stimulating hormone levels	thyroid stimulating hormone amount	-	GCST90319321	2:1403856	39067062	Figuerêdo J
rs11675342	Discovery_Hypothyroidism	rs11675342-T	1e-19	-	NR	-	0.0906 unit increase	[0.071-0.11]	TPO	Hypothyroidism	hypothyroidism	-	GCST90018862	2:1403856	34594039	Sakaue S
rs11675342	Discovery_Hypothyroidism	rs11675342-T	9e-26	-	0.422518	-	0.098896384 unit increase	[0.079-0.119]	TPO	Hypothyroidism	hypothyroidism	-	GCST90468138	2:1403856	39789286	Loya H
rs11675342	Discovery_Hypothyroidism	rs11675342-T	1e-13	-	NR	1.08	-	-	TPO	Autoimmune thyroid disease	autoimmune thyroid disease	-	GCST90454273	2:1403856	37002690	Zeng Y
rs11675342	Discovery_Hypothyroidism	rs11675342-T	6e-25	-	0.423396	-	0.09530659 unit increase	[0.077-0.113]	TPO	Medication use (thyroid preparations)	Thyroid preparation use measurement	-	GCST007932	2:1403856	31015401	Wu Y
rs11675342	Discovery_Hypothyroidism	rs11675342-T	6e-28	-	NR	-	0.0883392 unit increase	[0.073-0.104]	TPO	Hypothyroidism	hypothyroidism	-	GCST90204167	2:1403856	36093044	Mathieu S
rs11675342	Discovery_Hypothyroidism	rs11675342-C	2e-98	-	0.5986	-	0.1407 unit decrease	[0.13-0.15]	TPO	Hypothyroidism NOS (PheCode 244.4)	hypothyroidism	-	GCST90479869	2:1403856	39024449	Verma A
rs11675342	Discovery_Hypothyroidism	rs11675342-C	6e-158	-	0.5792	-	0.1533 unit decrease	[0.14-0.17]	TPO	Hypothyroidism (PheCode 244)	hypothyroidism	-	GCST90475647	2:1403856	39024449	Verma A
rs11675342	Discovery_Hypothyroidism	rs11675342-C	5e-155	-	0.5793	-	0.154 unit decrease	[0.14-0.17]	TPO	Hypothyroidism NOS (PheCode 244.4)	hypothyroidism	-	GCST90475653	2:1403856	39024449	Verma A
rs11675342	Discovery_Hypothyroidism	rs11675342-C	6e-53	-	0.5792	-	0.1391 unit decrease	[0.12-0.16]	TPO	Takes medication for Thyroid problems?	thyroid disease,drug use measurement	-	GCST90475277	2:1403856	39024449	Verma A
rs11675342	Discovery_Hypothyroidism	rs11675342-C	8e-54	-	0.5792	-	0.1261 unit decrease	[0.11-0.14]	TPO	Thyroid problems	thyroid disease	-	GCST90475276	2:1403856	39024449	Verma A
rs116926994	Discovery_Hypothyroidism	rs116926994-A	1e-19	(European)	0.9705	-	0.1823 unit decrease	-	TNFSF11,LINC02341	Total body bone mineral density	bone tissue density	-	GCST005348	13:42503109	29304378	Medina-Gomez C
rs116926994	Discovery_Hypothyroidism	rs116926994-A	4e-17	-	0.9711	-	0.1579 unit decrease	-	TNFSF11,LINC02341	Total body bone mineral density	bone tissue density	-	GCST005348	13:42503109	29304378	Medina-Gomez C
rs12980063	Discovery_Hypothyroidism	rs12980063-?	4e-08	-	NR	-	-	-	CPT1C	Autoimmune traits	autoimmune disease	-	GCST007071	19:49693735	30595370	Kichaev G
rs12980063	Discovery_Hypothyroidism	rs12980063-G	8e-10	-	NR	-	0.0548 unit decrease	[0.037-0.072]	CPT1C	Medication use (thyroid preparations)	Thyroid preparation use measurement	-	GCST90018990	19:49693735	34594039	Sakaue S
rs12980063	Discovery_Hypothyroidism	rs12980063-A	2e-15	-	NR	1.07	-	[1.05-1.08]	CPT1C	Hypothyroidism	hypothyroidism	-	GCST90319320	19:49693735	39067062	Figuerêdo J
rs12980063	Discovery_Hypothyroidism	rs12980063-G	9e-15	-	0.391682	-	0.073693186 unit decrease	[0.054-0.094]	CPT1C	Hypothyroidism	hypothyroidism	-	GCST90468138	19:49693735	39789286	Loya H
rs12980063	Discovery_Hypothyroidism	rs12980063-G	5e-11	-	0.391542	-	0.06152123 unit decrease	[0.043-0.08]	CPT1C	Medication use (thyroid preparations)	Thyroid preparation use measurement	-	GCST007932	19:49693735	31015401	Wu Y
rs12980063	Discovery_Hypothyroidism	rs12980063-A	5e-15	-	NR	-	0.064457 unit increase	[0.048-0.081]	CPT1C	Hypothyroidism	hypothyroidism	-	GCST90204167	19:49693735	36093044	Mathieu S
rs12980063	Discovery_Hypothyroidism	rs12980063-G	6e-06	-	0.3846	-	0.1409 unit increase	[0.08-0.202]	CPT1C	Spontaneous dizygotic twinning	positive regulation of ovulation	-	GCST90448243	19:49693735	37994447	Gordon SD
rs1516960	Discovery_Hypothyroidism	rs1516960-A	3e-10	-	NR	1.06	-	[1.04-1.08]	LINC00824	Hypothyroidism	hypothyroidism	-	GCST90319320	8:128462636	39067062	Figuerêdo J
rs1534430	Discovery_Hypothyroidism	rs1534430-?	1e-13	-	NR	-	-	-	MIR3681HG	Autoimmune traits	autoimmune disease	-	GCST007071	2:12504610	30595370	Kichaev G
rs1534430	Discovery_Hypothyroidism	rs1534430-?	7e-17	-	NR	-	-	-	MIR3681HG	Hypothyroidism	hypothyroidism	-	GCST007073	2:12504610	30595370	Kichaev G
rs1534430	Discovery_Hypothyroidism	rs1534430-?	1e-08	-	NR	-	-	-	MIR3681HG	Heel bone mineral density	heel bone mineral density	-	GCST007066	2:12504610	30595370	Kichaev G
rs1534430	Discovery_Hypothyroidism	rs1534430-C	3e-20	-	0.615	1.08696	-	[NR]	MIR3681HG	Autoimmune thyroid disease	autoimmune thyroid disease	-	GCST010571	2:12504610	32581359	Saevarsdottir S
rs1534430	Discovery_Hypothyroidism	rs1534430-T	1e-17	-	NR	-	0.086 unit decrease	[0.066-0.106]	MIR3681HG	Hypothyroidism	hypothyroidism	-	GCST90018862	2:12504610	34594039	Sakaue S
rs1534430	Discovery_Hypothyroidism	rs1534430-T	5e-18	-	0.389538	-	0.08278958 unit decrease	[0.063-0.103]	MIR3681HG	Hypothyroidism	hypothyroidism	-	GCST90468138	2:12504610	39789286	Loya H
rs1534430	Discovery_Hypothyroidism	rs1534430-T	6e-13	-	NR	0.93	-	-	MIR3681HG	Autoimmune thyroid disease	autoimmune thyroid disease	-	GCST90454273	2:12504610	37002690	Zeng Y
rs1534430	Discovery_Hypothyroidism	rs1534430-T	2e-18	-	0.389139	-	0.08207014 unit decrease	[0.064-0.1]	MIR3681HG	Medication use (thyroid preparations)	Thyroid preparation use measurement	-	GCST007932	2:12504610	31015401	Wu Y
rs1534430	Discovery_Hypothyroidism	rs1534430-T	3e-27	-	NR	-	0.0879371 unit decrease	[0.072-0.104]	MIR3681HG	Hypothyroidism	hypothyroidism	-	GCST90204167	2:12504610	36093044	Mathieu S
rs1723022	Discovery_Hypothyroidism	rs1723022-?	1e-08	-	NR	-	-	-	CD247	Hypothyroidism	hypothyroidism	-	GCST007073	1:167436181	30595370	Kichaev G
rs1723022	Discovery_Hypothyroidism	rs1723022-T	3e-09	-	NR	-	0.0557 unit increase	[0.037-0.074]	CD247	Medication use (thyroid preparations)	Thyroid preparation use measurement	-	GCST90018990	1:167436181	34594039	Sakaue S
rs1723022	Discovery_Hypothyroidism	rs1723022-T	7e-10	-	0.370454	-	0.059215497 unit increase	[0.04-0.078]	CD247	Medication use (thyroid preparations)	Thyroid preparation use measurement	-	GCST007932	1:167436181	31015401	Wu Y
rs2068128	Discovery_Hypothyroidism	rs2068128-A	2e-16	-	NR	-	0.0681867 unit decrease	[0.052-0.084]	TG	Hypothyroidism	hypothyroidism	-	GCST90204167	8:132905343	36093044	Mathieu S
rs2068128	Discovery_Hypothyroidism	rs2068128-?	4e-09	-	NR	-	-	-	TG	B-cell lymphoblastic leukemia or hypothyroidism (pleiotropy)	B-cell acute lymphoblastic leukemia,hypothyroidism	-	GCST90428826	8:132905343	38616254	Yu X
rs2111485	Discovery_Hypothyroidism	rs2111485-G	3e-08	(conditioned on rs17716942)	0.61	1.14	-	-	FAP,IFIH1	Psoriasis	psoriasis	-	GCST005527	2:162254026	23143594	Tsoi LC
rs2111485	Discovery_Hypothyroidism	rs2111485-G	1e-11	-	NR	1.15	-	[1.11–1.20]	FAP,IFIH1	Systemic lupus erythematosus	systemic lupus erythematosus	-	GCST003155	2:162254026	26502338	Bentham J
rs2111485	Discovery_Hypothyroidism	rs2111485-G	4e-18	-	0.61	1.17647	-	-	FAP,IFIH1	Type 1 diabetes	type 1 diabetes mellitus	-	GCST005536	2:162254026	25751624	Onengut-Gumuscu S
rs2111485	Discovery_Hypothyroidism	rs2111485-G	6e-25	-	0.6096	1.29769	-	[1.23-1.37]	FAP,IFIH1	Vitiligo	Vitiligo	-	GCST004785	2:162254026	27723757	Jin Y
rs2111485	Discovery_Hypothyroidism	rs2111485-?	2e-17	-	NR	-	-	-	FAP,IFIH1	Hypothyroidism	hypothyroidism	-	GCST007073	2:162254026	30595370	Kichaev G
rs2111485	Discovery_Hypothyroidism	rs2111485-?	7e-17	-	NR	-	-	-	FAP,IFIH1	Eosinophil counts	eosinophil count	-	GCST007065	2:162254026	30595370	Kichaev G
rs2111485	Discovery_Hypothyroidism	rs2111485-A	2e-10	(EA)	0.3915	1.08914	-	[1.06-1.12]	FAP,IFIH1	Ulcerative colitis	ulcerative colitis	-	GCST003045	2:162254026	26192919	Liu JZ
rs2111485	Discovery_Hypothyroidism	rs2111485-?	2e-12	(Psoriasis)	NR	-	-	-	FAP,IFIH1	Inflammatory skin disease	psoriasis	-	GCST002740	2:162254026	25574825	Baurecht H
rs2111485	Discovery_Hypothyroidism	rs2111485-G	1e-13	-	0.608095	-	0.016657537 unit decrease	[0.012-0.021]	FAP,IFIH1	Lymphocyte count	lymphocyte count	-	GCST90002388	2:162254026	32888494	Vuckovic D
rs2111485	Discovery_Hypothyroidism	rs2111485-G	7e-13	-	0.532437	-	-	-	FAP,IFIH1	Eosinophil counts	eosinophil count	-	GCST90002302	2:162254026	32888493	Chen MH
rs2111485	Discovery_Hypothyroidism	rs2111485-G	1e-20	-	0.508109	-	-	-	FAP,IFIH1	White blood cell count	myeloid leukocyte count	-	GCST90002378	2:162254026	32888493	Chen MH
rs2111485	Discovery_Hypothyroidism	rs2111485-G	6e-17	-	0.608051	-	0.018867277 unit decrease	[0.014-0.023]	FAP,IFIH1	Eosinophil counts	eosinophil count	-	GCST90002381	2:162254026	32888494	Vuckovic D
rs2111485	Discovery_Hypothyroidism	rs2111485-G	1e-15	-	0.607698	-	0.016185 SD unit decrease	[0.012-0.02]	FAP,IFIH1	Eosinophil counts	eosinophil count	-	GCST90002298	2:162254026	32888493	Chen MH
rs2111485	Discovery_Hypothyroidism	rs2111485-G	5e-15	-	0.62	1.3	-	[NR]	FAP,IFIH1	Vitiligo	Vitiligo	-	GCST001509	2:162254026	22561518	Jin Y
rs2111485	Discovery_Hypothyroidism	rs2111485-A	2e-08	-	0.404	1.066	-	[1.035-1.097]	FAP,IFIH1	Inflammatory bowel disease	inflammatory bowel disease	-	GCST001725	2:162254026	23128233	Jostins L
rs2111485	Discovery_Hypothyroidism	rs2111485-?	3e-06	(EA)	0.404	1.15	-	[NR]	FAP,IFIH1	Systemic lupus erythematosus	systemic lupus erythematosus	-	GCST003622	2:162254026	27399966	Morris DL
rs2111485	Discovery_Hypothyroidism	rs2111485-?	3e-13	(subset analysis)	NR	-	-	-	FAP,IFIH1	Chronic inflammatory diseases (ankylosing spondylitis, Crohn's disease, psoriasis, primary sclerosing cholangitis, ulcerative colitis) (pleiotropy)	ankylosing spondylitis,psoriasis,ulcerative colitis,Crohn's disease,sclerosing cholangitis	-	GCST005537	2:162254026	26974007	Ellinghaus D
rs2111485	Discovery_Hypothyroidism	rs2111485-G	4e-18	-	0.607202	-	0.016757 SD unit decrease	[0.013-0.021]	FAP,IFIH1	Lymphocyte count	lymphocyte count	-	GCST90002316	2:162254026	32888493	Chen MH
rs2111485	Discovery_Hypothyroidism	rs2111485-?	4e-08	-	NR	-	0.0290783 unit increase	[0.019-0.039]	FAP,IFIH1	Coronary artery disease	coronary artery disease	-	GCST010866	2:162254026	33020668	Koyama S
rs2111485	Discovery_Hypothyroidism	rs2111485-G	1e-13	-	NR	-	0.0664 unit increase	[0.049-0.084]	FAP,IFIH1	Medication use (thyroid preparations)	Thyroid preparation use measurement	-	GCST90018990	2:162254026	34594039	Sakaue S
rs2111485	Discovery_Hypothyroidism	rs2111485-G	8e-14	-	NR	-	0.0159 unit decrease	[0.012-0.02]	FAP,IFIH1	White blood cell count	leukocyte quantity	-	GCST90018978	2:162254026	34594039	Sakaue S
rs2111485	Discovery_Hypothyroidism	rs2111485-G	1e-12	-	NR	-	0.0122 unit decrease	[0.0089-0.0155]	FAP,IFIH1	Eosinophil counts	eosinophil count	-	GCST90018953	2:162254026	34594039	Sakaue S
rs2111485	Discovery_Hypothyroidism	rs2111485-G	6e-15	-	0.609177	-	0.015813384 unit decrease	[0.012-0.02]	FAP,IFIH1	Eosinophill count (UKB data field 30150)	eosinophil count	-	GCST90468068	2:162254026	39789286	Loya H
rs2111485	Discovery_Hypothyroidism	rs2111485-?	6e-06	-	NR	-	0.0611 unit decrease	[0.035-0.088]	FAP,IFIH1	Crohn's disease	Crohn's disease	-	GCST90446792	2:162254026	37156999	Liu Z
rs2111485	Discovery_Hypothyroidism	rs2111485-G	4e-21	-	NR	1.08	-	[1.06-1.1]	FAP,IFIH1	Hypothyroidism	hypothyroidism	-	GCST90319320	2:162254026	39067062	Figuerêdo J
rs2111485	Discovery_Hypothyroidism	rs2111485-G	2e-08	-	NR	-	0.0122 unit decrease	[0.0079-0.0165]	FAP,IFIH1	HDL cholesterol	high density lipoprotein cholesterol measurement	-	GCST90018956	2:162254026	34594039	Sakaue S
rs2111485	Discovery_Hypothyroidism	rs2111485-?	3e-11	-	NR	-	0.0647 unit decrease	[0.045-0.084]	FAP,IFIH1	Inflammatory bowel disease	inflammatory bowel disease	-	GCST90292538	2:162254026	37156999	Liu Z
rs2111485	Discovery_Hypothyroidism	rs2111485-?	1e-07	-	NR	-	0.0645 unit decrease	[0.04-0.089]	FAP,IFIH1	Ulcerative colitis	ulcerative colitis	-	GCST90446794	2:162254026	37156999	Liu Z
rs2111485	Discovery_Hypothyroidism	rs2111485-G	6e-10	-	NR	-	0.0138 unit decrease	[0.0095-0.0181]	FAP,IFIH1	Lymphocyte count	lymphocyte count	-	GCST90018962	2:162254026	34594039	Sakaue S
rs2111485	Discovery_Hypothyroidism	rs2111485-?	5e-12	-	NR	1.13636	-	[1.09-1.18]	FAP,IFIH1	Systemic lupus erythematosus	systemic lupus erythematosus	-	GCST005752	2:162254026	28714469	Langefeld CD
rs2111485	Discovery_Hypothyroidism	rs2111485-A	6e-10	-	0.4643	-	0.0134 mg dl-1 increase	[0.0091-0.0177]	FAP,IFIH1	Total cholesterol levels	total cholesterol measurement	-	GCST006614	2:162254026	30275531	Klarin D
rs2111485	Discovery_Hypothyroidism	rs2111485-A	3e-13	-	NR	1.08	-	NR	FAP,IFIH1	Psoriasis or type 2 diabetes (trans-disease meta-analysis)	psoriasis,type 2 diabetes mellitus	-	GCST011991	2:162254026	33385400	Patrick MT
rs2111485	Discovery_Hypothyroidism	rs2111485-G	1e-15	-	NR	-	0.0813 unit increase	[0.061-0.101]	FAP,IFIH1	Hypothyroidism	hypothyroidism	-	GCST90018862	2:162254026	34594039	Sakaue S
rs2111485	Discovery_Hypothyroidism	rs2111485-G	2e-28	-	0.609383	-	0.05996139 unit increase	[0.049-0.071]	FAP,IFIH1	BST2 protein levels	level of bone marrow stromal antigen 2 in blood	-	GCST90468475	2:162254026	39789286	Loya H
rs2111485	Discovery_Hypothyroidism	rs2111485-A	2e-13	-	0.391151	-	0.0683547 unit decrease	[0.05-0.087]	FAP,IFIH1	Medication use (thyroid preparations)	Thyroid preparation use measurement	-	GCST007932	2:162254026	31015401	Wu Y
rs2111485	Discovery_Hypothyroidism	rs2111485-?	5e-08	-	NR	-	-	-	FAP,IFIH1	Total cholesterol levels	total cholesterol measurement	-	GCST90239673	2:162254026	34887591	Graham SE
rs2111485	Discovery_Hypothyroidism	rs2111485-G	1e-20	-	0.61	1.25	-	[1.19-1.31]	FAP,IFIH1	Psoriatic arthritis	psoriatic arthritis	-	GCST90243956	2:162254026	35507331	Soomro M
rs2111485	Discovery_Hypothyroidism	rs2111485-?	5e-08	-	NR	-	-	-	FAP,IFIH1	Lymphocyte-to-monocyte ratio	lymphocyte:monocyte ratio	-	GCST90085816	2:162254026	34469753	Kachuri L
rs2111485	Discovery_Hypothyroidism	rs2111485-?	2e-07	-	NR	-	-	-	FAP,IFIH1	Coronary artery disease	coronary artery disease	-	GCST90132314	2:162254026	36474045	Aragam KG
rs2111485	Discovery_Hypothyroidism	rs2111485-G	2e-08	-	0.608634	-	0.00913105 unit decrease	[0.0065-0.0118]	FAP,IFIH1	Total cholesterol levels	total cholesterol measurement	-	GCST90239676	2:162254026	34887591	Graham SE
rs2111485	Discovery_Hypothyroidism	rs2111485-G	6e-19	-	0.609383	-	0.04697248 unit increase	[0.036-0.058]	FAP,IFIH1	SIGLEC1 protein levels	sialoadhesin measurement	-	GCST90470632	2:162254026	39789286	Loya H
rs2111485	Discovery_Hypothyroidism	rs2111485-A	1e-21	-	NR	-	0.0776641 unit decrease	[0.062-0.094]	FAP,IFIH1	Hypothyroidism	hypothyroidism	-	GCST90204167	2:162254026	36093044	Mathieu S
rs2111485	Discovery_Hypothyroidism	rs2111485-A	5e-11	-	0.4591	-	0.1775 unit decrease	[0.12-0.23]	FAP,IFIH1	Interferon lambda-1 levels	interferon lambda-1 measurement	-	GCST90059982	2:162254026	34857772	Png G
rs2111485	Discovery_Hypothyroidism	rs2111485-A	3e-12	-	0.4	-	0.096 unit decrease	[0.069-0.123]	FAP,IFIH1	Interferon-induced GTP-binding protein Mx1 levels	protein measurement	-	GCST90248544	2:162254026	34648354	Pietzner M
rs2111485	Discovery_Hypothyroidism	rs2111485-A	2e-17	-	NR	-	0.066 unit decrease	[0.051-0.081]	FAP,IFIH1	Systemic lupus erythematosus (MTAG)	systemic lupus erythematosus	-	GCST90270940	2:162254026	36750564	Khunsriraksakul C
rs2111485	Discovery_Hypothyroidism	rs2111485-?	3e-11	-	NR	-	0.0543 unit decrease	[0.038-0.07]	FAP,IFIH1	Abdominal aortic aneurysm	Abdominal Aortic Aneurysm	-	GCST90432152	2:162254026	37845353	Roychowdhury T
rs2111485	Discovery_Hypothyroidism	rs2111485-?	4e-10	-	NR	-	0.09393888 unit increase	-	FAP,IFIH1	ICD10 L43: Lichen planus	lichen planus	-	GCST90435151	2:162254026	38776927	Reeve MP
rs2111485	Discovery_Hypothyroidism	rs2111485-?	4e-08	-	NR	-	0.140789 unit increase	[0.091-0.191]	FAP,IFIH1	Oral lichen planus	oral lichen planus	-	GCST90435152	2:162254026	38776927	Reeve MP
rs2111485	Discovery_Hypothyroidism	rs2111485-A	7e-16	-	0.3948	-	0.08873 unit decrease	[0.066-0.111]	FAP,IFIH1	Psoriasis and related disorder (PheCode 696)	psoriasis	-	GCST90476186	2:162254026	39024449	Verma A
rs2111485	Discovery_Hypothyroidism	rs2111485-A	1e-16	-	0.3947	-	0.09209 unit decrease	[0.069-0.115]	FAP,IFIH1	Psoriasis (PheCode 696.4)	psoriasis	-	GCST90476187	2:162254026	39024449	Verma A
rs2111485	Discovery_Hypothyroidism	rs2111485-A	2e-12	-	0.3947	-	0.2972 unit decrease	[0.21-0.38]	FAP,IFIH1	Vitiligo (PheCode 694.1)	Vitiligo	-	GCST90476174	2:162254026	39024449	Verma A
rs2111485	Discovery_Hypothyroidism	rs2111485-A	4e-16	-	0.3947	-	0.09267 unit decrease	[0.069-0.116]	FAP,IFIH1	Psoriasis vulgaris (PheCode 696.41)	psoriasis vulgaris	-	GCST90476190	2:162254026	39024449	Verma A
rs2111485	Discovery_Hypothyroidism	rs2111485-A	4e-19	-	0.3951	-	0.02513 unit increase	[0.02-0.031]	FAP,IFIH1	white blood cell count (WBC, mean, inv-norm transformed)	leukocyte quantity	-	GCST90476454	2:162254026	39024449	Verma A
rs2111485	Discovery_Hypothyroidism	rs2111485-A	9e-13	-	0.3947	-	0.01836 unit increase	[0.013-0.023]	FAP,IFIH1	total cholesterol (maximum, inv-norm transformed)	total cholesterol measurement	-	GCST90476420	2:162254026	39024449	Verma A
rs2111485	Discovery_Hypothyroidism	rs2111485-A	1e-11	-	0.3947	-	0.01742 unit increase	[0.012-0.022]	FAP,IFIH1	total cholesterol (mean, inv-norm transformed)	total cholesterol measurement	-	GCST90476424	2:162254026	39024449	Verma A
rs2111485	Discovery_Hypothyroidism	rs2111485-A	9e-16	-	0.3951	-	0.02238 unit increase	[0.017-0.028]	FAP,IFIH1	white blood cell count (WBC, minimum, inv-norm transformed)	leukocyte quantity	-	GCST90476457	2:162254026	39024449	Verma A
rs2111485	Discovery_Hypothyroidism	rs2111485-A	5e-16	-	0.4858	-	0.09167 unit decrease	[0.072-0.112]	FAP,IFIH1	Psoriasis (PheCode 696.4)	psoriasis	-	GCST90480460	2:162254026	39024449	Verma A
rs2111485	Discovery_Hypothyroidism	rs2111485-A	1e-11	-	0.489	-	0.02135 unit increase	[0.015-0.028]	FAP,IFIH1	white blood cell count (WBC, mean, inv-norm transformed)	leukocyte quantity	-	GCST90480724	2:162254026	39024449	Verma A
rs229540	Discovery_Hypothyroidism	rs229540-?	4e-31	-	NR	-	-	-	C1QTNF6	Hypothyroidism	hypothyroidism	-	GCST007073	22:37195250	30595370	Kichaev G
rs229540	Discovery_Hypothyroidism	rs229540-G	2e-28	-	NR	1.09	-	[1.08-1.11]	C1QTNF6	Hypothyroidism	hypothyroidism	-	GCST90319320	22:37195250	39067062	Figuerêdo J
rs229540	Discovery_Hypothyroidism	rs229540-G	1e-25	-	0.42376	-	0.100153714 unit increase	[0.081-0.12]	C1QTNF6	Hypothyroidism	hypothyroidism	-	GCST90468138	22:37195250	39789286	Loya H
rs229540	Discovery_Hypothyroidism	rs229540-T	8e-34	-	NR	-	0.0979578 unit decrease	[0.082-0.114]	C1QTNF6	Hypothyroidism	hypothyroidism	-	GCST90204167	22:37195250	36093044	Mathieu S
rs2476601	Discovery_Hypothyroidism	rs2476601-A	7e-20	-	NR	2.7073	-	-	PTPN22,AP4B1-AS1	Type 1 diabetes and autoimmune thyroid diseases	autoimmune thyroid disease,type 1 diabetes mellitus	-	GCST002876	1:113834946	25936594	Tomer Y
rs2476601	Discovery_Hypothyroidism	rs2476601-A	1e-18	-	0.09951	1.383	-	[1.29-1.49]	PTPN22,AP4B1-AS1	Vitiligo	Vitiligo	-	GCST004785	1:113834946	27723757	Jin Y
rs2476601	Discovery_Hypothyroidism	rs2476601-A	1e-28	-	NR	1.43	-	[1.34–1.53]	PTPN22,AP4B1-AS1	Systemic lupus erythematosus	systemic lupus erythematosus	-	GCST003155	1:113834946	26502338	Bentham J
rs2476601	Discovery_Hypothyroidism	rs2476601-A	1e-100	-	0.09	1.89	-	-	PTPN22,AP4B1-AS1	Type 1 diabetes	type 1 diabetes mellitus	-	GCST005536	1:113834946	25751624	Onengut-Gumuscu S
rs2476601	Discovery_Hypothyroidism	rs2476601-A	9e-08	-	NR	1.34	-	-	PTPN22,AP4B1-AS1	Alopecia areata	alopecia areata	-	GCST004866	1:113834946	25608926	Betz RC
rs2476601	Discovery_Hypothyroidism	rs2476601-?	2e-173	-	NR	-	-	-	PTPN22,AP4B1-AS1	Hypothyroidism	hypothyroidism	-	GCST007073	1:113834946	30595370	Kichaev G
rs2476601	Discovery_Hypothyroidism	rs2476601-?	2e-103	-	NR	-	-	-	PTPN22,AP4B1-AS1	Autoimmune traits	autoimmune disease	-	GCST007071	1:113834946	30595370	Kichaev G
rs2476601	Discovery_Hypothyroidism	rs2476601-?	1e-47	-	NR	-	-	-	PTPN22,AP4B1-AS1	White blood cell count	leukocyte quantity	-	GCST007070	1:113834946	30595370	Kichaev G
rs2476601	Discovery_Hypothyroidism	rs2476601-?	2e-28	-	NR	1.33333	-	[1.2-1.49]	PTPN22,AP4B1-AS1	Systemic seropositive rheumatic diseases (Systemic sclerosis or systemic lupus erythematosus or rheumatoid arthritis or idiopathic inflammatory myopathies)	systemic scleroderma,rheumatoid arthritis,myositis,systemic lupus erythematosus	-	GCST007278	1:113834946	30573655	Acosta-Herrera M
rs2476601	Discovery_Hypothyroidism	rs2476601-G	2e-21	-	0.8983	-	0.05637879 unit increase	[0.045-0.068]	PTPN22,AP4B1-AS1	Lymphocyte count	lymphocyte count	-	GCST004627	1:113834946	27863252	Astle WJ
rs2476601	Discovery_Hypothyroidism	rs2476601-A	2e-126	-	0.11	1.82	-	[1.74-1.92]	PTPN22,AP4B1-AS1	Rheumatoid arthritis (ACPA-positive)	rheumatoid arthritis	-	GCST006048	1:113834946	24532676	Kim K
rs2476601	Discovery_Hypothyroidism	rs2476601-G	4e-13	-	0.8983	-	0.04291787 unit increase	[0.031-0.054]	PTPN22,AP4B1-AS1	Neutrophil count	neutrophil count	-	GCST004629	1:113834946	27863252	Astle WJ
rs2476601	Discovery_Hypothyroidism	rs2476601-G	6e-13	-	0.8984	-	0.0427885 unit increase	[0.031-0.054]	PTPN22,AP4B1-AS1	Myeloid white cell count	myeloid leukocyte count	-	GCST004626	1:113834946	27863252	Astle WJ
rs2476601	Discovery_Hypothyroidism	rs2476601-?	2e-31	-	NR	1.27226	-	[1.22-1.32]	PTPN22,AP4B1-AS1	Hypothyroidism	hypothyroidism	-	GCST003988	1:113834946	27182965	Pickrell JK
rs2476601	Discovery_Hypothyroidism	rs2476601-A	9e-170	(EA)	0.09	1.8	-	[1.73-1.88]	PTPN22,AP4B1-AS1	Rheumatoid arthritis	rheumatoid arthritis	-	GCST002318	1:113834946	24390342	Okada Y
rs2476601	Discovery_Hypothyroidism	rs2476601-A	1e-07	-	0.095	1.39	-	[1.23-1.57]	PTPN22,AP4B1-AS1	Vitiligo	Vitiligo	-	GCST000662	1:113834946	20410501	Jin Y
rs2476601	Discovery_Hypothyroidism	rs2476601-G	3e-13	-	0.8983	-	0.04300217 unit increase	[0.031-0.055]	PTPN22,AP4B1-AS1	Sum basophil neutrophil counts	neutrophil count,basophil count	-	GCST004620	1:113834946	27863252	Astle WJ
rs2476601	Discovery_Hypothyroidism	rs2476601-G	5e-13	-	0.8984	-	0.04275984 unit increase	[0.031-0.054]	PTPN22,AP4B1-AS1	Sum neutrophil eosinophil counts	neutrophil count,eosinophil count	-	GCST004613	1:113834946	27863252	Astle WJ
rs2476601	Discovery_Hypothyroidism	rs2476601-G	5e-13	-	0.8983	-	0.04269255 unit increase	[0.031-0.054]	PTPN22,AP4B1-AS1	Granulocyte count	granulocyte count	-	GCST004614	1:113834946	27863252	Astle WJ
rs2476601	Discovery_Hypothyroidism	rs2476601-A	4e-16	-	0.0962	1.55	-	[1.41-1.71]	PTPN22,AP4B1-AS1	Graves' disease	Graves disease	-	GCST005526	1:113834946	22922229	Cooper JD
rs2476601	Discovery_Hypothyroidism	rs2476601-A	4e-15	-	0.0962	2.02	-	[1.69-2.41]	PTPN22,AP4B1-AS1	Hashimoto thyroiditis	Hashimoto's thyroiditis	-	GCST005525	1:113834946	22922229	Cooper JD
rs2476601	Discovery_Hypothyroidism	rs2476601-A	1e-22	-	0.0962	1.63	-	[1.49-1.78]	PTPN22,AP4B1-AS1	Autoimmune thyroid diseases (Graves disease or Hashimoto's thyroiditis)	autoimmune thyroid disease,Hashimoto's thyroiditis,Graves disease	-	GCST005524	1:113834946	22922229	Cooper JD
rs2476601	Discovery_Hypothyroidism	rs2476601-G	1e-10	-	0.899691	-	0.019969 SD unit increase	[0.014-0.026]	PTPN22,AP4B1-AS1	Monocyte count	monocyte count	-	GCST90002340	1:113834946	32888493	Chen MH
rs2476601	Discovery_Hypothyroidism	rs2476601-G	1e-63	-	0.902093	-	-	-	PTPN22,AP4B1-AS1	Lymphocyte count	lymphocyte count	-	GCST90002320	1:113834946	32888493	Chen MH
rs2476601	Discovery_Hypothyroidism	rs2476601-G	3e-67	-	0.899826	-	0.052755 SD unit increase	[0.047-0.059]	PTPN22,AP4B1-AS1	White blood cell count	myeloid leukocyte count	-	GCST90002374	1:113834946	32888493	Chen MH
rs2476601	Discovery_Hypothyroidism	rs2476601-G	1e-64	-	0.90238	-	-	-	PTPN22,AP4B1-AS1	White blood cell count	myeloid leukocyte count	-	GCST90002378	1:113834946	32888493	Chen MH
rs2476601	Discovery_Hypothyroidism	rs2476601-A	8e-11	-	0.09	1.58	-	[1.38–1.81]	PTPN22,AP4B1-AS1	Polymyositis	polymyositis	-	GCST006052	1:113834946	26362759	Rothwell S
rs2476601	Discovery_Hypothyroidism	rs2476601-A	7e-09	-	0.09	1.32	-	[1.20–1.45]	PTPN22,AP4B1-AS1	Idiopathic inflammatory myopathy	myositis	-	GCST006051	1:113834946	26362759	Rothwell S
rs2476601	Discovery_Hypothyroidism	rs2476601-G	2e-14	-	0.91717	1.11111	-	[1.09-1.15]	PTPN22,AP4B1-AS1	Basal cell carcinoma	basal cell carcinoma	-	GCST008871	1:113834946	31174203	Liyanage UE
rs2476601	Discovery_Hypothyroidism	rs2476601-A	3e-12	-	0.1	1.35	-	[1.24–1.47]	PTPN22,AP4B1-AS1	Systemic lupus erythematosus	systemic lupus erythematosus	-	GCST004867	1:113834946	19838195	Gateva V
rs2476601	Discovery_Hypothyroidism	rs2476601-?	2e-35	(same effect)	NR	1.61	-	[NR]	PTPN22,AP4B1-AS1	Systemic lupus erythematosus or rheumatoid arthritis	rheumatoid arthritis,systemic lupus erythematosus	-	GCST003620	1:113834946	27193031	Márquez A
rs2476601	Discovery_Hypothyroidism	rs2476601-A	8e-77	-	0.09	1.7845	-	-	PTPN22,AP4B1-AS1	Rheumatoid arthritis (ACPA-positive)	rheumatoid arthritis	-	GCST005568	1:113834946	23143596	Eyre S
rs2476601	Discovery_Hypothyroidism	rs2476601-A	9e-62	-	0.09	1.5935	-	-	PTPN22,AP4B1-AS1	Rheumatoid arthritis	rheumatoid arthritis	-	GCST005569	1:113834946	23143596	Eyre S
rs2476601	Discovery_Hypothyroidism	rs2476601-A	2e-149	(EA)	0.1	-	0.59584 unit increase	[0.55-0.64]	PTPN22,AP4B1-AS1	Rheumatoid arthritis	rheumatoid arthritis	-	GCST006959	1:113834946	30423114	Laufer VA
rs2476601	Discovery_Hypothyroidism	rs2476601-?	9e-85	-	NR	-	-	-	PTPN22,AP4B1-AS1	Type 1 diabetes	type 1 diabetes mellitus	-	GCST000392	1:113834946	19430480	Barrett JC
rs2476601	Discovery_Hypothyroidism	rs2476601-G	1e-08		0.9	1.31	-	[NR]	PTPN22,AP4B1-AS1	Crohn's disease	Crohn's disease	-	GCST000207	1:113834946	18587394	Barrett JC
rs2476601	Discovery_Hypothyroidism	rs2476601-?	2e-11		0.1	1.72	-	[NR]	PTPN22,AP4B1-AS1	Rheumatoid arthritis	rheumatoid arthritis	-	GCST000070	1:113834946	17804836	Plenge RM
rs2476601	Discovery_Hypothyroidism	rs2476601-?	2e-21	-	NR	-	-	-	PTPN22,AP4B1-AS1	Rheumatoid arthritis	rheumatoid arthritis	-	GCST000420	1:113834946	19503088	Gregersen PK
rs2476601	Discovery_Hypothyroidism	rs2476601-G	4e-09	-	0.907	1.26	-	[1.17-1.37]	PTPN22,AP4B1-AS1	Crohn's disease	Crohn's disease	-	GCST000879	1:113834946	21102463	Franke A
rs2476601	Discovery_Hypothyroidism	rs2476601-T	2e-80		0.09	1.98	-	[1.82-2.15]	PTPN22,AP4B1-AS1	Type 1 diabetes	type 1 diabetes mellitus	-	GCST000038	1:113834946	17554260	Todd JA
rs2476601	Discovery_Hypothyroidism	rs2476601-A	1e-07		0.09	1.8	-	[1.44-2.24]	PTPN22,AP4B1-AS1	Type 1 diabetes	type 1 diabetes mellitus	-	GCST000054	1:113834946	17632545	Hakonarson H
rs2476601	Discovery_Hypothyroidism	rs2476601-A	8e-10	-	0.11	1.71	-	[1.44-2.02]	PTPN22,AP4B1-AS1	Myasthenia gravis	immune system disease	-	GCST001611	1:113834946	23055271	Gregersen PK
rs2476601	Discovery_Hypothyroidism	rs2476601-A	2e-111	-	NR	2	-	[NR]	PTPN22,AP4B1-AS1	Type 1 diabetes	type 1 diabetes mellitus	-	GCST001191	1:113834946	21829393	Plagnol V
rs2476601	Discovery_Hypothyroidism	rs2476601-?	5e-33	-	NR	1.77	-	[1.61-1.95]	PTPN22,AP4B1-AS1	Rheumatoid arthritis	rheumatoid arthritis	-	GCST002323	1:113834946	24449572	Orozco G
rs2476601	Discovery_Hypothyroidism	rs2476601-?	1e-08	(ACPA-positive RA vs controls)	NR	-	-	-	PTPN22,AP4B1-AS1	Rheumatoid arthritis	rheumatoid arthritis	-	GCST000917	1:113834946	21156761	Padyukov L
rs2476601	Discovery_Hypothyroidism	rs2476601-?	8e-13	(EA)	0.091	1.39	-	[NR]	PTPN22,AP4B1-AS1	Systemic lupus erythematosus	systemic lupus erythematosus	-	GCST003622	1:113834946	27399966	Morris DL
rs2476601	Discovery_Hypothyroidism	rs2476601-?	4e-17	(EA)	NR	-	-	-	PTPN22,AP4B1-AS1	Crohn's disease	Crohn's disease	-	GCST003044	1:113834946	26192919	Liu JZ
rs2476601	Discovery_Hypothyroidism	rs2476601-A	7e-06	-	0.11	1.62	-	[1.31-1.99]	PTPN22,AP4B1-AS1	Late-onset myasthenia gravis	late-onset myasthenia gravis	-	GCST003251	1:113834946	26562150	Seldin MF
rs2476601	Discovery_Hypothyroidism	rs2476601-G	2e-21	-	0.8983	-	0.05610971 unit increase	[0.045-0.068]	PTPN22,AP4B1-AS1	White blood cell count	leukocyte quantity	-	GCST004610	1:113834946	27863252	Astle WJ
rs2476601	Discovery_Hypothyroidism	rs2476601-?	3e-12	(subset analysis)	NR	-	-	-	PTPN22,AP4B1-AS1	Chronic inflammatory diseases (ankylosing spondylitis, Crohn's disease, psoriasis, primary sclerosing cholangitis, ulcerative colitis) (pleiotropy)	ankylosing spondylitis,psoriasis,ulcerative colitis,Crohn's disease,sclerosing cholangitis	-	GCST005537	1:113834946	26974007	Ellinghaus D
rs2476601	Discovery_Hypothyroidism	rs2476601-G	8e-61	-	0.89885	-	0.059990816 unit increase	[0.053-0.067]	PTPN22,AP4B1-AS1	Lymphocyte count	lymphocyte count	-	GCST90002388	1:113834946	32888494	Vuckovic D
rs2476601	Discovery_Hypothyroidism	rs2476601-G	1e-67	-	0.899687	-	0.054421 SD unit increase	[0.048-0.061]	PTPN22,AP4B1-AS1	Lymphocyte count	lymphocyte count	-	GCST90002316	1:113834946	32888493	Chen MH
rs2476601	Discovery_Hypothyroidism	rs2476601-A	2e-160	-	0.097	1.44	-	[NR]	PTPN22,AP4B1-AS1	Autoimmune thyroid disease	autoimmune thyroid disease	-	GCST010571	1:113834946	32581359	Saevarsdottir S
rs2476601	Discovery_Hypothyroidism	rs2476601-G	6e-33	-	0.899665	-	0.038024 SD unit increase	[0.032-0.044]	PTPN22,AP4B1-AS1	Neutrophil count	neutrophil count	-	GCST90002351	1:113834946	32888493	Chen MH
rs2476601	Discovery_Hypothyroidism	rs2476601-G	3e-169	-	NR	-	0.414 unit decrease	[0.38-0.44]	PTPN22,AP4B1-AS1	Medication use (thyroid preparations)	Thyroid preparation use measurement	-	GCST90018990	1:113834946	34594039	Sakaue S
rs2476601	Discovery_Hypothyroidism	rs2476601-G	2e-34	-	NR	-	0.048 unit increase	[0.04-0.056]	PTPN22,AP4B1-AS1	White blood cell count	leukocyte quantity	-	GCST90018978	1:113834946	34594039	Sakaue S
rs2476601	Discovery_Hypothyroidism	rs2476601-A	6e-21	-	NR	1.28	-	[1.22-1.35]	PTPN22,AP4B1-AS1	Hyperthyroidism	hyperthyroidism	-	GCST90319319	1:113834946	39067062	Figuerêdo J
rs2476601	Discovery_Hypothyroidism	rs2476601-A	3e-196	-	NR	1.41	-	[1.38-1.44]	PTPN22,AP4B1-AS1	Hypothyroidism	hypothyroidism	-	GCST90319320	1:113834946	39067062	Figuerêdo J
rs2476601	Discovery_Hypothyroidism	rs2476601-A	4e-10	-	NR	-	0.04 unit increase	[0.028-0.052]	PTPN22,AP4B1-AS1	Thyroid stimulating hormone levels	thyroid stimulating hormone amount	-	GCST90319321	1:113834946	39067062	Figuerêdo J
rs2476601	Discovery_Hypothyroidism	rs2476601-?	6e-15	-	NR	-	0.198 unit increase	[0.15-0.25]	PTPN22,AP4B1-AS1	Crohn's disease	Crohn's disease	-	GCST90446792	1:113834946	37156999	Liu Z
rs2476601	Discovery_Hypothyroidism	rs2476601-G	7e-14	-	0.899288	-	0.067545116 unit increase	[0.049-0.086]	PTPN22,AP4B1-AS1	CHAD protein levels	level of chondroadherin in blood serum	-	GCST90468737	1:113834946	39789286	Loya H
rs2476601	Discovery_Hypothyroidism	rs2476601-G	4e-16	-	0.899288	-	0.072014816 unit increase	[0.053-0.091]	PTPN22,AP4B1-AS1	COL1A1 protein levels	collagen alpha-1(I) chain measurement	-	GCST90468813	1:113834946	39789286	Loya H
rs2476601	Discovery_Hypothyroidism	rs2476601-G	6e-49	-	NR	-	0.0575 unit increase	[0.05-0.065]	PTPN22,AP4B1-AS1	Lymphocyte count	lymphocyte count	-	GCST90018962	1:113834946	34594039	Sakaue S
rs2476601	Discovery_Hypothyroidism	rs2476601-G	3e-19	-	0.899288	-	0.07806953 unit decrease	[0.06-0.096]	PTPN22,AP4B1-AS1	CXCL9 protein levels	C-X-C motif chemokine 9 measurement	-	GCST90468935	1:113834946	39789286	Loya H
rs2476601	Discovery_Hypothyroidism	rs2476601-A	2e-12	-	0.093	1.49	-	[1.32-1.67]	PTPN22,AP4B1-AS1	Myasthenia gravis	Myasthenia gravis	-	GCST90093061	1:113834946	35074870	Chia R
rs2476601	Discovery_Hypothyroidism	rs2476601-G	7e-09	-	NR	-	0.1106 unit decrease	[0.073-0.148]	PTPN22,AP4B1-AS1	Medication use (drugs used in diabetes)	Drugs used in diabetes use measurement	-	GCST90018981	1:113834946	34594039	Sakaue S
rs2476601	Discovery_Hypothyroidism	rs2476601-G	3e-52	-	0.897643	-	0.04789794 unit increase	[0.041-0.054]	PTPN22,AP4B1-AS1	Lymphocyte count (UKB data field 30120)	lymphocyte count	-	GCST90468082	1:113834946	39789286	Loya H
rs2476601	Discovery_Hypothyroidism	rs2476601-G	5e-18	-	NR	-	0.0338 unit increase	[0.026-0.041]	PTPN22,AP4B1-AS1	Neutrophil count	neutrophil count	-	GCST90018968	1:113834946	34594039	Sakaue S
rs2476601	Discovery_Hypothyroidism	rs2476601-A	2e-12	-	0.1338	-	0.12 SD units decrease	NR	PTPN22,AP4B1-AS1	IgM levels	serum IgM amount	-	GCST008575	1:113834946	28628107	Jonsson S
rs2476601	Discovery_Hypothyroidism	rs2476601-A	4e-07	-	0.12	1.21	-	[1.12-1.30]	PTPN22,AP4B1-AS1	Hodgkin's lymphoma	Hodgkins lymphoma	-	GCST007062	1:113834946	30194254	Sud A
rs2476601	Discovery_Hypothyroidism	rs2476601-A	1e-12	-	0.084	-	-	-	PTPN22,AP4B1-AS1	Rheumatoid arthritis	rheumatoid arthritis	-	GCST007843	1:113834946	30891314	Saad MN
rs2476601	Discovery_Hypothyroidism	rs2476601-?	1e-24	-	NR	1.42	-	[1.28-1.57]	PTPN22,AP4B1-AS1	Systemic lupus erythematosus	systemic lupus erythematosus	-	GCST005752	1:113834946	28714469	Langefeld CD
rs2476601	Discovery_Hypothyroidism	rs2476601-G	2e-49	-	0.898855	-	0.053824365 unit increase	[0.047-0.061]	PTPN22,AP4B1-AS1	White blood cell count	leukocyte quantity	-	GCST90002407	1:113834946	32888494	Vuckovic D
rs2476601	Discovery_Hypothyroidism	rs2476601-A	3e-10	-	0.101482	-	0.1180737 unit decrease	[0.081-0.155]	PTPN22,AP4B1-AS1	Basal cell carcinoma	basal cell carcinoma	-	GCST90013410	1:113834946	33549134	Adolphe C
rs2476601	Discovery_Hypothyroidism	rs2476601-A	6e-17	-	0.11	1.74	-	[1.53–1.98]	PTPN22,AP4B1-AS1	Addison's disease	Genetic chronic primary adrenal insufficiency	-	GCST90011871	1:113834946	33574239	Eriksson D
rs2476601	Discovery_Hypothyroidism	rs2476601-?	5e-16	-	0.14	1.529	-	[1.38-1.693]	PTPN22,AP4B1-AS1	Latent autoimmune diabetes vs. type 2 diabetes	latent autoimmune diabetes in adults,type 2 diabetes mellitus	-	GCST007246	1:113834946	30254083	Cousminer DL
rs2476601	Discovery_Hypothyroidism	rs2476601-G	2e-117	-	NR	-	0.3663 unit decrease	[0.34-0.4]	PTPN22,AP4B1-AS1	Hypothyroidism	hypothyroidism	-	GCST90018862	1:113834946	34594039	Sakaue S
rs2476601	Discovery_Hypothyroidism	rs2476601-G	6e-34	-	NR	-	0.3076 unit decrease	[0.26-0.36]	PTPN22,AP4B1-AS1	Rheumatoid arthritis	rheumatoid arthritis	-	GCST90018910	1:113834946	34594039	Sakaue S
rs2476601	Discovery_Hypothyroidism	rs2476601-G	6e-13	-	NR	-	0.3856 unit decrease	[0.28-0.49]	PTPN22,AP4B1-AS1	Graves' disease	Graves disease	-	GCST90018847	1:113834946	34594039	Sakaue S
rs2476601	Discovery_Hypothyroidism	rs2476601-G	5e-15	-	NR	-	0.2961 unit decrease	[0.22-0.37]	PTPN22,AP4B1-AS1	Hyperthyroidism	hyperthyroidism	-	GCST90018860	1:113834946	34594039	Sakaue S
rs2476601	Discovery_Hypothyroidism	rs2476601-G	3e-45	-	NR	-	0.3308 unit decrease	[0.28-0.38]	PTPN22,AP4B1-AS1	Hashimoto thyroiditis	Hashimoto's thyroiditis	-	GCST90018855	1:113834946	34594039	Sakaue S
rs2476601	Discovery_Hypothyroidism	rs2476601-G	1e-50	-	NR	-	0.4287 unit decrease	[0.37-0.48]	PTPN22,AP4B1-AS1	Type 1 diabetes	type 1 diabetes mellitus	-	GCST90018925	1:113834946	34594039	Sakaue S
rs2476601	Discovery_Hypothyroidism	rs2476601-G	2e-165	-	0.897641	-	0.4164325 unit decrease	[0.38-0.45]	PTPN22,AP4B1-AS1	Hypothyroidism	hypothyroidism	-	GCST90468138	1:113834946	39789286	Loya H
rs2476601	Discovery_Hypothyroidism	rs2476601-G	9e-23	-	0.899288	-	0.08798643 unit decrease	[0.069-0.107]	PTPN22,AP4B1-AS1	CCL19 protein levels	C-C motif chemokine 19 level	-	GCST90468571	1:113834946	39789286	Loya H
rs2476601	Discovery_Hypothyroidism	rs2476601-A	1e-160	-	0.0965	1.59	-	-	PTPN22,AP4B1-AS1	Rheumatoid arthritis (rheumatoid factor and/or anti-cyclic citrullinated peptide seropositive)	rheumatoid arthritis,ACPA-positive rheumatoid arthritis,rheumatoid factor seropositivity measurement	-	GCST90131438	1:113834946	35470158	Saevarsdottir S
rs2476601	Discovery_Hypothyroidism	rs2476601-A	3e-27	-	0.0965	1.29	-	-	PTPN22,AP4B1-AS1	Rheumatoid arthritis (rheumatoid factor and anti-cyclic citrullinated peptide seronegative)	rheumatoid arthritis,ACPA-negative rheumatoid arthritis	-	GCST90131439	1:113834946	35470158	Saevarsdottir S
rs2476601	Discovery_Hypothyroidism	rs2476601-A	4e-144	-	0.0965	1.41	-	-	PTPN22,AP4B1-AS1	Rheumatoid arthritis	rheumatoid arthritis	-	GCST90131437	1:113834946	35470158	Saevarsdottir S
rs2476601	Discovery_Hypothyroidism	rs2476601-A	3e-43	-	0.13	1.38944	-	[1.34-1.44]	PTPN22,AP4B1-AS1	Myasthenia gravis	Myasthenia gravis	-	GCST90432156	1:113834946	39537604	Braun A
rs2476601	Discovery_Hypothyroidism	rs2476601-A	1e-11	-	0.136	1.39585	-	[1.3-1.49]	PTPN22,AP4B1-AS1	Early-onset myasthenia gravis	Myasthenia gravis	-	GCST90432157	1:113834946	39537604	Braun A
rs2476601	Discovery_Hypothyroidism	rs2476601-A	5e-27	-	0.132	1.3637	-	[1.31-1.42]	PTPN22,AP4B1-AS1	Late-onset myasthenia gravis	late-onset myasthenia gravis	-	GCST90432158	1:113834946	39537604	Braun A
rs2476601	Discovery_Hypothyroidism	rs2476601-G	4e-06	-	0.114224	0.583	-	[0.464 - 0.733]	PTPN22,AP4B1-AS1	Severe autoimmune type 2 diabetes	type 2 diabetes mellitus	-	GCST90026412	1:113834946	34737425	Mansour Aly D
rs2476601	Discovery_Hypothyroidism	rs2476601-?	3e-08	-	NR	-	-	-	PTPN22,AP4B1-AS1	Neutrophils and lymphocytes in blood (confirmatory factor analysis Factor 35)	neutrophil measurement,lymphocyte amount	-	GCST90309369	1:113834946	38965376	Carey CE
rs2476601	Discovery_Hypothyroidism	rs2476601-A	9e-74	-	0.1	1.94	-	[1.81-2.08]	PTPN22,AP4B1-AS1	Rheumatoid arthritis	rheumatoid arthritis	-	GCST000679	1:113834946	20453842	Stahl EA
rs2476601	Discovery_Hypothyroidism	rs2476601-A	2e-109	-	NR	1.39	-	-	PTPN22,AP4B1-AS1	Autoimmune thyroid disease	autoimmune thyroid disease	-	GCST90454273	1:113834946	37002690	Zeng Y
rs2476601	Discovery_Hypothyroidism	rs2476601-A	1e-16	-	NR	1.25	-	-	PTPN22,AP4B1-AS1	Rheumatoid arthritis	rheumatoid arthritis	-	GCST90454274	1:113834946	37002690	Zeng Y
rs2476601	Discovery_Hypothyroidism	rs2476601-A	7e-09	-	0.102882	-	0.11062864 unit increase	[0.073-0.148]	PTPN22,AP4B1-AS1	Medication use (drugs used in diabetes)	Drugs used in diabetes use measurement	-	GCST007923	1:113834946	31015401	Wu Y
rs2476601	Discovery_Hypothyroidism	rs2476601-A	3e-169	-	0.102931	-	0.41397324 unit increase	[0.38-0.44]	PTPN22,AP4B1-AS1	Medication use (thyroid preparations)	Thyroid preparation use measurement	-	GCST007932	1:113834946	31015401	Wu Y
rs2476601	Discovery_Hypothyroidism	rs2476601-A	1e-91	-	0.096	2.004	-	-	PTPN22,AP4B1-AS1	Type 1 diabetes	type 2 diabetes mellitus	-	GCST009875	1:113834946	30572963	Márquez A
rs2476601	Discovery_Hypothyroidism	rs2476601-A	4e-81	-	0.094	1.62207	-	-	PTPN22,AP4B1-AS1	Rheumatoid arthritis	rheumatoid arthritis	-	GCST009877	1:113834946	30572963	Márquez A
rs2476601	Discovery_Hypothyroidism	rs2476601-A	6e-119	-		-	-	-	PTPN22,AP4B1-AS1	Autoimmune traits (pleiotropy)	autoimmune disease	-	GCST009873	1:113834946	30572963	Márquez A
rs2476601	Discovery_Hypothyroidism	rs2476601-G	3e-12	-	0.899288	-	0.061466765 unit increase	[0.043-0.08]	PTPN22,AP4B1-AS1	CD5L protein levels	CD5 antigen-like measurement	-	GCST90468640	1:113834946	39789286	Loya H
rs2476601	Discovery_Hypothyroidism	rs2476601-G	9e-14	-	0.899288	-	0.066516444 unit decrease	[0.048-0.085]	PTPN22,AP4B1-AS1	CD5 protein levels	t-cell surface glycoprotein CD5 measurement	-	GCST90468641	1:113834946	39789286	Loya H
rs2476601	Discovery_Hypothyroidism	rs2476601-G	1e-11	-	0.899288	-	0.04677432 unit decrease	[0.031-0.062]	PTPN22,AP4B1-AS1	IL12B protein levels	level of interleukin-12 subunit beta in blood	-	GCST90469549	1:113834946	39789286	Loya H
rs2476601	Discovery_Hypothyroidism	rs2476601-G	4e-14	-	0.899288	-	0.07547117 unit decrease	[0.055-0.096]	PTPN22,AP4B1-AS1	IL10 protein levels	interleukin-10 measurement	-	GCST90469546	1:113834946	39789286	Loya H
rs2476601	Discovery_Hypothyroidism	rs2476601-?	8e-67	-	NR	-	0.14 increase	-	PTPN22,AP4B1-AS1	Crohn's disease vs rheumatoid arthritis (ordinary least squares (OLS))	rheumatoid arthritis,Crohn's disease	-	GCST90016610	1:113834946	33686288	Peyrot WJ
rs2476601	Discovery_Hypothyroidism	rs2476601-?	3e-09	-	NR	-	0.036 increase	-	PTPN22,AP4B1-AS1	Crohn's disease vs ulcerative colitis (ordinary least squares (OLS))	ulcerative colitis,Crohn's disease	-	GCST90016611	1:113834946	33686288	Peyrot WJ
rs2476601	Discovery_Hypothyroidism	rs2476601-G	4e-169	-	NR	0.580016	-	[0.558047446583877-0.60284889070533]	PTPN22,AP4B1-AS1	Rheumatoid arthritis	rheumatoid arthritis	-	GCST90132222	1:113834946	36333501	Ishigaki K
rs2476601	Discovery_Hypothyroidism	rs2476601-G	1e-173	-	NR	0.553939	-	[0.531602503027325-0.577214831781937]	PTPN22,AP4B1-AS1	Rheumatoid arthritis (rheumatoid factor and/or anti-cyclic citrullinated peptide seropositive)	rheumatoid arthritis,anti-citrullinated protein antibody seropositivity,rheumatoid factor seropositivity measurement	-	GCST90132225	1:113834946	36333501	Ishigaki K
rs2476601	Discovery_Hypothyroidism	rs2476601-A	3e-198	-	NR	-	0.3751282 unit increase	[0.35-0.4]	PTPN22,AP4B1-AS1	Hypothyroidism	hypothyroidism	-	GCST90204167	1:113834946	36093044	Mathieu S
rs2476601	Discovery_Hypothyroidism	rs2476601-G	5e-174	-	0.9056	0.553552	-	[0.531230511487434-0.576810922784331]	PTPN22,AP4B1-AS1	Rheumatoid arthritis (rheumatoid factor and/or anti-cyclic citrullinated peptide seropositive)	rheumatoid arthritis,anti-citrullinated protein antibody seropositivity,rheumatoid factor seropositivity measurement	-	GCST90132226	1:113834946	36333501	Ishigaki K
rs2476601	Discovery_Hypothyroidism	rs2476601-G	4e-168	-	0.9056	0.58048	-	[0.558494063163956-0.603331362780993]	PTPN22,AP4B1-AS1	Rheumatoid arthritis	rheumatoid arthritis	-	GCST90132223	1:113834946	36333501	Ishigaki K
rs2476601	Discovery_Hypothyroidism	rs2476601-G	1e-18	-	0.899288	-	0.077125885 unit decrease	[0.059-0.096]	PTPN22,AP4B1-AS1	PDCD1 protein levels	programmed cell death protein 1 measurement	-	GCST90470181	1:113834946	39789286	Loya H
rs2476601	Discovery_Hypothyroidism	rs2476601-A	9e-14	-	0.09533	-	0.04081 unit decrease	[0.03-0.052]	PTPN22,AP4B1-AS1	monocyte (absolute count, minimum, inv-norm transformed)	monocyte count	-	GCST90475505	1:113834946	39024449	Verma A
rs2476601	Discovery_Hypothyroidism	rs2476601-G	9e-09	-	NR	-	0.0192738 unit increase	-	PTPN22,AP4B1-AS1	Estimated glomerular filtration rate (cystatin c)	glomerular filtration rate	-	GCST90428448	1:113834946	39256582	Loeb GB
rs2476601	Discovery_Hypothyroidism	rs2476601-A	2e-12	-	0.07284	-	0.0442 unit increase	[0.032-0.056]	PTPN22,AP4B1-AS1	Basophil (fraction, maximum, inv-norm transformed)	basophil measurement	-	GCST90479515	1:113834946	39024449	Verma A
rs2476601	Discovery_Hypothyroidism	rs2476601-?	1e-06	-	NR	1.46	-	[1.26-1.7]	PTPN22,AP4B1-AS1	Polymyositis	polymyositis	-	GCST90270217	1:113834946	36580032	Rothwell S
rs2476601	Discovery_Hypothyroidism	rs2476601-A	4e-98	-	NR	-	0.344 unit increase	[0.31-0.38]	PTPN22,AP4B1-AS1	Systemic lupus erythematosus (MTAG)	systemic lupus erythematosus	-	GCST90270940	1:113834946	36750564	Khunsriraksakul C
rs2476601	Discovery_Hypothyroidism	rs2476601-G	3e-08	-	NR	-	0.018798 unit increase	[0.012-0.025]	PTPN22,AP4B1-AS1	Estimated glomerular filtration rate (creatinine, cystatin c)	glomerular filtration rate	-	GCST90428446	1:113834946	39256582	Loeb GB
rs2476601	Discovery_Hypothyroidism	rs2476601-A	5e-135	-	0.1027	1.72	-	[1.65-1.8]	PTPN22,AP4B1-AS1	Type 1 diabetes	type 1 diabetes mellitus	-	GCST90013791	1:113834946	39749473	Crouch DJM
rs2476601	Discovery_Hypothyroidism	rs2476601-?	1e-14	-	0.1024	-	0.0802996 unit increase	[0.06-0.101]	PTPN22,AP4B1-AS1	Current medication use (UKB data field 20003)	drug use measurement	-	GCST90429009	1:113834946	38541061	Rohde PD
rs2476601	Discovery_Hypothyroidism	rs2476601-A	3e-14	-	0.07893	-	0.4627 unit increase	[0.28-0.64]	PTPN22,AP4B1-AS1	Type 1 diabetes with renal manifestations (PheCode 250.12)	type 1 diabetes nephropathy	-	GCST90479876	1:113834946	39024449	Verma A
rs2476601	Discovery_Hypothyroidism	rs2476601-A	5e-85	-	0.07575	-	0.2163 unit increase	[0.19-0.24]	PTPN22,AP4B1-AS1	Hypothyroidism NOS (PheCode 244.4)	hypothyroidism	-	GCST90479869	1:113834946	39024449	Verma A
rs2476601	Discovery_Hypothyroidism	rs2476601-A	2e-17	-	0.09586	-	0.06535 unit decrease	[0.049-0.082]	PTPN22,AP4B1-AS1	Degenerative skin conditions and other dermatoses (PheCode 702)	skin disease	-	GCST90476202	1:113834946	39024449	Verma A
rs2476601	Discovery_Hypothyroidism	rs2476601-A	7e-27	-	0.09605	-	0.1043 unit decrease	[0.083-0.125]	PTPN22,AP4B1-AS1	Other non-epithelial cancer of skin (PheCode 172.2)	skin neoplasm	-	GCST90475580	1:113834946	39024449	Verma A
rs2476601	Discovery_Hypothyroidism	rs2476601-A	7e-21	-	0.09585	-	0.04726 unit decrease	[0.037-0.057]	PTPN22,AP4B1-AS1	neutrophil (absolute count, minimum, inv-norm transformed)	neutrophil count	-	GCST90475532	1:113834946	39024449	Verma A
rs2476601	Discovery_Hypothyroidism	rs2476601-A	5e-12	-	0.0961	-	0.07941 unit decrease	[0.055-0.104]	PTPN22,AP4B1-AS1	Melanomas of skin, dx or hx (PheCode 172.1)	cutaneous melanoma	-	GCST90475577	1:113834946	39024449	Verma A
rs2476601	Discovery_Hypothyroidism	rs2476601-A	3e-18	-	0.0959	-	0.07584 unit decrease	[0.057-0.095]	PTPN22,AP4B1-AS1	Seborrheic keratosis (PheCode 702.2)	seborrheic keratosis	-	GCST90476206	1:113834946	39024449	Verma A
rs2476601	Discovery_Hypothyroidism	rs2476601-A	1e-29	-	0.09593	-	0.2188 unit increase	[0.18-0.26]	PTPN22,AP4B1-AS1	Rheumatoid arthritis and other inflammatory (PheCode 714)	rheumatoid arthritis	-	GCST90476228	1:113834946	39024449	Verma A
rs2476601	Discovery_Hypothyroidism	rs2476601-A	2e-33	-	0.09592	-	0.263 unit increase	[0.22-0.31]	PTPN22,AP4B1-AS1	Rheumatoid arthritis (PheCode 714.1)	rheumatoid arthritis	-	GCST90476230	1:113834946	39024449	Verma A
rs2476601	Discovery_Hypothyroidism	rs2476601-A	3e-58	-	0.08127	-	0.2387 unit increase	[0.2-0.28]	PTPN22,AP4B1-AS1	Takes medication for Thyroid problems?	thyroid disease,drug use measurement	-	GCST90479596	1:113834946	39024449	Verma A
rs2476601	Discovery_Hypothyroidism	rs2476601-A	3e-20	-	0.09494	-	0.05207 unit increase	[0.041-0.063]	PTPN22,AP4B1-AS1	Basophil (fraction, maximum, inv-norm transformed)	basophil measurement	-	GCST90475136	1:113834946	39024449	Verma A
rs2476601	Discovery_Hypothyroidism	rs2476601-A	1e-20	-	0.09494	-	0.05488 unit increase	[0.043-0.066]	PTPN22,AP4B1-AS1	Basophil (fraction, mean, inv-norm transformed)	basophil measurement	-	GCST90475139	1:113834946	39024449	Verma A
rs2476601	Discovery_Hypothyroidism	rs2476601-A	6e-37	-	0.07587	-	0.2718 unit increase	[0.22-0.33]	PTPN22,AP4B1-AS1	Rheumatoid arthritis (PheCode 714.1)	rheumatoid arthritis	-	GCST90480500	1:113834946	39024449	Verma A
rs2476601	Discovery_Hypothyroidism	rs2476601-A	5e-32	-	0.07591	-	0.2232 unit increase	[0.18-0.27]	PTPN22,AP4B1-AS1	Rheumatoid arthritis and other inflammatory (PheCode 714)	rheumatoid arthritis	-	GCST90480501	1:113834946	39024449	Verma A
rs2476601	Discovery_Hypothyroidism	rs2476601-A	2e-11	-	0.07461	-	0.07218 unit decrease	[0.053-0.092]	PTPN22,AP4B1-AS1	Seborrheic keratosis (PheCode 702.2)	seborrheic keratosis	-	GCST90480469	1:113834946	39024449	Verma A
rs2476601	Discovery_Hypothyroidism	rs2476601-G	2e-14	-	NR	-	0.0305 unit increase	[0.023-0.038]	PTPN22,AP4B1-AS1	Serum alkaline phosphatase levels	alkaline phosphatase measurement	-	GCST90019494	1:113834946	33462484	Sinnott-Armstrong N
rs28157	Discovery_Hypothyroidism	rs28157-?	5e-12	-	NR	-	-	-	MACIR	Hypothyroidism	hypothyroidism	-	GCST007073	5:103260136	30595370	Kichaev G
rs28157	Discovery_Hypothyroidism	rs28157-G	5e-16	-	NR	1.07	-	[1.05-1.09]	MACIR	Hypothyroidism	hypothyroidism	-	GCST90319320	5:103260136	39067062	Figuerêdo J
rs28157	Discovery_Hypothyroidism	rs28157-T	1e-12	-	NR	-	0.061129 unit decrease	[0.044-0.078]	MACIR	Hypothyroidism	hypothyroidism	-	GCST90204167	5:103260136	36093044	Mathieu S
rs2856822	Discovery_Hypothyroidism	rs2856822-C	2e-60	-	0.312318	-	0.16407156 unit decrease	[0.14-0.19]	RPL32P1,HLA-DPA1,HLA-DPB1	Hypothyroidism	hypothyroidism	-	GCST90468138	6:33079655	39789286	Loya H
rs2921077	Discovery_Hypothyroidism	rs2921077-G	7e-06	-	NR	1.08877	-	[1.05-1.13]	LINC02950,LINC02949	Non-melanoma skin cancer	non-melanoma skin carcinoma	-	GCST005896	8:8446992	29739929	Visconti A
rs3087243	Discovery_Hypothyroidism	rs3087243-G	7e-21	-	0.55	1.19048	-	-	ICOS,CTLA4	Type 1 diabetes	type 1 diabetes mellitus	-	GCST005536	2:203874196	25751624	Onengut-Gumuscu S
rs3087243	Discovery_Hypothyroidism	rs3087243-?	7e-49	-	NR	-	-	-	ICOS,CTLA4	Autoimmune traits	autoimmune disease	-	GCST007071	2:203874196	30595370	Kichaev G
rs3087243	Discovery_Hypothyroidism	rs3087243-?	7e-82	-	NR	-	-	-	ICOS,CTLA4	Hypothyroidism	hypothyroidism	-	GCST007073	2:203874196	30595370	Kichaev G
rs3087243	Discovery_Hypothyroidism	rs3087243-G	9e-15	-	0.44	1.13636	-	[1.1-1.18]	ICOS,CTLA4	Rheumatoid arthritis (ACPA-positive)	rheumatoid arthritis	-	GCST006048	2:203874196	24532676	Kim K
rs3087243	Discovery_Hypothyroidism	rs3087243-?	1e-15	-	NR	1.105	-	[1.08-1.14]	ICOS,CTLA4	Hypothyroidism	hypothyroidism	-	GCST003988	2:203874196	27182965	Pickrell JK
rs3087243	Discovery_Hypothyroidism	rs3087243-G	4e-22	(EA)	0.55	1.15	-	[1.12-1.18]	ICOS,CTLA4	Rheumatoid arthritis	rheumatoid arthritis	-	GCST002318	2:203874196	24390342	Okada Y
rs3087243	Discovery_Hypothyroidism	rs3087243-G	3e-25	-	0.6	1.14	-	[1.11-1.17]	ICOS,CTLA4	Rheumatoid arthritis	rheumatoid arthritis	-	GCST002318	2:203874196	24390342	Okada Y
rs3087243	Discovery_Hypothyroidism	rs3087243-?	4e-11	-	NR	-	-	-	ICOS,CTLA4	Rheumatoid arthritis (ACPA-positive)	rheumatoid arthritis	-	GCST005568	2:203874196	23143596	Eyre S
rs3087243	Discovery_Hypothyroidism	rs3087243-?	7e-11	-	NR	-	-	-	ICOS,CTLA4	Rheumatoid arthritis	rheumatoid arthritis	-	GCST005569	2:203874196	23143596	Eyre S
rs3087243	Discovery_Hypothyroidism	rs3087243-A	9e-20	(EA)	0.45	-	0.14051 unit decrease	[0.11-0.17]	ICOS,CTLA4	Rheumatoid arthritis	rheumatoid arthritis	-	GCST006959	2:203874196	30423114	Laufer VA
rs3087243	Discovery_Hypothyroidism	rs3087243-A	1e-23	-	NR	-	0.138126 unit decrease	[0.091-0.185]	ICOS,CTLA4	Rheumatoid arthritis	rheumatoid arthritis	-	GCST006959	2:203874196	30423114	Laufer VA
rs3087243	Discovery_Hypothyroidism	rs3087243-?	1e-15	-	NR	-	-	-	ICOS,CTLA4	Type 1 diabetes	type 1 diabetes mellitus	-	GCST000392	2:203874196	19430480	Barrett JC
rs3087243	Discovery_Hypothyroidism	rs3087243-A	8e-11	-	NR	-	-	-	ICOS,CTLA4	Type 1 diabetes	type 1 diabetes mellitus	-	GCST000258	2:203874196	18978792	Cooper JD
rs3087243	Discovery_Hypothyroidism	rs3087243-A	2e-17	-	NR	1.2	-	[NR]	ICOS,CTLA4	Type 1 diabetes	type 1 diabetes mellitus	-	GCST001191	2:203874196	21829393	Plagnol V
rs3087243	Discovery_Hypothyroidism	rs3087243-A	4e-88	-	NR	-	0.1734 unit decrease	[0.16-0.19]	ICOS,CTLA4	Medication use (thyroid preparations)	Thyroid preparation use measurement	-	GCST90018990	2:203874196	34594039	Sakaue S
rs3087243	Discovery_Hypothyroidism	rs3087243-G	4e-75	-	NR	1.16	-	[1.15-1.18]	ICOS,CTLA4	Hypothyroidism	hypothyroidism	-	GCST90319320	2:203874196	39067062	Figuerêdo J
rs3087243	Discovery_Hypothyroidism	rs3087243-A	3e-24	-	NR	0.88	-	[0.86-0.9]	ICOS,CTLA4	Rheumatoid arthritis	rheumatoid arthritis	-	GCST90013534	2:203874196	33310728	Ha E
rs3087243	Discovery_Hypothyroidism	rs3087243-A	6e-06	-	NR	0.879	-	[0.82-0.94]	ICOS,CTLA4	Systemic lupus erythematosus	systemic lupus erythematosus	-	GCST90011866	2:203874196	33536424	Wang YF
rs3087243	Discovery_Hypothyroidism	rs3087243-A	2e-08	-	NR	0.89	-	[0.85-0.93]	ICOS,CTLA4	Systemic lupus erythematosus	systemic lupus erythematosus	-	GCST011096	2:203874196	33536424	Wang YF
rs3087243	Discovery_Hypothyroidism	rs3087243-A	2e-18	-	0.450314	-	0.095218025 unit increase	[0.074-0.117]	ICOS,CTLA4	Basal cell carcinoma	basal cell carcinoma	-	GCST90013410	2:203874196	33549134	Adolphe C
rs3087243	Discovery_Hypothyroidism	rs3087243-A	5e-47	-	NR	-	0.1466 unit decrease	[0.13-0.17]	ICOS,CTLA4	Hypothyroidism	hypothyroidism	-	GCST90018862	2:203874196	34594039	Sakaue S
rs3087243	Discovery_Hypothyroidism	rs3087243-A	8e-20	-	NR	-	0.2038 unit decrease	[0.16-0.25]	ICOS,CTLA4	Hyperthyroidism	hyperthyroidism	-	GCST90018860	2:203874196	34594039	Sakaue S
rs3087243	Discovery_Hypothyroidism	rs3087243-A	1e-22	-	0.451023	-	0.24193901 unit decrease	[0.19-0.29]	ICOS,CTLA4	Hyperthyroidism	hyperthyroidism	-	GCST90468136	2:203874196	39789286	Loya H
rs3087243	Discovery_Hypothyroidism	rs3087243-A	1e-74	-	0.451023	-	0.17049159 unit decrease	[0.15-0.19]	ICOS,CTLA4	Hypothyroidism	hypothyroidism	-	GCST90468138	2:203874196	39789286	Loya H
rs3087243	Discovery_Hypothyroidism	rs3087243-A	8e-18	-	0.451026	-	0.017166523 unit decrease	[0.013-0.021]	ICOS,CTLA4	Total protein levels (UKB data field 30860)	total blood protein measurement	-	GCST90468105	2:203874196	39789286	Loya H
rs3087243	Discovery_Hypothyroidism	rs3087243-A	3e-19	-	0.448	0.92	-	-	ICOS,CTLA4	Rheumatoid arthritis	rheumatoid arthritis	-	GCST90131437	2:203874196	35470158	Saevarsdottir S
rs3087243	Discovery_Hypothyroidism	rs3087243-A	1e-08	-	0.44	0.87	-	[0.83-0.91]	ICOS,CTLA4	Rheumatoid arthritis	rheumatoid arthritis	-	GCST000679	2:203874196	20453842	Stahl EA
rs3087243	Discovery_Hypothyroidism	rs3087243-A	5e-85	-	0.448827	-	0.1787135 unit decrease	[0.16-0.2]	ICOS,CTLA4	Medication use (thyroid preparations)	Thyroid preparation use measurement	-	GCST007932	2:203874196	31015401	Wu Y
rs3087243	Discovery_Hypothyroidism	rs3087243-?	5e-10	-	NR	1.12012	-	-	ICOS,CTLA4	Celiac disease	celiac disease	-	GCST009874	2:203874196	30572963	Márquez A
rs3087243	Discovery_Hypothyroidism	rs3087243-?	2e-16	-	0.55	1.20831	-	-	ICOS,CTLA4	Type 1 diabetes	type 2 diabetes mellitus	-	GCST009875	2:203874196	30572963	Márquez A
rs3087243	Discovery_Hypothyroidism	rs3087243-A	5e-16	-		-	-	-	ICOS,CTLA4	Autoimmune traits (pleiotropy)	autoimmune disease	-	GCST009873	2:203874196	30572963	Márquez A
rs3087243	Discovery_Hypothyroidism	rs3087243-?	1e-11	-	0.5	1.11777	-	-	ICOS,CTLA4	Rheumatoid arthritis	rheumatoid arthritis	-	GCST009877	2:203874196	30572963	Márquez A
rs3087243	Discovery_Hypothyroidism	rs3087243-A	3e-20	-	0.45055	-	0.05634577 unit decrease	[0.044-0.069]	ICOS,CTLA4	WASL protein levels	blood protein amount	-	GCST90471070	2:203874196	39789286	Loya H
rs3087243	Discovery_Hypothyroidism	rs3087243-?	2e-13	-	NR	1.0827	-	[1.06-1.1]	ICOS,CTLA4	Non-melanoma skin cancer	non-melanoma skin carcinoma	-	GCST90027058	2:203874196	34290314	Brandes N
rs3087243	Discovery_Hypothyroidism	rs3087243-A	6e-16	-	0.45055	-	0.046470214 unit decrease	[0.035-0.058]	ICOS,CTLA4	TP53BP1 protein levels	level of TP53-binding protein 1 in blood	-	GCST90470936	2:203874196	39789286	Loya H
rs3087243	Discovery_Hypothyroidism	rs3087243-G	2e-09	-	0.452	-	0.028 unit increase	[0.018-0.038]	ICOS,CTLA4	Rheumatoid arthritis (MTAG)	rheumatoid arthritis	-	GCST90570209	2:203874196	40262193	Shigesi N
rs3087243	Discovery_Hypothyroidism	rs3087243-A	1e-08	-	0.2629	0.897448	-	[0.864472908510902-0.931681102176268]	ICOS,CTLA4	Rheumatoid arthritis	rheumatoid arthritis	-	GCST90132224	2:203874196	36333501	Ishigaki K
rs3087243	Discovery_Hypothyroidism	rs3087243-A	1e-29	-	NR	0.889229	-	[0.871287195735622-0.907541145423955]	ICOS,CTLA4	Rheumatoid arthritis	rheumatoid arthritis	-	GCST90132222	2:203874196	36333501	Ishigaki K
rs3087243	Discovery_Hypothyroidism	rs3087243-A	4e-28	-	NR	0.878095	-	[0.858020252879953-0.898640309731063]	ICOS,CTLA4	Rheumatoid arthritis (rheumatoid factor and/or anti-cyclic citrullinated peptide seropositive)	rheumatoid arthritis,anti-citrullinated protein antibody seropositivity,rheumatoid factor seropositivity measurement	-	GCST90132225	2:203874196	36333501	Ishigaki K
rs3087243	Discovery_Hypothyroidism	rs3087243-A	3e-21	-	0.4702	0.886211	-	[0.864254892687187-0.908725272464243]	ICOS,CTLA4	Rheumatoid arthritis	rheumatoid arthritis	-	GCST90132223	2:203874196	36333501	Ishigaki K
rs3087243	Discovery_Hypothyroidism	rs3087243-A	6e-89	-	NR	-	0.1633595 unit decrease	[0.15-0.18]	ICOS,CTLA4	Hypothyroidism	hypothyroidism	-	GCST90204167	2:203874196	36093044	Mathieu S
rs3087243	Discovery_Hypothyroidism	rs3087243-A	7e-24	-	0.4702	0.869011	-	[0.845655257572056-0.893010892425665]	ICOS,CTLA4	Rheumatoid arthritis (rheumatoid factor and/or anti-cyclic citrullinated peptide seropositive)	rheumatoid arthritis,anti-citrullinated protein antibody seropositivity,rheumatoid factor seropositivity measurement	-	GCST90132226	2:203874196	36333501	Ishigaki K
rs3087243	Discovery_Hypothyroidism	rs3087243-G	1e-21	-	0.585	-	0.07175 unit decrease	[0.058-0.085]	ICOS,CTLA4	Skin cancer	skin cancer	-	GCST90479538	2:203874196	39024449	Verma A
rs3087243	Discovery_Hypothyroidism	rs3087243-A	4e-23	-	0.452	0.86	-	[0.84-0.89]	ICOS,CTLA4	Type 1 diabetes	type 1 diabetes mellitus	-	GCST90013791	2:203874196	39749473	Crouch DJM
rs3087243	Discovery_Hypothyroidism	rs3087243-G	3e-18	-	0.5972	-	0.1443 unit increase	[0.11-0.18]	ICOS,CTLA4	Thyrotoxicosis with or without goiter (PheCode 242)	Thyrotoxicosis	-	GCST90479866	2:203874196	39024449	Verma A
rs3087243	Discovery_Hypothyroidism	rs3087243-G	3e-73	-	0.5983	-	0.1192 unit increase	[0.1-0.13]	ICOS,CTLA4	Hypothyroidism NOS (PheCode 244.4)	hypothyroidism	-	GCST90479869	2:203874196	39024449	Verma A
rs3087243	Discovery_Hypothyroidism	rs3087243-G	3e-27	-	0.5537	-	0.05932 unit decrease	[0.047-0.071]	ICOS,CTLA4	Other non-epithelial cancer of skin (PheCode 172.2)	skin neoplasm	-	GCST90475580	2:203874196	39024449	Verma A
rs3087243	Discovery_Hypothyroidism	rs3087243-G	3e-15	-	0.5537	-	0.0471 unit decrease	[0.034-0.06]	ICOS,CTLA4	Neoplasm of uncertain behavior of skin (PheCode 173)	skin neoplasm	-	GCST90475585	2:203874196	39024449	Verma A
rs3087243	Discovery_Hypothyroidism	rs3087243-G	2e-16	-	0.554	-	0.05442 unit decrease	[0.04-0.069]	ICOS,CTLA4	Melanomas of skin, dx or hx (PheCode 172.1)	cutaneous melanoma	-	GCST90475577	2:203874196	39024449	Verma A
rs3087243	Discovery_Hypothyroidism	rs3087243-G	1e-27	-	0.5538	-	0.05472 unit decrease	[0.044-0.066]	ICOS,CTLA4	Skin cancer	skin cancer	-	GCST90475575	2:203874196	39024449	Verma A
rs3087243	Discovery_Hypothyroidism	rs3087243-G	9e-18	-	0.5534	-	0.04075 unit decrease	[0.03-0.052]	ICOS,CTLA4	Actinic keratosis (PheCode 702.1)	actinic keratosis	-	GCST90476204	2:203874196	39024449	Verma A
rs3087243	Discovery_Hypothyroidism	rs3087243-G	8e-107	-	0.5536	-	0.1236 unit increase	[0.11-0.14]	ICOS,CTLA4	Hypothyroidism (PheCode 244)	hypothyroidism	-	GCST90475647	2:203874196	39024449	Verma A
rs3087243	Discovery_Hypothyroidism	rs3087243-G	3e-107	-	0.5536	-	0.1258 unit increase	[0.11-0.14]	ICOS,CTLA4	Hypothyroidism NOS (PheCode 244.4)	hypothyroidism	-	GCST90475653	2:203874196	39024449	Verma A
rs3087243	Discovery_Hypothyroidism	rs3087243-G	3e-50	-	0.5858	-	0.1207 unit increase	[0.1-0.14]	ICOS,CTLA4	Thyroid problems	thyroid disease	-	GCST90479597	2:203874196	39024449	Verma A
rs3087243	Discovery_Hypothyroidism	rs3087243-G	6e-56	-	0.585	-	0.1454 unit increase	[0.12-0.17]	ICOS,CTLA4	Takes medication for Thyroid problems?	thyroid disease,drug use measurement	-	GCST90479596	2:203874196	39024449	Verma A
rs3087243	Discovery_Hypothyroidism	rs3087243-G	1e-16	-	0.5535	-	0.1592 unit increase	[0.12-0.2]	ICOS,CTLA4	Thyrotoxicosis with or without goiter (PheCode 242)	Thyrotoxicosis	-	GCST90475643	2:203874196	39024449	Verma A
rs3087243	Discovery_Hypothyroidism	rs3087243-G	1e-14	-	0.5535	-	0.2751 unit increase	[0.2-0.35]	ICOS,CTLA4	Graves' disease (PheCode 242.1)	Graves disease	-	GCST90475644	2:203874196	39024449	Verma A
rs3087243	Discovery_Hypothyroidism	rs3087243-G	9e-12	-	0.6	-	0.04705 unit decrease	[0.034-0.06]	ICOS,CTLA4	Neoplasm of uncertain behavior of skin (PheCode 173)	skin neoplasm	-	GCST90479799	2:203874196	39024449	Verma A
rs3087243	Discovery_Hypothyroidism	rs3087243-G	7e-13	-	0.5988	-	0.05597 unit decrease	[0.042-0.07]	ICOS,CTLA4	Melanomas of skin, dx or hx (PheCode 172.1)	cutaneous melanoma	-	GCST90479794	2:203874196	39024449	Verma A
rs3087243	Discovery_Hypothyroidism	rs3087243-G	5e-17	-	0.5988	-	0.05852 unit decrease	[0.046-0.071]	ICOS,CTLA4	Other non-epithelial cancer of skin (PheCode 172.2)	skin neoplasm	-	GCST90479797	2:203874196	39024449	Verma A
rs3087243	Discovery_Hypothyroidism	rs3087243-G	3e-14	-	0.5557	-	0.07058 unit decrease	[0.054-0.087]	ICOS,CTLA4	Basal cell carcinoma (PheCode 172.21)	basal cell carcinoma	-	GCST90479795	2:203874196	39024449	Verma A
rs3087243	Discovery_Hypothyroidism	rs3087243-G	2e-64	-	0.5539	-	0.1516 unit increase	[0.13-0.17]	ICOS,CTLA4	Takes medication for Thyroid problems?	thyroid disease,drug use measurement	-	GCST90475277	2:203874196	39024449	Verma A
rs3087243	Discovery_Hypothyroidism	rs3087243-G	1e-56	-	0.5539	-	0.1277 unit increase	[0.11-0.14]	ICOS,CTLA4	Thyroid problems	thyroid disease	-	GCST90475276	2:203874196	39024449	Verma A
rs3087243	Discovery_Hypothyroidism	rs3087243-G	2e-28	-	0.5539	-	0.07186 unit decrease	[0.058-0.085]	ICOS,CTLA4	Skin cancer	skin cancer	-	GCST90475189	2:203874196	39024449	Verma A
rs34046593	Discovery_Hypothyroidism	rs34046593-A	7e-17	-	NR	1.15	-	[1.12-1.19]	LINC02357,RBPJ	Rheumatoid arthritis	rheumatoid arthritis	-	GCST90013534	4:26109971	33310728	Ha E
rs4409785	Discovery_Hypothyroidism	rs4409785-?	2e-31	-	NR	-	-	-	LNCRNA-IUR,FAM76B	Hypothyroidism	hypothyroidism	-	GCST007073	11:95578258	30595370	Kichaev G
rs4409785	Discovery_Hypothyroidism	rs4409785-?	3e-09	-	NR	-	-	-	LNCRNA-IUR,FAM76B	Eosinophil counts	eosinophil count	-	GCST007065	11:95578258	30595370	Kichaev G
rs4409785	Discovery_Hypothyroidism	rs4409785-?	4e-21	-	NR	-	-	-	LNCRNA-IUR,FAM76B	Autoimmune traits	autoimmune disease	-	GCST007071	11:95578258	30595370	Kichaev G
rs4409785	Discovery_Hypothyroidism	rs4409785-C	4e-09	(EA)	0.17	1.12	-	[1.08-1.16]	LNCRNA-IUR,FAM76B	Rheumatoid arthritis	rheumatoid arthritis	-	GCST002318	11:95578258	24390342	Okada Y
rs4409785	Discovery_Hypothyroidism	rs4409785-C	1e-11	-	0.15	1.12	-	[1.09-1.16]	LNCRNA-IUR,FAM76B	Rheumatoid arthritis	rheumatoid arthritis	-	GCST002318	11:95578258	24390342	Okada Y
rs4409785	Discovery_Hypothyroidism	rs4409785-C	5e-06	-	0.173	1.21	-	[1.11–1.31]	LNCRNA-IUR,FAM76B	Graves' disease	Graves disease	-	GCST005526	11:95578258	22922229	Cooper JD
rs4409785	Discovery_Hypothyroidism	rs4409785-C	8e-08	-	0.173	1.23	-	[1.14–1.33]	LNCRNA-IUR,FAM76B	Autoimmune thyroid diseases (Graves disease or Hashimoto's thyroiditis)	autoimmune thyroid disease,Hashimoto's thyroiditis,Graves disease	-	GCST005524	11:95578258	22922229	Cooper JD
rs4409785	Discovery_Hypothyroidism	rs4409785-C	4e-10	-	0.172343	-	0.016435 SD unit increase	[0.011-0.022]	LNCRNA-IUR,FAM76B	Eosinophil counts	eosinophil count	-	GCST90002298	11:95578258	32888493	Chen MH
rs4409785	Discovery_Hypothyroidism	rs4409785-C	2e-11	-	0.17243	-	0.019728245 unit increase	[0.014-0.025]	LNCRNA-IUR,FAM76B	Eosinophil counts	eosinophil count	-	GCST90002381	11:95578258	32888494	Vuckovic D
rs4409785	Discovery_Hypothyroidism	rs4409785-C	7e-12	-	NR	1.08743	-	NR	LNCRNA-IUR,FAM76B	Multiple sclerosis	multiple sclerosis	-	GCST009597	11:95578258	31604244	International Multiple Sclerosis Genetics Consortium
rs4409785	Discovery_Hypothyroidism	rs4409785-?	6e-06	-	NR	-	-	[0.8432-0.9405]	LNCRNA-IUR,FAM76B	Multiple sclerosis and LDL levels (pleiotropy)	low density lipoprotein cholesterol measurement,multiple sclerosis	-	GCST007123	11:95578258	26920376	Wang Y
rs4409785	Discovery_Hypothyroidism	rs4409785-T	3e-08	-	NR	-	0.124011 unit decrease	[0.037-0.211]	LNCRNA-IUR,FAM76B	Rheumatoid arthritis	rheumatoid arthritis	-	GCST006959	11:95578258	30423114	Laufer VA
rs4409785	Discovery_Hypothyroidism	rs4409785-G	6e-07	-	NR	1.1	-	[1.09-1.12]	LNCRNA-IUR,FAM76B	Multiple sclerosis	multiple sclerosis	-	GCST001198	11:95578258	21833088	Sawcer S
rs4409785	Discovery_Hypothyroidism	rs4409785-C	2e-13	-	0.19	1.34	-	[NR]	LNCRNA-IUR,FAM76B	Vitiligo	Vitiligo	-	GCST001509	11:95578258	22561518	Jin Y
rs4409785	Discovery_Hypothyroidism	rs4409785-C	2e-31	-	0.171	1.15	-	[NR]	LNCRNA-IUR,FAM76B	Autoimmune thyroid disease	autoimmune thyroid disease	-	GCST010571	11:95578258	32581359	Saevarsdottir S
rs4409785	Discovery_Hypothyroidism	rs4409785-C	2e-35	-	NR	-	0.1453 unit increase	[0.12-0.17]	LNCRNA-IUR,FAM76B	Medication use (thyroid preparations)	Thyroid preparation use measurement	-	GCST90018990	11:95578258	34594039	Sakaue S
rs4409785	Discovery_Hypothyroidism	rs4409785-C	5e-27	-	NR	1.12	-	[1.1-1.14]	LNCRNA-IUR,FAM76B	Hypothyroidism	hypothyroidism	-	GCST90319320	11:95578258	39067062	Figuerêdo J
rs4409785	Discovery_Hypothyroidism	rs4409785-C	2e-07	-	0.174	1.29	-	[1.18-1.41]	LNCRNA-IUR,FAM76B	Myasthenia gravis	Myasthenia gravis	-	GCST90093061	11:95578258	35074870	Chia R
rs4409785	Discovery_Hypothyroidism	rs4409785-T	8e-09	-	NR	0.91	-	[0.88-0.94]	LNCRNA-IUR,FAM76B	Rheumatoid arthritis	rheumatoid arthritis	-	GCST90013534	11:95578258	33310728	Ha E
rs4409785	Discovery_Hypothyroidism	rs4409785-C	7e-09	-	NR	-	0.2029 unit increase	[0.13-0.27]	LNCRNA-IUR,FAM76B	Graves' disease	Graves disease	-	GCST90018847	11:95578258	34594039	Sakaue S
rs4409785	Discovery_Hypothyroidism	rs4409785-C	8e-16	-	NR	-	0.1069 unit increase	[0.081-0.133]	LNCRNA-IUR,FAM76B	Hypothyroidism	hypothyroidism	-	GCST90018862	11:95578258	34594039	Sakaue S
rs4409785	Discovery_Hypothyroidism	rs4409785-C	4e-32	-	0.171775	-	0.14550275 unit increase	[0.12-0.17]	LNCRNA-IUR,FAM76B	Hypothyroidism	hypothyroidism	-	GCST90468138	11:95578258	39789286	Loya H
rs4409785	Discovery_Hypothyroidism	rs4409785-T	2e-07	-	0.83	0.92	-	-	LNCRNA-IUR,FAM76B	Rheumatoid arthritis (rheumatoid factor and/or anti-cyclic citrullinated peptide seropositive)	rheumatoid arthritis,ACPA-positive rheumatoid arthritis,rheumatoid factor seropositivity measurement	-	GCST90131438	11:95578258	35470158	Saevarsdottir S
rs4409785	Discovery_Hypothyroidism	rs4409785-T	6e-07	-	0.83	0.94	-	-	LNCRNA-IUR,FAM76B	Rheumatoid arthritis	rheumatoid arthritis	-	GCST90131437	11:95578258	35470158	Saevarsdottir S
rs4409785	Discovery_Hypothyroidism	rs4409785-C	1e-11	-	0.169	1.14168	-	[1.1-1.18]	LNCRNA-IUR,FAM76B	Myasthenia gravis	Myasthenia gravis	-	GCST90432156	11:95578258	39537604	Braun A
rs4409785	Discovery_Hypothyroidism	rs4409785-C	1e-24	-	NR	1.14	-	-	LNCRNA-IUR,FAM76B	Autoimmune thyroid disease	autoimmune thyroid disease	-	GCST90454273	11:95578258	37002690	Zeng Y
rs4409785	Discovery_Hypothyroidism	rs4409785-C	2e-32	-	0.172241	-	0.14306402 unit increase	[0.12-0.17]	LNCRNA-IUR,FAM76B	Medication use (thyroid preparations)	Thyroid preparation use measurement	-	GCST007932	11:95578258	31015401	Wu Y
rs4409785	Discovery_Hypothyroidism	rs4409785-C	1e-10	-	NR	1.11093	-	[1.07600228683858-1.14699721829986]	LNCRNA-IUR,FAM76B	Rheumatoid arthritis (rheumatoid factor and/or anti-cyclic citrullinated peptide seropositive)	rheumatoid arthritis,anti-citrullinated protein antibody seropositivity,rheumatoid factor seropositivity measurement	-	GCST90132225	11:95578258	36333501	Ishigaki K
rs4409785	Discovery_Hypothyroidism	rs4409785-C	7e-08	-	0.1899	1.10528	-	[1.065922547832-1.14609364969923]	LNCRNA-IUR,FAM76B	Rheumatoid arthritis (rheumatoid factor and/or anti-cyclic citrullinated peptide seropositive)	rheumatoid arthritis,anti-citrullinated protein antibody seropositivity,rheumatoid factor seropositivity measurement	-	GCST90132226	11:95578258	36333501	Ishigaki K
rs4409785	Discovery_Hypothyroidism	rs4409785-T	2e-31	-	NR	-	0.1237798 unit decrease	[0.1-0.14]	LNCRNA-IUR,FAM76B	Hypothyroidism	hypothyroidism	-	GCST90204167	11:95578258	36093044	Mathieu S
rs4409785	Discovery_Hypothyroidism	rs4409785-C	9e-07	-	0.1899	1.08709	-	[1.05146098597526-1.12391641827039]	LNCRNA-IUR,FAM76B	Rheumatoid arthritis	rheumatoid arthritis	-	GCST90132223	11:95578258	36333501	Ishigaki K
rs4409785	Discovery_Hypothyroidism	rs4409785-C	3e-10	-	NR	1.09538	-	[1.06468664117126-1.12695519443408]	LNCRNA-IUR,FAM76B	Rheumatoid arthritis	rheumatoid arthritis	-	GCST90132222	11:95578258	36333501	Ishigaki K
rs4409785	Discovery_Hypothyroidism	rs4409785-C	3e-08	-	0.17	-	1.02 nmol/L decrease	[0.66-1.38]	LNCRNA-IUR,FAM76B	Sex hormone-binding globulin levels	sex hormone-binding globulin measurement	-	GCST90027092	11:95578258	34321204	Harrison S
rs4409785	Discovery_Hypothyroidism	rs4409785-C	7e-23	-	NR	-	-	-	LNCRNA-IUR,FAM76B	Basal cell carcinoma (MTAG)	basal cell carcinoma	-	GCST90137411	11:95578258	36496446	Seviiri M
rs4409785	Discovery_Hypothyroidism	rs4409785-?	5e-16	-	NR	-	0.0328245 unit increase	[0.025-0.041]	LNCRNA-IUR,FAM76B	Sex hormone-binding globulin levels	sex hormone-binding globulin measurement	-	GCST90239822	11:95578258	36653534	Leinonen JT
rs4409785	Discovery_Hypothyroidism	rs4409785-C	8e-11	-	0.1717	-	0.0610879 SD units increase	[0.043-0.079]	LNCRNA-IUR,FAM76B	Lymphocyte side scatter	lymphocyte amount	-	GCST90281246	11:95578258	37596262	Akbari P
rs4409785	Discovery_Hypothyroidism	rs4409785-C	2e-06	-	0.1703	1.1	-	[1.06-1.14]	LNCRNA-IUR,FAM76B	Type 1 diabetes	type 1 diabetes mellitus	-	GCST90013791	11:95578258	39749473	Crouch DJM
rs4409785	Discovery_Hypothyroidism	rs4409785-T	3e-17	-	0.857	-	0.07346 unit decrease	[0.058-0.089]	LNCRNA-IUR,FAM76B	Hypothyroidism (PheCode 244)	hypothyroidism	-	GCST90479870	11:95578258	39024449	Verma A
rs4409785	Discovery_Hypothyroidism	rs4409785-T	1e-17	-	0.857	-	0.07512 unit decrease	[0.059-0.091]	LNCRNA-IUR,FAM76B	Hypothyroidism NOS (PheCode 244.4)	hypothyroidism	-	GCST90479869	11:95578258	39024449	Verma A
rs4409785	Discovery_Hypothyroidism	rs4409785-T	2e-11	-	0.8235	-	0.04774 unit increase	[0.032-0.064]	LNCRNA-IUR,FAM76B	Other non-epithelial cancer of skin (PheCode 172.2)	skin neoplasm	-	GCST90475580	11:95578258	39024449	Verma A
rs4409785	Discovery_Hypothyroidism	rs4409785-T	7e-22	-	0.8237	-	0.06832 unit decrease	[0.053-0.084]	LNCRNA-IUR,FAM76B	Hypothyroidism (PheCode 244)	hypothyroidism	-	GCST90475647	11:95578258	39024449	Verma A
rs4409785	Discovery_Hypothyroidism	rs4409785-T	3e-14	-	0.8476	-	0.09173 unit decrease	[0.07-0.113]	LNCRNA-IUR,FAM76B	Takes medication for Thyroid problems?	thyroid disease,drug use measurement	-	GCST90479596	11:95578258	39024449	Verma A
rs4409785	Discovery_Hypothyroidism	rs4409785-T	7e-15	-	0.8478	-	0.08517 unit decrease	[0.066-0.105]	LNCRNA-IUR,FAM76B	Thyroid problems	thyroid disease	-	GCST90479597	11:95578258	39024449	Verma A
rs4409785	Discovery_Hypothyroidism	rs4409785-T	8e-23	-	0.8237	-	0.07071 unit decrease	[0.055-0.087]	LNCRNA-IUR,FAM76B	Hypothyroidism NOS (PheCode 244.4)	hypothyroidism	-	GCST90475653	11:95578258	39024449	Verma A
rs4409785	Discovery_Hypothyroidism	rs4409785-T	2e-14	-	0.8239	-	0.08747 unit decrease	[0.064-0.111]	LNCRNA-IUR,FAM76B	Takes medication for Thyroid problems?	thyroid disease,drug use measurement	-	GCST90475277	11:95578258	39024449	Verma A
rs4409785	Discovery_Hypothyroidism	rs4409785-T	4e-15	-	0.8239	-	0.08125 unit decrease	[0.06-0.102]	LNCRNA-IUR,FAM76B	Thyroid problems	thyroid disease	-	GCST90475276	11:95578258	39024449	Verma A
rs4409785	Discovery_Hypothyroidism	rs4409785-C	3e-15	-	NR	-	0.0262 unit decrease	[0.02-0.033]	LNCRNA-IUR,FAM76B	Sex hormone-binding globulin levels	sex hormone-binding globulin measurement	-	GCST90019518	11:95578258	33462484	Sinnott-Armstrong N
rs5763529	Discovery_Hypothyroidism	rs5763529-C	2e-09	-	0.83	0.96	-	-	ASCC2	Migraine	migraine disorder	-	GCST90429186	22:29836648	34294844	Choquet H
rs61759532	Discovery_Hypothyroidism	rs61759532-?	4e-17	-	NR	-	-	-	ACAP1	White blood cell count	leukocyte quantity	-	GCST007070	17:7337072	30595370	Kichaev G
rs61759532	Discovery_Hypothyroidism	rs61759532-?	4e-14	-	NR	-	-	-	ACAP1	Hypothyroidism	hypothyroidism	-	GCST007073	17:7337072	30595370	Kichaev G
rs61759532	Discovery_Hypothyroidism	rs61759532-T	5e-16	-	0.246925	-	0.021415481 unit increase	[0.016-0.027]	ACAP1	Monocyte percentage of white cells	monocyte percentage of leukocytes	-	GCST90002394	17:7337072	32888494	Vuckovic D
rs61759532	Discovery_Hypothyroidism	rs61759532-T	8e-30	-	0.240077	-	0.025676 SD unit decrease	[0.021-0.03]	ACAP1	White blood cell count	myeloid leukocyte count	-	GCST90002374	17:7337072	32888493	Chen MH
rs61759532	Discovery_Hypothyroidism	rs61759532-T	8e-28	-	0.197914	-	-	-	ACAP1	White blood cell count	myeloid leukocyte count	-	GCST90002378	17:7337072	32888493	Chen MH
rs61759532	Discovery_Hypothyroidism	rs61759532-T	7e-18	-	0.246951	-	0.022716338 unit decrease	[0.018-0.028]	ACAP1	Neutrophil count	neutrophil count	-	GCST90002398	17:7337072	32888494	Vuckovic D
rs61759532	Discovery_Hypothyroidism	rs61759532-T	1e-15	-	0.238	1.09	-	[NR]	ACAP1	Autoimmune thyroid disease	autoimmune thyroid disease	-	GCST010571	17:7337072	32581359	Saevarsdottir S
rs61759532	Discovery_Hypothyroidism	rs61759532-T	7e-23	-	0.242141	-	0.023159 SD unit decrease	[0.019-0.028]	ACAP1	Neutrophil count	neutrophil count	-	GCST90002351	17:7337072	32888493	Chen MH
rs61759532	Discovery_Hypothyroidism	rs61759532-T	3e-20	-	0.212491	-	-	-	ACAP1	Neutrophil count	neutrophil count	-	GCST90002355	17:7337072	32888493	Chen MH
rs61759532	Discovery_Hypothyroidism	rs61759532-T	1e-16	-	NR	1.08	-	[1.06-1.1]	ACAP1	Hypothyroidism	hypothyroidism	-	GCST90319320	17:7337072	39067062	Figuerêdo J
rs61759532	Discovery_Hypothyroidism	rs61759532-T	3e-11	-	0.076	1.235	-	[1.17-1.3]	ACAP1	Systemic lupus erythematosus	systemic lupus erythematosus	-	GCST011956	17:7337072	33272962	Yin X
rs61759532	Discovery_Hypothyroidism	rs61759532-T	2e-10	-	0.234556	-	0.11837882 unit increase	[0.082-0.155]	ACAP1	Type 1 diabetes	type 1 diabetes mellitus	-	GCST90014023	17:7337072	34012112	Chiou J
rs61759532	Discovery_Hypothyroidism	rs61759532-T	1e-13	-	NR	-	0.0905 unit increase	[0.067-0.114]	ACAP1	Hypothyroidism	hypothyroidism	-	GCST90018862	17:7337072	34594039	Sakaue S
rs61759532	Discovery_Hypothyroidism	rs61759532-T	1e-11	-	0.247646	-	0.07290696 unit increase	[0.05-0.096]	ACAP1	Hypothyroidism	hypothyroidism	-	GCST90468138	17:7337072	39789286	Loya H
rs61759532	Discovery_Hypothyroidism	rs61759532-T	1e-13	-	0.247644	-	0.01710731 unit decrease	[0.012-0.022]	ACAP1	Neutrophill count (UKB data field 30140)	neutrophil count	-	GCST90468092	17:7337072	39789286	Loya H
rs61759532	Discovery_Hypothyroidism	rs61759532-T	1e-20	-	0.246902	-	0.024395779 unit decrease	[0.019-0.03]	ACAP1	White blood cell count	leukocyte quantity	-	GCST90002407	17:7337072	32888494	Vuckovic D
rs61759532	Discovery_Hypothyroidism	rs61759532-T	3e-16	-	0.247644	-	0.01813195 unit increase	[0.014-0.023]	ACAP1	Monocyte percentage (UKB data field 30190)	monocyte percentage of leukocytes	-	GCST90468091	17:7337072	39789286	Loya H
rs61759532	Discovery_Hypothyroidism	rs61759532-T	1e-15	-	NR	-	0.0778743 unit increase	[0.059-0.097]	ACAP1	Hypothyroidism	hypothyroidism	-	GCST90204167	17:7337072	36093044	Mathieu S
rs61759532	Discovery_Hypothyroidism	rs61759532-C	4e-11	-	0.7813	-	0.07531 unit decrease	[0.052-0.099]	ACAP1	Takes medication for Thyroid problems?	thyroid disease,drug use measurement	-	GCST90475277	17:7337072	39024449	Verma A
rs61759532	Discovery_Hypothyroidism	rs61759532-C	5e-12	-	0.7813	-	0.07086 unit decrease	[0.05-0.092]	ACAP1	Thyroid problems	thyroid disease	-	GCST90475276	17:7337072	39024449	Verma A
rs61759532	Discovery_Hypothyroidism	rs61759532-C	8e-15	-	0.8258	-	0.03567 unit increase	[0.027-0.045]	ACAP1	white blood cell count (WBC, mean, inv-norm transformed)	leukocyte quantity	-	GCST90480724	17:7337072	39024449	Verma A
rs62446333	Discovery_Hypothyroidism	rs62446333-T	3e-13	-	0.209269	-	0.043385986 unit decrease	[0.03-0.056]	MIR148A,NFE2L3	IL18 protein levels	interleukin 18 measurement	-	GCST90469567	7:26109943	39789286	Loya H
rs6505765	Discovery_Hypothyroidism	rs6505765-?	2e-13	-	NR	-	-	-	PTPN2,LINC01882	Hypothyroidism	hypothyroidism	-	GCST007073	18:12782850	30595370	Kichaev G
rs6505765	Discovery_Hypothyroidism	rs6505765-G	2e-11	-	0.343	1.07	-	[NR]	PTPN2,LINC01882	Autoimmune thyroid disease	autoimmune thyroid disease	-	GCST010571	18:12782850	32581359	Saevarsdottir S
rs6505765	Discovery_Hypothyroidism	rs6505765-G	3e-17	-	NR	-	0.0764 unit increase	[0.059-0.094]	PTPN2,LINC01882	Medication use (thyroid preparations)	Thyroid preparation use measurement	-	GCST90018990	18:12782850	34594039	Sakaue S
rs6505765	Discovery_Hypothyroidism	rs6505765-?	7e-09	-	NR	1.1193	-	-	PTPN2,LINC01882	Inflammatory bowel disease	inflammatory bowel disease	-	GCST90432182	18:12782850	37156999	Liu Z
rs6505765	Discovery_Hypothyroidism	rs6505765-G	4e-09	-	NR	1.06	-	-	PTPN2,LINC01882	Autoimmune thyroid disease	autoimmune thyroid disease	-	GCST90454273	18:12782850	37002690	Zeng Y
rs6505765	Discovery_Hypothyroidism	rs6505765-G	3e-15	-	0.344388	-	0.075718865 unit increase	[0.057-0.095]	PTPN2,LINC01882	Medication use (thyroid preparations)	Thyroid preparation use measurement	-	GCST007932	18:12782850	31015401	Wu Y
rs6505765	Discovery_Hypothyroidism	rs6505765-C	1e-11	-	NR	-	0.0568233 unit decrease	[0.04-0.073]	PTPN2,LINC01882	Hypothyroidism	hypothyroidism	-	GCST90204167	18:12782850	36093044	Mathieu S
rs6914622	Discovery_Hypothyroidism	rs6914622-?	3e-10	-	NR	-	-	-	SASH1,SAMD5	Autoimmune traits	autoimmune disease	-	GCST007071	6:148193165	30595370	Kichaev G
rs6914622	Discovery_Hypothyroidism	rs6914622-?	1e-14	-	NR	1.109	-	[1.08-1.14]	SASH1,SAMD5	Hypothyroidism	hypothyroidism	-	GCST003988	6:148193165	27182965	Pickrell JK
rs6914622	Discovery_Hypothyroidism	rs6914622-T	2e-18	-	0.324	1.09	-	[NR]	SASH1,SAMD5	Autoimmune thyroid disease	autoimmune thyroid disease	-	GCST010571	6:148193165	32581359	Saevarsdottir S
rs6914622	Discovery_Hypothyroidism	rs6914622-T	7e-21	-	NR	-	0.0859 unit increase	[0.068-0.104]	SASH1,SAMD5	Medication use (thyroid preparations)	Thyroid preparation use measurement	-	GCST90018990	6:148193165	34594039	Sakaue S
rs6914622	Discovery_Hypothyroidism	rs6914622-T	1e-23	-	NR	1.09	-	[1.07-1.11]	SASH1,SAMD5	Hypothyroidism	hypothyroidism	-	GCST90319320	6:148193165	39067062	Figuerêdo J
rs6914622	Discovery_Hypothyroidism	rs6914622-T	1e-15	-	0.322105	-	0.079578266 unit increase	[0.059-0.101]	SASH1,SAMD5	Hypothyroidism	hypothyroidism	-	GCST90468138	6:148193165	39789286	Loya H
rs6914622	Discovery_Hypothyroidism	rs6914622-T	9e-20	-	0.321667	-	0.089143105 unit increase	[0.07-0.108]	SASH1,SAMD5	Medication use (thyroid preparations)	Thyroid preparation use measurement	-	GCST007932	6:148193165	31015401	Wu Y
rs6914622	Discovery_Hypothyroidism	rs6914622-T	2e-23	-	NR	-	0.087204 unit increase	[0.07-0.104]	SASH1,SAMD5	Hypothyroidism	hypothyroidism	-	GCST90204167	6:148193165	36093044	Mathieu S
rs6914622	Discovery_Hypothyroidism	rs6914622-G	1e-18	-	0.6874	-	0.08226 unit decrease	[0.066-0.099]	SASH1,SAMD5	Thyroid problems	thyroid disease	-	GCST90479597	6:148193165	39024449	Verma A
rs6914622	Discovery_Hypothyroidism	rs6914622-G	3e-26	-	0.6961	-	0.09782 unit decrease	[0.079-0.117]	SASH1,SAMD5	Thyroid problems	thyroid disease	-	GCST90475276	6:148193165	39024449	Verma A
rs7072793	Discovery_Hypothyroidism	rs7072793-?	8e-06	(European)	0.393	-	-	-	IL2RA,RPL32P23	Plasma t-tau levels	t-tau measurement	-	GCST004092	10:6064303	28100725	Chen J
rs7072793	Discovery_Hypothyroidism	rs7072793-C	8e-23	-	NR	1.08	-	[1.07-1.1]	IL2RA,RPL32P23	Hypothyroidism	hypothyroidism	-	GCST90319320	10:6064303	39067062	Figuerêdo J
rs7072793	Discovery_Hypothyroidism	rs7072793-T	1e-11	-	0.599	-	0.02042 unit decrease	[0.015-0.026]	IL2RA,RPL32P23	eosinophil (fraction, mean, inv-norm transformed)	eosinophil count	-	GCST90479605	10:6064303	39024449	Verma A
rs71508903	Discovery_Hypothyroidism	rs71508903-T	7e-09	-	0.1997	1.183	-	[1.12-1.25]	ARID5B	Vitiligo	Vitiligo	-	GCST004785	10:62020112	27723757	Jin Y
rs71508903	Discovery_Hypothyroidism	rs71508903-?	5e-33	-	NR	-	-	-	ARID5B	Hypothyroidism	hypothyroidism	-	GCST007073	10:62020112	30595370	Kichaev G
rs71508903	Discovery_Hypothyroidism	rs71508903-?	5e-24	-	NR	-	-	-	ARID5B	Autoimmune traits	autoimmune disease	-	GCST007071	10:62020112	30595370	Kichaev G
rs71508903	Discovery_Hypothyroidism	rs71508903-T	5e-22	-	0.22	1.16	-	[1.13-1.20]	ARID5B	Rheumatoid arthritis	rheumatoid arthritis	-	GCST002318	10:62020112	24390342	Okada Y
rs71508903	Discovery_Hypothyroidism	rs71508903-T	3e-15	(EA)	0.21	1.15	-	[1.11-1.20]	ARID5B	Rheumatoid arthritis	rheumatoid arthritis	-	GCST002318	10:62020112	24390342	Okada Y
rs71508903	Discovery_Hypothyroidism	rs71508903-T	1e-08	(East Asian)	0.24	1.18	-	[1.12-1.25]	ARID5B	Rheumatoid arthritis	rheumatoid arthritis	-	GCST002318	10:62020112	24390342	Okada Y
rs71508903	Discovery_Hypothyroidism	rs71508903-T	4e-13	(EA)	0.21	-	0.14368 unit increase	[0.1-0.18]	ARID5B	Rheumatoid arthritis	rheumatoid arthritis	-	GCST006959	10:62020112	30423114	Laufer VA
rs71508903	Discovery_Hypothyroidism	rs71508903-T	4e-09	(East Asian)	0.24	-	0.17897 unit increase	[0.12-0.24]	ARID5B	Rheumatoid arthritis	rheumatoid arthritis	-	GCST006959	10:62020112	30423114	Laufer VA
rs71508903	Discovery_Hypothyroidism	rs71508903-T	3e-20	-	NR	-	0.154172 unit increase	[0.12-0.19]	ARID5B	Rheumatoid arthritis	rheumatoid arthritis	-	GCST006959	10:62020112	30423114	Laufer VA
rs71508903	Discovery_Hypothyroidism	rs71508903-T	2e-31	-	0.192	1.14	-	[NR]	ARID5B	Autoimmune thyroid disease	autoimmune thyroid disease	-	GCST010571	10:62020112	32581359	Saevarsdottir S
rs71508903	Discovery_Hypothyroidism	rs71508903-T	5e-37	-	NR	-	0.139 unit increase	[0.12-0.16]	ARID5B	Medication use (thyroid preparations)	Thyroid preparation use measurement	-	GCST90018990	10:62020112	34594039	Sakaue S
rs71508903	Discovery_Hypothyroidism	rs71508903-T	8e-17	-	NR	1.09	-	[1.07-1.11]	ARID5B	Hypothyroidism	hypothyroidism	-	GCST90319320	10:62020112	39067062	Figuerêdo J
rs71508903	Discovery_Hypothyroidism	rs71508903-T	3e-25	-	NR	1.16	-	[1.13-1.19]	ARID5B	Rheumatoid arthritis	rheumatoid arthritis	-	GCST90013534	10:62020112	33310728	Ha E
rs71508903	Discovery_Hypothyroidism	rs71508903-?	2e-12	-	NR	1.24	-	[1.17-1.32]	ARID5B	Rheumatoid arthritis	rheumatoid arthritis	-	GCST011389	10:62020112	32723749	Kwon YC
rs71508903	Discovery_Hypothyroidism	rs71508903-T	3e-08	-	NR	-	0.0872 unit increase	[0.056-0.118]	ARID5B	Rheumatoid arthritis	rheumatoid arthritis	-	GCST90018910	10:62020112	34594039	Sakaue S
rs71508903	Discovery_Hypothyroidism	rs71508903-T	9e-14	-	NR	-	0.0934 unit increase	[0.069-0.118]	ARID5B	Hypothyroidism	hypothyroidism	-	GCST90018862	10:62020112	34594039	Sakaue S
rs71508903	Discovery_Hypothyroidism	rs71508903-T	4e-30	-	0.193717	-	0.13391173 unit increase	[0.11-0.16]	ARID5B	Hypothyroidism	hypothyroidism	-	GCST90468138	10:62020112	39789286	Loya H
rs71508903	Discovery_Hypothyroidism	rs71508903-T	2e-06	-	0.19	1.08	-	-	ARID5B	Rheumatoid arthritis (rheumatoid factor and/or anti-cyclic citrullinated peptide seropositive)	rheumatoid arthritis,ACPA-positive rheumatoid arthritis,rheumatoid factor seropositivity measurement	-	GCST90131438	10:62020112	35470158	Saevarsdottir S
rs71508903	Discovery_Hypothyroidism	rs71508903-T	2e-06	-	0.19	1.06	-	-	ARID5B	Rheumatoid arthritis	rheumatoid arthritis	-	GCST90131437	10:62020112	35470158	Saevarsdottir S
rs71508903	Discovery_Hypothyroidism	rs71508903-T	2e-32	-	0.190444	-	0.13927338 unit increase	[0.12-0.16]	ARID5B	Medication use (thyroid preparations)	Thyroid preparation use measurement	-	GCST007932	10:62020112	31015401	Wu Y
rs71508903	Discovery_Hypothyroidism	rs71508903-T	6e-22	-	NR	-	0.098135 unit increase	[0.078-0.118]	ARID5B	Hypothyroidism	hypothyroidism	-	GCST90204167	10:62020112	36093044	Mathieu S
rs71508903	Discovery_Hypothyroidism	rs71508903-C	3e-13	-	0.832	-	0.06003 unit decrease	[0.045-0.075]	ARID5B	Hypothyroidism (PheCode 244)	hypothyroidism	-	GCST90479870	10:62020112	39024449	Verma A
rs71508903	Discovery_Hypothyroidism	rs71508903-C	3e-13	-	0.8321	-	0.06114 unit decrease	[0.046-0.076]	ARID5B	Hypothyroidism NOS (PheCode 244.4)	hypothyroidism	-	GCST90479869	10:62020112	39024449	Verma A
rs71508903	Discovery_Hypothyroidism	rs71508903-C	8e-16	-	0.8238	-	0.09261 unit decrease	[0.072-0.113]	ARID5B	Takes medication for Thyroid problems?	thyroid disease,drug use measurement	-	GCST90479596	10:62020112	39024449	Verma A
rs71508903	Discovery_Hypothyroidism	rs71508903-C	2e-16	-	0.8232	-	0.08511 unit decrease	[0.067-0.104]	ARID5B	Thyroid problems	thyroid disease	-	GCST90479597	10:62020112	39024449	Verma A
rs71508903	Discovery_Hypothyroidism	rs71508903-C	3e-15	-	0.8012	-	0.08694 unit decrease	[0.065-0.109]	ARID5B	Takes medication for Thyroid problems?	thyroid disease,drug use measurement	-	GCST90475277	10:62020112	39024449	Verma A
rs71508903	Discovery_Hypothyroidism	rs71508903-C	1e-16	-	0.8012	-	0.08175 unit decrease	[0.062-0.102]	ARID5B	Thyroid problems	thyroid disease	-	GCST90475276	10:62020112	39024449	Verma A
rs7173565	Discovery_Hypothyroidism	rs7173565-C	9e-18	-	0.271	1.09	-	[NR]	RASGRP1	Autoimmune thyroid disease	autoimmune thyroid disease	-	GCST010571	15:38558129	32581359	Saevarsdottir S
rs7173565	Discovery_Hypothyroidism	rs7173565-T	2e-19	-	NR	-	0.009 unit decrease	[0.007-0.011]	RASGRP1	Insomnia	insomnia	-	GCST90131901	15:38558129	35835914	Watanabe K
rs7173565	Discovery_Hypothyroidism	rs7173565-C	4e-15	-	NR	1.09	-	-	RASGRP1	Autoimmune thyroid disease	autoimmune thyroid disease	-	GCST90454273	15:38558129	37002690	Zeng Y
rs7173565	Discovery_Hypothyroidism	rs7173565-T	3e-08	-	NR	-	0.008 unit decrease	[0.006-0.01]	RASGRP1	Insomnia	insomnia	-	GCST90131902	15:38558129	35835914	Watanabe K
rs7173565	Discovery_Hypothyroidism	rs7173565-T	2e-18	-	NR	-	0.0784963 unit decrease	[0.061-0.096]	RASGRP1	Hypothyroidism	hypothyroidism	-	GCST90204167	15:38558129	36093044	Mathieu S
rs72928038	Discovery_Hypothyroidism	rs72928038-A	1e-14	-	0.1706	1.268	-	[1.19-1.35]	BACH2	Vitiligo	Vitiligo	-	GCST004785	6:90267049	27723757	Jin Y
rs72928038	Discovery_Hypothyroidism	rs72928038-A	6e-14	-	0.17	1.2	-	-	BACH2	Type 1 diabetes	type 1 diabetes mellitus	-	GCST005536	6:90267049	25751624	Onengut-Gumuscu S
rs72928038	Discovery_Hypothyroidism	rs72928038-?	5e-23	-	NR	-	-	-	BACH2	Autoimmune traits	autoimmune disease	-	GCST007071	6:90267049	30595370	Kichaev G
rs72928038	Discovery_Hypothyroidism	rs72928038-A	4e-13	-	0.1783	-	0.03408429 unit decrease	[0.025-0.043]	BACH2	Lymphocyte count	lymphocyte count	-	GCST004627	6:90267049	27863252	Astle WJ
rs72928038	Discovery_Hypothyroidism	rs72928038-A	4e-06	-	0.177	1.21	-	[1.12–1.32]	BACH2	Graves' disease	Graves disease	-	GCST005526	6:90267049	22922229	Cooper JD
rs72928038	Discovery_Hypothyroidism	rs72928038-A	1e-07	-	0.177	1.23	-	[1.14–1.32]	BACH2	Autoimmune thyroid diseases (Graves disease or Hashimoto's thyroiditis)	autoimmune thyroid disease,Hashimoto's thyroiditis,Graves disease	-	GCST005524	6:90267049	22922229	Cooper JD
rs72928038	Discovery_Hypothyroidism	rs72928038-A	1e-06	-	NR	1.13286	-	[1.07758-1.19096]	BACH2	Non-melanoma skin cancer	non-melanoma skin carcinoma	-	GCST005896	6:90267049	29739929	Visconti A
rs72928038	Discovery_Hypothyroidism	rs72928038-A	8e-29	-	NR	1.15433	-	NR	BACH2	Multiple sclerosis	multiple sclerosis	-	GCST009597	6:90267049	31604244	International Multiple Sclerosis Genetics Consortium
rs72928038	Discovery_Hypothyroidism	rs72928038-G	1e-20	-	0.819182	1.11	-	[1.09-1.14]	BACH2	Keratinocyte cancer (MTAG)	keratinocyte carcinoma	-	GCST008870	6:90267049	31174203	Liyanage UE
rs72928038	Discovery_Hypothyroidism	rs72928038-G	5e-07	-	NR	1.11	-	[1.07-1.16]	BACH2	Squamous cell carcinoma	squamous cell carcinoma	-	GCST008872	6:90267049	31174203	Liyanage UE
rs72928038	Discovery_Hypothyroidism	rs72928038-A	8e-07	-	NR	1.1282	-	-	BACH2	Rheumatoid arthritis	rheumatoid arthritis	-	GCST005569	6:90267049	23143596	Eyre S
rs72928038	Discovery_Hypothyroidism	rs72928038-A	2e-15	-	0.19	1.14	-	-	BACH2	Multiple sclerosis	multiple sclerosis	-	GCST005531	6:90267049	24076602	Beecham AH
rs72928038	Discovery_Hypothyroidism	rs72928038-?	4e-11	-	NR	1.13	-	-	BACH2	Celiac disease and Rheumatoid arthritis	rheumatoid arthritis,celiac disease	-	GCST008644	6:90267049	26546613	Gutierrez-Achury J
rs72928038	Discovery_Hypothyroidism	rs72928038-?	2e-10	(subset analysis)	NR	-	-	-	BACH2	Chronic inflammatory diseases (ankylosing spondylitis, Crohn's disease, psoriasis, primary sclerosing cholangitis, ulcerative colitis) (pleiotropy)	ankylosing spondylitis,psoriasis,ulcerative colitis,Crohn's disease,sclerosing cholangitis	-	GCST005537	6:90267049	26974007	Ellinghaus D
rs72928038	Discovery_Hypothyroidism	rs72928038-A	4e-22	-	0.178824	-	0.029495386 unit decrease	[0.024-0.035]	BACH2	Lymphocyte count	lymphocyte count	-	GCST90002388	6:90267049	32888494	Vuckovic D
rs72928038	Discovery_Hypothyroidism	rs72928038-A	4e-41	-	0.176926	-	0.033322 SD unit decrease	[0.028-0.038]	BACH2	Lymphocyte count	lymphocyte count	-	GCST90002316	6:90267049	32888493	Chen MH
rs72928038	Discovery_Hypothyroidism	rs72928038-A	2e-37	-	0.170688	-	-	-	BACH2	Lymphocyte count	lymphocyte count	-	GCST90002320	6:90267049	32888493	Chen MH
rs72928038	Discovery_Hypothyroidism	rs72928038-G	8e-06	-	NR	-	0.0345724 unit decrease	[0.019-0.05]	BACH2	Mosquito bite size	mosquito bite reaction size measurement	-	GCST004863	6:90267049	28199695	Jones AV
rs72928038	Discovery_Hypothyroidism	rs72928038-A	1e-20	-	NR	-	0.0288 unit decrease	[0.023-0.035]	BACH2	Lymphocyte count	lymphocyte count	-	GCST90018962	6:90267049	34594039	Sakaue S
rs72928038	Discovery_Hypothyroidism	rs72928038-A	4e-34	-	0.18047	-	0.028323721 unit decrease	[0.023-0.033]	BACH2	Lymphocyte count (UKB data field 30120)	lymphocyte count	-	GCST90468082	6:90267049	39789286	Loya H
rs72928038	Discovery_Hypothyroidism	rs72928038-A	2e-26	-	0.19897	-	0.3653 unit increase	[0.3-0.43]	BACH2	CD28 on CD45RA+ CD4+ T cell	blood protein amount	-	GCST90001890	6:90267049	32929287	Orrù V
rs72928038	Discovery_Hypothyroidism	rs72928038-A	2e-13	-	0.19897	-	0.2512 unit increase	[0.18-0.32]	BACH2	CD28 on CD28+ CD4+ T cell	blood protein amount	-	GCST90001894	6:90267049	32929287	Orrù V
rs72928038	Discovery_Hypothyroidism	rs72928038-A	5e-67	-	0.19897	-	0.5885 unit increase	[0.52-0.65]	BACH2	CD28 on CD28+ CD45RA+ CD8+ T cell	blood protein amount	-	GCST90001896	6:90267049	32929287	Orrù V
rs72928038	Discovery_Hypothyroidism	rs72928038-A	9e-12	-	0.19897	-	0.233 unit increase	[0.17-0.3]	BACH2	CD28 on CD4+ T cell	blood protein amount	-	GCST90001898	6:90267049	32929287	Orrù V
rs72928038	Discovery_Hypothyroidism	rs72928038-A	2e-55	-	0.19904	-	0.5273 unit increase	[0.46-0.59]	BACH2	CD28 on resting CD4 regulatory T cell	blood protein amount	-	GCST90001900	6:90267049	32929287	Orrù V
rs72928038	Discovery_Hypothyroidism	rs72928038-A	3e-17	-	0.179729	-	0.12350243 unit decrease	[0.095-0.152]	BACH2	Basal cell carcinoma	basal cell carcinoma	-	GCST90013410	6:90267049	33549134	Adolphe C
rs72928038	Discovery_Hypothyroidism	rs72928038-A	4e-07	-	NR	1.1288	-	-	BACH2	Celiac disease	celiac disease	-	GCST009874	6:90267049	30572963	Márquez A
rs72928038	Discovery_Hypothyroidism	rs72928038-A	1e-11	-	0.177	1.217	-	-	BACH2	Type 1 diabetes	type 2 diabetes mellitus	-	GCST009875	6:90267049	30572963	Márquez A
rs72928038	Discovery_Hypothyroidism	rs72928038-A	9e-12	-		-	-	-	BACH2	Autoimmune traits (pleiotropy)	autoimmune disease	-	GCST009873	6:90267049	30572963	Márquez A
rs72928038	Discovery_Hypothyroidism	rs72928038-A	2e-08	-	0.165	1.12895	-	-	BACH2	Rheumatoid arthritis	rheumatoid arthritis	-	GCST009877	6:90267049	30572963	Márquez A
rs72928038	Discovery_Hypothyroidism	rs72928038-G	4e-14	-	0.82	-	-	-	BACH2	Lymphocyte count	lymphocyte count	-	GCST90085815	6:90267049	34469753	Kachuri L
rs72928038	Discovery_Hypothyroidism	rs72928038-?	3e-13	-	NR	0.900021	-	[0.87-0.93]	BACH2	Non-melanoma skin cancer	non-melanoma skin carcinoma	-	GCST90027058	6:90267049	34290314	Brandes N
rs72928038	Discovery_Hypothyroidism	rs72928038-G	1e-11	-	0.824	-	0.061 unit decrease	[0.043-0.079]	BACH2	Multiple sclerosis (MTAG)	multiple sclerosis	-	GCST90570210	6:90267049	40262193	Shigesi N
rs72928038	Discovery_Hypothyroidism	rs72928038-A	8e-07	-	0.1799	1.10296	-	[1.06077175791065-1.14683191389866]	BACH2	Rheumatoid arthritis (rheumatoid factor and/or anti-cyclic citrullinated peptide seropositive)	rheumatoid arthritis,anti-citrullinated protein antibody seropositivity,rheumatoid factor seropositivity measurement	-	GCST90132226	6:90267049	36333501	Ishigaki K
rs72928038	Discovery_Hypothyroidism	rs72928038-A	6e-09	-	0.1799	1.11271	-	[1.07329854909163-1.15357214062761]	BACH2	Rheumatoid arthritis	rheumatoid arthritis	-	GCST90132223	6:90267049	36333501	Ishigaki K
rs72928038	Discovery_Hypothyroidism	rs72928038-A	1e-06	-	NR	1.09977	-	[1.05811466809395-1.1430627589183]	BACH2	Rheumatoid arthritis (rheumatoid factor and/or anti-cyclic citrullinated peptide seropositive)	rheumatoid arthritis,anti-citrullinated protein antibody seropositivity,rheumatoid factor seropositivity measurement	-	GCST90132225	6:90267049	36333501	Ishigaki K
rs72928038	Discovery_Hypothyroidism	rs72928038-A	1e-08	-	NR	1.10893	-	[1.07007491012017-1.14920608663398]	BACH2	Rheumatoid arthritis	rheumatoid arthritis	-	GCST90132222	6:90267049	36333501	Ishigaki K
rs72928038	Discovery_Hypothyroidism	rs72928038-G	5e-25	-	0.8516	-	0.1044 unit increase	[0.083-0.126]	BACH2	Skin cancer	skin cancer	-	GCST90479538	6:90267049	39024449	Verma A
rs72928038	Discovery_Hypothyroidism	rs72928038-A	2e-33	-	NR	-	-	-	BACH2	Squamous cell carcinoma (MTAG)	squamous cell carcinoma	-	GCST90137412	6:90267049	36496446	Seviiri M
rs72928038	Discovery_Hypothyroidism	rs72928038-A	3e-65	-	NR	-	-	-	BACH2	Basal cell carcinoma (MTAG)	basal cell carcinoma	-	GCST90137411	6:90267049	36496446	Seviiri M
rs72928038	Discovery_Hypothyroidism	rs72928038-A	3e-14	-	0.1764	-	0.0700117 SD units decrease	[0.052-0.088]	BACH2	Lymphocyte side scatter distribution width	lymphocyte amount	-	GCST90281249	6:90267049	37596262	Akbari P
rs72928038	Discovery_Hypothyroidism	rs72928038-A	2e-08	-	NR	0.9099	-	-	BACH2	Cutaneous squamous cell carcinoma	cutaneous squamous cell carcinoma	-	GCST90328135	6:90267049	38182794	Choquet H
rs72928038	Discovery_Hypothyroidism	rs72928038-G	8e-16	-	0.8623	-	0.03783 unit increase	[0.029-0.047]	BACH2	lymphocyte (absolute count, mean, inv-norm transformed)	lymphocyte count	-	GCST90479664	6:90267049	39024449	Verma A
rs72928038	Discovery_Hypothyroidism	rs72928038-G	3e-15	-	0.8623	-	0.03721 unit increase	[0.028-0.046]	BACH2	lymphocyte (absolute count, maximum, inv-norm transformed)	lymphocyte count	-	GCST90479663	6:90267049	39024449	Verma A
rs72928038	Discovery_Hypothyroidism	rs72928038-G	5e-47	-	0.8316	-	0.1088 unit increase	[0.092-0.125]	BACH2	Other non-epithelial cancer of skin (PheCode 172.2)	skin neoplasm	-	GCST90475580	6:90267049	39024449	Verma A
rs72928038	Discovery_Hypothyroidism	rs72928038-G	7e-25	-	0.8319	-	0.08497 unit increase	[0.068-0.102]	BACH2	Neoplasm of uncertain behavior of skin (PheCode 173)	skin neoplasm	-	GCST90475585	6:90267049	39024449	Verma A
rs72928038	Discovery_Hypothyroidism	rs72928038-G	4e-20	-	0.8316	-	0.1313 unit increase	[0.1-0.16]	BACH2	Squamous cell carcinoma (PheCode 172.22)	squamous cell carcinoma	-	GCST90475583	6:90267049	39024449	Verma A
rs72928038	Discovery_Hypothyroidism	rs72928038-G	5e-27	-	0.8315	-	0.09852 unit increase	[0.079-0.118]	BACH2	Melanomas of skin, dx or hx (PheCode 172.1)	cutaneous melanoma	-	GCST90475577	6:90267049	39024449	Verma A
rs72928038	Discovery_Hypothyroidism	rs72928038-G	7e-55	-	0.8317	-	0.1078 unit increase	[0.093-0.123]	BACH2	Skin cancer	skin cancer	-	GCST90475575	6:90267049	39024449	Verma A
rs72928038	Discovery_Hypothyroidism	rs72928038-G	1e-30	-	0.86	-	0.1037 unit increase	[0.084-0.123]	BACH2	Skin cancer	skin cancer	-	GCST90479798	6:90267049	39024449	Verma A
rs72928038	Discovery_Hypothyroidism	rs72928038-G	2e-16	-	0.861	-	0.0797 unit increase	[0.059-0.1]	BACH2	Neoplasm of uncertain behavior of skin (PheCode 173)	skin neoplasm	-	GCST90479799	6:90267049	39024449	Verma A
rs72928038	Discovery_Hypothyroidism	rs72928038-G	1e-19	-	0.8598	-	0.09702 unit increase	[0.074-0.12]	BACH2	Melanomas of skin, dx or hx (PheCode 172.1)	cutaneous melanoma	-	GCST90479794	6:90267049	39024449	Verma A
rs72928038	Discovery_Hypothyroidism	rs72928038-G	4e-18	-	0.8597	-	0.1323 unit increase	[0.099-0.166]	BACH2	Squamous cell carcinoma (PheCode 172.22)	squamous cell carcinoma	-	GCST90479796	6:90267049	39024449	Verma A
rs72928038	Discovery_Hypothyroidism	rs72928038-G	1e-17	-	0.833	-	0.1084 unit increase	[0.081-0.136]	BACH2	Basal cell carcinoma (PheCode 172.21)	basal cell carcinoma	-	GCST90479795	6:90267049	39024449	Verma A
rs72928038	Discovery_Hypothyroidism	rs72928038-G	2e-27	-	0.8324	-	0.04613 unit increase	[0.038-0.054]	BACH2	lymphocyte (absolute count, mean, inv-norm transformed)	lymphocyte count	-	GCST90475426	6:90267049	39024449	Verma A
rs72928038	Discovery_Hypothyroidism	rs72928038-G	2e-15	-	0.8324	-	0.0321 unit increase	[0.024-0.04]	BACH2	lymphocyte (absolute count, minimum, inv-norm transformed)	lymphocyte count	-	GCST90475429	6:90267049	39024449	Verma A
rs72928038	Discovery_Hypothyroidism	rs72928038-G	5e-28	-	0.8324	-	0.04698 unit increase	[0.039-0.055]	BACH2	lymphocyte (absolute count, maximum, inv-norm transformed)	lymphocyte count	-	GCST90475423	6:90267049	39024449	Verma A
rs72928038	Discovery_Hypothyroidism	rs72928038-G	1e-33	-	0.8318	-	0.1059 unit increase	[0.088-0.124]	BACH2	Skin cancer	skin cancer	-	GCST90475189	6:90267049	39024449	Verma A
rs736374	Discovery_Hypothyroidism	rs736374-?	9e-19	-	NR	-	-	-	SLC1A2-AS1	Hypothyroidism	hypothyroidism	-	GCST007073	11:35245397	30595370	Kichaev G
rs736374	Discovery_Hypothyroidism	rs736374-A	6e-16	-	NR	-	0.0832 unit increase	[0.063-0.103]	SLC1A2-AS1	Hypothyroidism	hypothyroidism	-	GCST90018862	11:35245397	34594039	Sakaue S
rs7655751	Discovery_Hypothyroidism	rs7655751-T	2e-32	-	0.211042	-	0.13197444 unit decrease	[0.11-0.15]	ATP5MGP4,RNU7-197P	Medication use (thyroid preparations)	Thyroid preparation use measurement	-	GCST007932	4:148712269	31015401	Wu Y
rs7936397	Discovery_Hypothyroidism	rs7936397-?	1e-09	-	NR	-	-	-	PHRF1	Hypothyroidism	hypothyroidism	-	GCST007073	11:577534	30595370	Kichaev G
rs911760	Discovery_Hypothyroidism	rs911760-A	9e-12	-	0.211	1.08	-	[NR]	PLGRKT,CD274	Autoimmune thyroid disease	autoimmune thyroid disease	-	GCST010571	9:5438435	32581359	Saevarsdottir S
rs911760	Discovery_Hypothyroidism	rs911760-A	3e-13	-	NR	1.08	-	[1.05-1.1]	PLGRKT,CD274	Hypothyroidism	hypothyroidism	-	GCST90319320	9:5438435	39067062	Figuerêdo J
rs911760	Discovery_Hypothyroidism	rs911760-A	2e-12	-	NR	-	0.0879 unit increase	[0.063-0.112]	PLGRKT,CD274	Hypothyroidism	hypothyroidism	-	GCST90018862	9:5438435	34594039	Sakaue S
rs911760	Discovery_Hypothyroidism	rs911760-A	2e-06	-	NR	1.09046	-	[1.05266037291037-1.12961780711508]	PLGRKT,CD274	Rheumatoid arthritis (rheumatoid factor and/or anti-cyclic citrullinated peptide seropositive)	rheumatoid arthritis,anti-citrullinated protein antibody seropositivity,rheumatoid factor seropositivity measurement	-	GCST90132225	9:5438435	36333501	Ishigaki K
rs911760	Discovery_Hypothyroidism	rs911760-A	2e-08	-	0.1859	1.14683	-	[1.09305975942412-1.20324144302197]	PLGRKT,CD274	Rheumatoid arthritis (rheumatoid factor and/or anti-cyclic citrullinated peptide seropositive)	rheumatoid arthritis,anti-citrullinated protein antibody seropositivity,rheumatoid factor seropositivity measurement	-	GCST90132226	9:5438435	36333501	Ishigaki K
rs911760	Discovery_Hypothyroidism	rs911760-A	2e-15	-	NR	-	0.0805697 unit increase	[0.061-0.1]	PLGRKT,CD274	Hypothyroidism	hypothyroidism	-	GCST90204167	9:5438435	36093044	Mathieu S
rs911760	Discovery_Hypothyroidism	rs911760-A	2e-07	-	0.1859	1.11986	-	[1.07343606381168-1.16828308468657]	PLGRKT,CD274	Rheumatoid arthritis	rheumatoid arthritis	-	GCST90132223	9:5438435	36333501	Ishigaki K
rs911760	Discovery_Hypothyroidism	rs911760-A	6e-07	-	NR	1.07713	-	[1.04612884478786-1.10904963440726]	PLGRKT,CD274	Rheumatoid arthritis	rheumatoid arthritis	-	GCST90132222	9:5438435	36333501	Ishigaki K
rs926103	Discovery_Hypothyroidism	rs926103-?	9e-08	-	NR	-	-	-	SH2D2A	Hypothyroidism	hypothyroidism	-	GCST007073	1:156815190	30595370	Kichaev G
rs926103	Discovery_Hypothyroidism	rs926103-T	1e-11	-	0.354	1.07	-	[NR]	SH2D2A	Autoimmune thyroid disease	autoimmune thyroid disease	-	GCST010571	1:156815190	32581359	Saevarsdottir S
rs926103	Discovery_Hypothyroidism	rs926103-C	8e-11	-	NR	-	0.0678 unit decrease	[0.047-0.088]	SH2D2A	Hypothyroidism	hypothyroidism	-	GCST90018862	1:156815190	34594039	Sakaue S
rs9272426	Discovery_Hypothyroidism	rs9272426-?	1e-33	-	NR	-	-	-	HLA-DQA1	Asthma (adult onset)	adult onset asthma	-	GCST009842	6:32637412	31669095	Zhu Z
rs9272426	Discovery_Hypothyroidism	rs9272426-G	1e-196	-	0.448	1.31	-	[NR]	HLA-DQA1	Autoimmune thyroid disease	autoimmune thyroid disease	-	GCST010571	6:32637412	32581359	Saevarsdottir S
rs9272426	Discovery_Hypothyroidism	rs9272426-G	2e-12	-	0.3435	-	0.141419 unit increase	[0.1-0.18]	HLA-DQA1	Serum levels of protein PILRA	blood protein amount	-	GCST90090260	6:32637412	35078996	Gudjonsson A
rs9272426	Discovery_Hypothyroidism	rs9272426-G	4e-158	-	0.453257	-	0.25335065 unit increase	[0.23-0.27]	HLA-DQA1	Hypothyroidism	hypothyroidism	-	GCST90468138	6:32637412	39789286	Loya H
rs9272426	Discovery_Hypothyroidism	rs9272426-G	6e-13	-	0.450687	-	0.038586546 unit decrease	[0.027-0.05]	HLA-DQA1	PEPD protein levels	level of Xaa-Pro dipeptidase in blood	-	GCST90470209	6:32637412	39789286	Loya H
rs9357120	Discovery_Hypothyroidism	rs9357120-T	6e-32	-	0.42999	-	0.058958 SD units increase	[0.049-0.069]	HCG27,HLA-C	Basophil count	basophil count	-	GCST90002293	6:31262940	32888493	Chen MH
rs9357120	Discovery_Hypothyroidism	rs9357120-A	1e-31	-	0.563923	-	0.0533207 unit decrease	[0.044-0.062]	HCG27,HLA-C	Basophil count	basophil count	-	GCST90018726	6:31262940	34594039	Sakaue S
rs9511151	Discovery_Hypothyroidism	rs9511151-A	3e-20	-	NR	-	0.0976 unit decrease	[0.077-0.118]	SPATA13	Hypothyroidism	hypothyroidism	-	GCST90018862	13:24212438	34594039	Sakaue S
rs9511151	Discovery_Hypothyroidism	rs9511151-A	1e-36	-	0.346688	-	0.12235704 unit decrease	[0.1-0.14]	SPATA13	Hypothyroidism	hypothyroidism	-	GCST90468138	13:24212438	39789286	Loya H
rs9511151	Discovery_Hypothyroidism	rs9511151-A	1e-31	-	NR	-	0.0985012 unit decrease	[0.082-0.115]	SPATA13	Hypothyroidism	hypothyroidism	-	GCST90204167	13:24212438	36093044	Mathieu S
rs9860547	Discovery_Hypothyroidism	rs9860547-A	1e-09	-	0.4629	-	0.0741 unit increase	[0.050-0.098]	LPP	Self-reported allergy	allergic disease	-	GCST002083	3:188411191	23817569	Hinds DA
rs9860547	Discovery_Hypothyroidism	rs9860547-?	4e-42	-	NR	1.105	-	[1.09-1.12]	LPP	Asthma (childhood onset)	childhood onset asthma	-	GCST007800	3:188411191	30929738	Ferreira MAR
rs9860547	Discovery_Hypothyroidism	rs9860547-A	6e-17	-	NR	1.059	-	[1.05-1.07]	LPP	Asthma	asthma	-	GCST007798	3:188411191	30929738	Ferreira MAR
rs9860547	Discovery_Hypothyroidism	rs9860547-A	1e-16	-	0.449	1.086	-	[1.07-1.11]	LPP	Asthma onset (childhood vs adult)	asthma,age at onset	-	GCST007797	3:188411191	30929738	Ferreira MAR
rs1373740_not found	Discovery_Hypothyroidism
rs1377193_not found	Discovery_Hypothyroidism
rs2240803_not found	Discovery_Hypothyroidism
rs2247325_not found	Discovery_Hypothyroidism
rs7494643_not found	Discovery_Hypothyroidism
rs7729842_not found	Discovery_Hypothyroidism
rs78458460_not found	Discovery_Hypothyroidism
rs7864322_not found	Discovery_Hypothyroidism
rs12582330_not found	Discovery_Hypothyroidism
rs10259879	Replication_Hypothyroidism	rs10259879-G	8e-09	-	NR	1.05	-	[1.03-1.07]	CARD11,GNA12	Hypothyroidism	hypothyroidism	-	GCST90319320	7:2894752	39067062	Figuerêdo J
rs10458381	Replication_Hypothyroidism	rs10458381-T	2e-135	-	0.344	-	0.0655 unit increase	[0.06-0.071]	CAPZB	Thyroid stimulating hormone levels	thyroid stimulating hormone amount	-	GCST90296333	1:19442749	37872160	Williams AT
rs10517086	Replication_Hypothyroidism	rs10517086-A	5e-10	-	0.3	1.09	-	[1.02-1.17]	LINC02357	Type 1 diabetes	type 1 diabetes mellitus	-	GCST000392	4:26083889	19430480	Barrett JC
rs10517086	Replication_Hypothyroidism	rs10517086-A	5e-18	-	NR	1.08	-	[1.06-1.09]	LINC02357	Hypothyroidism	hypothyroidism	-	GCST90319320	4:26083889	39067062	Figuerêdo J
rs10517086	Replication_Hypothyroidism	rs10517086-A	6e-16	-	0.2973	1.11	-	-	LINC02357	Rheumatoid arthritis (rheumatoid factor and/or anti-cyclic citrullinated peptide seropositive)	rheumatoid arthritis,ACPA-positive rheumatoid arthritis,rheumatoid factor seropositivity measurement	-	GCST90131438	4:26083889	35470158	Saevarsdottir S
rs10517086	Replication_Hypothyroidism	rs10517086-A	4e-14	-	NR	-	0.0231472 unit increase	[0.017-0.029]	LINC02357	Waist-hip index	BMI-adjusted waist-hip ratio	-	GCST90020027	4:26083889	34021172	Christakoudi S
rs10517086	Replication_Hypothyroidism	rs10517086-A	8e-14	-	NR	-	0.0228513 unit increase	[0.017-0.029]	LINC02357	Waist-to-hip ratio adjusted for BMI	BMI-adjusted waist-hip ratio	-	GCST90020025	4:26083889	34021172	Christakoudi S
rs10517086	Replication_Hypothyroidism	rs10517086-?	3e-09	-	NR	-	-	-	LINC02357	Rheumatoid arthritis or type 1 diabetes	rheumatoid arthritis,type 1 diabetes mellitus	-	GCST90302863	4:26083889	37377963	Wen YP
rs10517086	Replication_Hypothyroidism	rs10517086-A	3e-11	-	NR	-	-	-	LINC02357	Monounsaturated fatty acid levels	fatty acid amount	-	GCST90502030	4:26083889	40545721	Sun Y
rs10517086	Replication_Hypothyroidism	rs10517086-A	9e-13	-	NR	-	0.0193 unit decrease	[0.014-0.025]	LINC02357	Serum albumin levels	serum albumin amount	-	GCST90019493	4:26083889	33462484	Sinnott-Armstrong N
rs10517086	Replication_Hypothyroidism	rs10517086-A	3e-10	-	NR	-	0.017 unit decrease	[0.012-0.022]	LINC02357	High density lipoprotein cholesterol levels	high density lipoprotein cholesterol measurement	-	GCST90019510	4:26083889	33462484	Sinnott-Armstrong N
rs10517086	Replication_Hypothyroidism	rs10517086-A	2e-13	-	NR	-	0.0191 unit increase	[0.014-0.024]	LINC02357	Triglyceride levels	triglyceride measurement	-	GCST90019523	4:26083889	33462484	Sinnott-Armstrong N
rs10748781	Replication_Hypothyroidism	rs10748781-?	9e-12	-	NR	-	-	-	LINC01475	Hypothyroidism	hypothyroidism	-	GCST007073	10:99523573	30595370	Kichaev G
rs10748781	Replication_Hypothyroidism	rs10748781-?	9e-08	-	NR	-	-	-	LINC01475	Autoimmune traits	autoimmune disease	-	GCST007071	10:99523573	30595370	Kichaev G
rs10748781	Replication_Hypothyroidism	rs10748781-?	1e-10	-	NR	1.088	-	[1.060-1.116]	LINC01475	Hypothyroidism	hypothyroidism	-	GCST003988	10:99523573	27182965	Pickrell JK
rs10748781	Replication_Hypothyroidism	rs10748781-?	6e-51	(subset analysis)	NR	-	-	-	LINC01475	Chronic inflammatory diseases (ankylosing spondylitis, Crohn's disease, psoriasis, primary sclerosing cholangitis, ulcerative colitis) (pleiotropy)	ankylosing spondylitis,psoriasis,ulcerative colitis,Crohn's disease,sclerosing cholangitis	-	GCST005537	10:99523573	26974007	Ellinghaus D
rs10748781	Replication_Hypothyroidism	rs10748781-?	2e-63	(EA)	NR	-	-	-	LINC01475	Inflammatory bowel disease	inflammatory bowel disease	-	GCST003043	10:99523573	26192919	Liu JZ
rs10748781	Replication_Hypothyroidism	rs10748781-C	8e-12	-	0.425	1.06	-	[NR]	LINC01475	Autoimmune thyroid disease	autoimmune thyroid disease	-	GCST010571	10:99523573	32581359	Saevarsdottir S
rs10748781	Replication_Hypothyroidism	rs10748781-A	2e-10	-	NR	-	0.0567 unit decrease	[0.039-0.074]	LINC01475	Medication use (thyroid preparations)	Thyroid preparation use measurement	-	GCST90018990	10:99523573	34594039	Sakaue S
rs10748781	Replication_Hypothyroidism	rs10748781-C	1e-11	-	NR	1.06	-	[1.04-1.07]	LINC01475	Hypothyroidism	hypothyroidism	-	GCST90319320	10:99523573	39067062	Figuerêdo J
rs10748781	Replication_Hypothyroidism	rs10748781-C	5e-44	-	NR	-	0.05 unit increase	[0.042-0.058]	LINC01475	Thyroid stimulating hormone levels	thyroid stimulating hormone amount	-	GCST90319321	10:99523573	39067062	Figuerêdo J
rs10748781	Replication_Hypothyroidism	rs10748781-A	7e-09	-	NR	-	0.0592 unit decrease	[0.039-0.079]	LINC01475	Hypothyroidism	hypothyroidism	-	GCST90018862	10:99523573	34594039	Sakaue S
rs10748781	Replication_Hypothyroidism	rs10748781-A	5e-10	-	NR	-	0.1237 unit decrease	[0.085-0.163]	LINC01475	Ulcerative colitis	ulcerative colitis	-	GCST90018933	10:99523573	34594039	Sakaue S
rs10748781	Replication_Hypothyroidism	rs10748781-A	1e-11	-	0.566649	-	0.063325204 unit decrease	[0.044-0.083]	LINC01475	Hypothyroidism	hypothyroidism	-	GCST90468138	10:99523573	39789286	Loya H
rs10748781	Replication_Hypothyroidism	rs10748781-C	1e-11	-	0.371136	-	0.0507 unit increase	[0.036-0.065]	LINC01475	Thyroid stimulating hormone levels within normal range in pregnancy	thyroid stimulating hormone amount	pregnancy	GCST90435195	10:99523573	39266554	Wei Y
rs10748781	Replication_Hypothyroidism	rs10748781-C	7e-09	-	0.434051	-	0.053942885 unit increase	[0.036-0.072]	LINC01475	Medication use (thyroid preparations)	Thyroid preparation use measurement	-	GCST007932	10:99523573	31015401	Wu Y
rs10748781	Replication_Hypothyroidism	rs10748781-A	6e-35	-	0.579526861721876	-	0.0584 SD decrease	[0.049-0.068]	LINC01475	Thyroid stimulating hormone levels	thyroid stimulating hormone amount	-	GCST010653	10:99523573	32769997	Zhou W
rs10748781	Replication_Hypothyroidism	rs10748781-A	3e-83	-	0.5736	-	0.0524 unit decrease	[0.047-0.058]	LINC01475	Thyroid stimulating hormone levels	thyroid stimulating hormone amount	-	GCST90296333	10:99523573	37872160	Williams AT
rs10748781	Replication_Hypothyroidism	rs10748781-A	5e-15	-	NR	-	0.0639839 unit decrease	[0.048-0.08]	LINC01475	Hypothyroidism	hypothyroidism	-	GCST90204167	10:99523573	36093044	Mathieu S
rs10748781	Replication_Hypothyroidism	rs10748781-C	5e-20	-	0.3748	-	0.06161 unit increase	[0.048-0.076]	LINC01475	Hypothyroidism (PheCode 244)	hypothyroidism	-	GCST90479870	10:99523573	39024449	Verma A
rs10748781	Replication_Hypothyroidism	rs10748781-C	6e-21	-	0.3748	-	0.06307 unit increase	[0.049-0.077]	LINC01475	Hypothyroidism NOS (PheCode 244.4)	hypothyroidism	-	GCST90479869	10:99523573	39024449	Verma A
rs10748781	Replication_Hypothyroidism	rs10748781-C	2e-24	-	0.438	-	0.0605 unit increase	[0.048-0.073]	LINC01475	Hypothyroidism (PheCode 244)	hypothyroidism	-	GCST90475647	10:99523573	39024449	Verma A
rs10748781	Replication_Hypothyroidism	rs10748781-C	1e-24	-	0.4381	-	0.06154 unit increase	[0.049-0.075]	LINC01475	Hypothyroidism NOS (PheCode 244.4)	hypothyroidism	-	GCST90475653	10:99523573	39024449	Verma A
rs10761620	Replication_Hypothyroidism	rs10761620-?	2e-14	-	NR	-	-	-	LINC02621	Hypothyroidism	hypothyroidism	-	GCST007073	10:62297443	30595370	Kichaev G
rs10761620	Replication_Hypothyroidism	rs10761620-A	3e-15	-	0.449981	-	0.07289879 unit increase	[0.055-0.091]	LINC02621	Medication use (thyroid preparations)	Thyroid preparation use measurement	-	GCST007932	10:62297443	31015401	Wu Y
rs10761620	Replication_Hypothyroidism	rs10761620-?	2e-09	-	NR	-	-	-	LINC02621	B-cell lymphoblastic leukemia or hypothyroidism (pleiotropy)	B-cell acute lymphoblastic leukemia,hypothyroidism	-	GCST90428826	10:62297443	38616254	Yu X
rs10814915	Replication_Hypothyroidism	rs10814915-T	6e-45	-	NR	-	0.05 unit increase	[0.042-0.058]	GLIS3	Thyroid stimulating hormone levels	thyroid stimulating hormone amount	-	GCST90319321	9:4290544	39067062	Figuerêdo J
rs10814915	Replication_Hypothyroidism	rs10814915-C	1e-29	-	0.553179489205142	-	0.0517 SD decrease	[0.043-0.061]	GLIS3	Thyroid stimulating hormone levels	thyroid stimulating hormone amount	-	GCST010653	9:4290544	32769997	Zhou W
rs10814915	Replication_Hypothyroidism	rs10814915-T	1e-95	-	0.4275	-	0.053 unit increase	[0.048-0.058]	GLIS3	Thyroid stimulating hormone levels	thyroid stimulating hormone amount	-	GCST90296333	9:4290544	37872160	Williams AT
rs10814915	Replication_Hypothyroidism	rs10814915-T	9e-19	-	0.5049	-	0.05722 unit increase	[0.044-0.071]	GLIS3	Hypothyroidism (PheCode 244)	hypothyroidism	-	GCST90479870	9:4290544	39024449	Verma A
rs10814915	Replication_Hypothyroidism	rs10814915-T	3e-29	-	0.4371	-	0.06359 unit increase	[0.051-0.076]	GLIS3	Hypothyroidism (PheCode 244)	hypothyroidism	-	GCST90475647	9:4290544	39024449	Verma A
rs10814915	Replication_Hypothyroidism	rs10814915-T	2e-28	-	0.4371	-	0.06372 unit increase	[0.051-0.076]	GLIS3	Hypothyroidism NOS (PheCode 244.4)	hypothyroidism	-	GCST90475653	9:4290544	39024449	Verma A
rs111352680	Replication_Hypothyroidism	rs111352680-G	4e-10	-	0.745	1.06383	-	[NR]	TRAT1	Autoimmune thyroid disease	autoimmune thyroid disease	-	GCST010571	3:108824113	32581359	Saevarsdottir S
rs111352680	Replication_Hypothyroidism	rs111352680-A	4e-09	-	NR	-	0.0592 unit decrease	[0.039-0.079]	TRAT1	Medication use (thyroid preparations)	Thyroid preparation use measurement	-	GCST90018990	3:108824113	34594039	Sakaue S
rs113864961	Replication_Hypothyroidism	rs113864961-A	2e-08	-	NR	1.07	-	[1.04-1.09]	NFATC1	Hypothyroidism	hypothyroidism	-	GCST90319320	18:79454594	39067062	Figuerêdo J
rs11571297	Replication_Hypothyroidism	rs11571297-G	3e-23	-	0.507	1.4	-	[1.3-1.49]	ICOS,CTLA4	Graves' disease	Graves disease	-	GCST005526	2:203880280	22922229	Cooper JD
rs11571297	Replication_Hypothyroidism	rs11571297-G	2e-23	-	0.507	1.36986	-	[1.28-1.45]	ICOS,CTLA4	Autoimmune thyroid diseases (Graves disease or Hashimoto's thyroiditis)	autoimmune thyroid disease,Hashimoto's thyroiditis,Graves disease	-	GCST005524	2:203880280	22922229	Cooper JD
rs11571297	Replication_Hypothyroidism	rs11571297-T	2e-22	-	NR	1.2	-	[1.16-1.25]	ICOS,CTLA4	Hyperthyroidism	hyperthyroidism	-	GCST90319319	2:203880280	39067062	Figuerêdo J
rs11571297	Replication_Hypothyroidism	rs11571297-C	3e-20	-	0.4886	0.89	-	-	ICOS,CTLA4	Rheumatoid arthritis (rheumatoid factor and/or anti-cyclic citrullinated peptide seropositive)	rheumatoid arthritis,ACPA-positive rheumatoid arthritis,rheumatoid factor seropositivity measurement	-	GCST90131438	2:203880280	35470158	Saevarsdottir S
rs11675342	Replication_Hypothyroidism	rs11675342-?	1e-29	-	NR	-	-	-	TPO	Hypothyroidism	hypothyroidism	-	GCST007073	2:1403856	30595370	Kichaev G
rs11675342	Replication_Hypothyroidism	rs11675342-?	3e-09	-	NR	-	-	-	TPO	Autoimmune traits	autoimmune disease	-	GCST007071	2:1403856	30595370	Kichaev G
rs11675342	Replication_Hypothyroidism	rs11675342-?	6e-14	-	NR	1.099	-	[1.08-1.12]	TPO	Hypothyroidism	hypothyroidism	-	GCST003988	2:1403856	27182965	Pickrell JK
rs11675342	Replication_Hypothyroidism	rs11675342-T	2e-10	-	0.43	-	0.16 unit increase	[0.11-0.21]	TPO	Hypothyroidism	hypothyroidism	-	GCST006898	2:1403856	30367059	Teumer A
rs11675342	Replication_Hypothyroidism	rs11675342-T	1e-21	-	0.424	1.09	-	[NR]	TPO	Autoimmune thyroid disease	autoimmune thyroid disease	-	GCST010571	2:1403856	32581359	Saevarsdottir S
rs11675342	Replication_Hypothyroidism	rs11675342-T	1e-26	-	NR	-	0.0938 unit increase	[0.077-0.111]	TPO	Medication use (thyroid preparations)	Thyroid preparation use measurement	-	GCST90018990	2:1403856	34594039	Sakaue S
rs11675342	Replication_Hypothyroidism	rs11675342-T	5e-32	-	NR	1.1	-	[1.08-1.12]	TPO	Hypothyroidism	hypothyroidism	-	GCST90319320	2:1403856	39067062	Figuerêdo J
rs11675342	Replication_Hypothyroidism	rs11675342-T	8e-15	-	NR	-	0.03 unit increase	[0.022-0.038]	TPO	Thyroid stimulating hormone levels	thyroid stimulating hormone amount	-	GCST90319321	2:1403856	39067062	Figuerêdo J
rs11675342	Replication_Hypothyroidism	rs11675342-T	1e-19	-	NR	-	0.0906 unit increase	[0.071-0.11]	TPO	Hypothyroidism	hypothyroidism	-	GCST90018862	2:1403856	34594039	Sakaue S
rs11675342	Replication_Hypothyroidism	rs11675342-T	9e-26	-	0.422518	-	0.098896384 unit increase	[0.079-0.119]	TPO	Hypothyroidism	hypothyroidism	-	GCST90468138	2:1403856	39789286	Loya H
rs11675342	Replication_Hypothyroidism	rs11675342-T	1e-13	-	NR	1.08	-	-	TPO	Autoimmune thyroid disease	autoimmune thyroid disease	-	GCST90454273	2:1403856	37002690	Zeng Y
rs11675342	Replication_Hypothyroidism	rs11675342-T	6e-25	-	0.423396	-	0.09530659 unit increase	[0.077-0.113]	TPO	Medication use (thyroid preparations)	Thyroid preparation use measurement	-	GCST007932	2:1403856	31015401	Wu Y
rs11675342	Replication_Hypothyroidism	rs11675342-T	6e-28	-	NR	-	0.0883392 unit increase	[0.073-0.104]	TPO	Hypothyroidism	hypothyroidism	-	GCST90204167	2:1403856	36093044	Mathieu S
rs11675342	Replication_Hypothyroidism	rs11675342-C	2e-98	-	0.5986	-	0.1407 unit decrease	[0.13-0.15]	TPO	Hypothyroidism NOS (PheCode 244.4)	hypothyroidism	-	GCST90479869	2:1403856	39024449	Verma A
rs11675342	Replication_Hypothyroidism	rs11675342-C	6e-158	-	0.5792	-	0.1533 unit decrease	[0.14-0.17]	TPO	Hypothyroidism (PheCode 244)	hypothyroidism	-	GCST90475647	2:1403856	39024449	Verma A
rs11675342	Replication_Hypothyroidism	rs11675342-C	5e-155	-	0.5793	-	0.154 unit decrease	[0.14-0.17]	TPO	Hypothyroidism NOS (PheCode 244.4)	hypothyroidism	-	GCST90475653	2:1403856	39024449	Verma A
rs11675342	Replication_Hypothyroidism	rs11675342-C	6e-53	-	0.5792	-	0.1391 unit decrease	[0.12-0.16]	TPO	Takes medication for Thyroid problems?	thyroid disease,drug use measurement	-	GCST90475277	2:1403856	39024449	Verma A
rs11675342	Replication_Hypothyroidism	rs11675342-C	8e-54	-	0.5792	-	0.1261 unit decrease	[0.11-0.14]	TPO	Thyroid problems	thyroid disease	-	GCST90475276	2:1403856	39024449	Verma A
rs11683207	Replication_Hypothyroidism	rs11683207-?	6e-09	-	NR	-	-	-	ZAP70	Body mass index	body mass index	-	GCST009871	2:97716827	31669095	Zhu Z
rs11683207	Replication_Hypothyroidism	rs11683207-T	1e-11	(MTAG)	0.823	-	0.0117 unit increase	[0.0084-0.015]	ZAP70	Educational attainment (MTAG)	self reported educational attainment	-	GCST006571	2:97716827	30038396	Lee JJ
rs11683207	Replication_Hypothyroidism	rs11683207-T	6e-18	(MTAG)	0.8291	-	0.0205 unit increase	[0.016-0.025]	ZAP70	Self-reported math ability (MTAG)	mathematical ability	-	GCST006569	2:97716827	30038396	Lee JJ
rs11683207	Replication_Hypothyroidism	rs11683207-T	3e-10	-	0.8292	-	0.019 unit increase	[0.013-0.025]	ZAP70	Highest math class taken	mathematical ability	-	GCST006574	2:97716827	30038396	Lee JJ
rs11683207	Replication_Hypothyroidism	rs11683207-T	1e-18	(MTAG)	0.8292	-	0.0194 unit increase	[0.015-0.024]	ZAP70	Highest math class taken (MTAG)	mathematical ability	-	GCST006568	2:97716827	30038396	Lee JJ
rs11683207	Replication_Hypothyroidism	rs11683207-T	1e-16	-	0.8291	-	0.0214 unit increase	[0.016-0.026]	ZAP70	Self-reported math ability	mathematical ability	-	GCST006573	2:97716827	30038396	Lee JJ
rs11683207	Replication_Hypothyroidism	rs11683207-C	9e-08	-	0.1137	-	0.0198 unit decrease	[0.013-0.027]	ZAP70	Height	body height	-	GCST90245844	2:97716827	36224396	Yengo L
rs116909374	Replication_Hypothyroidism	rs116909374-?	3e-08	-	NR	-	-	-	LINC00609,MBIP	Hypothyroidism	hypothyroidism	-	GCST007073	14:36269155	30595370	Kichaev G
rs116909374	Replication_Hypothyroidism	rs116909374-T	1e-16	-	0.034	1.81	-	1.57-2.08	LINC00609,MBIP	Thyroid cancer	thyroid carcinoma	-	GCST004144	14:36269155	28195142	Gudmundsson J
rs116909374	Replication_Hypothyroidism	rs116909374-T	5e-11	-	0.043	-	0.208 unit decrease	[0.15-0.27]	LINC00609,MBIP	Thyroid stimulating hormone levels	thyroid stimulating hormone amount	-	GCST008165	14:36269155	25743335	Taylor PN
rs116909374	Replication_Hypothyroidism	rs116909374-T	5e-11	-	0.017	2.09	-	[1.68-2.60]	LINC00609,MBIP	Thyroid cancer	thyroid carcinoma	-	GCST001382	14:36269155	22267200	Gudmundsson J
rs116909374	Replication_Hypothyroidism	rs116909374-C	3e-39	-	NR	-	0.17 unit increase	[0.14-0.2]	LINC00609,MBIP	Thyroid stimulating hormone levels	thyroid stimulating hormone amount	-	GCST90319321	14:36269155	39067062	Figuerêdo J
rs116909374	Replication_Hypothyroidism	rs116909374-C	2e-10	-	0.94	0.43	-	[0.33-0.55]	LINC00609,MBIP	Differentiated thyroid cancer	differentiated thyroid carcinoma	-	GCST012197	14:36269155	33527407	Truong T
rs116909374	Replication_Hypothyroidism	rs116909374-T	8e-30	-	0.0347963275296165	-	0.1692 SD decrease	[0.14-0.2]	LINC00609,MBIP	Thyroid stimulating hormone levels	thyroid stimulating hormone amount	-	GCST010653	14:36269155	32769997	Zhou W
rs116909374	Replication_Hypothyroidism	rs116909374-T	1e-27	-	0.0389569	-	0.15566663 unit decrease	[0.13-0.19]	LINC00609,MBIP	TSHB protein levels	level of thyrotropin subunit beta in blood	-	GCST90470974	14:36269155	39789286	Loya H
rs116909374	Replication_Hypothyroidism	rs116909374-T	7e-123	-	0.0386	-	0.1851 unit decrease	[0.17-0.2]	LINC00609,MBIP	Thyroid stimulating hormone levels	thyroid stimulating hormone amount	-	GCST90296333	14:36269155	37872160	Williams AT
rs116909374	Replication_Hypothyroidism	rs116909374-T	5e-32	-	0.0378	-	0.56342 unit increase	[0.47-0.66]	LINC00609,MBIP	Thyroid cancer	thyroid cancer	-	GCST90399737	14:36269155	36777996	Zhou W
rs116909374	Replication_Hypothyroidism	rs116909374-C	3e-19	-	0.9763	-	0.3376 unit decrease	[0.29-0.39]	LINC00609,MBIP	Nontoxic uninodular goiter (PheCode 241.1)	nontoxic goiter	-	GCST90479860	14:36269155	39024449	Verma A
rs116909374	Replication_Hypothyroidism	rs116909374-C	1e-31	-	0.9763	-	0.3887 unit decrease	[0.35-0.43]	LINC00609,MBIP	Nontoxic nodular goiter (PheCode 241)	Toxic Nodular Goiter	-	GCST90479862	14:36269155	39024449	Verma A
rs116909374	Replication_Hypothyroidism	rs116909374-C	1e-32	-	0.9763	-	0.5766 unit decrease	[0.53-0.63]	LINC00609,MBIP	Nontoxic multinodular goiter (PheCode 241.2)	multinodular goiter	-	GCST90479861	14:36269155	39024449	Verma A
rs116909374	Replication_Hypothyroidism	rs116909374-C	5e-14	-	0.9707	-	0.1466 unit increase	[0.1-0.19]	LINC00609,MBIP	Hypothyroidism (PheCode 244)	hypothyroidism	-	GCST90475647	14:36269155	39024449	Verma A
rs116909374	Replication_Hypothyroidism	rs116909374-C	7e-16	-	0.9707	-	0.1603 unit increase	[0.12-0.2]	LINC00609,MBIP	Hypothyroidism NOS (PheCode 244.4)	hypothyroidism	-	GCST90475653	14:36269155	39024449	Verma A
rs116909374	Replication_Hypothyroidism	rs116909374-C	4e-24	-	0.9708	-	0.3545 unit decrease	[0.29-0.42]	LINC00609,MBIP	Nontoxic nodular goiter (PheCode 241)	Toxic Nodular Goiter	-	GCST90475638	14:36269155	39024449	Verma A
rs116909374	Replication_Hypothyroidism	rs116909374-C	1e-28	-	0.9708	-	0.5909 unit decrease	[0.49-0.69]	LINC00609,MBIP	Nontoxic multinodular goiter (PheCode 241.2)	multinodular goiter	-	GCST90475642	14:36269155	39024449	Verma A
rs11830537	Replication_Hypothyroidism	rs11830537-T	1e-08	-	NR	1.09	-	[1.06-1.12]	RAPGEF3,SLC48A1	Hypothyroidism	hypothyroidism	-	GCST90319320	12:47763920	39067062	Figuerêdo J
rs11830537	Replication_Hypothyroidism	rs11830537-T	2e-12	-	0.0774	-	0.0316 unit increase	[0.023-0.04]	RAPGEF3,SLC48A1	Thyroid stimulating hormone levels	thyroid stimulating hormone amount	-	GCST90296333	12:47763920	37872160	Williams AT
rs11830537	Replication_Hypothyroidism	rs11830537-T	1e-19	-	0.0768539	-	0.09398639 unit increase	[0.072-0.116]	RAPGEF3,SLC48A1	TG protein levels	thyroglobulin measurement	-	GCST90470851	12:47763920	39789286	Loya H
rs11830537	Replication_Hypothyroidism	rs11830537-?	3e-10	-	NR	-	2.9239 unit decrease	[2.01-3.83]	RAPGEF3,SLC48A1	Estimated glomerular filtration rate based on creatinine and cystatin C in bottom 99% of individuals by creatinine levels	glomerular filtration rate	serum creatinine amount	GCST90566737	12:47763920	39927731	D'Antonio M
rs11830537	Replication_Hypothyroidism	rs11830537-?	2e-09	-	NR	-	0.00330438 unit increase	[0.0022-0.0044]	RAPGEF3,SLC48A1	Cystatin C levels in bottom 99% of individuals by creatinine levels	cystatin C measurement	serum creatinine amount	GCST90566734	12:47763920	39927731	D'Antonio M
rs1203943	Replication_Hypothyroidism	rs1203943-C	5e-10	-	0.8385	-	0.0364 unit increase	[0.025-0.048]	LINC01747,LNCNEF	Hemoglobin A1c levels	HbA1c measurement	-	GCST90244004	20:22616187	36333282	Kim YJ
rs1239704	Replication_Hypothyroidism	rs1239704-?	1e-20	-	NR	-	0.031107347 unit decrease	[0.025-0.038]	DLEU7,DLEU1	Height	body height	-	GCST008839	13:50578475	31562340	Akiyama M
rs1239704	Replication_Hypothyroidism	rs1239704-G	8e-08	-	0.324	-	-	-	DLEU7,DLEU1	Attention deficit hyperactivity disorder (inattention symptoms)	attention deficit hyperactivity disorder	-	GCST010219	13:50578475	32595297	Kweon K
rs1239704	Replication_Hypothyroidism	rs1239704-A	6e-16	-	0.757326	-	0.0190944 unit decrease	[0.014-0.024]	DLEU7,DLEU1	Height	body height	-	GCST90018739	13:50578475	34594039	Sakaue S
rs12736474	Replication_Hypothyroidism	rs12736474-A	3e-11	-	NR	1.06	-	[1.04-1.08]	MIR181A1HG,LINC01222	Hypothyroidism	hypothyroidism	-	GCST90319320	1:198987336	39067062	Figuerêdo J
rs12967678	Replication_Hypothyroidism	rs12967678-A	6e-11	-	0.113179	-	-	-	PTPN2	Red blood cell count	red blood cell density	-	GCST90002367	18:12805389	32888493	Chen MH
rs12967678	Replication_Hypothyroidism	rs12967678-A	1e-06	-	NR	1.38	-	[NR]	PTPN2	Selective IgA deficiency	selective IgA deficiency disease	-	GCST003814	18:12805389	27723758	Bronson PG
rs13137589	Replication_Hypothyroidism	rs13137589-A	1e-13	-	NR	-	0.061725 unit increase	[0.045-0.078]	TLR3	Hypothyroidism	hypothyroidism	-	GCST90204167	4:186086720	36093044	Mathieu S
rs1317983	Replication_Hypothyroidism	rs1317983-T	1e-13	-	NR	-	0.008 unit increase	[0.006-0.01]	LINC02537,VEGFA	Glomerular filtration rate (creatinine)	serum creatinine amount,glomerular filtration rate	-	GCST004292	6:43838598	28452372	Gorski M
rs1317983	Replication_Hypothyroidism	rs1317983-C	3e-114	-	NR	-	0.09 unit increase	[0.082-0.098]	LINC02537,VEGFA	Thyroid stimulating hormone levels	thyroid stimulating hormone amount	-	GCST90319321	6:43838598	39067062	Figuerêdo J
rs1317983	Replication_Hypothyroidism	rs1317983-T	3e-10	-	NR	-	0.6304 unit increase	[0.43-0.83]	LINC02537,VEGFA	Estimated glomerular filtration rate	glomerular filtration rate	-	GCST90446493	6:43838598	37919891	Lee DJ
rs1317983	Replication_Hypothyroidism	rs1317983-C	3e-50	-	NR	-	0.0304 unit increase	[0.026-0.034]	LINC02537,VEGFA	Serum uric acid levels	uric acid measurement	-	GCST90018977	6:43838598	34594039	Sakaue S
rs1317983	Replication_Hypothyroidism	rs1317983-T	8e-14	-	0.306479	-	0.0287029 unit decrease	[0.021-0.036]	LINC02537,VEGFA	Creatinine levels	serum creatinine amount	-	GCST90092815	6:43838598	35213538	Richardson TG
rs1317983	Replication_Hypothyroidism	rs1317983-C	2e-65	-	0.693288	-	0.029017407 unit increase	[0.025-0.033]	LINC02537,VEGFA	Urate levels (UKB data field 30880)	urate measurement	-	GCST90468107	6:43838598	39789286	Loya H
rs1317983	Replication_Hypothyroidism	rs1317983-C	2e-86	-	0.692742550160313	-	0.0994 SD increase	[0.089-0.109]	LINC02537,VEGFA	Thyroid stimulating hormone levels	thyroid stimulating hormone amount	-	GCST010653	6:43838598	32769997	Zhou W
rs1317983	Replication_Hypothyroidism	rs1317983-C	1e-83	-	NR	-	0.0427742 unit decrease	-	LINC02537,VEGFA	Estimated glomerular filtration rate (cystatin c)	glomerular filtration rate	-	GCST90428448	6:43838598	39256582	Loeb GB
rs1317983	Replication_Hypothyroidism	rs1317983-T	1e-11	-	0.306392	-	0.029736 unit decrease	[0.021-0.038]	LINC02537,VEGFA	Creatinine levels (UKB data field 23478)	serum creatinine amount	-	GCST90269575	6:43838598	36764567	Davyson E
rs1317983	Replication_Hypothyroidism	rs1317983-C	2e-110	-	NR	-	0.049651 unit decrease	[0.045-0.054]	LINC02537,VEGFA	Estimated glomerular filtration rate (creatinine, cystatin c)	glomerular filtration rate	-	GCST90428446	6:43838598	39256582	Loeb GB
rs1317983	Replication_Hypothyroidism	rs1317983-C	8e-77	-	NR	-	0.0419569 unit decrease	-	LINC02537,VEGFA	Estimated glomerular filtration rate (creatinine)	glomerular filtration rate	-	GCST90428447	6:43838598	39256582	Loeb GB
rs1317983	Replication_Hypothyroidism	rs1317983-T	1e-18	-	0.313	-	0.06565 unit increase	[0.05-0.082]	LINC02537,VEGFA	Urinary calculus (PheCode 594)	bladder calculus	-	GCST90476143	6:43838598	39024449	Verma A
rs1317983	Replication_Hypothyroidism	rs1317983-T	2e-16	-	0.3523	-	0.07418 unit decrease	[0.058-0.09]	LINC02537,VEGFA	Thyroid problems	thyroid disease	-	GCST90479597	6:43838598	39024449	Verma A
rs1317983	Replication_Hypothyroidism	rs1317983-T	4e-08	-	NR	-	-	-	LINC02537,VEGFA	Polyunsaturated fatty acids to monounsaturated fatty acids ratio	polyunsaturated fatty acids to monounsaturated fatty acids ratio	-	GCST90502153	6:43838598	40545721	Sun Y
rs142997491	Replication_Hypothyroidism	rs142997491-G	2e-08	-	0.0119418	-	0.23676796 unit increase	[0.15-0.32]	NOD2	Medication use (thyroid preparations)	Thyroid preparation use measurement	-	GCST007932	16:50695909	31015401	Wu Y
rs151233	Replication_Hypothyroidism	rs151233-T	3e-37	-	0.1309	-	0.06854762 unit decrease	[0.058-0.079]	CLN3,APOBR	Mean platelet volume	platelet volume	-	GCST004599	16:28495107	27863252	Astle WJ
rs151233	Replication_Hypothyroidism	rs151233-T	3e-06	(conditional)	0.1327	-	0.0385 unit increase	NR	CLN3,APOBR	Allergic disease (asthma, hay fever or eczema)	allergic disease	-	GCST007732	16:28495107	29679657	Ferreira MA
rs151233	Replication_Hypothyroidism	rs151233-T	4e-33	-	0.1308	-	0.06481139 unit increase	[0.054-0.075]	CLN3,APOBR	Platelet count	platelet count	-	GCST004603	16:28495107	27863252	Astle WJ
rs151233	Replication_Hypothyroidism	rs151233-T	2e-12	-	0.1309	-	0.03820972 unit increase	[0.028-0.049]	CLN3,APOBR	Plateletcrit	platelet crit	-	GCST004607	16:28495107	27863252	Astle WJ
rs151233	Replication_Hypothyroidism	rs151233-T	6e-41	-	0.131601	-	0.046453554 unit increase	[0.04-0.053]	CLN3,APOBR	Plateletcrit	platelet crit	-	GCST90002400	16:28495107	32888494	Vuckovic D
rs151233	Replication_Hypothyroidism	rs151233-T	4e-77	-	NR	-	0.0639 unit increase	[0.057-0.071]	CLN3,APOBR	Platelet count	platelet count	-	GCST90018969	16:28495107	34594039	Sakaue S
rs151233	Replication_Hypothyroidism	rs151233-T	1e-11	-	0.130956	-	0.047182847 unit increase	[0.032-0.063]	CLN3,APOBR	TNFSF12 protein levels	tumor necrosis factor ligand superfamily member 12 amount	-	GCST90470919	16:28495107	39789286	Loya H
rs151233	Replication_Hypothyroidism	rs151233-C	7e-47	-	0.869	-	-	-	CLN3,APOBR	Platelet count	platelet count	-	GCST90056183	16:28495107	34469753	Kachuri L
rs151233	Replication_Hypothyroidism	rs151233-T	7e-12	-	0.1369	1.18	-	[1.12-1.24]	CLN3,APOBR	Type 1 diabetes	type 1 diabetes mellitus	-	GCST90013791	16:28495107	39749473	Crouch DJM
rs1534424	Replication_Hypothyroidism	rs1534424-A	5e-15	-	0.6496	-	0.05218 unit increase	[0.039-0.066]	MIR3681HG	Hypothyroidism (PheCode 244)	hypothyroidism	-	GCST90479870	2:12500771	39024449	Verma A
rs1547233	Replication_Hypothyroidism	rs1547233-?	6e-09	-	NR	1.17	-	[1.11-1.24]	LINC00158	Rheumatoid arthritis	rheumatoid arthritis	-	GCST011389	21:25397195	32723749	Kwon YC
rs167479	Replication_Hypothyroidism	rs167479-?	9e-42	-	NR	-	-	-	RGL3	Cardiovascular disease	cardiovascular disease	-	GCST007072	19:11416089	30595370	Kichaev G
rs167479	Replication_Hypothyroidism	rs167479-T	4e-36	-	0.4565	-	0.4121 mmHg decrease	[0.35-0.48]	RGL3	Systolic blood pressure	systolic blood pressure	-	GCST007267	19:11416089	30578418	Giri A
rs167479	Replication_Hypothyroidism	rs167479-?	1e-62	-	NR	-	-	-	RGL3	Systolic blood pressure	systolic blood pressure	-	GCST007087	19:11416089	30595370	Kichaev G
rs167479	Replication_Hypothyroidism	rs167479-G	3e-08	-	NR	-	0.179 unit increase	-	RGL3	Pulse pressure	pulse pressure measurement	-	GCST007096	19:11416089	27841878	Hoffmann TJ
rs167479	Replication_Hypothyroidism	rs167479-G	2e-21	-	NR	-	0.41 unit increase	-	RGL3	Systolic blood pressure	systolic blood pressure	-	GCST007099	19:11416089	27841878	Hoffmann TJ
rs167479	Replication_Hypothyroidism	rs167479-G	4e-22	-	NR	-	0.251 unit increase	-	RGL3	Diastolic blood pressure	diastolic blood pressure	-	GCST007094	19:11416089	27841878	Hoffmann TJ
rs167479	Replication_Hypothyroidism	rs167479-?	8e-16	-	NR	-	0.04913276 unit increase	NR	RGL3	Hypertension	hypertension	-	GCST009685	19:11416089	31879980	German CA
rs167479	Replication_Hypothyroidism	rs167479-T	1e-23	-	0.448	-	0.45 unit decrease	[0.35-0.55]	RGL3	Systolic blood pressure	systolic blood pressure	-	GCST006228	19:11416089	27618448	Liu C
rs167479	Replication_Hypothyroidism	rs167479-T	7e-11	-	0.447681772575337	-	0.30355528 unit decrease	[0.21-0.39]	RGL3	Mean arterial pressure	mean arterial pressure	-	GCST006231	19:11416089	27618448	Liu C
rs167479	Replication_Hypothyroidism	rs167479-T	4e-28	-	0.448	-	0.3 unit decrease	[0.24-0.36]	RGL3	Diastolic blood pressure	diastolic blood pressure	-	GCST006227	19:11416089	27618448	Liu C
rs167479	Replication_Hypothyroidism	rs167479-T	1e-14	-	0.451	-	7.721299 z score decrease	-	RGL3	Hypertension	hypertension	-	GCST006229	19:11416089	27618448	Liu C
rs167479	Replication_Hypothyroidism	rs167479-T	9e-27	-	0.4726	-	0.4679 mmHg decrease	[0.38-0.55]	RGL3	Systolic blood pressure	systolic blood pressure	-	GCST006021	19:11416089	27618447	Surendran P
rs167479	Replication_Hypothyroidism	rs167479-T	3e-32	-	0.4829	-	0.313 mmHg decrease	-	RGL3	Diastolic blood pressure	diastolic blood pressure	-	GCST006020	19:11416089	27618447	Surendran P
rs167479	Replication_Hypothyroidism	rs167479-T	6e-07	-	0.4763	-	0.1534 mmHg decrease	[0.093-0.214]	RGL3	Pulse pressure	pulse pressure measurement	-	GCST006022	19:11416089	27618447	Surendran P
rs167479	Replication_Hypothyroidism	rs167479-T	3e-15	-	0.4727	-	7.876 z score decrease	-	RGL3	Hypertension	hypertension	-	GCST006023	19:11416089	27618447	Surendran P
rs167479	Replication_Hypothyroidism	rs167479-T	3e-17	-	NR	-	0.0489 unit decrease	[0.038-0.06]	RGL3	Medication use (calcium channel blockers)	Calcium channel blocker use measurement	-	GCST90018987	19:11416089	34594039	Sakaue S
rs167479	Replication_Hypothyroidism	rs167479-T	4e-28	-	NR	-	0.054 unit decrease	[0.044-0.064]	RGL3	Medication use (agents acting on the renin-angiotensin system)	Agents acting on the renin-angiotensin system use measurement	-	GCST90018988	19:11416089	34594039	Sakaue S
rs167479	Replication_Hypothyroidism	rs167479-T	2e-38	-	NR	-	0.0256 unit decrease	[0.022-0.03]	RGL3	Diastolic blood pressure	diastolic blood pressure	-	GCST90018952	19:11416089	34594039	Sakaue S
rs167479	Replication_Hypothyroidism	rs167479-G	1e-22	-	0.518	-	0.5006 unit increase	[0.4-0.6]	RGL3	Diastolic blood pressure (BMI adjusted)	diastolic blood pressure	-	GCST90335165	19:11416089	39048560	Pozarickij A
rs167479	Replication_Hypothyroidism	rs167479-?	4e-27	-	NR	-	-	-	RGL3	Hypertension	hypertension	-	GCST90446531	19:11416089	37947095	Guo Y
rs167479	Replication_Hypothyroidism	rs167479-G	2e-23	-	0.518	-	0.6299 unit increase	[0.5-0.76]	RGL3	Mean arterial pressure (BMI unadjusted)	mean arterial pressure	-	GCST90335168	19:11416089	39048560	Pozarickij A
rs167479	Replication_Hypothyroidism	rs167479-G	4e-17	-	0.518	-	0.7696 unit increase	[0.59-0.95]	RGL3	Systolic blood pressure (BMI adjusted)	systolic blood pressure	-	GCST90335163	19:11416089	39048560	Pozarickij A
rs167479	Replication_Hypothyroidism	rs167479-G	8e-18	-	0.518	-	0.8264 unit increase	[0.64-1.02]	RGL3	Systolic blood pressure (BMI unadjusted)	systolic blood pressure	-	GCST90335162	19:11416089	39048560	Pozarickij A
rs167479	Replication_Hypothyroidism	rs167479-G	1e-22	-	0.518	-	0.5907 unit increase	[0.47-0.71]	RGL3	Mean arterial pressure (BMI adjusted)	mean arterial pressure	-	GCST90335169	19:11416089	39048560	Pozarickij A
rs167479	Replication_Hypothyroidism	rs167479-G	1e-23	-	0.518	-	0.5313 unit increase	[0.42-0.64]	RGL3	Diastolic blood pressure (BMI unadjusted)	diastolic blood pressure	-	GCST90335164	19:11416089	39048560	Pozarickij A
rs167479	Replication_Hypothyroidism	rs167479-T	4e-48	-	NR	-	0.0278 unit decrease	[0.024-0.032]	RGL3	Mean arterial pressure	mean arterial pressure	-	GCST90018963	19:11416089	34594039	Sakaue S
rs167479	Replication_Hypothyroidism	rs167479-T	1e-11	-	NR	-	0.0431 unit decrease	[0.031-0.056]	RGL3	Medication use (diuretics)	Diuretic use measurement	-	GCST90018985	19:11416089	34594039	Sakaue S
rs167479	Replication_Hypothyroidism	rs167479-T	2e-14	-	NR	-	0.051 unit decrease	[0.038-0.064]	RGL3	Medication use (beta blocking agents)	Beta blocking agent use measurement	-	GCST90018986	19:11416089	34594039	Sakaue S
rs167479	Replication_Hypothyroidism	rs167479-T	8e-18	-	NR	-	0.0156 unit decrease	[0.012-0.019]	RGL3	Pulse pressure	pulse pressure measurement	-	GCST90018970	19:11416089	34594039	Sakaue S
rs167479	Replication_Hypothyroidism	rs167479-T	3e-46	-	NR	-	0.0268 unit decrease	[0.023-0.031]	RGL3	Systolic blood pressure	systolic blood pressure	-	GCST90018972	19:11416089	34594039	Sakaue S
rs167479	Replication_Hypothyroidism	rs167479-?	2e-51	-	NR	-	0.0313475 unit increase	[0.027-0.035]	RGL3	Diastolic blood pressure	diastolic blood pressure	-	GCST90435414	19:11416089	39134668	Shi S
rs167479	Replication_Hypothyroidism	rs167479-T	2e-08	-	0.16	0.88	-	[0.84-0.92]	RGL3	Hypertension	hypertension	-	GCST011141	19:11416089	32709000	Jeong H
rs167479	Replication_Hypothyroidism	rs167479-T	7e-13	-	0.502518	-	0.0255177 unit decrease	[0.019-0.032]	RGL3	Diastolic blood pressure	diastolic blood pressure	-	GCST90018732	19:11416089	34594039	Sakaue S
rs167479	Replication_Hypothyroidism	rs167479-T	9e-18	-	0.502515	-	0.0291776 unit decrease	[0.023-0.036]	RGL3	Systolic blood pressure	systolic blood pressure	-	GCST90018752	19:11416089	34594039	Sakaue S
rs167479	Replication_Hypothyroidism	rs167479-T	3e-17	-	0.502529	-	0.0295175 unit decrease	[0.023-0.036]	RGL3	Mean arterial pressure	mean arterial pressure	-	GCST90018743	19:11416089	34594039	Sakaue S
rs167479	Replication_Hypothyroidism	rs167479-T	2e-42	-	0.469999	-	0.06619075 unit decrease	[0.056-0.077]	RGL3	Hypertension	hypertension	-	GCST90468135	19:11416089	39789286	Loya H
rs167479	Replication_Hypothyroidism	rs167479-T	2e-32	-	0.470004	-	0.022973359 unit decrease	[0.019-0.027]	RGL3	Diastolic blood pressure (UKB data field 4079)	diastolic blood pressure	-	GCST90468163	19:11416089	39789286	Loya H
rs167479	Replication_Hypothyroidism	rs167479-T	6e-11	-	0.471	0.965	-	[0.955-0.975]	RGL3	Coronary artery disease	coronary artery disease	-	GCST90132314	19:11416089	36474045	Aragam KG
rs167479	Replication_Hypothyroidism	rs167479-T	1e-35	-	0.470004	-	0.023019934 unit decrease	[0.019-0.027]	RGL3	Systolic blood pressure (UKB data field 4080)	systolic blood pressure	-	GCST90468179	19:11416089	39789286	Loya H
rs167479	Replication_Hypothyroidism	rs167479-T	1e-64	-	NR	-	0.03027807 unit decrease	[0.027-0.034]	RGL3	Systolic blood pressure (MTAG)	systolic blood pressure	-	GCST90449056	19:11416089	39537608	Koskeridis F
rs167479	Replication_Hypothyroidism	rs167479-T	4e-77	-	NR	-	0.033095434 unit decrease	[0.03-0.037]	RGL3	Diastolic blood pressure (MTAG)	diastolic blood pressure	-	GCST90449057	19:11416089	39537608	Koskeridis F
rs167479	Replication_Hypothyroidism	rs167479-?	5e-26	-	NR	-	-	-	RGL3	Hypertension (confirmatory factor analysis Factor 12)	hypertension	-	GCST90309346	19:11416089	38965376	Carey CE
rs167479	Replication_Hypothyroidism	rs167479-T	5e-12	-	0.473349	-	0.056873344 unit decrease	[0.041-0.073]	RGL3	Medication use (beta blocking agents)	Beta blocking agent use measurement	-	GCST007927	19:11416089	31015401	Wu Y
rs167479	Replication_Hypothyroidism	rs167479-T	8e-13	-	0.473078	-	0.056449015 unit decrease	[0.041-0.072]	RGL3	Medication use (diuretics)	Diuretic use measurement	-	GCST007928	19:11416089	31015401	Wu Y
rs167479	Replication_Hypothyroidism	rs167479-T	1e-24	-	0.471256	-	0.06187271 unit decrease	[0.05-0.074]	RGL3	Medication use (agents acting on the renin-angiotensin system)	Agents acting on the renin-angiotensin system use measurement	-	GCST007930	19:11416089	31015401	Wu Y
rs167479	Replication_Hypothyroidism	rs167479-T	1e-15	-	0.473277	-	0.06429934 unit decrease	[0.049-0.08]	RGL3	Medication use (calcium channel blockers)	Calcium channel blocker use measurement	-	GCST007929	19:11416089	31015401	Wu Y
rs167479	Replication_Hypothyroidism	rs167479-T	4e-52	-	NR	-	0.3557 unit decrease	[0.31-0.4]	RGL3	Diastolic blood pressure	diastolic blood pressure	-	GCST90132904	19:11416089	35762941	Plotnikov D
rs167479	Replication_Hypothyroidism	rs167479-T	8e-40	-	NR	-	0.5296 unit decrease	[0.45-0.61]	RGL3	Systolic blood pressure	systolic blood pressure	-	GCST90132903	19:11416089	35762941	Plotnikov D
rs167479	Replication_Hypothyroidism	rs167479-?	1e-54	-	NR	-	0.0300572 unit increase	[0.026-0.034]	RGL3	Systolic blood pressure	systolic blood pressure	-	GCST90435415	19:11416089	39134668	Shi S
rs167479	Replication_Hypothyroidism	rs167479-T	4e-12	-	0.4599	-	0.0319 unit decrease	[0.023-0.041]	RGL3	Atrial fibrillation	atrial fibrillation	-	GCST90624411	19:11416089	40645996	Yuan S
rs167479	Replication_Hypothyroidism	rs167479-T	2e-11	-	0.4544	-	0.0325 unit decrease	[0.023-0.042]	RGL3	Atrial fibrillation	atrial fibrillation	-	GCST90624412	19:11416089	40645996	Yuan S
rs167479	Replication_Hypothyroidism	rs167479-T	2e-102	(EA)	NR	-	0.3458 unit decrease	[0.31-0.38]	RGL3	Diastolic blood pressure	diastolic blood pressure	-	GCST90310295	19:11416089	38689001	Keaton JM
rs167479	Replication_Hypothyroidism	rs167479-T	4e-20	(EA)	NR	-	0.1688 unit decrease	[0.13-0.2]	RGL3	Pulse pressure	pulse pressure measurement	-	GCST90310296	19:11416089	38689001	Keaton JM
rs167479	Replication_Hypothyroidism	rs167479-?	5e-09	-	NR	-	-	-	RGL3	Hypertension complicating pregnancy	hypertension, pregnancy-induced	-	GCST90245819	19:11416089	36553520	Changalidis AI
rs167479	Replication_Hypothyroidism	rs167479-G	9e-09	-	NR	1.1	-	[1.06-1.13]	RGL3	ICD10 O13: Gestational hypertension	preeclampsia	-	GCST90454232	19:11416089	40069456	Pujol Gualdo N
rs167479	Replication_Hypothyroidism	rs167479-G	2e-11	-	NR	1.1	-	-	RGL3	Preeclampsia or eclampsia	preeclampsia	-	GCST90271316	19:11416089	37248299	Honigberg MC
rs167479	Replication_Hypothyroidism	rs167479-G	3e-10	-	NR	1.11	-	-	RGL3	Gestational hypertension	preeclampsia	-	GCST90271317	19:11416089	37248299	Honigberg MC
rs167479	Replication_Hypothyroidism	rs167479-T	1e-10	-	NR	-	0.007 unit decrease	[0.0047-0.0093]	RGL3	Cryptic phenotype that captures autosomal dominant polycystic kidney disease severity	cryptic phenotype measurement	-	GCST90101829	19:11416089	35760791	Blair DR
rs167479	Replication_Hypothyroidism	rs167479-T	7e-13	-	0.44	0.9	-	[0.88-0.93]	RGL3	Preeclampsia or other maternal hypertension (maternal genotype effect)	preeclampsia,hypertension, pregnancy-induced	-	GCST90269904	19:11416089	37285119	Tyrmi JS
rs167479	Replication_Hypothyroidism	rs167479-G	5e-33	-	NR	-	0.03 unit increase	[0.026-0.034]	RGL3	Systolic blood pressure	systolic blood pressure	-	GCST90301695	19:11416089	38459180	Yang ML
rs167479	Replication_Hypothyroidism	rs167479-G	3e-15	-	NR	-	0.03 unit increase	[0.024-0.036]	RGL3	Systolic blood pressure	systolic blood pressure	-	GCST90301697	19:11416089	38459180	Yang ML
rs167479	Replication_Hypothyroidism	rs167479-G	4e-18	-	NR	-	0.03 unit increase	[0.024-0.036]	RGL3	Systolic blood pressure	systolic blood pressure	-	GCST90301696	19:11416089	38459180	Yang ML
rs167479	Replication_Hypothyroidism	rs167479-G	5e-40	-	NR	-	0.03 unit increase	[0.026-0.034]	RGL3	Diastolic blood pressure	diastolic blood pressure	-	GCST90301698	19:11416089	38459180	Yang ML
rs167479	Replication_Hypothyroidism	rs167479-T	6e-82	(EA)	NR	-	0.494 unit decrease	[0.44-0.54]	RGL3	Systolic blood pressure	systolic blood pressure	-	GCST90310294	19:11416089	38689001	Keaton JM
rs167479	Replication_Hypothyroidism	rs167479-G	5e-23	-	NR	-	0.03 unit increase	[0.024-0.036]	RGL3	Diastolic blood pressure	diastolic blood pressure	-	GCST90301699	19:11416089	38459180	Yang ML
rs167479	Replication_Hypothyroidism	rs167479-G	1e-17	-	NR	-	0.03 unit increase	[0.024-0.036]	RGL3	Diastolic blood pressure	diastolic blood pressure	-	GCST90301700	19:11416089	38459180	Yang ML
rs1701704	Replication_Hypothyroidism	rs1701704-?	1e-19	-	NR	-	-	-	IKZF4	Lung function (FEV1/FVC)	FEV/FVC ratio	-	GCST007080	12:56018703	30595370	Kichaev G
rs1701704	Replication_Hypothyroidism	rs1701704-G	2e-14	-	0.3433	1.07	-	[1.05-1.09]	IKZF4	Asthma	asthma	-	GCST011157	12:56018703	32700739	Salinas YD
rs1701704	Replication_Hypothyroidism	rs1701704-G	3e-08	-	0.341	-	0.0126 unit decrease	[0.0082-0.017]	IKZF4	Smoking initiation (ever regular vs never regular)	smoking initiation	-	GCST008810	12:56018703	30679032	Brazel DM
rs1701704	Replication_Hypothyroidism	rs1701704-C	9e-10		0.35	1.25	-	[1.12-1.40]	IKZF4	Type 1 diabetes	type 1 diabetes mellitus	-	GCST000141	12:56018703	18198356	Hakonarson H
rs1701704	Replication_Hypothyroidism	rs1701704-T	5e-18	-	NR	1.25	-	[NR]	IKZF4	Type 1 diabetes	type 1 diabetes mellitus	-	GCST001191	12:56018703	21829393	Plagnol V
rs1701704	Replication_Hypothyroidism	rs1701704-C	3e-08	-	0.33	1.34	-	[1.21-1.48]	IKZF4	Alopecia areata	alopecia areata	-	GCST000719	12:56018703	20596022	Petukhova L
rs1701704	Replication_Hypothyroidism	rs1701704-G	2e-13	-	0.18	1.19	-	[1.14-1.25]	IKZF4	Asthma	asthma	-	GCST001183	12:56018703	21804548	Hirota T
rs1701704	Replication_Hypothyroidism	rs1701704-G	4e-11	-	0.334	-	0.0102015 unit increase	[0.0072-0.0132]	IKZF4	Age of smoking initiation (MTAG)	smoking initiation	-	GCST007462	12:56018703	30643251	Liu M
rs1701704	Replication_Hypothyroidism	rs1701704-G	4e-15	-	0.343101	-	0.015949752 unit increase	[0.012-0.02]	IKZF4	FEV1 FVC ratio Z score (UKB data field 20258)	FEV/FVC ratio	-	GCST90468165	12:56018703	39789286	Loya H
rs1701704	Replication_Hypothyroidism	rs1701704-?	3e-09	-	NR	-	-	-	IKZF4	Lifetime smoking	smoking status measurement	-	GCST90100569	12:56018703	34855049	Pasman JA
rs1701704	Replication_Hypothyroidism	rs1701704-?	6e-09	-	NR	-	-	-	IKZF4	FEV1	forced expiratory volume	-	GCST90270081	12:56018703	36641522	Sinkala M
rs1701704	Replication_Hypothyroidism	rs1701704-G	2e-14	-	NR	-	0.0107 unit decrease	[0.008-0.0134]	IKZF4	Body mass index	body mass index	-	GCST90255621	12:56018703	36581621	Huang J
rs17364832	Replication_Hypothyroidism	rs17364832-G	2e-23	-	0.274	1.1	-	[NR]	SPATA13	Autoimmune thyroid disease	autoimmune thyroid disease	-	GCST010571	13:24212777	32581359	Saevarsdottir S
rs17364832	Replication_Hypothyroidism	rs17364832-G	1e-15	-	NR	1.09	-	-	SPATA13	Autoimmune thyroid disease	autoimmune thyroid disease	-	GCST90454273	13:24212777	37002690	Zeng Y
rs17364832	Replication_Hypothyroidism	rs17364832-T	4e-49	-	0.7258	-	0.0419 unit decrease	[0.036-0.047]	SPATA13	Thyroid stimulating hormone levels	thyroid stimulating hormone amount	-	GCST90296333	13:24212777	37872160	Williams AT
rs17364832	Replication_Hypothyroidism	rs17364832-T	7e-17	-	0.7558	-	0.06086 unit decrease	[0.048-0.074]	SPATA13	Hypothyroidism NOS (PheCode 244.4)	hypothyroidism	-	GCST90479869	13:24212777	39024449	Verma A
rs1790946	Replication_Hypothyroidism	rs1790946-T	2e-17	-	0.524	-	0.03110678 unit increase	[0.024-0.038]	CD226	Plateletcrit	platelet crit	-	GCST004607	18:69861194	27863252	Astle WJ
rs1884447	Replication_Hypothyroidism	rs1884447-A	3e-08	-	NR	-	0.01168 unit decrease	[0.0076-0.0158]	RNF2	Body mass index (MTAG)	body mass index	-	GCST90179150	1:185052278	36376304	Koskeridis F
rs1990760	Replication_Hypothyroidism	rs1990760-T	1e-08	-	0.614	1.18	-	[1.12-1.25]	IFIH1	Psoriasis	psoriasis	-	GCST002874	2:162267541	25903422	Yin X
rs1990760	Replication_Hypothyroidism	rs1990760-T	1e-07	(EA)	0.61416	1.19	-	[1.12-1.28]	IFIH1	Psoriasis	psoriasis	-	GCST002874	2:162267541	25903422	Yin X
rs1990760	Replication_Hypothyroidism	rs1990760-T	4e-08	-	NR	1.15	-	[NR]	IFIH1	Systemic lupus erythematosus	systemic lupus erythematosus	-	GCST003156	2:162267541	26502338	Bentham J
rs1990760	Replication_Hypothyroidism	rs1990760-T	8e-16	-	0.608677	-	0.018208921 unit increase	[0.014-0.023]	IFIH1	Monocyte percentage of white cells	monocyte percentage of leukocytes	-	GCST90002394	2:162267541	32888494	Vuckovic D
rs1990760	Replication_Hypothyroidism	rs1990760-T	7e-24	-	0.606771	-	0.01898 SD unit decrease	[0.015-0.023]	IFIH1	White blood cell count	myeloid leukocyte count	-	GCST90002374	2:162267541	32888493	Chen MH
rs1990760	Replication_Hypothyroidism	rs1990760-T	5e-12	-	0.60847	-	0.01563267 unit decrease	[0.011-0.02]	IFIH1	Neutrophil count	neutrophil count	-	GCST90002398	2:162267541	32888494	Vuckovic D
rs1990760	Replication_Hypothyroidism	rs1990760-T	3e-07	-	0.6	1.17	-	-	IFIH1	Systemic lupus erythematosus	systemic lupus erythematosus	-	GCST004867	2:162267541	19838195	Gateva V
rs1990760	Replication_Hypothyroidism	rs1990760-T	4e-15	-	0.627	1.42857	-	[NR]	IFIH1	Selective IgA deficiency	selective IgA deficiency disease	-	GCST003814	2:162267541	27723758	Bronson PG
rs1990760	Replication_Hypothyroidism	rs1990760-?	7e-10	-	0.61	1.49	-	[1.32-1.69]	IFIH1	Immunoglobulin A	protein measurement	-	GCST000763	2:162267541	20694011	Ferreira RC
rs1990760	Replication_Hypothyroidism	rs1990760-?	7e-09	-	NR	-	-	-	IFIH1	Type 1 diabetes	type 1 diabetes mellitus	-	GCST000392	2:162267541	19430480	Barrett JC
rs1990760	Replication_Hypothyroidism	rs1990760-A	2e-11		0.6	1.18	-	[1.11-1.23]	IFIH1	Type 1 diabetes	type 1 diabetes mellitus	-	GCST000038	2:162267541	17554260	Todd JA
rs1990760	Replication_Hypothyroidism	rs1990760-C	2e-14	-	NR	1.2	-	[NR]	IFIH1	Type 1 diabetes	type 1 diabetes mellitus	-	GCST001191	2:162267541	21829393	Plagnol V
rs1990760	Replication_Hypothyroidism	rs1990760-?	4e-10	(EA)	NR	-	-	-	IFIH1	Inflammatory bowel disease	inflammatory bowel disease	-	GCST003043	2:162267541	26192919	Liu JZ
rs1990760	Replication_Hypothyroidism	rs1990760-T	1e-14	-	0.607214	-	0.015149 SD unit decrease	[0.011-0.019]	IFIH1	Neutrophil count	neutrophil count	-	GCST90002351	2:162267541	32888493	Chen MH
rs1990760	Replication_Hypothyroidism	rs1990760-T	1e-14	-	0.594	1.07527	-	[NR]	IFIH1	Autoimmune thyroid disease	autoimmune thyroid disease	-	GCST010571	2:162267541	32581359	Saevarsdottir S
rs1990760	Replication_Hypothyroidism	rs1990760-T	2e-12	-	0.546042	-	-	-	IFIH1	Neutrophil count	neutrophil count	-	GCST90002355	2:162267541	32888493	Chen MH
rs1990760	Replication_Hypothyroidism	rs1990760-T	3e-11	-	NR	-	0.0148 unit decrease	[0.01-0.019]	IFIH1	Neutrophil count	neutrophil count	-	GCST90018968	2:162267541	34594039	Sakaue S
rs1990760	Replication_Hypothyroidism	rs1990760-T	2e-15	-	0.609385	-	0.015130604 unit increase	[0.011-0.019]	IFIH1	Monocyte percentage (UKB data field 30190)	monocyte percentage of leukocytes	-	GCST90468091	2:162267541	39789286	Loya H
rs1990760	Replication_Hypothyroidism	rs1990760-T	6e-17	-	0.608472	-	0.018900173 unit decrease	[0.014-0.023]	IFIH1	White blood cell count	leukocyte quantity	-	GCST90002407	2:162267541	32888494	Vuckovic D
rs1990760	Replication_Hypothyroidism	rs1990760-T	2e-13	-	NR	1.08	-	-	IFIH1	Psoriasis or type 2 diabetes (trans-disease meta-analysis)(opposite effect)	psoriasis,type 2 diabetes mellitus	-	GCST011990	2:162267541	33385400	Patrick MT
rs1990760	Replication_Hypothyroidism	rs1990760-C	7e-09	-	NR	0.94	-	-	IFIH1	Autoimmune thyroid disease	autoimmune thyroid disease	-	GCST90454273	2:162267541	37002690	Zeng Y
rs1990760	Replication_Hypothyroidism	rs1990760-C	7e-10	-	0.391	-	-	-	IFIH1	Eosinophil counts	eosinophil count	-	GCST90056180	2:162267541	34469753	Kachuri L
rs1990760	Replication_Hypothyroidism	rs1990760-T	1e-18	-	0.56	1.1	-	-	IFIH1	Psoriasis or coronary artery disease	psoriasis,coronary artery disease	-	GCST90244705	2:162267541	36323703	Patrick MT
rs1990760	Replication_Hypothyroidism	rs1990760-T	4e-08	-	0.414216	-	0.0832 unit increase	[0.053-0.113]	IFIH1	Psoriasis	psoriasis	-	GCST90624214	2:162267541	39883516	Liu S
rs1990760	Replication_Hypothyroidism	rs1990760-G	1e-09	-	NR	-	-	-	IFIH1	Inflammatory bowel disease x sex interaction (2df)	sex interaction measurement,inflammatory bowel disease	-	GCST90301320	2:162267541	37262302	Khrom M
rs1990760	Replication_Hypothyroidism	rs1990760-G	1e-09	-	NR	1.095	-	[1.063-1.127]	IFIH1	Inflammatory bowel disease	inflammatory bowel disease	-	GCST90301318	2:162267541	37262302	Khrom M
rs1990760	Replication_Hypothyroidism	rs1990760-G	6e-09	-	NR	1.066	-	[1.044-1.09]	IFIH1	Inflammatory bowel disease	inflammatory bowel disease	-	GCST90301319	2:162267541	37262302	Khrom M
rs1990760	Replication_Hypothyroidism	rs1990760-C	2e-15	-	0.3791	0.89	-	[0.86-0.91]	IFIH1	Type 1 diabetes	type 1 diabetes mellitus	-	GCST90013791	2:162267541	39749473	Crouch DJM
rs1990760	Replication_Hypothyroidism	rs1990760-T	7e-14	-	0.5455	-	0.0048 unit increase	[0.0036-0.006]	IFIH1	Height	body height	-	GCST90245848	2:162267541	36224396	Yengo L
rs2046045	Replication_Hypothyroidism	rs2046045-T	4e-22	-	0.6	-	0.329 unit increase	[0.26-0.4]	PDE8B	Hyperthyroidism	hyperthyroidism	-	GCST006897	5:77239986	30367059	Teumer A
rs2046045	Replication_Hypothyroidism	rs2046045-G	4e-33	-	0.414	-	0.142 unit increase	[0.12-0.17]	PDE8B	Thyroid stimulating hormone levels	thyroid stimulating hormone amount	-	GCST008165	5:77239986	25743335	Taylor PN
rs2046045	Replication_Hypothyroidism	rs2046045-T	3e-27	-	0.618	-	0.115 unit decrease	[0.093-0.137]	PDE8B	Thyroid function	thyroid function	-	GCST001487	5:77239986	22494929	Rawal R
rs2046045	Replication_Hypothyroidism	rs2046045-T	3e-08	-	0.160327	1.41	-	[1.25-1.59]	PDE8B	Overt hyperthyroidism in pregnancy	hyperthyroidism	pregnancy	GCST90435200	5:77239986	39266554	Wei Y
rs2046045	Replication_Hypothyroidism	rs2046045-G	6e-128	-	0.395497	-	0.13485734 unit increase	[0.12-0.15]	PDE8B	TSHB protein levels	level of thyrotropin subunit beta in blood	-	GCST90470974	5:77239986	39789286	Loya H
rs2046045	Replication_Hypothyroidism	rs2046045-T	7E-781	-	0.6076	-	0.1539 unit decrease	[0.15-0.16]	PDE8B	Thyroid stimulating hormone levels	thyroid stimulating hormone amount	-	GCST90296333	5:77239986	37872160	Williams AT
rs2068128	Replication_Hypothyroidism	rs2068128-A	2e-16	-	NR	-	0.0681867 unit decrease	[0.052-0.084]	TG	Hypothyroidism	hypothyroidism	-	GCST90204167	8:132905343	36093044	Mathieu S
rs2068128	Replication_Hypothyroidism	rs2068128-?	4e-09	-	NR	-	-	-	TG	B-cell lymphoblastic leukemia or hypothyroidism (pleiotropy)	B-cell acute lymphoblastic leukemia,hypothyroidism	-	GCST90428826	8:132905343	38616254	Yu X
rs2104047	Replication_Hypothyroidism	rs2104047-T	2e-13	-	0.36	1.042	-	[1.03-1.05]	RAD51B	Allergic disease (asthma, hay fever or eczema)	allergic disease	-	GCST005038	14:68287700	29083406	Ferreira MA
rs2104047	Replication_Hypothyroidism	rs2104047-T	1e-08	-	NR	1.245	-	[1.17-1.32]	RAD51B	Asthma (moderate or severe)	asthma	-	GCST90105078	14:68287700	35368043	Chang D
rs2104047	Replication_Hypothyroidism	rs2104047-?	1e-18	-	NR	-	0.10179 unit decrease	[0.079-0.124]	RAD51B	Age of onset of childhood onset asthma	age of onset of childhood onset asthma	-	GCST90255669	14:68287700	36778051	Tsuo K
rs2235544	Replication_Hypothyroidism	rs2235544-A	5e-34	-	0.499	-	0.154 unit increase	[0.13-0.18]	DIO1	Free thyroxine concentration	thyroxine amount	-	GCST008164	1:53909897	25743335	Taylor PN
rs2235544	Replication_Hypothyroidism	rs2235544-A	3e-18	(FT4-Females)	0.51	-	0.13 unit increase	[0.1-0.16]	DIO1	Thyroid hormone levels	thyroxine amount,hormone measurement	-	GCST001856	1:53909897	23408906	Porcu E
rs2235544	Replication_Hypothyroidism	rs2235544-A	5e-15	(FT4-Males)	0.51	-	0.143 unit increase	[0.11-0.18]	DIO1	Thyroid hormone levels	thyroxine amount,hormone measurement	-	GCST001856	1:53909897	23408906	Porcu E
rs2235544	Replication_Hypothyroidism	rs2235544-A	8e-32	(FT4)	0.51	-	0.138 unit increase	[0.11-0.16]	DIO1	Thyroid hormone levels	thyroxine amount,hormone measurement	-	GCST001856	1:53909897	23408906	Porcu E
rs2235544	Replication_Hypothyroidism	rs2235544-A	6e-07	(HD vs. controls)	0.46	1.3	-	[1.17-1.44]	DIO1	Multiple myeloma (hyperdiploidy)	multiple myeloma	-	GCST001907	1:53909897	23502783	Weinhold N
rs2235544	Replication_Hypothyroidism	rs2235544-A	4e-13	-	0.436056	-	0.0262371 ng/dL decrease	-	DIO1	Free T4 levels	thyroxine amount	-	GCST90104172	1:53909897	35121771	Choe EK
rs2235544	Replication_Hypothyroidism	rs2235544-C	5e-12	-	NR	-	0.104 unit decrease	[0.075-0.133]	DIO1	Thyroxine levels	thyroxine amount	-	GCST90103219	1:53909897	35050183	Hysi PG
rs2235544	Replication_Hypothyroidism	rs2235544-A	1e-13	(conditional)	0.5019	-	0.0057 unit decrease	[0.0041-0.0073]	DIO1	Height	body height	-	GCST90245848	1:53909897	36224396	Yengo L
rs229533	Replication_Hypothyroidism	rs229533-C	2e-08	-	0.43	1.11	-	-	C1QTNF6	Type 1 diabetes	type 1 diabetes mellitus	-	GCST005536	22:37191071	25751624	Onengut-Gumuscu S
rs229533	Replication_Hypothyroidism	rs229533-C	7e-09	-	0.433	1.142	-	-	C1QTNF6	Type 1 diabetes	type 2 diabetes mellitus	-	GCST009875	22:37191071	30572963	Márquez A
rs244686	Replication_Hypothyroidism	rs244686-T	7e-10	-	0.338669	1.17	-	[1.11-1.23]	VDAC1,TCF7	Thyroid peroxidase antibody positivity in pregnancy	blood immunoglobulin amount	pregnancy	GCST90435202	5:134088103	39266554	Wei Y
rs244686	Replication_Hypothyroidism	rs244686-T	5e-09	-	0.338669	-	0.1093 unit increase	[0.073-0.146]	VDAC1,TCF7	Thyroid peroxidase antibody levels in pregnancy	blood immunoglobulin amount	pregnancy	GCST90435201	5:134088103	39266554	Wei Y
rs2976908	Replication_Hypothyroidism	rs2976908-G	8e-11	-	NR	-	0.0207724 unit decrease	[0.015-0.027]	LINC02950,RN7SL178P	Waist-to-hip ratio adjusted for BMI	BMI-adjusted waist-hip ratio	-	GCST012230	8:8488264	34021172	Christakoudi S
rs2976908	Replication_Hypothyroidism	rs2976908-G	5e-12	-	NR	-	0.0220801 unit decrease	[0.016-0.028]	LINC02950,RN7SL178P	Waist-hip index	BMI-adjusted waist-hip ratio	-	GCST012228	8:8488264	34021172	Christakoudi S
rs2983511	Replication_Hypothyroidism	rs2983511-G	5e-16	-	0.605	-	0.112 unit increase	[0.085-0.139]	PDE10A	Plasma thyroid-stimulating hormone levels	thyroid stimulating hormone amount	-	GCST004276	6:165630471	28333968	Nielsen TR
rs2983511	Replication_Hypothyroidism	rs2983511-G	3e-20	-	NR	1.08	-	[1.07-1.1]	PDE10A	Hypothyroidism	hypothyroidism	-	GCST90319320	6:165630471	39067062	Figuerêdo J
rs2983511	Replication_Hypothyroidism	rs2983511-G	9e-158	-	NR	-	0.11 unit increase	[0.1-0.12]	PDE10A	Thyroid stimulating hormone levels	thyroid stimulating hormone amount	-	GCST90319321	6:165630471	39067062	Figuerêdo J
rs2983511	Replication_Hypothyroidism	rs2983511-C	6e-26	-	0.147933	-	0.1267 unit decrease	[0.1-0.15]	PDE10A	Thyroid stimulating hormone levels within normal range in pregnancy	thyroid stimulating hormone amount	pregnancy	GCST90435195	6:165630471	39266554	Wei Y
rs2983511	Replication_Hypothyroidism	rs2983511-C	1e-120	-	0.307107130111078	-	0.1155 SD decrease	[0.11-0.13]	PDE10A	Thyroid stimulating hormone levels	thyroid stimulating hormone amount	-	GCST010653	6:165630471	32769997	Zhou W
rs2983511	Replication_Hypothyroidism	rs2983511-C	4E-372	-	0.3075	-	0.1206 unit decrease	[0.11-0.13]	PDE10A	Thyroid stimulating hormone levels	thyroid stimulating hormone amount	-	GCST90296333	6:165630471	37872160	Williams AT
rs2983511	Replication_Hypothyroidism	rs2983511-G	2e-17	-	0.6823	-	0.08194 unit increase	[0.062-0.102]	PDE10A	Takes medication for Thyroid problems?	thyroid disease,drug use measurement	-	GCST90479596	6:165630471	39024449	Verma A
rs2983511	Replication_Hypothyroidism	rs2983511-G	1e-23	-	0.6874	-	0.09727 unit increase	[0.078-0.117]	PDE10A	Takes medication for Thyroid problems?	thyroid disease,drug use measurement	-	GCST90475277	6:165630471	39024449	Verma A
rs30233	Replication_Hypothyroidism	rs30233-G	3e-12	-	NR	-	0.03 unit increase	[0.022-0.038]	MIR193BHG	Thyroid stimulating hormone levels	thyroid stimulating hormone amount	-	GCST90319321	16:14306452	39067062	Figuerêdo J
rs30233	Replication_Hypothyroidism	rs30233-A	3e-08	-	0.556632080724637	-	0.0256 SD decrease	[0.016-0.035]	MIR193BHG	Thyroid stimulating hormone levels	thyroid stimulating hormone amount	-	GCST010653	16:14306452	32769997	Zhou W
rs3118470	Replication_Hypothyroidism	rs3118470-C	8e-21	-	NR	1.41	-	-	IL2RA	Alopecia areata	alopecia areata	-	GCST004866	10:6059750	25608926	Betz RC
rs3118470	Replication_Hypothyroidism	rs3118470-G	3e-11	-	NR	1.12	-	[1.1-1.13]	IL2RA	Multiple sclerosis	multiple sclerosis	-	GCST001198	10:6059750	21833088	Sawcer S
rs3118470	Replication_Hypothyroidism	rs3118470-G	2e-12	-	0.3	1.41	-	[1.27-1.56]	IL2RA	Alopecia areata	alopecia areata	-	GCST000719	10:6059750	20596022	Petukhova L
rs3118470	Replication_Hypothyroidism	rs3118470-C	1e-10	-	0.32	1.175	-	-	IL2RA	Type 1 diabetes	type 2 diabetes mellitus	-	GCST009875	10:6059750	30572963	Márquez A
rs3118470	Replication_Hypothyroidism	rs3118470-C	1e-06	-	0.318	1.09	-	-	IL2RA	Rheumatoid arthritis	rheumatoid arthritis	-	GCST009877	10:6059750	30572963	Márquez A
rs3118470	Replication_Hypothyroidism	rs3118470-C	6e-09	-		-	-	-	IL2RA	Autoimmune traits (pleiotropy)	autoimmune disease	-	GCST009873	10:6059750	30572963	Márquez A
rs3751437	Replication_Hypothyroidism	rs3751437-G	2e-18	-	0.238386	-	0.050780106 unit increase	[0.038-0.063]	FOXO1	CR2 protein levels	level of complement receptor type 2 in blood	-	GCST90468852	13:40558943	39789286	Loya H
rs3778607	Replication_Hypothyroidism	rs3778607-A	2e-12	-	0.4555	1.08	-	NR	IRF4	Blond vs. brown/black hair color	hair color	-	GCST006988	6:403799	30531825	Morgan MD
rs3778607	Replication_Hypothyroidism	rs3778607-A	8e-10	-	0.451855	-	0.0202944 unit decrease	[0.014-0.027]	IRF4	Male-pattern baldness	balding measurement	-	GCST007020	6:403799	30573740	Yap CX
rs3778607	Replication_Hypothyroidism	rs3778607-A	2e-11	-	0.4552	1.14	-	NR	IRF4	Brown vs. black hair color	hair color	-	GCST006989	6:403799	30531825	Morgan MD
rs3778607	Replication_Hypothyroidism	rs3778607-G	1e-10	-	0.547061	-	0.014229573 unit decrease	[0.0099-0.0186]	IRF4	Monocyte percentage of white cells	monocyte percentage of leukocytes	-	GCST90002394	6:403799	32888494	Vuckovic D
rs3778607	Replication_Hypothyroidism	rs3778607-G	5e-14	-	NR	-	0.0154 unit increase	[0.011-0.019]	IRF4	White blood cell count	leukocyte quantity	-	GCST90018978	6:403799	34594039	Sakaue S
rs3778607	Replication_Hypothyroidism	rs3778607-G	4e-12	-	NR	1.06	-	[1.04-1.07]	IRF4	Hypothyroidism	hypothyroidism	-	GCST90319320	6:403799	39067062	Figuerêdo J
rs3778607	Replication_Hypothyroidism	rs3778607-A	5e-09	-	0.463	-	0.022 unit decrease	[0.014-0.03]	IRF4	Eosinophil counts	eosinophil count	-	GCST90134621	6:403799	35935937	Höglund J
rs3778607	Replication_Hypothyroidism	rs3778607-A	3e-20	-	0.453	-	-	-	IRF4	Lymphocyte count	lymphocyte count	-	GCST90085815	6:403799	34469753	Kachuri L
rs3778753	Replication_Hypothyroidism	rs3778753-A	4e-12	(EA)	0.54	-	0.11128 unit decrease	[0.08-0.143]	IRF5	Rheumatoid arthritis	rheumatoid arthritis	-	GCST006959	7:128939988	30423114	Laufer VA
rs3778753	Replication_Hypothyroidism	rs3778753-A	3e-14	-	NR	-	0.108556 unit decrease	[0.081-0.136]	IRF5	Rheumatoid arthritis	rheumatoid arthritis	-	GCST006959	7:128939988	30423114	Laufer VA
rs41177	Replication_Hypothyroidism	rs41177-A	5e-25	-	0.364761	-	0.024098204 unit increase	[0.02-0.029]	HORMAD2-AS1	Mean reticulocyte volume	mean reticulocyte volume	-	GCST90002396	22:30042458	32888494	Vuckovic D
rs41177	Replication_Hypothyroidism	rs41177-A	3e-13	-	0.364913	-	0.0261739 unit increase	[0.022-0.03]	HORMAD2-AS1	Mean corpuscular volume	erythrocyte volume	-	GCST90002392	22:30042458	32888494	Vuckovic D
rs41177	Replication_Hypothyroidism	rs41177-A	1e-12	-	0.365626	-	0.03262654 unit decrease	[0.023-0.042]	HORMAD2-AS1	FCAR protein levels	immunoglobulin alpha fc receptor measurement	-	GCST90469197	22:30042458	39789286	Loya H
rs4409785	Replication_Hypothyroidism	rs4409785-?	2e-31	-	NR	-	-	-	LNCRNA-IUR,FAM76B	Hypothyroidism	hypothyroidism	-	GCST007073	11:95578258	30595370	Kichaev G
rs4409785	Replication_Hypothyroidism	rs4409785-?	3e-09	-	NR	-	-	-	LNCRNA-IUR,FAM76B	Eosinophil counts	eosinophil count	-	GCST007065	11:95578258	30595370	Kichaev G
rs4409785	Replication_Hypothyroidism	rs4409785-?	4e-21	-	NR	-	-	-	LNCRNA-IUR,FAM76B	Autoimmune traits	autoimmune disease	-	GCST007071	11:95578258	30595370	Kichaev G
rs4409785	Replication_Hypothyroidism	rs4409785-C	4e-09	(EA)	0.17	1.12	-	[1.08-1.16]	LNCRNA-IUR,FAM76B	Rheumatoid arthritis	rheumatoid arthritis	-	GCST002318	11:95578258	24390342	Okada Y
rs4409785	Replication_Hypothyroidism	rs4409785-C	1e-11	-	0.15	1.12	-	[1.09-1.16]	LNCRNA-IUR,FAM76B	Rheumatoid arthritis	rheumatoid arthritis	-	GCST002318	11:95578258	24390342	Okada Y
rs4409785	Replication_Hypothyroidism	rs4409785-C	5e-06	-	0.173	1.21	-	[1.11–1.31]	LNCRNA-IUR,FAM76B	Graves' disease	Graves disease	-	GCST005526	11:95578258	22922229	Cooper JD
rs4409785	Replication_Hypothyroidism	rs4409785-C	8e-08	-	0.173	1.23	-	[1.14–1.33]	LNCRNA-IUR,FAM76B	Autoimmune thyroid diseases (Graves disease or Hashimoto's thyroiditis)	autoimmune thyroid disease,Hashimoto's thyroiditis,Graves disease	-	GCST005524	11:95578258	22922229	Cooper JD
rs4409785	Replication_Hypothyroidism	rs4409785-C	4e-10	-	0.172343	-	0.016435 SD unit increase	[0.011-0.022]	LNCRNA-IUR,FAM76B	Eosinophil counts	eosinophil count	-	GCST90002298	11:95578258	32888493	Chen MH
rs4409785	Replication_Hypothyroidism	rs4409785-C	2e-11	-	0.17243	-	0.019728245 unit increase	[0.014-0.025]	LNCRNA-IUR,FAM76B	Eosinophil counts	eosinophil count	-	GCST90002381	11:95578258	32888494	Vuckovic D
rs4409785	Replication_Hypothyroidism	rs4409785-C	7e-12	-	NR	1.08743	-	NR	LNCRNA-IUR,FAM76B	Multiple sclerosis	multiple sclerosis	-	GCST009597	11:95578258	31604244	International Multiple Sclerosis Genetics Consortium
rs4409785	Replication_Hypothyroidism	rs4409785-?	6e-06	-	NR	-	-	[0.8432-0.9405]	LNCRNA-IUR,FAM76B	Multiple sclerosis and LDL levels (pleiotropy)	low density lipoprotein cholesterol measurement,multiple sclerosis	-	GCST007123	11:95578258	26920376	Wang Y
rs4409785	Replication_Hypothyroidism	rs4409785-T	3e-08	-	NR	-	0.124011 unit decrease	[0.037-0.211]	LNCRNA-IUR,FAM76B	Rheumatoid arthritis	rheumatoid arthritis	-	GCST006959	11:95578258	30423114	Laufer VA
rs4409785	Replication_Hypothyroidism	rs4409785-G	6e-07	-	NR	1.1	-	[1.09-1.12]	LNCRNA-IUR,FAM76B	Multiple sclerosis	multiple sclerosis	-	GCST001198	11:95578258	21833088	Sawcer S
rs4409785	Replication_Hypothyroidism	rs4409785-C	2e-13	-	0.19	1.34	-	[NR]	LNCRNA-IUR,FAM76B	Vitiligo	Vitiligo	-	GCST001509	11:95578258	22561518	Jin Y
rs4409785	Replication_Hypothyroidism	rs4409785-C	2e-31	-	0.171	1.15	-	[NR]	LNCRNA-IUR,FAM76B	Autoimmune thyroid disease	autoimmune thyroid disease	-	GCST010571	11:95578258	32581359	Saevarsdottir S
rs4409785	Replication_Hypothyroidism	rs4409785-C	2e-35	-	NR	-	0.1453 unit increase	[0.12-0.17]	LNCRNA-IUR,FAM76B	Medication use (thyroid preparations)	Thyroid preparation use measurement	-	GCST90018990	11:95578258	34594039	Sakaue S
rs4409785	Replication_Hypothyroidism	rs4409785-C	5e-27	-	NR	1.12	-	[1.1-1.14]	LNCRNA-IUR,FAM76B	Hypothyroidism	hypothyroidism	-	GCST90319320	11:95578258	39067062	Figuerêdo J
rs4409785	Replication_Hypothyroidism	rs4409785-C	2e-07	-	0.174	1.29	-	[1.18-1.41]	LNCRNA-IUR,FAM76B	Myasthenia gravis	Myasthenia gravis	-	GCST90093061	11:95578258	35074870	Chia R
rs4409785	Replication_Hypothyroidism	rs4409785-T	8e-09	-	NR	0.91	-	[0.88-0.94]	LNCRNA-IUR,FAM76B	Rheumatoid arthritis	rheumatoid arthritis	-	GCST90013534	11:95578258	33310728	Ha E
rs4409785	Replication_Hypothyroidism	rs4409785-C	7e-09	-	NR	-	0.2029 unit increase	[0.13-0.27]	LNCRNA-IUR,FAM76B	Graves' disease	Graves disease	-	GCST90018847	11:95578258	34594039	Sakaue S
rs4409785	Replication_Hypothyroidism	rs4409785-C	8e-16	-	NR	-	0.1069 unit increase	[0.081-0.133]	LNCRNA-IUR,FAM76B	Hypothyroidism	hypothyroidism	-	GCST90018862	11:95578258	34594039	Sakaue S
rs4409785	Replication_Hypothyroidism	rs4409785-C	4e-32	-	0.171775	-	0.14550275 unit increase	[0.12-0.17]	LNCRNA-IUR,FAM76B	Hypothyroidism	hypothyroidism	-	GCST90468138	11:95578258	39789286	Loya H
rs4409785	Replication_Hypothyroidism	rs4409785-T	2e-07	-	0.83	0.92	-	-	LNCRNA-IUR,FAM76B	Rheumatoid arthritis (rheumatoid factor and/or anti-cyclic citrullinated peptide seropositive)	rheumatoid arthritis,ACPA-positive rheumatoid arthritis,rheumatoid factor seropositivity measurement	-	GCST90131438	11:95578258	35470158	Saevarsdottir S
rs4409785	Replication_Hypothyroidism	rs4409785-T	6e-07	-	0.83	0.94	-	-	LNCRNA-IUR,FAM76B	Rheumatoid arthritis	rheumatoid arthritis	-	GCST90131437	11:95578258	35470158	Saevarsdottir S
rs4409785	Replication_Hypothyroidism	rs4409785-C	1e-11	-	0.169	1.14168	-	[1.1-1.18]	LNCRNA-IUR,FAM76B	Myasthenia gravis	Myasthenia gravis	-	GCST90432156	11:95578258	39537604	Braun A
rs4409785	Replication_Hypothyroidism	rs4409785-C	1e-24	-	NR	1.14	-	-	LNCRNA-IUR,FAM76B	Autoimmune thyroid disease	autoimmune thyroid disease	-	GCST90454273	11:95578258	37002690	Zeng Y
rs4409785	Replication_Hypothyroidism	rs4409785-C	2e-32	-	0.172241	-	0.14306402 unit increase	[0.12-0.17]	LNCRNA-IUR,FAM76B	Medication use (thyroid preparations)	Thyroid preparation use measurement	-	GCST007932	11:95578258	31015401	Wu Y
rs4409785	Replication_Hypothyroidism	rs4409785-C	1e-10	-	NR	1.11093	-	[1.07600228683858-1.14699721829986]	LNCRNA-IUR,FAM76B	Rheumatoid arthritis (rheumatoid factor and/or anti-cyclic citrullinated peptide seropositive)	rheumatoid arthritis,anti-citrullinated protein antibody seropositivity,rheumatoid factor seropositivity measurement	-	GCST90132225	11:95578258	36333501	Ishigaki K
rs4409785	Replication_Hypothyroidism	rs4409785-C	7e-08	-	0.1899	1.10528	-	[1.065922547832-1.14609364969923]	LNCRNA-IUR,FAM76B	Rheumatoid arthritis (rheumatoid factor and/or anti-cyclic citrullinated peptide seropositive)	rheumatoid arthritis,anti-citrullinated protein antibody seropositivity,rheumatoid factor seropositivity measurement	-	GCST90132226	11:95578258	36333501	Ishigaki K
rs4409785	Replication_Hypothyroidism	rs4409785-T	2e-31	-	NR	-	0.1237798 unit decrease	[0.1-0.14]	LNCRNA-IUR,FAM76B	Hypothyroidism	hypothyroidism	-	GCST90204167	11:95578258	36093044	Mathieu S
rs4409785	Replication_Hypothyroidism	rs4409785-C	9e-07	-	0.1899	1.08709	-	[1.05146098597526-1.12391641827039]	LNCRNA-IUR,FAM76B	Rheumatoid arthritis	rheumatoid arthritis	-	GCST90132223	11:95578258	36333501	Ishigaki K
rs4409785	Replication_Hypothyroidism	rs4409785-C	3e-10	-	NR	1.09538	-	[1.06468664117126-1.12695519443408]	LNCRNA-IUR,FAM76B	Rheumatoid arthritis	rheumatoid arthritis	-	GCST90132222	11:95578258	36333501	Ishigaki K
rs4409785	Replication_Hypothyroidism	rs4409785-C	3e-08	-	0.17	-	1.02 nmol/L decrease	[0.66-1.38]	LNCRNA-IUR,FAM76B	Sex hormone-binding globulin levels	sex hormone-binding globulin measurement	-	GCST90027092	11:95578258	34321204	Harrison S
rs4409785	Replication_Hypothyroidism	rs4409785-C	7e-23	-	NR	-	-	-	LNCRNA-IUR,FAM76B	Basal cell carcinoma (MTAG)	basal cell carcinoma	-	GCST90137411	11:95578258	36496446	Seviiri M
rs4409785	Replication_Hypothyroidism	rs4409785-?	5e-16	-	NR	-	0.0328245 unit increase	[0.025-0.041]	LNCRNA-IUR,FAM76B	Sex hormone-binding globulin levels	sex hormone-binding globulin measurement	-	GCST90239822	11:95578258	36653534	Leinonen JT
rs4409785	Replication_Hypothyroidism	rs4409785-C	8e-11	-	0.1717	-	0.0610879 SD units increase	[0.043-0.079]	LNCRNA-IUR,FAM76B	Lymphocyte side scatter	lymphocyte amount	-	GCST90281246	11:95578258	37596262	Akbari P
rs4409785	Replication_Hypothyroidism	rs4409785-C	2e-06	-	0.1703	1.1	-	[1.06-1.14]	LNCRNA-IUR,FAM76B	Type 1 diabetes	type 1 diabetes mellitus	-	GCST90013791	11:95578258	39749473	Crouch DJM
rs4409785	Replication_Hypothyroidism	rs4409785-T	3e-17	-	0.857	-	0.07346 unit decrease	[0.058-0.089]	LNCRNA-IUR,FAM76B	Hypothyroidism (PheCode 244)	hypothyroidism	-	GCST90479870	11:95578258	39024449	Verma A
rs4409785	Replication_Hypothyroidism	rs4409785-T	1e-17	-	0.857	-	0.07512 unit decrease	[0.059-0.091]	LNCRNA-IUR,FAM76B	Hypothyroidism NOS (PheCode 244.4)	hypothyroidism	-	GCST90479869	11:95578258	39024449	Verma A
rs4409785	Replication_Hypothyroidism	rs4409785-T	2e-11	-	0.8235	-	0.04774 unit increase	[0.032-0.064]	LNCRNA-IUR,FAM76B	Other non-epithelial cancer of skin (PheCode 172.2)	skin neoplasm	-	GCST90475580	11:95578258	39024449	Verma A
rs4409785	Replication_Hypothyroidism	rs4409785-T	7e-22	-	0.8237	-	0.06832 unit decrease	[0.053-0.084]	LNCRNA-IUR,FAM76B	Hypothyroidism (PheCode 244)	hypothyroidism	-	GCST90475647	11:95578258	39024449	Verma A
rs4409785	Replication_Hypothyroidism	rs4409785-T	3e-14	-	0.8476	-	0.09173 unit decrease	[0.07-0.113]	LNCRNA-IUR,FAM76B	Takes medication for Thyroid problems?	thyroid disease,drug use measurement	-	GCST90479596	11:95578258	39024449	Verma A
rs4409785	Replication_Hypothyroidism	rs4409785-T	7e-15	-	0.8478	-	0.08517 unit decrease	[0.066-0.105]	LNCRNA-IUR,FAM76B	Thyroid problems	thyroid disease	-	GCST90479597	11:95578258	39024449	Verma A
rs4409785	Replication_Hypothyroidism	rs4409785-T	8e-23	-	0.8237	-	0.07071 unit decrease	[0.055-0.087]	LNCRNA-IUR,FAM76B	Hypothyroidism NOS (PheCode 244.4)	hypothyroidism	-	GCST90475653	11:95578258	39024449	Verma A
rs4409785	Replication_Hypothyroidism	rs4409785-T	2e-14	-	0.8239	-	0.08747 unit decrease	[0.064-0.111]	LNCRNA-IUR,FAM76B	Takes medication for Thyroid problems?	thyroid disease,drug use measurement	-	GCST90475277	11:95578258	39024449	Verma A
rs4409785	Replication_Hypothyroidism	rs4409785-T	4e-15	-	0.8239	-	0.08125 unit decrease	[0.06-0.102]	LNCRNA-IUR,FAM76B	Thyroid problems	thyroid disease	-	GCST90475276	11:95578258	39024449	Verma A
rs4409785	Replication_Hypothyroidism	rs4409785-C	3e-15	-	NR	-	0.0262 unit decrease	[0.02-0.033]	LNCRNA-IUR,FAM76B	Sex hormone-binding globulin levels	sex hormone-binding globulin measurement	-	GCST90019518	11:95578258	33462484	Sinnott-Armstrong N
rs4481184	Replication_Hypothyroidism	rs4481184-C	5e-22	-	0.6958	-	-	-	IGF2BP2	Body mass index and type 2 diabetes (pairwise)	body mass index,type 2 diabetes mellitus	-	GCST011329	3:185787999	33619380	Huang LO
rs4808779	Replication_Hypothyroidism	rs4808779-G	2e-18	-	0.6279	-	0.03289263 unit decrease	[0.026-0.04]	LSM4,RPL39P38	Granulocyte percentage of myeloid white cells	granulocyte percentage of myeloid white cells	-	GCST004608	19:18294126	27863252	Astle WJ
rs4808779	Replication_Hypothyroidism	rs4808779-G	3e-17	-	NR	1.07	-	[1.06-1.09]	LSM4,RPL39P38	Hypothyroidism	hypothyroidism	-	GCST90319320	19:18294126	39067062	Figuerêdo J
rs4808779	Replication_Hypothyroidism	rs4808779-A	2e-08	-	0.6592	-	0.0677 unit increase	[0.044-0.091]	LSM4,RPL39P38	White blood cell count (monocyte)	monocyte count	-	GCST90026515	19:18294126	34107879	Hu Y
rs4808779	Replication_Hypothyroidism	rs4808779-A	3e-24	-	0.3885	-	0.06464 unit decrease	[0.052-0.077]	LSM4,RPL39P38	monocyte (fraction, maximum, inv-norm transformed)	monocyte count	-	GCST90475507	19:18294126	39024449	Verma A
rs4808779	Replication_Hypothyroidism	rs4808779-A	2e-13	-	0.3813	-	0.02463 unit decrease	[0.018-0.031]	LSM4,RPL39P38	eosinophil (fraction, maximum, inv-norm transformed)	eosinophil count	-	GCST90479604	19:18294126	39024449	Verma A
rs4808779	Replication_Hypothyroidism	rs4808779-A	8e-15	-	0.3813	-	0.02719 unit decrease	[0.02-0.034]	LSM4,RPL39P38	eosinophil (fraction, mean, inv-norm transformed)	eosinophil count	-	GCST90479605	19:18294126	39024449	Verma A
rs4808779	Replication_Hypothyroidism	rs4808779-A	2e-12	-	0.3817	-	0.02444 unit decrease	[0.018-0.031]	LSM4,RPL39P38	eosinophil (absolute count, maximum, inv-norm transformed)	eosinophil count	-	GCST90479601	19:18294126	39024449	Verma A
rs4933466	Replication_Hypothyroidism	rs4933466-A	2e-10	-	0.6	-	0.037 unit increase	[0.025-0.049]	RNLS,MED6P1	Thyroid stimulating hormone levels	thyroid stimulating hormone amount	-	GCST006899	10:88089762	30367059	Teumer A
rs4933466	Replication_Hypothyroidism	rs4933466-A	3e-12	-	NR	-	0.03 unit increase	[0.022-0.038]	RNLS,MED6P1	Thyroid stimulating hormone levels	thyroid stimulating hormone amount	-	GCST90319321	10:88089762	39067062	Figuerêdo J
rs4933466	Replication_Hypothyroidism	rs4933466-G	1e-13	-	0.397786544194698	-	0.035 SD decrease	[0.026-0.044]	RNLS,MED6P1	Thyroid stimulating hormone levels	thyroid stimulating hormone amount	-	GCST010653	10:88089762	32769997	Zhou W
rs4933466	Replication_Hypothyroidism	rs4933466-A	2e-26	-	0.598	-	0.0282 unit increase	[0.023-0.033]	RNLS,MED6P1	Thyroid stimulating hormone levels	thyroid stimulating hormone amount	-	GCST90296333	10:88089762	37872160	Williams AT
rs4933466	Replication_Hypothyroidism	rs4933466-A	2e-12	-	0.6355	-	0.05047 unit increase	[0.036-0.065]	RNLS,MED6P1	Hypothyroidism (PheCode 244)	hypothyroidism	-	GCST90479870	10:88089762	39024449	Verma A
rs4933466	Replication_Hypothyroidism	rs4933466-A	2e-13	-	0.6354	-	0.05259 unit increase	[0.038-0.067]	RNLS,MED6P1	Hypothyroidism NOS (PheCode 244.4)	hypothyroidism	-	GCST90479869	10:88089762	39024449	Verma A
rs4933466	Replication_Hypothyroidism	rs4933466-A	8e-18	-	0.6021	-	0.05182 unit increase	[0.039-0.065]	RNLS,MED6P1	Hypothyroidism (PheCode 244)	hypothyroidism	-	GCST90475647	10:88089762	39024449	Verma A
rs4933466	Replication_Hypothyroidism	rs4933466-A	3e-18	-	0.602	-	0.05333 unit increase	[0.04-0.067]	RNLS,MED6P1	Hypothyroidism NOS (PheCode 244.4)	hypothyroidism	-	GCST90475653	10:88089762	39024449	Verma A
rs56983610	Replication_Hypothyroidism	rs56983610-A	7e-13	-	NR	1.2	-	[1.14-1.26]	MICOS10	Hyperthyroidism	hyperthyroidism	-	GCST90319319	1:19512250	39067062	Figuerêdo J
rs61731111	Replication_Hypothyroidism	rs61731111-?	3e-44	-	NR	-	-	-	S1PR4	Eosinophil counts	eosinophil count	-	GCST007065	19:3179519	30595370	Kichaev G
rs61731111	Replication_Hypothyroidism	rs61731111-T	3e-13	-	0.0111	-	0.1240686 unit decrease	[0.091-0.157]	S1PR4	Sum eosinophil basophil counts	basophil count,eosinophil count	-	GCST004624	19:3179519	27863252	Astle WJ
rs61731111	Replication_Hypothyroidism	rs61731111-T	1e-18	-	0.0111	-	0.1502023 unit decrease	[0.12-0.18]	S1PR4	Eosinophil percentage of granulocytes	eosinophil percentage of granulocytes	-	GCST004617	19:3179519	27863252	Astle WJ
rs61731111	Replication_Hypothyroidism	rs61731111-T	3e-15	-	0.0111	-	0.1344911 unit increase	[0.1-0.17]	S1PR4	Neutrophil percentage of granulocytes	neutrophil percentage of granulocytes	-	GCST004623	19:3179519	27863252	Astle WJ
rs61731111	Replication_Hypothyroidism	rs61731111-T	1e-39	-	0.0106213	-	-	-	S1PR4	Eosinophil counts	eosinophil count	-	GCST90002302	19:3179519	32888493	Chen MH
rs61731111	Replication_Hypothyroidism	rs61731111-T	8e-43	-	0.010939	-	0.131975 SD unit decrease	[0.11-0.15]	S1PR4	Eosinophil counts	eosinophil count	-	GCST90002298	19:3179519	32888493	Chen MH
rs61731111	Replication_Hypothyroidism	rs61731111-T	2e-34	-	0.0109	-	0.13060139 unit decrease	[0.11-0.15]	S1PR4	Eosinophil percentage of white cells	eosinophil percentage of leukocytes	-	GCST90002382	19:3179519	32888494	Vuckovic D
rs61731111	Replication_Hypothyroidism	rs61731111-C	3e-14	-	0.989085	-	0.070895 SD unit increase	[0.053-0.089]	S1PR4	Mean platelet volume	platelet volume	-	GCST90002346	19:3179519	32888493	Chen MH
rs61731111	Replication_Hypothyroidism	rs61731111-T	5e-16	-	0.010893	-	0.086825125 unit decrease	[0.066-0.108]	S1PR4	Monocyte percentage of white cells	monocyte percentage of leukocytes	-	GCST90002394	19:3179519	32888494	Vuckovic D
rs61731111	Replication_Hypothyroidism	rs61731111-T	7e-16	-	0.010893	-	0.086190924 unit decrease	[0.065-0.107]	S1PR4	Monocyte count	monocyte count	-	GCST90002393	19:3179519	32888494	Vuckovic D
rs61731111	Replication_Hypothyroidism	rs61731111-T	4e-11	-	0.010892	-	0.070731245 unit increase	[0.05-0.092]	S1PR4	High light scatter reticulocyte count	reticulocyte count	-	GCST90002385	19:3179519	32888494	Vuckovic D
rs61731111	Replication_Hypothyroidism	rs61731111-T	6e-13	-	0.010893	-	0.0771101 unit increase	[0.056-0.098]	S1PR4	High light scatter reticulocyte percentage of red cells	reticulocyte amount	-	GCST90002386	19:3179519	32888494	Vuckovic D
rs61731111	Replication_Hypothyroidism	rs61731111-T	3e-09	-	0.0108819999999999	-	0.063954964 unit increase	[0.043-0.085]	S1PR4	Immature fraction of reticulocytes	reticulocyte amount	-	GCST90002387	19:3179519	32888494	Vuckovic D
rs61731111	Replication_Hypothyroidism	rs61731111-T	3e-12	-	0.010904	-	0.07570408 unit decrease	[0.054-0.097]	S1PR4	Mean platelet volume	platelet volume	-	GCST90002395	19:3179519	32888494	Vuckovic D
rs61731111	Replication_Hypothyroidism	rs61731111-T	2e-34	-	0.0109050000000001	-	0.13054438 unit decrease	[0.11-0.15]	S1PR4	Eosinophil counts	eosinophil count	-	GCST90002381	19:3179519	32888494	Vuckovic D
rs61731111	Replication_Hypothyroidism	rs61731111-T	2e-17	-	0.0111	-	0.1443517 unit decrease	[0.11-0.18]	S1PR4	Eosinophil percentage of white cells	eosinophil percentage of leukocytes	-	GCST004600	19:3179519	27863252	Astle WJ
rs61731111	Replication_Hypothyroidism	rs61731111-T	1e-16	-	0.0111	-	0.1410479 unit decrease	[0.11-0.17]	S1PR4	Eosinophil counts	eosinophil count	-	GCST004606	19:3179519	27863252	Astle WJ
rs61731111	Replication_Hypothyroidism	rs61731111-C	1e-11	-	0.989417	-	-	-	S1PR4	Mean platelet volume	platelet volume	-	GCST90002349	19:3179519	32888493	Chen MH
rs61731111	Replication_Hypothyroidism	rs61731111-T	2e-15	-	0.0109010000000001	-	0.08436071 unit increase	[0.063-0.105]	S1PR4	Neutrophil percentage of white cells	neutrophil percentage of leukocytes	-	GCST90002399	19:3179519	32888494	Vuckovic D
rs61731111	Replication_Hypothyroidism	rs61731111-T	7e-15	-	0.010894	-	0.08479512 unit decrease	[0.063-0.106]	S1PR4	Plateletcrit	platelet crit	-	GCST90002400	19:3179519	32888494	Vuckovic D
rs61731111	Replication_Hypothyroidism	rs61731111-T	2e-17	-	0.0109808	-	0.06738327 unit decrease	[0.051-0.084]	S1PR4	Mean platelet thrombocyte volume (UKB data field 30100)	platelet volume	-	GCST90468087	19:3179519	39789286	Loya H
rs61731111	Replication_Hypothyroidism	rs61731111-T	4e-39	-	0.0109808	-	0.11891312 unit decrease	[0.1-0.138]	S1PR4	Eosinophill percentage (UKB data field 30210)	eosinophil percentage of leukocytes	-	GCST90468069	19:3179519	39789286	Loya H
rs61731111	Replication_Hypothyroidism	rs61731111-T	3e-32	-	0.0109808	-	0.10994209 unit decrease	[0.091-0.129]	S1PR4	Eosinophill count (UKB data field 30150)	eosinophil count	-	GCST90468068	19:3179519	39789286	Loya H
rs61731111	Replication_Hypothyroidism	rs61731111-T	6e-15	-	0.0109808	-	0.06827121 unit decrease	[0.05-0.086]	S1PR4	Monocyte count (UKB data field 30130)	monocyte count	-	GCST90468090	19:3179519	39789286	Loya H
rs61731111	Replication_Hypothyroidism	rs61731111-T	4e-10	-	0.010881	-	0.06724035 unit increase	[0.046-0.088]	S1PR4	Reticulocyte fraction of red cells	reticulocyte amount	-	GCST90002406	19:3179519	32888494	Vuckovic D
rs61731111	Replication_Hypothyroidism	rs61731111-T	3e-19	-	0.0109808	-	0.07605649 unit decrease	[0.059-0.093]	S1PR4	Platelet crit (UKB data field 30090)	platelet crit	-	GCST90468096	19:3179519	39789286	Loya H
rs61731111	Replication_Hypothyroidism	rs61731111-T	2e-15	-	0.0109808	-	0.07571282 unit increase	[0.056-0.095]	S1PR4	Neutrophill percentage (UKB data field 30200)	neutrophil percentage of leukocytes	-	GCST90468093	19:3179519	39789286	Loya H
rs61731111	Replication_Hypothyroidism	rs61731111-T	3e-15	-	0.443	-	0.139 unit decrease	[0.1-0.17]	S1PR4	Eosinophil counts	eosinophil count	-	GCST90134621	19:3179519	35935937	Höglund J
rs61731111	Replication_Hypothyroidism	rs61731111-T	1e-11	-	0.011907	-	0.15424193 unit increase	[0.11-0.2]	S1PR4	FLT3LG protein levels	fms-related tyrosine kinase 3 ligand measurement	-	GCST90469250	19:3179519	39789286	Loya H
rs61731111	Replication_Hypothyroidism	rs61731111-T	8e-14	-	0.0109808	-	0.06641214 unit decrease	[0.048-0.085]	S1PR4	Monocyte percentage (UKB data field 30190)	monocyte percentage of leukocytes	-	GCST90468091	19:3179519	39789286	Loya H
rs61759532	Replication_Hypothyroidism	rs61759532-?	4e-17	-	NR	-	-	-	ACAP1	White blood cell count	leukocyte quantity	-	GCST007070	17:7337072	30595370	Kichaev G
rs61759532	Replication_Hypothyroidism	rs61759532-?	4e-14	-	NR	-	-	-	ACAP1	Hypothyroidism	hypothyroidism	-	GCST007073	17:7337072	30595370	Kichaev G
rs61759532	Replication_Hypothyroidism	rs61759532-T	5e-16	-	0.246925	-	0.021415481 unit increase	[0.016-0.027]	ACAP1	Monocyte percentage of white cells	monocyte percentage of leukocytes	-	GCST90002394	17:7337072	32888494	Vuckovic D
rs61759532	Replication_Hypothyroidism	rs61759532-T	8e-30	-	0.240077	-	0.025676 SD unit decrease	[0.021-0.03]	ACAP1	White blood cell count	myeloid leukocyte count	-	GCST90002374	17:7337072	32888493	Chen MH
rs61759532	Replication_Hypothyroidism	rs61759532-T	8e-28	-	0.197914	-	-	-	ACAP1	White blood cell count	myeloid leukocyte count	-	GCST90002378	17:7337072	32888493	Chen MH
rs61759532	Replication_Hypothyroidism	rs61759532-T	7e-18	-	0.246951	-	0.022716338 unit decrease	[0.018-0.028]	ACAP1	Neutrophil count	neutrophil count	-	GCST90002398	17:7337072	32888494	Vuckovic D
rs61759532	Replication_Hypothyroidism	rs61759532-T	1e-15	-	0.238	1.09	-	[NR]	ACAP1	Autoimmune thyroid disease	autoimmune thyroid disease	-	GCST010571	17:7337072	32581359	Saevarsdottir S
rs61759532	Replication_Hypothyroidism	rs61759532-T	7e-23	-	0.242141	-	0.023159 SD unit decrease	[0.019-0.028]	ACAP1	Neutrophil count	neutrophil count	-	GCST90002351	17:7337072	32888493	Chen MH
rs61759532	Replication_Hypothyroidism	rs61759532-T	3e-20	-	0.212491	-	-	-	ACAP1	Neutrophil count	neutrophil count	-	GCST90002355	17:7337072	32888493	Chen MH
rs61759532	Replication_Hypothyroidism	rs61759532-T	1e-16	-	NR	1.08	-	[1.06-1.1]	ACAP1	Hypothyroidism	hypothyroidism	-	GCST90319320	17:7337072	39067062	Figuerêdo J
rs61759532	Replication_Hypothyroidism	rs61759532-T	3e-11	-	0.076	1.235	-	[1.17-1.3]	ACAP1	Systemic lupus erythematosus	systemic lupus erythematosus	-	GCST011956	17:7337072	33272962	Yin X
rs61759532	Replication_Hypothyroidism	rs61759532-T	2e-10	-	0.234556	-	0.11837882 unit increase	[0.082-0.155]	ACAP1	Type 1 diabetes	type 1 diabetes mellitus	-	GCST90014023	17:7337072	34012112	Chiou J
rs61759532	Replication_Hypothyroidism	rs61759532-T	1e-13	-	NR	-	0.0905 unit increase	[0.067-0.114]	ACAP1	Hypothyroidism	hypothyroidism	-	GCST90018862	17:7337072	34594039	Sakaue S
rs61759532	Replication_Hypothyroidism	rs61759532-T	1e-11	-	0.247646	-	0.07290696 unit increase	[0.05-0.096]	ACAP1	Hypothyroidism	hypothyroidism	-	GCST90468138	17:7337072	39789286	Loya H
rs61759532	Replication_Hypothyroidism	rs61759532-T	1e-13	-	0.247644	-	0.01710731 unit decrease	[0.012-0.022]	ACAP1	Neutrophill count (UKB data field 30140)	neutrophil count	-	GCST90468092	17:7337072	39789286	Loya H
rs61759532	Replication_Hypothyroidism	rs61759532-T	1e-20	-	0.246902	-	0.024395779 unit decrease	[0.019-0.03]	ACAP1	White blood cell count	leukocyte quantity	-	GCST90002407	17:7337072	32888494	Vuckovic D
rs61759532	Replication_Hypothyroidism	rs61759532-T	3e-16	-	0.247644	-	0.01813195 unit increase	[0.014-0.023]	ACAP1	Monocyte percentage (UKB data field 30190)	monocyte percentage of leukocytes	-	GCST90468091	17:7337072	39789286	Loya H
rs61759532	Replication_Hypothyroidism	rs61759532-T	1e-15	-	NR	-	0.0778743 unit increase	[0.059-0.097]	ACAP1	Hypothyroidism	hypothyroidism	-	GCST90204167	17:7337072	36093044	Mathieu S
rs61759532	Replication_Hypothyroidism	rs61759532-C	4e-11	-	0.7813	-	0.07531 unit decrease	[0.052-0.099]	ACAP1	Takes medication for Thyroid problems?	thyroid disease,drug use measurement	-	GCST90475277	17:7337072	39024449	Verma A
rs61759532	Replication_Hypothyroidism	rs61759532-C	5e-12	-	0.7813	-	0.07086 unit decrease	[0.05-0.092]	ACAP1	Thyroid problems	thyroid disease	-	GCST90475276	17:7337072	39024449	Verma A
rs61759532	Replication_Hypothyroidism	rs61759532-C	8e-15	-	0.8258	-	0.03567 unit increase	[0.027-0.045]	ACAP1	white blood cell count (WBC, mean, inv-norm transformed)	leukocyte quantity	-	GCST90480724	17:7337072	39024449	Verma A
rs61916675	Replication_Hypothyroidism	rs61916675-G	6e-10	-	0.3404	-	0.02346854 unit decrease	[0.016-0.031]	NINJ2,NINJ2-AS1	Granulocyte percentage of myeloid white cells	granulocyte percentage of myeloid white cells	-	GCST004608	12:642348	27863252	Astle WJ
rs61916675	Replication_Hypothyroidism	rs61916675-G	8e-09	-	0.3403	-	0.02185791 unit increase	[0.014-0.029]	NINJ2,NINJ2-AS1	Monocyte percentage of white cells	monocyte percentage of leukocytes	-	GCST004609	12:642348	27863252	Astle WJ
rs61916675	Replication_Hypothyroidism	rs61916675-A	7e-12	-	0.6819	-	0.02387 unit decrease	[0.017-0.031]	NINJ2,NINJ2-AS1	monocyte (absolute count, maximum, inv-norm transformed)	monocyte count	-	GCST90475499	12:642348	39024449	Verma A
rs61916675	Replication_Hypothyroidism	rs61916675-A	6e-13	-	0.7223	-	0.02872 unit decrease	[0.021-0.037]	NINJ2,NINJ2-AS1	monocyte (absolute count, mean, inv-norm transformed)	monocyte count	-	GCST90479702	12:642348	39024449	Verma A
rs62621812	Replication_Hypothyroidism	rs62621812-?	7e-44	-	NR	-	-	-	ZNF800	Heel bone mineral density	heel bone mineral density	-	GCST007066	7:127375029	30595370	Kichaev G
rs62621812	Replication_Hypothyroidism	rs62621812-?	6e-10	-	NR	-	-	-	ZNF800	Eczema	Eczematoid dermatitis	-	GCST007075	7:127375029	30595370	Kichaev G
rs62621812	Replication_Hypothyroidism	rs62621812-G	7e-45	-	0.981514	-	0.0934927 unit increase	[0.08-0.107]	ZNF800	Heel bone mineral density	heel bone mineral density	-	GCST006979	7:127375029	30598549	Morris JA
rs62621812	Replication_Hypothyroidism	rs62621812-A	7e-18	-	0.020277	-	0.069546215 unit increase	[0.054-0.085]	ZNF800	Lymphocyte percentage of white cells	lymphocyte percentage of leukocytes	-	GCST90002389	7:127375029	32888494	Vuckovic D
rs62621812	Replication_Hypothyroidism	rs62621812-A	7e-09	-	0.025	-	0.08 unit decrease	[0.10-0.05]	ZNF800	Serum alkaline phosphatase levels	alkaline phosphatase measurement	-	GCST009652	7:127375029	31666285	Olafsson S
rs62621812	Replication_Hypothyroidism	rs62621812-A	8e-08	-	0.031	-	0.098 unit decrease	[0.063-0.133]	ZNF800	circulating leptin levels	leptin measurement	-	GCST90007310	7:127375029	32917775	Yaghootkar H
rs62621812	Replication_Hypothyroidism	rs62621812-A	8e-08	-	0.028	-	0.097 unit decrease	[0.062-0.132]	ZNF800	circulating leptin levels	leptin measurement	-	GCST90007307	7:127375029	32917775	Yaghootkar H
rs62621812	Replication_Hypothyroidism	rs62621812-A	3e-12	-	0.031	-	0.127 unit decrease	[0.092-0.162]	ZNF800	circulating leptin levels adjusted for BMI	BMI-adjusted leptin measurement	-	GCST90007322	7:127375029	32917775	Yaghootkar H
rs62621812	Replication_Hypothyroidism	rs62621812-A	1e-07	-	0.031	-	0.146 unit decrease	[0.091-0.201]	ZNF800	circulating leptin levels adjusted for BMI	BMI-adjusted leptin measurement	-	GCST90007323	7:127375029	32917775	Yaghootkar H
rs62621812	Replication_Hypothyroidism	rs62621812-A	2e-07	-	0.032	-	0.126 unit decrease	[0.079-0.173]	ZNF800	circulating leptin levels adjusted for BMI	BMI-adjusted leptin measurement	-	GCST90007324	7:127375029	32917775	Yaghootkar H
rs62621812	Replication_Hypothyroidism	rs62621812-A	7e-08	-	0.029	-	0.148 unit decrease	[0.095-0.201]	ZNF800	circulating leptin levels adjusted for BMI	BMI-adjusted leptin measurement	-	GCST90007320	7:127375029	32917775	Yaghootkar H
rs62621812	Replication_Hypothyroidism	rs62621812-A	2e-07	-	0.027	-	0.125 unit decrease	[0.078-0.172]	ZNF800	circulating leptin levels adjusted for BMI	BMI-adjusted leptin measurement	-	GCST90007321	7:127375029	32917775	Yaghootkar H
rs62621812	Replication_Hypothyroidism	rs62621812-A	2e-12	-	0.028	-	0.127 unit decrease	[0.092-0.162]	ZNF800	circulating leptin levels adjusted for BMI	BMI-adjusted leptin measurement	-	GCST90007319	7:127375029	32917775	Yaghootkar H
rs62621812	Replication_Hypothyroidism	rs62621812-A	1e-13	-	0.0201384	-	0.187755 unit increase	[0.14-0.24]	ZNF800	Appendicular lean mass	appendicular lean mass	-	GCST009577	7:127375029	31761296	Hernandez Cordero AI
rs62621812	Replication_Hypothyroidism	rs62621812-?	2e-08	-	0.021	1.19846	-	[1.12-1.29]	ZNF800	Cataracts (operation)	cataract	-	GCST009963	7:127375029	31816047	Boutin TS
rs62621812	Replication_Hypothyroidism	rs62621812-G	3e-16	-	0.978356	-	0.0887016 unit increase	[0.066-0.111]	ZNF800	Heel bone mineral density	heel bone mineral density	-	GCST006288	7:127375029	28869591	Kemp JP
rs62621812	Replication_Hypothyroidism	rs62621812-G	7e-10	(men)	0.977672	-	0.0986143 unit increase	[0.065-0.132]	ZNF800	Heel bone mineral density	heel bone mineral density	-	GCST006288	7:127375029	28869591	Kemp JP
rs62621812	Replication_Hypothyroidism	rs62621812-G	1e-07	(women)	0.978953	-	0.0852672 unit increase	[0.054-0.117]	ZNF800	Heel bone mineral density	heel bone mineral density	-	GCST006288	7:127375029	28869591	Kemp JP
rs62621812	Replication_Hypothyroidism	rs62621812-A	4e-12	-	0.0202870000000001	-	0.055907756 unit increase	[0.04-0.072]	ZNF800	Lymphocyte count	lymphocyte count	-	GCST90002388	7:127375029	32888494	Vuckovic D
rs62621812	Replication_Hypothyroidism	rs62621812-A	3e-16	-	0.020688	-	0.055993 SD unit increase	[0.043-0.069]	ZNF800	Lymphocyte count	lymphocyte count	-	GCST90002316	7:127375029	32888493	Chen MH
rs62621812	Replication_Hypothyroidism	rs62621812-A	1e-13	-	0.0199339	-	-	-	ZNF800	Lymphocyte count	lymphocyte count	-	GCST90002320	7:127375029	32888493	Chen MH
rs62621812	Replication_Hypothyroidism	rs62621812-A	2e-14	-	0.020295	-	0.06166026 unit decrease	[0.046-0.077]	ZNF800	Neutrophil percentage of white cells	neutrophil percentage of leukocytes	-	GCST90002399	7:127375029	32888494	Vuckovic D
rs62621812	Replication_Hypothyroidism	rs62621812-A	2e-09	-	NR	-	0.0539 unit increase	[0.036-0.072]	ZNF800	Serum albumin levels	serum albumin amount	-	GCST90018945	7:127375029	34594039	Sakaue S
rs62621812	Replication_Hypothyroidism	rs62621812-A	4e-12	-	0.0210664	-	0.11832992 unit increase	[0.082-0.155]	ZNF800	CNTN3 protein levels	level of contactin-3 in blood serum	-	GCST90468805	7:127375029	39789286	Loya H
rs62621812	Replication_Hypothyroidism	rs62621812-A	3e-36	-	0.0210664	-	0.22708157 unit increase	[0.19-0.27]	ZNF800	DRAXIN protein levels	level of draxin in blood	-	GCST90469038	7:127375029	39789286	Loya H
rs62621812	Replication_Hypothyroidism	rs62621812-A	3e-09	-	NR	-	0.0513 unit increase	[0.034-0.068]	ZNF800	Lymphocyte count	lymphocyte count	-	GCST90018962	7:127375029	34594039	Sakaue S
rs62621812	Replication_Hypothyroidism	rs62621812-A	7e-38	-	NR	-	0.109 unit decrease	[0.092-0.126]	ZNF800	Serum alkaline phosphatase levels	alkaline phosphatase measurement	-	GCST90018942	7:127375029	34594039	Sakaue S
rs62621812	Replication_Hypothyroidism	rs62621812-A	2e-12	-	0.0204694	-	0.048194945 unit increase	[0.034-0.062]	ZNF800	Lymphocyte count (UKB data field 30120)	lymphocyte count	-	GCST90468082	7:127375029	39789286	Loya H
rs62621812	Replication_Hypothyroidism	rs62621812-A	1e-17	-	0.0204694	-	0.061004724 unit increase	[0.047-0.075]	ZNF800	Lymphocyte percentage (UKB data field 30180)	lymphocyte percentage of leukocytes	-	GCST90468083	7:127375029	39789286	Loya H
rs62621812	Replication_Hypothyroidism	rs62621812-A	1e-08	-	0.020171999999999968	-	0.0533948 unit increase	[0.033-0.073]	ZNF800	Total testosterone levels	testosterone measurement	-	GCST90012112	7:127375029	32042192	Ruth KS
rs62621812	Replication_Hypothyroidism	rs62621812-G	3e-08	-	0.979683	-	0.0386871 unit decrease	[0.025-0.052]	ZNF800	Low density lipoprotein cholesterol levels	low density lipoprotein cholesterol measurement	-	GCST90002412	7:127375029	32493714	Klimentidis YC
rs62621812	Replication_Hypothyroidism	rs62621812-A	4e-10	-	0.020257	-	0.051154286 unit increase	[0.035-0.067]	ZNF800	Reticulocyte fraction of red cells	reticulocyte amount	-	GCST90002406	7:127375029	32888494	Vuckovic D
rs62621812	Replication_Hypothyroidism	rs62621812-A	3e-27	-	0.0204	-	0.0743 unit increase	[0.061-0.088]	ZNF800	Appendicular lean mass	appendicular lean mass	-	GCST90000025	7:127375029	33097823	Pei YF
rs62621812	Replication_Hypothyroidism	rs62621812-A	5e-10	-	0.02	-	0.06 unit increase	[0.04-0.08]	ZNF800	Appendicular lean mass	appendicular lean mass	-	GCST90000026	7:127375029	33097823	Pei YF
rs62621812	Replication_Hypothyroidism	rs62621812-A	2e-20	-	0.02	-	0.08 unit increase	[0.062-0.098]	ZNF800	Appendicular lean mass	appendicular lean mass	-	GCST90000027	7:127375029	33097823	Pei YF
rs62621812	Replication_Hypothyroidism	rs62621812-?	7e-40	-	NR	-	0.0953649 unit increase	[0.081-0.11]	ZNF800	Heel bone mineral density	heel bone mineral density	-	GCST006433	7:127375029	30048462	Kim SK
rs62621812	Replication_Hypothyroidism	rs62621812-A	1e-13	-	NR	-	0.1928 unit increase	[0.14-0.24]	ZNF800	Cataracts	cataract	-	GCST90018814	7:127375029	34594039	Sakaue S
rs62621812	Replication_Hypothyroidism	rs62621812-A	2e-52	-	0.0204694	-	0.09612488 unit decrease	[0.083-0.109]	ZNF800	Alkaline phosphatase (UKB data field 30610)	alkaline phosphatase measurement	-	GCST90468060	7:127375029	39789286	Loya H
rs62621812	Replication_Hypothyroidism	rs62621812-A	2e-21	-	0.0204702	-	0.045343038 unit decrease	[0.035-0.055]	ZNF800	Impedance of arm left (UKB data field 23110)	Abnormality of the skeletal system	-	GCST90468171	7:127375029	39789286	Loya H
rs62621812	Replication_Hypothyroidism	rs62621812-A	3e-13	-	0.0204694	-	0.05031583 unit increase	[0.036-0.065]	ZNF800	Reticulocyte percentage (UKB data field 30240)	reticulocyte amount	-	GCST90468101	7:127375029	39789286	Loya H
rs62621812	Replication_Hypothyroidism	rs62621812-A	1e-16	-	0.0204702	-	0.03482827 unit increase	[0.026-0.044]	ZNF800	Basal metabolic rate (UKB data field 23105)	base metabolic rate measurement	-	GCST90468159	7:127375029	39789286	Loya H
rs62621812	Replication_Hypothyroidism	rs62621812-A	8e-14	-	0.0204694	-	0.05371075 unit decrease	[0.039-0.068]	ZNF800	Neutrophill percentage (UKB data field 30200)	neutrophil percentage of leukocytes	-	GCST90468093	7:127375029	39789286	Loya H
rs62621812	Replication_Hypothyroidism	rs62621812-A	1e-08	-	0.0235708	-	0.0302076 unit increase	[0.021-0.039]	ZNF800	Low density lipoprotein cholesterol levels	low density lipoprotein cholesterol measurement	-	GCST90239658	7:127375029	34887591	Graham SE
rs62621812	Replication_Hypothyroidism	rs62621812-A	1e-26	-	0.0204702	-	0.054495495 unit decrease	[0.044-0.065]	ZNF800	Impedance of whole body (UKB data field 23106)	Abnormality of the skeletal system	-	GCST90468173	7:127375029	39789286	Loya H
rs62621812	Replication_Hypothyroidism	rs62621812-A	4e-20	-	0.0204702	-	0.036733683 unit increase	[0.028-0.045]	ZNF800	Whole body water mass (UKB data field 23102)	whole body water mass	-	GCST90468184	7:127375029	39789286	Loya H
rs62621812	Replication_Hypothyroidism	rs62621812-A	8e-22	-	0.0204702	-	0.045884784 unit decrease	[0.036-0.056]	ZNF800	Impedance of arm right (UKB data field 23109)	Abnormality of the skeletal system	-	GCST90468172	7:127375029	39789286	Loya H
rs62621812	Replication_Hypothyroidism	rs62621812-?	9e-10	-	NR	-	-	-	ZNF800	Neutrophils and lymphocytes in blood (confirmatory factor analysis Factor 35)	neutrophil measurement,lymphocyte amount	-	GCST90309369	7:127375029	38965376	Carey CE
rs62621812	Replication_Hypothyroidism	rs62621812-?	1e-08	-	NR	-	-	-	ZNF800	Low density lipoprotein cholesterol levels	low density lipoprotein cholesterol measurement	-	GCST90239655	7:127375029	34887591	Graham SE
rs62621812	Replication_Hypothyroidism	rs62621812-A	5e-27	-	0.0210664	-	0.18380061 unit increase	[0.15-0.22]	ZNF800	SUSD5 protein levels	level of sushi domain-containing protein 5 in blood	-	GCST90470789	7:127375029	39789286	Loya H
rs62621812	Replication_Hypothyroidism	rs62621812-?	5e-08	-	NR	-	-	-	ZNF800	Neutrophil-to-lymphocyte ratio	neutrophil-to-lymphocyte ratio	-	GCST90085817	7:127375029	34469753	Kachuri L
rs62621812	Replication_Hypothyroidism	rs62621812-A	5e-22	-	NR	1.12	-	[1.1-1.14]	ZNF800	Cataracts	cataract	-	GCST90014268	7:127375029	34127677	Choquet H
rs62621812	Replication_Hypothyroidism	rs62621812-A	7e-17	-	NR	1.2204	-	-	ZNF800	Cataracts	cataract	-	GCST012012	7:127375029	34127677	Choquet H
rs62621812	Replication_Hypothyroidism	rs62621812-A	2e-12	(female)	NR	1.1169	-	[1.09-1.15]	ZNF800	Cataracts	cataract	-	GCST012013	7:127375029	34127677	Choquet H
rs62621812	Replication_Hypothyroidism	rs62621812-A	2e-13	-	0.0210664	-	0.11900378 unit increase	[0.085-0.153]	ZNF800	ADAM23 protein levels	level of disintegrin and metalloproteinase domain-containing protein 23 in blood serum	-	GCST90468219	7:127375029	39789286	Loya H
rs62621812	Replication_Hypothyroidism	rs62621812-A	4e-12	-	0.0210664	-	0.12532896 unit increase	[0.088-0.163]	ZNF800	IGFBPL1 protein levels	level of insulin-like growth factor-binding protein-like 1 in blood	-	GCST90469533	7:127375029	39789286	Loya H
rs62621812	Replication_Hypothyroidism	rs62621812-?	5e-08	-	NR	-	0.36737144 unit increase	[0.2-0.54]	ZNF800	Blood pressure (pleiotropy model 1 DBP adjusted for estimated causal effects x SBP)	diastolic blood pressure,systolic blood pressure	-	GCST90239828	7:127375029	34989438	Zhu X
rs62621812	Replication_Hypothyroidism	rs62621812-G	2e-08	-	NR	-	0.0251 unit decrease	[0.016-0.034]	ZNF800	Body mass index	body mass index	-	GCST90255621	7:127375029	36581621	Huang J
rs62621812	Replication_Hypothyroidism	rs62621812-A	4e-15	-	0.02	-	0.363 unit increase	[0.27-0.45]	ZNF800	Inactive tyrosine-protein kinase 7 levels	protein measurement	-	GCST90248140	7:127375029	34648354	Pietzner M
rs6562772	Replication_Hypothyroidism	rs6562772-C	7e-34	-	0.4481	-	0.05144 unit decrease	[0.043-0.06]	LINC00393	total creatine kinase (maximum, inv-norm transformed)	creatine kinase measurement	-	GCST90480708	13:73611086	39024449	Verma A
rs6562772	Replication_Hypothyroidism	rs6562772-C	2e-40	-	0.4481	-	0.05658 unit decrease	[0.048-0.065]	LINC00393	total creatine kinase (mean, inv-norm transformed)	creatine kinase measurement	-	GCST90480709	13:73611086	39024449	Verma A
rs6679677	Replication_Hypothyroidism	rs6679677-A	1e-15	-	NR	1.39	-	[NR]	PHTF1,RSBN1	Systemic lupus erythematosus	systemic lupus erythematosus	-	GCST003156	1:113761186	26502338	Bentham J
rs6679677	Replication_Hypothyroidism	rs6679677-A	2e-28	-	NR	1.34	-	[1.21-1.49]	PHTF1,RSBN1	Systemic seropositive rheumatic diseases (Systemic sclerosis or systemic lupus erythematosus or rheumatoid arthritis or idiopathic inflammatory myopathies)	systemic scleroderma,rheumatoid arthritis,myositis,systemic lupus erythematosus	-	GCST007278	1:113761186	30573655	Acosta-Herrera M
rs6679677	Replication_Hypothyroidism	rs6679677-C	9e-07	-	NR	-	0.162 SD units decrease	[0.098-0.226]	PHTF1,RSBN1	Monokine induced by gamma interferon levels	monokine induced by gamma interferon measurement	-	GCST004435	1:113761186	27989323	Ahola-Olli AV
rs6679677	Replication_Hypothyroidism	rs6679677-A	2e-08	-	0.09	1.4	-	1.25-1.57	PHTF1,RSBN1	Antineutrophil cytoplasmic antibody-associated vasculitis	anti-neutrophil antibody associated vasculitis	-	GCST003976	1:113761186	28029757	Merkel PA
rs6679677	Replication_Hypothyroidism	rs6679677-A	3e-25	(additive model)	0.1	1.59	-	[1.45-1.73]	PHTF1,RSBN1	Juvenile idiopathic arthritis (oligoarticular or rheumatoid factor-negative polyarticular)	systemic juvenile idiopathic arthritis,polyarticular juvenile idiopathic arthritis, rheumatoid factor negative,oligoarticular juvenile idiopathic arthritis	-	GCST005528	1:113761186	23603761	Hinks A
rs6679677	Replication_Hypothyroidism	rs6679677-A	3e-25	-	0.101192	-	0.037880443 unit decrease	[0.031-0.045]	PHTF1,RSBN1	Neutrophil count	neutrophil count	-	GCST90002398	1:113761186	32888494	Vuckovic D
rs6679677	Replication_Hypothyroidism	rs6679677-A	2e-16	-	0.101227	-	0.030244133 unit increase	[0.023-0.037]	PHTF1,RSBN1	Basophil percentage of white cells	basophil percentage of leukocytes	-	GCST90002380	1:113761186	32888494	Vuckovic D
rs6679677	Replication_Hypothyroidism	rs6679677-A	2e-06	(any IA)	0.114	1.46	-	-	PHTF1,RSBN1	Type 1 diabetes autoantibodies in high risk HLA genotype individuals (time to event)	event free survival time,type 1 diabetes mellitus,autoantibody measurement	carrier status	GCST006197	1:113761186	29310926	Sharma A
rs6679677	Replication_Hypothyroidism	rs6679677-A	2e-06	(multiple-IA)	0.114	1.592	-	-	PHTF1,RSBN1	Type 1 diabetes autoantibodies in high risk HLA genotype individuals (time to event)	event free survival time,type 1 diabetes mellitus,autoantibody measurement	carrier status	GCST006197	1:113761186	29310926	Sharma A
rs6679677	Replication_Hypothyroidism	rs6679677-C	7e-11	-	0.897934	1.1	-	[1.07-1.13]	PHTF1,RSBN1	Keratinocyte cancer (MTAG)	keratinocyte carcinoma	-	GCST008870	1:113761186	31174203	Liyanage UE
rs6679677	Replication_Hypothyroidism	rs6679677-A	1e-06	-	0.095	1.39	-	[1.22-1.58]	PHTF1,RSBN1	Giant cell arteritis	temporal arteritis	-	GCST006198	1:113761186	25817017	Carmona FD
rs6679677	Replication_Hypothyroidism	rs6679677-?	6e-42		0.1	1.79	-	[1.65-1.94]	PHTF1,RSBN1	Rheumatoid arthritis	rheumatoid arthritis	-	GCST000232	1:113761186	18794853	Raychaudhuri S
rs6679677	Replication_Hypothyroidism	rs6679677-A	6e-25		0.1	1.98	-	[1.72-2.27]	PHTF1,RSBN1	Rheumatoid arthritis	rheumatoid arthritis	-	GCST000040	1:113761186	17554300	Wellcome Trust Case Control Consortium
rs6679677	Replication_Hypothyroidism	rs6679677-A	5e-26	-	0.1	1.82	-	[1.59-2.09]	PHTF1,RSBN1	Type 1 diabetes	type 1 diabetes mellitus	-	GCST000043	1:113761186	17554300	Wellcome Trust Case Control Consortium
rs6679677	Replication_Hypothyroidism	rs6679677-A	1e-40	-	NR	-	-	-	PHTF1,RSBN1	Type 1 diabetes	type 1 diabetes mellitus	-	GCST000258	1:113761186	18978792	Cooper JD
rs6679677	Replication_Hypothyroidism	rs6679677-A	8e-24		0.1	1.89	-	[1.67-2.13]	PHTF1,RSBN1	Type 1 diabetes	type 1 diabetes mellitus	-	GCST000038	1:113761186	17554260	Todd JA
rs6679677	Replication_Hypothyroidism	rs6679677-A	3e-13	-	0.091	1.361	-	[1.25-1.48]	PHTF1,RSBN1	Hypothyroidism	hypothyroidism	-	GCST001474	1:113761186	22493691	Eriksson N
rs6679677	Replication_Hypothyroidism	rs6679677-C	2e-15	-	0.907	1.196	-	[1.129-1.268]	PHTF1,RSBN1	Crohn's disease	Crohn's disease	-	GCST001729	1:113761186	23128233	Jostins L
rs6679677	Replication_Hypothyroidism	rs6679677-A	8e-11	-	0.09	-	-	-	PHTF1,RSBN1	Pediatric autoimmune diseases	autoimmune thyroid disease,systemic lupus erythematosus,type 1 diabetes mellitus,ankylosing spondylitis,psoriasis,common variable immunodeficiency,celiac disease,ulcerative colitis,Crohn's disease,autoimmune disease,juvenile idiopathic arthritis	-	GCST003097	1:113761186	26301688	Li YR
rs6679677	Replication_Hypothyroidism	rs6679677-?	1e-53	-	NR	1.41	-	-	PHTF1,RSBN1	Celiac disease and Rheumatoid arthritis	rheumatoid arthritis,celiac disease	-	GCST008644	1:113761186	26546613	Gutierrez-Achury J
rs6679677	Replication_Hypothyroidism	rs6679677-A	3e-19	-	NR	-	0.3343 unit increase	[0.26-0.41]	PHTF1,RSBN1	Medication use (immunosuppressants)	Immunosuppressant use measurement	-	GCST90018991	1:113761186	34594039	Sakaue S
rs6679677	Replication_Hypothyroidism	rs6679677-A	1e-21	-	NR	-	0.51 unit increase	[0.41-0.61]	PHTF1,RSBN1	Type 1 diabetes	type 1 diabetes mellitus	-	GCST90432066	1:113761186	38453145	Michalek DA
rs6679677	Replication_Hypothyroidism	rs6679677-A	1e-22	-	NR	-	0.51 unit increase	[0.41-0.61]	PHTF1,RSBN1	Type 1 diabetes	type 1 diabetes mellitus	-	GCST90432068	1:113761186	38453145	Michalek DA
rs6679677	Replication_Hypothyroidism	rs6679677-A	4e-11	-	NR	-	0.27 unit increase	[0.19-0.35]	PHTF1,RSBN1	Age of onset of type 1 diabetes	age of onset of type 1 diabetes mellitus	-	GCST90432073	1:113761186	38453145	Michalek DA
rs6679677	Replication_Hypothyroidism	rs6679677-?	1e-15	-	NR	-	-	-	PHTF1,RSBN1	Rheumatoid arthritis	rheumatoid arthritis	-	GCST90446530	1:113761186	37947095	Guo Y
rs6679677	Replication_Hypothyroidism	rs6679677-A	3e-15	-	NR	-	0.0302 unit decrease	[0.023-0.038]	PHTF1,RSBN1	Serum alkaline phosphatase levels	alkaline phosphatase measurement	-	GCST90018942	1:113761186	34594039	Sakaue S
rs6679677	Replication_Hypothyroidism	rs6679677-A	1e-145	-	NR	1.81	-	[1.73-1.89]	PHTF1,RSBN1	Rheumatoid arthritis	rheumatoid arthritis	-	GCST90013534	1:113761186	33310728	Ha E
rs6679677	Replication_Hypothyroidism	rs6679677-?	2e-23	-	NR	1.41	-	[1.32-1.51]	PHTF1,RSBN1	Systemic lupus erythematosus	systemic lupus erythematosus	-	GCST007400	1:113761186	28714469	Langefeld CD
rs6679677	Replication_Hypothyroidism	rs6679677-A	7e-30	-	NR	1.49	-	[1.39-1.6]	PHTF1,RSBN1	Arthritis (juvenile idiopathic)	juvenile idiopathic arthritis	-	GCST90010715	1:113761186	33106285	López-Isac E
rs6679677	Replication_Hypothyroidism	rs6679677-A	4e-13	-	0.102376	-	0.021681847 unit decrease	[0.016-0.028]	PHTF1,RSBN1	Alkaline phosphatase (UKB data field 30610)	alkaline phosphatase measurement	-	GCST90468060	1:113761186	39789286	Loya H
rs6679677	Replication_Hypothyroidism	rs6679677-A	6e-17	-	0.102378	-	0.31552532 unit increase	[0.24-0.39]	PHTF1,RSBN1	Hyperthyroidism	hyperthyroidism	-	GCST90468136	1:113761186	39789286	Loya H
rs6679677	Replication_Hypothyroidism	rs6679677-A	4e-161	-	0.12	1.59	-	-	PHTF1,RSBN1	Rheumatoid arthritis (rheumatoid factor and/or anti-cyclic citrullinated peptide seropositive)	rheumatoid arthritis,ACPA-positive rheumatoid arthritis,rheumatoid factor seropositivity measurement	-	GCST90131438	1:113761186	35470158	Saevarsdottir S
rs6679677	Replication_Hypothyroidism	rs6679677-A	4e-144	-	0.12	1.41	-	-	PHTF1,RSBN1	Rheumatoid arthritis	rheumatoid arthritis	-	GCST90131437	1:113761186	35470158	Saevarsdottir S
rs6679677	Replication_Hypothyroidism	rs6679677-A	8e-19	-	NR	1.38	-	-	PHTF1,RSBN1	Insulin-dependent diabetes mellitus	type 1 diabetes mellitus	-	GCST90454277	1:113761186	37002690	Zeng Y
rs6679677	Replication_Hypothyroidism	rs6679677-A	3e-19	-	0.102915	-	0.33426782 unit increase	[0.26-0.41]	PHTF1,RSBN1	Medication use (immunosuppressants)	Immunosuppressant use measurement	-	GCST007933	1:113761186	31015401	Wu Y
rs6679677	Replication_Hypothyroidism	rs6679677-C	7e-35	-	0.898	-	-	-	PHTF1,RSBN1	Lymphocyte count	lymphocyte count	-	GCST90085815	1:113761186	34469753	Kachuri L
rs6679677	Replication_Hypothyroidism	rs6679677-C	3e-16	-	0.898	-	-	-	PHTF1,RSBN1	Neutrophil count	neutrophil count	-	GCST90056178	1:113761186	34469753	Kachuri L
rs6679677	Replication_Hypothyroidism	rs6679677-C	4e-08	-	0.898	-	-	-	PHTF1,RSBN1	Monocyte count	monocyte count	-	GCST90056177	1:113761186	34469753	Kachuri L
rs6679677	Replication_Hypothyroidism	rs6679677-?	3e-10	-	NR	0.889667	-	[0.85-0.93]	PHTF1,RSBN1	Non-melanoma skin cancer	non-melanoma skin carcinoma	-	GCST90027058	1:113761186	34290314	Brandes N
rs6679677	Replication_Hypothyroidism	rs6679677-C	5e-31	-	0.898	-	-	-	PHTF1,RSBN1	Platelet-to-lymphocyte ratio	platelet-to-lymphocyte ratio	-	GCST90056184	1:113761186	34469753	Kachuri L
rs6679677	Replication_Hypothyroidism	rs6679677-A	9e-12	-	0.100545	-	0.063752554 unit decrease	[0.044-0.083]	PHTF1,RSBN1	JCHAIN protein levels	immunoglobulin J chain measurement	-	GCST90469661	1:113761186	39789286	Loya H
rs6679677	Replication_Hypothyroidism	rs6679677-C	2e-92	-	0.102	-	0.16 unit decrease	[0.14-0.18]	PHTF1,RSBN1	Rheumatoid arthritis (MTAG)	rheumatoid arthritis	-	GCST90570209	1:113761186	40262193	Shigesi N
rs6679677	Replication_Hypothyroidism	rs6679677-?	2e-19	-	NR	-	-	-	PHTF1,RSBN1	Rheumatoid arthritis or multiple sclerosis	rheumatoid arthritis,multiple sclerosis	-	GCST90302861	1:113761186	37377963	Wen YP
rs6679677	Replication_Hypothyroidism	rs6679677-?	7e-20	-	NR	-	-	-	PHTF1,RSBN1	Rheumatoid arthritis or inflammatory bowel disease	rheumatoid arthritis,inflammatory bowel disease	-	GCST90302862	1:113761186	37377963	Wen YP
rs6679677	Replication_Hypothyroidism	rs6679677-?	5e-34	-	NR	-	0.1 decrease	-	PHTF1,RSBN1	Ulcerative colitis vs rheumatoid arthritis (ordinary least squares (OLS))	rheumatoid arthritis,ulcerative colitis	-	GCST90016625	1:113761186	33686288	Peyrot WJ
rs6679677	Replication_Hypothyroidism	rs6679677-C	4e-13	-	0.9049	-	0.03658 unit decrease	[0.027-0.046]	PHTF1,RSBN1	monocyte (fraction, maximum, inv-norm transformed)	monocyte count	-	GCST90475508	1:113761186	39024449	Verma A
rs6679677	Replication_Hypothyroidism	rs6679677-C	1e-11	-	0.9049	-	0.03586 unit decrease	[0.025-0.046]	PHTF1,RSBN1	monocyte (fraction, mean, inv-norm transformed)	monocyte count	-	GCST90475511	1:113761186	39024449	Verma A
rs6679677	Replication_Hypothyroidism	rs6679677-?	2e-06	-	NR	-	-	-	PHTF1,RSBN1	Arthritis (juvenile idiopathic)	juvenile idiopathic arthritis	-	GCST90239777	1:113761186	35347896	Li J
rs6679677	Replication_Hypothyroidism	rs6679677-?	2e-08	-	0.133179999999999	-	0.05928169 unit increase	[0.039-0.08]	PHTF1,RSBN1	CXCL9 protein levels	CXCL9 measurement	-	GCST90428427	1:113761186	39794498	Konieczny MJ
rs6679677	Replication_Hypothyroidism	rs6679677-?	6e-09	-	NR	-	0.00277351 unit increase	[0.0018-0.0037]	PHTF1,RSBN1	Cystatin C levels in bottom 99% of individuals by creatinine levels	cystatin C measurement	serum creatinine amount	GCST90566734	1:113761186	39927731	D'Antonio M
rs6679677	Replication_Hypothyroidism	rs6679677-C	2e-11	-	0.9274	-	0.04534 unit decrease	[0.032-0.059]	PHTF1,RSBN1	Basophil (fraction, mean, inv-norm transformed)	basophil measurement	-	GCST90479516	1:113761186	39024449	Verma A
rs6679677	Replication_Hypothyroidism	rs6679677-A	2e-68	-	NR	-	-	-	PHTF1,RSBN1	Basal cell carcinoma (MTAG)	basal cell carcinoma	-	GCST90137411	1:113761186	36496446	Seviiri M
rs6679677	Replication_Hypothyroidism	rs6679677-?	2e-07	-	NR	1.3	-	[1.19-1.43]	PHTF1,RSBN1	Idiopathic inflammatory myopathy	myositis	-	GCST90270216	1:113761186	36580032	Rothwell S
rs6679677	Replication_Hypothyroidism	rs6679677-?	7e-13	-	0.146586	-	0.024785 unit increase	[0.018-0.032]	PHTF1,RSBN1	Annual healthcare cost	wellbeing measurement	-	GCST90292604	1:113761186	37704630	Lee J
rs6679677	Replication_Hypothyroidism	rs6679677-A	7e-13	-	NR	0.9165	-	-	PHTF1,RSBN1	Basal cell carcinoma	basal cell carcinoma	-	GCST90328134	1:113761186	38182794	Choquet H
rs6679677	Replication_Hypothyroidism	rs6679677-A	5e-13	-	NR	0.9157	-	-	PHTF1,RSBN1	Basal cell carcinoma	basal cell carcinoma	-	GCST90328132	1:113761186	38182794	Choquet H
rs6679677	Replication_Hypothyroidism	rs6679677-C	2e-14	-	0.9255	-	0.04838 unit increase	[0.036-0.061]	PHTF1,RSBN1	lymphocyte (absolute count, maximum, inv-norm transformed)	lymphocyte count	-	GCST90479663	1:113761186	39024449	Verma A
rs6679677	Replication_Hypothyroidism	rs6679677-C	3e-18	-	0.9255	-	0.04916 unit increase	[0.038-0.06]	PHTF1,RSBN1	lymphocyte (absolute count, minimum, inv-norm transformed)	lymphocyte count	-	GCST90479665	1:113761186	39024449	Verma A
rs6679677	Replication_Hypothyroidism	rs6679677-C	3e-19	-	0.9255	-	0.05642 unit increase	[0.044-0.069]	PHTF1,RSBN1	lymphocyte (absolute count, mean, inv-norm transformed)	lymphocyte count	-	GCST90479664	1:113761186	39024449	Verma A
rs6679677	Replication_Hypothyroidism	rs6679677-C	6e-15	-	0.9213	-	0.6247 unit decrease	[0.55-0.7]	PHTF1,RSBN1	Type 1 diabetes with ketoacidosis (PheCode 250.11)	diabetic ketoacidosis	-	GCST90479875	1:113761186	39024449	Verma A
rs6679677	Replication_Hypothyroidism	rs6679677-C	2e-18	-	0.9243	-	0.3599 unit decrease	[0.31-0.41]	PHTF1,RSBN1	Type 1 diabetes with ophthalmic manifestations (PheCode 250.13)	type 1 diabetes mellitus	-	GCST90479877	1:113761186	39024449	Verma A
rs6679677	Replication_Hypothyroidism	rs6679677-C	5e-12	-	0.9241	-	0.1273 unit decrease	[0.096-0.159]	PHTF1,RSBN1	Type 1 diabetes (PheCode 250.1)	type 1 diabetes mellitus	-	GCST90479879	1:113761186	39024449	Verma A
rs6679677	Replication_Hypothyroidism	rs6679677-C	6e-14	-	0.9042	-	0.4506 unit decrease	[0.34-0.56]	PHTF1,RSBN1	Vitiligo (PheCode 694.1)	Vitiligo	-	GCST90476174	1:113761186	39024449	Verma A
rs6679677	Replication_Hypothyroidism	rs6679677-C	9e-85	-	0.9244	-	0.2152 unit decrease	[0.2-0.23]	PHTF1,RSBN1	Hypothyroidism (PheCode 244)	hypothyroidism	-	GCST90479870	1:113761186	39024449	Verma A
rs6679677	Replication_Hypothyroidism	rs6679677-C	9e-18	-	0.9042	-	0.04263 unit increase	[0.033-0.052]	PHTF1,RSBN1	neutrophil (absolute count, mean, inv-norm transformed)	neutrophil count	-	GCST90475529	1:113761186	39024449	Verma A
rs6679677	Replication_Hypothyroidism	rs6679677-C	3e-26	-	0.9041	-	0.09416 unit increase	[0.075-0.113]	PHTF1,RSBN1	Skin cancer	skin cancer	-	GCST90475575	1:113761186	39024449	Verma A
rs6679677	Replication_Hypothyroidism	rs6679677-C	3e-12	-	0.9041	-	0.05896 unit increase	[0.041-0.077]	PHTF1,RSBN1	Actinic keratosis (PheCode 702.1)	actinic keratosis	-	GCST90476204	1:113761186	39024449	Verma A
rs6679677	Replication_Hypothyroidism	rs6679677-C	1e-121	-	0.9042	-	0.2133 unit decrease	[0.19-0.23]	PHTF1,RSBN1	Hypothyroidism (PheCode 244)	hypothyroidism	-	GCST90475647	1:113761186	39024449	Verma A
rs6679677	Replication_Hypothyroidism	rs6679677-C	6e-58	-	0.9189	-	0.2212 unit decrease	[0.2-0.24]	PHTF1,RSBN1	Thyroid problems	thyroid disease	-	GCST90479597	1:113761186	39024449	Verma A
rs6679677	Replication_Hypothyroidism	rs6679677-C	8e-17	-	0.9042	-	0.3598 unit decrease	[0.28-0.44]	PHTF1,RSBN1	Type 1 diabetes with ophthalmic manifestations (PheCode 250.13)	type 1 diabetes mellitus	-	GCST90475663	1:113761186	39024449	Verma A
rs6679677	Replication_Hypothyroidism	rs6679677-C	6e-121	-	0.9042	-	0.2162 unit decrease	[0.2-0.24]	PHTF1,RSBN1	Hypothyroidism NOS (PheCode 244.4)	hypothyroidism	-	GCST90475653	1:113761186	39024449	Verma A
rs6679677	Replication_Hypothyroidism	rs6679677-C	3e-13	-	0.9041	-	0.1257 unit decrease	[0.09-0.161]	PHTF1,RSBN1	Type 1 diabetes (PheCode 250.1)	type 1 diabetes mellitus	-	GCST90475661	1:113761186	39024449	Verma A
rs6679677	Replication_Hypothyroidism	rs6679677-C	3e-13	-	0.9042	-	0.6438 unit decrease	[0.48-0.8]	PHTF1,RSBN1	Type 1 diabetes with ketoacidosis (PheCode 250.11)	diabetic ketoacidosis	-	GCST90475662	1:113761186	39024449	Verma A
rs6679677	Replication_Hypothyroidism	rs6679677-C	7e-15	-	0.9248	-	0.08862 unit increase	[0.065-0.113]	PHTF1,RSBN1	Skin cancer	skin cancer	-	GCST90479798	1:113761186	39024449	Verma A
rs6679677	Replication_Hypothyroidism	rs6679677-C	3e-17	-	0.9046	-	0.03806 unit increase	[0.029-0.047]	PHTF1,RSBN1	white blood cell count (WBC, maximum, inv-norm transformed)	leukocyte quantity	-	GCST90476451	1:113761186	39024449	Verma A
rs6679677	Replication_Hypothyroidism	rs6679677-C	9e-48	-	0.9046	-	0.06798 unit increase	[0.059-0.077]	PHTF1,RSBN1	white blood cell count (WBC, mean, inv-norm transformed)	leukocyte quantity	-	GCST90476454	1:113761186	39024449	Verma A
rs6679677	Replication_Hypothyroidism	rs6679677-C	6e-16	-	0.9249	-	0.09884 unit increase	[0.073-0.125]	PHTF1,RSBN1	Other non-epithelial cancer of skin (PheCode 172.2)	skin neoplasm	-	GCST90479797	1:113761186	39024449	Verma A
rs6679677	Replication_Hypothyroidism	rs6679677-C	3e-48	-	0.9046	-	0.06762 unit increase	[0.059-0.077]	PHTF1,RSBN1	white blood cell count (WBC, minimum, inv-norm transformed)	leukocyte quantity	-	GCST90476457	1:113761186	39024449	Verma A
rs6679677	Replication_Hypothyroidism	rs6679677-C	6e-63	-	0.904	-	0.2404 unit decrease	[0.21-0.27]	PHTF1,RSBN1	Takes medication for Thyroid problems?	thyroid disease,drug use measurement	-	GCST90475277	1:113761186	39024449	Verma A
rs6679677	Replication_Hypothyroidism	rs6679677-C	5e-65	-	0.904	-	0.2213 unit decrease	[0.2-0.25]	PHTF1,RSBN1	Thyroid problems	thyroid disease	-	GCST90475276	1:113761186	39024449	Verma A
rs6679677	Replication_Hypothyroidism	rs6679677-C	4e-34	-	0.905	-	0.06591 unit increase	[0.055-0.077]	PHTF1,RSBN1	lymphocyte (absolute count, mean, inv-norm transformed)	lymphocyte count	-	GCST90475426	1:113761186	39024449	Verma A
rs6679677	Replication_Hypothyroidism	rs6679677-C	9e-26	-	0.905	-	0.05396 unit increase	[0.044-0.064]	PHTF1,RSBN1	lymphocyte (absolute count, minimum, inv-norm transformed)	lymphocyte count	-	GCST90475429	1:113761186	39024449	Verma A
rs6679677	Replication_Hypothyroidism	rs6679677-C	3e-26	-	0.905	-	0.05779 unit increase	[0.047-0.068]	PHTF1,RSBN1	lymphocyte (absolute count, maximum, inv-norm transformed)	lymphocyte count	-	GCST90475423	1:113761186	39024449	Verma A
rs6679677	Replication_Hypothyroidism	rs6679677-C	2e-14	-	0.9244	-	0.4099 unit decrease	[0.34-0.48]	PHTF1,RSBN1	Vitiligo (PheCode 694.1)	Vitiligo	-	GCST90480448	1:113761186	39024449	Verma A
rs6679677	Replication_Hypothyroidism	rs6679677-C	2e-11	-	0.9253	-	0.0628 unit increase	[0.043-0.082]	PHTF1,RSBN1	Degenerative skin conditions and other dermatoses (PheCode 702)	skin disease	-	GCST90480470	1:113761186	39024449	Verma A
rs6679677	Replication_Hypothyroidism	rs6679677-C	1e-15	-	0.9251	-	0.04895 unit increase	[0.037-0.061]	PHTF1,RSBN1	white blood cell count (WBC, mean, inv-norm transformed)	leukocyte quantity	-	GCST90480724	1:113761186	39024449	Verma A
rs71508903	Replication_Hypothyroidism	rs71508903-T	7e-09	-	0.1997	1.183	-	[1.12-1.25]	ARID5B	Vitiligo	Vitiligo	-	GCST004785	10:62020112	27723757	Jin Y
rs71508903	Replication_Hypothyroidism	rs71508903-?	5e-33	-	NR	-	-	-	ARID5B	Hypothyroidism	hypothyroidism	-	GCST007073	10:62020112	30595370	Kichaev G
rs71508903	Replication_Hypothyroidism	rs71508903-?	5e-24	-	NR	-	-	-	ARID5B	Autoimmune traits	autoimmune disease	-	GCST007071	10:62020112	30595370	Kichaev G
rs71508903	Replication_Hypothyroidism	rs71508903-T	5e-22	-	0.22	1.16	-	[1.13-1.20]	ARID5B	Rheumatoid arthritis	rheumatoid arthritis	-	GCST002318	10:62020112	24390342	Okada Y
rs71508903	Replication_Hypothyroidism	rs71508903-T	3e-15	(EA)	0.21	1.15	-	[1.11-1.20]	ARID5B	Rheumatoid arthritis	rheumatoid arthritis	-	GCST002318	10:62020112	24390342	Okada Y
rs71508903	Replication_Hypothyroidism	rs71508903-T	1e-08	(East Asian)	0.24	1.18	-	[1.12-1.25]	ARID5B	Rheumatoid arthritis	rheumatoid arthritis	-	GCST002318	10:62020112	24390342	Okada Y
rs71508903	Replication_Hypothyroidism	rs71508903-T	4e-13	(EA)	0.21	-	0.14368 unit increase	[0.1-0.18]	ARID5B	Rheumatoid arthritis	rheumatoid arthritis	-	GCST006959	10:62020112	30423114	Laufer VA
rs71508903	Replication_Hypothyroidism	rs71508903-T	4e-09	(East Asian)	0.24	-	0.17897 unit increase	[0.12-0.24]	ARID5B	Rheumatoid arthritis	rheumatoid arthritis	-	GCST006959	10:62020112	30423114	Laufer VA
rs71508903	Replication_Hypothyroidism	rs71508903-T	3e-20	-	NR	-	0.154172 unit increase	[0.12-0.19]	ARID5B	Rheumatoid arthritis	rheumatoid arthritis	-	GCST006959	10:62020112	30423114	Laufer VA
rs71508903	Replication_Hypothyroidism	rs71508903-T	2e-31	-	0.192	1.14	-	[NR]	ARID5B	Autoimmune thyroid disease	autoimmune thyroid disease	-	GCST010571	10:62020112	32581359	Saevarsdottir S
rs71508903	Replication_Hypothyroidism	rs71508903-T	5e-37	-	NR	-	0.139 unit increase	[0.12-0.16]	ARID5B	Medication use (thyroid preparations)	Thyroid preparation use measurement	-	GCST90018990	10:62020112	34594039	Sakaue S
rs71508903	Replication_Hypothyroidism	rs71508903-T	8e-17	-	NR	1.09	-	[1.07-1.11]	ARID5B	Hypothyroidism	hypothyroidism	-	GCST90319320	10:62020112	39067062	Figuerêdo J
rs71508903	Replication_Hypothyroidism	rs71508903-T	3e-25	-	NR	1.16	-	[1.13-1.19]	ARID5B	Rheumatoid arthritis	rheumatoid arthritis	-	GCST90013534	10:62020112	33310728	Ha E
rs71508903	Replication_Hypothyroidism	rs71508903-?	2e-12	-	NR	1.24	-	[1.17-1.32]	ARID5B	Rheumatoid arthritis	rheumatoid arthritis	-	GCST011389	10:62020112	32723749	Kwon YC
rs71508903	Replication_Hypothyroidism	rs71508903-T	3e-08	-	NR	-	0.0872 unit increase	[0.056-0.118]	ARID5B	Rheumatoid arthritis	rheumatoid arthritis	-	GCST90018910	10:62020112	34594039	Sakaue S
rs71508903	Replication_Hypothyroidism	rs71508903-T	9e-14	-	NR	-	0.0934 unit increase	[0.069-0.118]	ARID5B	Hypothyroidism	hypothyroidism	-	GCST90018862	10:62020112	34594039	Sakaue S
rs71508903	Replication_Hypothyroidism	rs71508903-T	4e-30	-	0.193717	-	0.13391173 unit increase	[0.11-0.16]	ARID5B	Hypothyroidism	hypothyroidism	-	GCST90468138	10:62020112	39789286	Loya H
rs71508903	Replication_Hypothyroidism	rs71508903-T	2e-06	-	0.19	1.08	-	-	ARID5B	Rheumatoid arthritis (rheumatoid factor and/or anti-cyclic citrullinated peptide seropositive)	rheumatoid arthritis,ACPA-positive rheumatoid arthritis,rheumatoid factor seropositivity measurement	-	GCST90131438	10:62020112	35470158	Saevarsdottir S
rs71508903	Replication_Hypothyroidism	rs71508903-T	2e-06	-	0.19	1.06	-	-	ARID5B	Rheumatoid arthritis	rheumatoid arthritis	-	GCST90131437	10:62020112	35470158	Saevarsdottir S
rs71508903	Replication_Hypothyroidism	rs71508903-T	2e-32	-	0.190444	-	0.13927338 unit increase	[0.12-0.16]	ARID5B	Medication use (thyroid preparations)	Thyroid preparation use measurement	-	GCST007932	10:62020112	31015401	Wu Y
rs71508903	Replication_Hypothyroidism	rs71508903-T	6e-22	-	NR	-	0.098135 unit increase	[0.078-0.118]	ARID5B	Hypothyroidism	hypothyroidism	-	GCST90204167	10:62020112	36093044	Mathieu S
rs71508903	Replication_Hypothyroidism	rs71508903-C	3e-13	-	0.832	-	0.06003 unit decrease	[0.045-0.075]	ARID5B	Hypothyroidism (PheCode 244)	hypothyroidism	-	GCST90479870	10:62020112	39024449	Verma A
rs71508903	Replication_Hypothyroidism	rs71508903-C	3e-13	-	0.8321	-	0.06114 unit decrease	[0.046-0.076]	ARID5B	Hypothyroidism NOS (PheCode 244.4)	hypothyroidism	-	GCST90479869	10:62020112	39024449	Verma A
rs71508903	Replication_Hypothyroidism	rs71508903-C	8e-16	-	0.8238	-	0.09261 unit decrease	[0.072-0.113]	ARID5B	Takes medication for Thyroid problems?	thyroid disease,drug use measurement	-	GCST90479596	10:62020112	39024449	Verma A
rs71508903	Replication_Hypothyroidism	rs71508903-C	2e-16	-	0.8232	-	0.08511 unit decrease	[0.067-0.104]	ARID5B	Thyroid problems	thyroid disease	-	GCST90479597	10:62020112	39024449	Verma A
rs71508903	Replication_Hypothyroidism	rs71508903-C	3e-15	-	0.8012	-	0.08694 unit decrease	[0.065-0.109]	ARID5B	Takes medication for Thyroid problems?	thyroid disease,drug use measurement	-	GCST90475277	10:62020112	39024449	Verma A
rs71508903	Replication_Hypothyroidism	rs71508903-C	1e-16	-	0.8012	-	0.08175 unit decrease	[0.062-0.102]	ARID5B	Thyroid problems	thyroid disease	-	GCST90475276	10:62020112	39024449	Verma A
rs71641308	Replication_Hypothyroidism	rs71641308-C	2e-06	-	NR	-	0.2043 SD units decrease	[0.12-0.29]	ZZZ3	beta-nerve growth factor levels	beta-nerve growth factor amount	-	GCST004421	1:77621033	27989323	Ahola-Olli AV
rs71641308	Replication_Hypothyroidism	rs71641308-T	7e-07	-	0.0673198	1.13901	-	[1.081953742-1.199081778]	ZZZ3	Lung cancer	lung carcinoma	-	GCST004748	1:77621033	28604730	McKay JD
rs71641308	Replication_Hypothyroidism	rs71641308-T	2e-06	-	0.0666014	1.1908	-	[1.108233166-1.279528116]	ZZZ3	Lung adenocarcinoma	lung adenocarcinoma	-	GCST004744	1:77621033	28604730	McKay JD
rs71641308	Replication_Hypothyroidism	rs71641308-T	3e-08	-	NR	-	0.0248 unit increase	[0.016-0.034]	ZZZ3	Mean corpuscular volume	erythrocyte volume	-	GCST90018966	1:77621033	34594039	Sakaue S
rs71641308	Replication_Hypothyroidism	rs71641308-T	2e-10	-	NR	-	0.011 unit increase	[0.0071-0.0149]	ZZZ3	Insomnia	insomnia	-	GCST90131901	1:77621033	35835914	Watanabe K
rs71641308	Replication_Hypothyroidism	rs71641308-T	3e-08	-	NR	-	0.029166 unit decrease	[0.019-0.04]	ZZZ3	Waist-to-hip ratio adjusted for BMI	BMI-adjusted waist-hip ratio	-	GCST90020025	1:77621033	34021172	Christakoudi S
rs71641308	Replication_Hypothyroidism	rs71641308-T	4e-09	-	NR	-	0.031496 unit decrease	[0.021-0.042]	ZZZ3	A body shape index	BMI-adjusted waist circumference	-	GCST90020024	1:77621033	34021172	Christakoudi S
rs71641308	Replication_Hypothyroidism	rs71641308-T	1e-19	-	NR	-	0.0408136 unit increase	[0.032-0.05]	ZZZ3	Whole body fat mass (UKB data field 23100)	fat pad mass	-	GCST90428121	1:77621033	38538606	Harris BHL
rs71641308	Replication_Hypothyroidism	rs71641308-T	5e-37	-	NR	-	0.0319653 unit increase	[0.027-0.037]	ZZZ3	Whole body fat free mass (UKB data field 23101)	lean body mass	-	GCST90428120	1:77621033	38538606	Harris BHL
rs71641308	Replication_Hypothyroidism	rs71641308-T	7e-16	-	NR	-	0.0370031 unit increase	[0.028-0.046]	ZZZ3	Body mass index	body mass index	-	GCST90428119	1:77621033	38538606	Harris BHL
rs7248104	Replication_Hypothyroidism	rs7248104-A	2e-06	-	0.389	-	0.0113 unit decrease	[0.0066-0.016]	INSR	Triglyceride levels	triglyceride measurement	-	GCST008702	19:7224420	30926973	Bentley AR
rs7248104	Replication_Hypothyroidism	rs7248104-A	6e-10	(Trans-ethnic initial)	0.417	-	0.0222 unit decrease	[0.016-0.029]	INSR	Triglyceride levels	triglyceride measurement	-	GCST004237	19:7224420	28334899	Spracklen CN
rs7248104	Replication_Hypothyroidism	rs7248104-G	5e-06	(EA)	0.587	-	0.019 unit increase	-	INSR	Triglycerides	triglyceride measurement	-	GCST007142	19:7224420	29507422	Hoffmann TJ
rs7248104	Replication_Hypothyroidism	rs7248104-G	1e-06	-	NR	-	0.019 unit increase	-	INSR	Triglycerides	triglyceride measurement	-	GCST007142	19:7224420	29507422	Hoffmann TJ
rs7248104	Replication_Hypothyroidism	rs7248104-A	3e-09	-	0.395	-	0.27 unit decrease	[0.17-0.37]	INSR	Systolic blood pressure	systolic blood pressure	-	GCST006228	19:7224420	27618448	Liu C
rs7248104	Replication_Hypothyroidism	rs7248104-A	3e-10	-	0.395	-	0.2 unit decrease	[0.14-0.26]	INSR	Pulse pressure	pulse pressure measurement	-	GCST006230	19:7224420	27618448	Liu C
rs7248104	Replication_Hypothyroidism	rs7248104-A	5e-10	-	0.42	-	0.022 mg/dL decrease	[NR]	INSR	Triglycerides	triglyceride measurement	-	GCST002216	19:7224420	24097068	Willer CJ
rs7248104	Replication_Hypothyroidism	rs7248104-G	3e-44	-	NR	-	0.05 unit increase	[0.042-0.058]	INSR	Thyroid stimulating hormone levels	thyroid stimulating hormone amount	-	GCST90319321	19:7224420	39067062	Figuerêdo J
rs7248104	Replication_Hypothyroidism	rs7248104-A	6e-13	-	0.414436	-	0.013217156 unit decrease	[0.0094-0.017]	INSR	IGF 1 (UKB data field 30770)	IGF-1 measurement	-	GCST90468078	19:7224420	39789286	Loya H
rs7248104	Replication_Hypothyroidism	rs7248104-G	5e-10	-	0.58436	-	0.0156963 unit increase	[0.011-0.021]	INSR	Bioavailable testosterone levels	testosterone measurement	-	GCST90012102	19:7224420	32042192	Ruth KS
rs7248104	Replication_Hypothyroidism	rs7248104-G	1e-10	-	0.58492	-	0.0127354 unit increase	[0.0088-0.0167]	INSR	Bioavailable testosterone levels	testosterone measurement	-	GCST90012104	19:7224420	32042192	Ruth KS
rs7248104	Replication_Hypothyroidism	rs7248104-A	2e-08	-	NR	-	0.0562 unit decrease	[0.037-0.076]	INSR	Hypothyroidism	hypothyroidism	-	GCST90018862	19:7224420	34594039	Sakaue S
rs7248104	Replication_Hypothyroidism	rs7248104-A	1e-12	-	0.42	-	1.17 nmol/L increase	[0.85-1.49]	INSR	Sex hormone-binding globulin levels	sex hormone-binding globulin measurement	-	GCST90027093	19:7224420	34321204	Harrison S
rs7248104	Replication_Hypothyroidism	rs7248104-G	4e-36	-	0.6106	-	0.07962 unit increase	[0.066-0.093]	INSR	Hypothyroidism NOS (PheCode 244.4)	hypothyroidism	-	GCST90479869	19:7224420	39024449	Verma A
rs7248104	Replication_Hypothyroidism	rs7248104-G	1e-13	-	0.5868	-	0.05019 unit increase	[0.036-0.065]	INSR	Gout (PheCode 274.1)	gout	-	GCST90475735	19:7224420	39024449	Verma A
rs7248104	Replication_Hypothyroidism	rs7248104-G	7e-14	-	0.5868	-	0.04936 unit increase	[0.035-0.064]	INSR	Gout and other crystal arthrop (PheCode 274)	gout	-	GCST90475731	19:7224420	39024449	Verma A
rs731151	Replication_Hypothyroidism	rs731151-A	4e-11	-	NR	1.07	-	[1.05-1.09]	RAB5C	Hypothyroidism	hypothyroidism	-	GCST90319320	17:42127885	39067062	Figuerêdo J
rs7403531	Replication_Hypothyroidism	rs7403531-T	6e-06	-	0.33	1.21	-	[1.11-1.31]	RASGRP1	Type 2 diabetes	type 2 diabetes mellitus	-	GCST004758	15:38530704	28254843	Qi Q
rs7403531	Replication_Hypothyroidism	rs7403531-T	4e-09	-	0.346	1.1	-	[1.06-1.13]	RASGRP1	Type 2 diabetes	type 2 diabetes mellitus	-	GCST001666	15:38530704	22961080	Li H
rs76715626	Replication_Hypothyroidism	rs76715626-C	3e-12	-	NR	1.18	-	[1.13-1.23]	IL21R,IL4R	Hypothyroidism	hypothyroidism	-	GCST90319320	16:27386721	39067062	Figuerêdo J
rs7701443	Replication_Hypothyroidism	rs7701443-G	6e-09	-	NR	-	0.0180904 unit decrease	[0.012-0.024]	NR3C1	Hip circumference adjusted for BMI	BMI-adjusted hip circumference	-	GCST012227	5:143413085	34021172	Christakoudi S
rs77916927	Replication_Hypothyroidism	rs77916927-G	1e-13	-	NR	-	0.129 unit decrease	[0.096-0.162]	MBIP,LINC00609	Thyroid stimulating hormone levels	thyroid stimulating hormone amount	-	GCST90448634	14:36269140	39414775	Jacobs BM
rs7853472	Replication_Hypothyroidism	rs7853472-A	5e-30	-	0.3838	-	0.0309 unit increase	[0.026-0.036]	NEK6	Thyroid stimulating hormone levels	thyroid stimulating hormone amount	-	GCST90296333	9:124274388	37872160	Williams AT
rs7853472	Replication_Hypothyroidism	rs11210289-?,rs7853472-?	6e-08	-	NR	-	-	-	LINC01360 - LINC02238 x NEK6	Diffuse plaques (SNP x SNP interaction)	diffuse plaque measurement	-	GCST010341	1:73577245,9:124274388	32450446	Wang H
rs79490353	Replication_Hypothyroidism	rs79490353-?	1e-15	-	NR	-	-	-	FLT3	Blood cell traits latent factor 7 (white cell)	hematological measurement	-	GCST90559249	13:28048911	40220762	Zhou F
rs79490353	Replication_Hypothyroidism	rs79490353-C	5e-31	-	NR	-	0.0869115 unit increase	[0.072-0.102]	FLT3	Monocyte count variance	monocyte count	-	GCST90565698	13:28048911	40335489	Xiang R
rs79490353	Replication_Hypothyroidism	rs79490353-C	5e-20	-	NR	-	0.0688613 unit increase	[0.054-0.084]	FLT3	Monocyte percentage of white cells variance	monocyte percentage of leukocytes	-	GCST90565699	13:28048911	40335489	Xiang R
rs79490353	Replication_Hypothyroidism	rs79490353-C	1e-22	-	NR	-	0.0777 unit increase	[0.062-0.093]	FLT3	Serum total protein levels	blood protein amount	-	GCST90019522	13:28048911	33462484	Sinnott-Armstrong N
rs79490353	Replication_Hypothyroidism	rs79490353-C	1e-27	-	NR	-	0.0864 unit increase	[0.071-0.102]	FLT3	Non-albumin protein levels	level of serum globulin type protein	-	GCST90019515	13:28048911	33462484	Sinnott-Armstrong N
rs8013274	Replication_Hypothyroidism	rs8013274-T	1e-10	-	NR	-	0.207 unit decrease	[0.14-0.27]	ITPK1	Goiter	goiter	-	GCST90018853	14:93103433	34594039	Sakaue S
rs8039472	Replication_Hypothyroidism	rs8039472-G	2e-10	-	0.5175	-	0.0314 unit increase	[0.022-0.041]	ALPK3	Left ventricle wall thickness	left ventricular structural measurement	-	GCST011214	15:84818413	33495596	Tadros R
rs8039472	Replication_Hypothyroidism	rs8039472-G	3e-06	-	0.5175	-	0.6186 unit decrease	[0.36-0.88]	ALPK3	Left ventricular end-systolic volume	left ventricular systolic function measurement	-	GCST011198	15:84818413	33495596	Tadros R
rs8039472	Replication_Hypothyroidism	rs8039472-G	4e-07	-	0.5175	-	0.157 unit decrease	[0.096-0.218]	ALPK3	Left ventricular global circumferential strain	heart function attribute	-	GCST011217	15:84818413	33495596	Tadros R
rs8039472	Replication_Hypothyroidism	rs8039472-G	4e-12	-	0.5175	-	0.0052 unit increase	[0.0038-0.0066]	ALPK3	Left ventricular mass to end-diastolic volume ratio	Left ventricular mass to end-diastolic volume ratio	-	GCST011208	15:84818413	33495596	Tadros R
rs8039472	Replication_Hypothyroidism	rs8039472-G	5e-12	-	0.518555	-	0.011982093 unit increase	[0.0084-0.0156]	ALPK3	Platelet count (UKB data field 30080)	platelet count	-	GCST90468095	15:84818413	39789286	Loya H
rs8039472	Replication_Hypothyroidism	rs8039472-?	3e-10	-	NR	-	-	-	ALPK3	R and S amplitude difference in lead V4	QRS amplitude	-	GCST90624293	15:84818413	38507016	Qi M
rs8039472	Replication_Hypothyroidism	rs8039472-A	2e-07	-	0.47678	-	0.291845 unit increase	[0.18-0.4]	ALPK3	Left ventricular end systolic volume (indexed to body surface area)	left ventricular systolic function measurement	-	GCST90435259	15:84818413	39966646	Tadros R
rs8039472	Replication_Hypothyroidism	rs8039472-A	2e-26	-	0.47678	-	0.00582403 unit decrease	[0.0048-0.0069]	ALPK3	Left ventricular concentricity (left ventricular mass / left ventricular end diastolic volume)	left ventricular function	-	GCST90435262	15:84818413	39966646	Tadros R
rs8039472	Replication_Hypothyroidism	rs8039472-A	3e-12	-	0.47678	-	0.0611255 unit decrease	[0.044-0.078]	ALPK3	Left ventricular wall thickness (maximal)	left ventricular structural measurement	-	GCST90435263	15:84818413	39966646	Tadros R
rs8039472	Replication_Hypothyroidism	rs8039472-A	8e-06	-	0.47678	-	0.205393 unit decrease	[0.12-0.3]	ALPK3	Left ventricular mass (indexed to body surface area)	left ventricular mass	-	GCST90435260	15:84818413	39966646	Tadros R
rs8039472	Replication_Hypothyroidism	rs8039472-A	3e-24	-	0.47678	-	0.0372755 unit decrease	[0.03-0.044]	ALPK3	Left ventricular wall thickness (mean)	left ventricular structural measurement	-	GCST90435264	15:84818413	39966646	Tadros R
rs8039472	Replication_Hypothyroidism	rs8039472-A	4e-07	-	0.47678	-	0.119463 unit increase	[0.074-0.165]	ALPK3	Left ventricular global circumferential strain	left ventricular function	-	GCST90435267	15:84818413	39966646	Tadros R
rs889472	Replication_Hypothyroidism	rs889472-C	1e-09	-	0.57	-	0.0711 mg/dl increase	[0.048-0.094]	MAFTRR	Renal function-related traits (urate)	urinary system trait,uric acid measurement	-	GCST001608	16:79612092	22797727	Okada Y
rs947474	Replication_Hypothyroidism	rs947474-A	1e-08	-	0.82	1.1236	-	[1.09-1.18]	LINC02649	Rheumatoid arthritis (ACPA-positive)	rheumatoid arthritis	-	GCST006048	10:6348488	24532676	Kim K
rs947474	Replication_Hypothyroidism	rs947474-A	4e-10	-	0.83	1.11	-	[1.07-1.15]	LINC02649	Rheumatoid arthritis	rheumatoid arthritis	-	GCST002318	10:6348488	24390342	Okada Y
rs947474	Replication_Hypothyroidism	rs947474-A	3e-10	(EA)	0.81	1.12	-	[1.08-1.16]	LINC02649	Rheumatoid arthritis	rheumatoid arthritis	-	GCST002318	10:6348488	24390342	Okada Y
rs947474	Replication_Hypothyroidism	rs947474-A	3e-09	(EA)	0.81	-	0.11882 unit increase	[0.08-0.158]	LINC02649	Rheumatoid arthritis	rheumatoid arthritis	-	GCST006959	10:6348488	30423114	Laufer VA
rs947474	Replication_Hypothyroidism	rs947474-A	3e-08	-	NR	-	0.0694472 unit increase	[-0.006-0.1449]	LINC02649	Rheumatoid arthritis	rheumatoid arthritis	-	GCST006959	10:6348488	30423114	Laufer VA
rs947474	Replication_Hypothyroidism	rs947474-G	4e-09		0.19	1.1	-	[1.03-1.18]	LINC02649	Type 1 diabetes	type 1 diabetes mellitus	-	GCST000258	10:6348488	18978792	Cooper JD
rs947474	Replication_Hypothyroidism	rs947474-?	8e-11	-	NR	0.89	-	-	LINC02649	Celiac disease and Rheumatoid arthritis	rheumatoid arthritis,celiac disease	-	GCST008644	10:6348488	26546613	Gutierrez-Achury J
rs947474	Replication_Hypothyroidism	rs947474-?	2e-07	-	NR	1.13074	-	-	LINC02649	Celiac disease	celiac disease	-	GCST009874	10:6348488	30572963	Márquez A
rs947474	Replication_Hypothyroidism	rs947474-?	2e-07	-	0.8	1.11524	-	-	LINC02649	Rheumatoid arthritis	rheumatoid arthritis	-	GCST009877	10:6348488	30572963	Márquez A
rs947474	Replication_Hypothyroidism	rs947474-G	1e-08	-		-	-	-	LINC02649	Autoimmune traits (pleiotropy)	autoimmune disease	-	GCST009873	10:6348488	30572963	Márquez A
rs947474	Replication_Hypothyroidism	rs947474-A	2e-11	-	NR	1.09527	-	[1.06666876274461-1.12463609677027]	LINC02649	Rheumatoid arthritis	rheumatoid arthritis	-	GCST90132222	10:6348488	36333501	Ishigaki K
rs9497965	Replication_Hypothyroidism	rs9497965-?	2e-18	-	NR	-	-	-	SAMD5,SASH1	Hypothyroidism	hypothyroidism	-	GCST007073	6:148200156	30595370	Kichaev G
rs9497965	Replication_Hypothyroidism	rs9497965-T	2e-08	(TSH)	0.415	-	0.051 unit increase	[0.033-0.069]	SAMD5,SASH1	Thyroid hormone levels	hormone measurement,thyroid stimulating hormone amount	-	GCST001856	6:148200156	23408906	Porcu E
rs9497965	Replication_Hypothyroidism	rs9497965-T	3e-08	(TSH - Females)	0.415	-	0.067 unit increase	[0.043-0.091]	SAMD5,SASH1	Thyroid hormone levels	hormone measurement,thyroid stimulating hormone amount	-	GCST001856	6:148200156	23408906	Porcu E
rs9497965	Replication_Hypothyroidism	rs9497965-T	1e-23	-	NR	-	0.04 unit increase	[0.032-0.048]	SAMD5,SASH1	Thyroid stimulating hormone levels	thyroid stimulating hormone amount	-	GCST90319321	6:148200156	39067062	Figuerêdo J
rs9497965	Replication_Hypothyroidism	rs9497965-T	4e-16	-	NR	-	0.0827 unit increase	[0.063-0.103]	SAMD5,SASH1	Hypothyroidism	hypothyroidism	-	GCST90018862	6:148200156	34594039	Sakaue S
rs9497965	Replication_Hypothyroidism	rs9497965-T	1e-17	-	0.386507768927284	-	0.0402 SD increase	[0.031-0.049]	SAMD5,SASH1	Thyroid stimulating hormone levels	thyroid stimulating hormone amount	-	GCST010653	6:148200156	32769997	Zhou W
rs9497965	Replication_Hypothyroidism	rs9497965-T	4e-31	-	0.3984	-	0.0317 unit increase	[0.026-0.037]	SAMD5,SASH1	Thyroid stimulating hormone levels	thyroid stimulating hormone amount	-	GCST90296333	6:148200156	37872160	Williams AT
rs9497965	Replication_Hypothyroidism	rs9497965-T	2e-33	-	0.408641	-	0.0672203 unit increase	[0.056-0.079]	SAMD5,SASH1	TG protein levels	thyroglobulin measurement	-	GCST90470851	6:148200156	39789286	Loya H
rs9557201	Replication_Hypothyroidism	rs9557201-G	3e-13	-	0.270533	-	0.015858322 unit increase	[0.011-0.02]	UBAC2	Eosinophill percentage (UKB data field 30210)	eosinophil percentage of leukocytes	-	GCST90468069	13:99337284	39789286	Loya H
rs9878655	Replication_Hypothyroidism	rs9878655-T	4e-29	-	0.5613	-	0.03771 unit increase	[0.031-0.044]	LPP	monocyte (fraction, mean, inv-norm transformed)	monocyte count	-	GCST90475511	3:188365702	39024449	Verma A
rs9878655	Replication_Hypothyroidism	rs9878655-T	2e-26	-	0.6292	-	0.0392 unit increase	[0.032-0.046]	LPP	monocyte (fraction, mean, inv-norm transformed)	monocyte count	-	GCST90479705	3:188365702	39024449	Verma A
rs9878655	Replication_Hypothyroidism	rs9878655-T	5e-17	-	0.6292	-	0.02812 unit increase	[0.022-0.035]	LPP	monocyte (fraction, minimum, inv-norm transformed)	monocyte count	-	GCST90479706	3:188365702	39024449	Verma A
rs9878655	Replication_Hypothyroidism	rs9878655-T	8e-29	-	0.5618	-	0.09451 unit decrease	[0.077-0.112]	LPP	Basal cell carcinoma (PheCode 172.21)	basal cell carcinoma	-	GCST90475582	3:188365702	39024449	Verma A
rs9878655	Replication_Hypothyroidism	rs9878655-T	2e-48	-	0.5616	-	0.08792 unit increase	[0.075-0.101]	LPP	Hypothyroidism (PheCode 244)	hypothyroidism	-	GCST90475647	3:188365702	39024449	Verma A
rs9878655	Replication_Hypothyroidism	rs9878655-T	3e-50	-	0.5616	-	0.091 unit increase	[0.078-0.104]	LPP	Hypothyroidism NOS (PheCode 244.4)	hypothyroidism	-	GCST90475653	3:188365702	39024449	Verma A
rs10088036_not found	Replication_Hypothyroidism
rs10118880_not found	Replication_Hypothyroidism
rs10494077_not found	Replication_Hypothyroidism
rs10858026_not found	Replication_Hypothyroidism
rs10948107_not found	Replication_Hypothyroidism
rs10982895_not found	Replication_Hypothyroidism
rs11153047_not found	Replication_Hypothyroidism
rs115621637_not found	Replication_Hypothyroidism
rs11596750_not found	Replication_Hypothyroidism
rs1159737_not found	Replication_Hypothyroidism
rs11604605_not found	Replication_Hypothyroidism
rs116776245_not found	Replication_Hypothyroidism
rs11678056_not found	Replication_Hypothyroidism
rs11948151_not found	Replication_Hypothyroidism
rs1201535_not found	Replication_Hypothyroidism
rs12055488_not found	Replication_Hypothyroidism
rs12129508_not found	Replication_Hypothyroidism
rs12534921_not found	Replication_Hypothyroidism
rs12747843_not found	Replication_Hypothyroidism
rs12897126_not found	Replication_Hypothyroidism
rs13179631_not found	Replication_Hypothyroidism
rs140367581_not found	Replication_Hypothyroidism
rs140508065_not found	Replication_Hypothyroidism
rs141686764_not found	Replication_Hypothyroidism
rs1441172_not found	Replication_Hypothyroidism
rs147857072_not found	Replication_Hypothyroidism
rs17209768_not found	Replication_Hypothyroidism
rs17766913_not found	Replication_Hypothyroidism
rs1989291_not found	Replication_Hypothyroidism
rs2041248_not found	Replication_Hypothyroidism
rs2246704_not found	Replication_Hypothyroidism
rs2919373_not found	Replication_Hypothyroidism
rs2972343_not found	Replication_Hypothyroidism
rs3103991_not found	Replication_Hypothyroidism
rs35717611_not found	Replication_Hypothyroidism
rs4429345_not found	Replication_Hypothyroidism
rs4698068_not found	Replication_Hypothyroidism
rs4766616_not found	Replication_Hypothyroidism
rs4912068_not found	Replication_Hypothyroidism
rs494317_not found	Replication_Hypothyroidism
rs568999_not found	Replication_Hypothyroidism
rs5757185_not found	Replication_Hypothyroidism
rs592672_not found	Replication_Hypothyroidism
rs6724363_not found	Replication_Hypothyroidism
rs6771586_not found	Replication_Hypothyroidism
rs6819946_not found	Replication_Hypothyroidism
rs6822359_not found	Replication_Hypothyroidism
rs6995041_not found	Replication_Hypothyroidism
rs7030256_not found	Replication_Hypothyroidism
rs7043516_not found	Replication_Hypothyroidism
rs7127620_not found	Replication_Hypothyroidism
rs7162561_not found	Replication_Hypothyroidism
rs72861081_not found	Replication_Hypothyroidism
rs73328814_not found	Replication_Hypothyroidism
rs73398272_not found	Replication_Hypothyroidism
rs7444908_not found	Replication_Hypothyroidism
rs74742299_not found	Replication_Hypothyroidism
rs7516736_not found	Replication_Hypothyroidism
rs75276787_not found	Replication_Hypothyroidism
rs75935798_not found	Replication_Hypothyroidism
rs7599564_not found	Replication_Hypothyroidism
rs75998928_not found	Replication_Hypothyroidism
rs7609474_not found	Replication_Hypothyroidism
rs76169968_not found	Replication_Hypothyroidism
rs76174191_not found	Replication_Hypothyroidism
rs76796396_not found	Replication_Hypothyroidism
rs7764413_not found	Replication_Hypothyroidism
rs7769592_not found	Replication_Hypothyroidism
rs78102257_not found	Replication_Hypothyroidism
rs78198927_not found	Replication_Hypothyroidism
rs794999_not found	Replication_Hypothyroidism
rs8006310_not found	Replication_Hypothyroidism
rs8193_not found	Replication_Hypothyroidism
rs897586_not found	Replication_Hypothyroidism
rs9127_not found	Replication_Hypothyroidism
rs914960_not found	Replication_Hypothyroidism
rs9266721_not found	Replication_Hypothyroidism
rs9368359_not found	Replication_Hypothyroidism
rs938726_not found	Replication_Hypothyroidism
rs9484676_not found	Replication_Hypothyroidism
rs9849015_not found	Replication_Hypothyroidism
rs9880421_not found	Replication_Hypothyroidism
rs12563037_not found	Replication_Hypothyroidism
rs7966413_not found	Replication_Hypothyroidism
rs1229984	Discovery_Cirrhosis	rs1229984-?	4e-08	-	NR	-	-	-	ADH1B	Heel bone mineral density	heel bone mineral density	-	GCST007066	4:99318162	30595370	Kichaev G
rs1229984	Discovery_Cirrhosis	rs1229984-T	8e-202	-	0.0228	-	0.2266165 unit decrease	[0.21-0.24]	ADH1B	Alcohol consumption (drinks per week)	alcohol consumption quality	-	GCST007328	4:99318162	30643258	Karlsson Linnér R
rs1229984	Discovery_Cirrhosis	rs1229984-?	2e-18	-	NR	-	-	-	ADH1B	Mean corpuscular hemoglobin	mean corpuscular hemoglobin	-	GCST007068	4:99318162	30595370	Kichaev G
rs1229984	Discovery_Cirrhosis	rs1229984-?	7e-12	-	NR	-	-	-	ADH1B	Red blood cell count	erythrocyte count	-	GCST007069	4:99318162	30595370	Kichaev G
rs1229984	Discovery_Cirrhosis	rs1229984-?	8e-15	-	NR	-	-	-	ADH1B	Cardiovascular disease	cardiovascular disease	-	GCST007072	4:99318162	30595370	Kichaev G
rs1229984	Discovery_Cirrhosis	rs1229984-T	2e-10	(EA)	0.0265565	-	0.0241902 unit increase	[0.017-0.032]	ADH1B	Urinary sodium excretion	sodium measurement	-	GCST008647	4:99318162	31409800	Pazoki R
rs1229984	Discovery_Cirrhosis	rs1229984-T	3e-09	-	0.02239	-	0.049819224 unit decrease	[0.033-0.066]	ADH1B	Predicted visceral adipose tissue	visceral adipose tissue quantity	-	GCST008744	4:99318162	31501611	Karlsson T
rs1229984	Discovery_Cirrhosis	rs1229984-T	6e-09	-	0.02372	-	0.0360185 unit increase	[0.024-0.048]	ADH1B	Heel bone mineral density	heel bone mineral density	-	GCST006979	4:99318162	30598549	Morris JA
rs1229984	Discovery_Cirrhosis	rs1229984-T	4e-25	-	0.0236479	-	0.0312757 unit decrease	[0.025-0.037]	ADH1B	Regular attendance at a pub or social club	social interaction measurement	-	GCST006921	4:99318162	29970889	Day FR
rs1229984	Discovery_Cirrhosis	rs1229984-T	4e-22	-	0.023	-	0.083182804 unit decrease	[0.066-0.1]	ADH1B	Risk-taking tendency (4-domain principal component model)	risk-taking behaviour	-	GCST007323	4:99318162	30643258	Karlsson Linnér R
rs1229984	Discovery_Cirrhosis	rs1229984-?	6e-13	-	NR	-	-	-	ADH1B	Systolic blood pressure	systolic blood pressure	-	GCST007087	4:99318162	30595370	Kichaev G
rs1229984	Discovery_Cirrhosis	rs1229984-T	7e-17	-	0.0272003	-	0.0528485 unit decrease	[0.04-0.065]	ADH1B	LDL cholesterol levels	low density lipoprotein cholesterol measurement	-	GCST010245	4:99318162	32203549	Richardson TG
rs1229984	Discovery_Cirrhosis	rs1229984-?	1e-28	-	NR	-	0.098 unit increase	[0.08-0.116]	ADH1B	Relative fat intake	fat intake measurement	-	GCST010499	4:99318162	32393786	Meddens SFW
rs1229984	Discovery_Cirrhosis	rs1229984-?	9e-07	-	NR	-	0.044 unit increase	[0.026-0.062]	ADH1B	Relative protein intake	protein intake measurement	-	GCST010498	4:99318162	32393786	Meddens SFW
rs1229984	Discovery_Cirrhosis	rs1229984-T	8e-10	-	0.0271895	-	0.0388703 unit decrease	[0.026-0.051]	ADH1B	Apolipoprotein B levels	apolipoprotein B measurement	-	GCST010243	4:99318162	32203549	Richardson TG
rs1229984	Discovery_Cirrhosis	rs1229984-G	8e-24	-	NR	1.79	-	[1.69-1.88]	ADH1B	Esophageal cancer	esophageal carcinoma	-	GCST000466	4:99318162	19698717	Cui R
rs1229984	Discovery_Cirrhosis	rs1229984-C	5e-07	-	0.974447	-	0.465 unit increase	[0.28-0.65]	ADH1B	Pulse pressure	pulse pressure measurement	-	GCST004278	4:99318162	28135244	Warren HR
rs1229984	Discovery_Cirrhosis	rs1229984-C	2e-10	-	0.974793	-	0.04492588 unit decrease	[0.031-0.059]	ADH1B	High light scatter reticulocyte percentage of red cells	reticulocyte amount	-	GCST90002386	4:99318162	32888494	Vuckovic D
rs1229984	Discovery_Cirrhosis	rs1229984-C	6e-267	-	0.9698	-	0.24346012 unit increase	[0.23-0.26]	ADH1B	Problematic alcohol use (MTAG)	alcohol use disorder measurement,alcohol consumption quality	-	GCST010544	4:99318162	32451486	Zhou H
rs1229984	Discovery_Cirrhosis	rs1229984-T	3e-107	-	0.0302	-	22.0 unit decrease	[NR]	ADH1B	Alcohol use disorder	alcohol use disorder measurement	-	GCST010545	4:99318162	32451486	Zhou H
rs1229984	Discovery_Cirrhosis	rs1229984-T	3e-107	-	0.0302	-	22.0 z score decrease	[NR]	ADH1B	Problematic alcohol use	alcohol use disorder measurement	-	GCST010546	4:99318162	32451486	Zhou H
rs1229984	Discovery_Cirrhosis	rs1229984-C	7e-280	-	0.953	-	0.15401822 unit increase	[0.15-0.16]	ADH1B	Alcohol consumption (drinks per week) (MTAG)	alcohol consumption quality	-	GCST010543	4:99318162	32451486	Zhou H
rs1229984	Discovery_Cirrhosis	rs1229984-C	2e-66	-	0.98	-	17.209 z score increase	NR	ADH1B	Alcohol consumption (heavy vs. light/non-drinkers)	alcohol consumption quality	-	GCST009797	4:99318162	31998841	Thompson A
rs1229984	Discovery_Cirrhosis	rs1229984-?	4e-19	-	NR	-	0.07 unit increase	[0.055-0.085]	ADH1B	Alcohol consumption (drinks per week)	alcohol consumption quality	-	GCST009800	4:99318162	31959922	Matoba N
rs1229984	Discovery_Cirrhosis	rs1229984-?	2e-72	-	NR	-	0.038 unit increase	[0.034-0.042]	ADH1B	Alcohol consumption (drinkers vs non-drinkers)	alcohol drinking	-	GCST009799	4:99318162	31959922	Matoba N
rs1229984	Discovery_Cirrhosis	rs1229984-C	5e-13	-	0.973099	-	0.046854 unit decrease	[0.034-0.06]	ADH1B	Serum 25-Hydroxyvitamin D levels	vitamin D amount	-	GCST010144	4:99318162	32059762	Manousaki D
rs1229984	Discovery_Cirrhosis	rs1229984-?	1e-20	-	NR	-	0.0804 unit decrease	[0.065-0.095]	ADH1B	Low density lipoprotein cholesterol levels	low density lipoprotein cholesterol measurement	-	GCST010204	4:99318162	32154731	Ripatti P
rs1229984	Discovery_Cirrhosis	rs1229984-C	1e-07	(Japanese, Male)	0.27	-	0.034 unit increase	[0.022-0.046]	ADH1B	Body mass index	body mass index	-	GCST004904	4:99318162	28892062	Akiyama M
rs1229984	Discovery_Cirrhosis	rs1229984-T	2e-23	(EA)	0.071	-	0.0164 unit decrease	NR	ADH1B	Alcohol dependence	alcohol dependence measurement	-	GCST004711	4:99318162	24166409	Gelernter J
rs1229984	Discovery_Cirrhosis	rs1229984-?	2e-22	-	NR	-	-	-	ADH1B	Alcohol dependence	alcohol dependence measurement	-	GCST004711	4:99318162	24166409	Gelernter J
rs1229984	Discovery_Cirrhosis	rs1229984-G	2e-15	-	0.94	1.78987	-	-	ADH1B	Oral cavity and pharyngeal cancer	head and neck malignant neoplasia	-	GCST003857	4:99318162	27749845	Lesseur C
rs1229984	Discovery_Cirrhosis	rs1229984-G	9e-09	-	0.9401455463215125	1.83217	-	-	ADH1B	Oropharynx cancer	oropharynx cancer	-	GCST003859	4:99318162	27749845	Lesseur C
rs1229984	Discovery_Cirrhosis	rs1229984-G	1e-09	-	0.94	1.74368	-	NR	ADH1B	Oral cavity cancer	oral cavity cancer	-	GCST003858	4:99318162	27749845	Lesseur C
rs1229984	Discovery_Cirrhosis	rs1229984-C	1e-31	(EA)	0.971	6.5789475 (EA, German Sample)	-	NR	ADH1B	Alcohol dependence	alcohol dependence	-	GCST004712	4:99318162	24166409	Gelernter J
rs1229984	Discovery_Cirrhosis	rs1229984-T	1e-08	-	0.571	-	0.0079 unit increase	[0.0052-0.0106]	ADH1B	Blood urea nitrogen levels	blood urea nitrogen amount	-	GCST008062	4:99318162	31152163	Wuttke M
rs1229984	Discovery_Cirrhosis	rs1229984-?	1e-12	-	NR	-	-	-	ADH1B	Body mass index	body mass index	-	GCST007039	4:99318162	30595370	Kichaev G
rs1229984	Discovery_Cirrhosis	rs1229984-C	2e-173	-	0.98	-	0.246 unit increase	[0.23-0.26]	ADH1B	Alcohol consumption (drinks per week)	alcohol consumption quality	-	GCST008811	4:99318162	30679032	Brazel DM
rs1229984	Discovery_Cirrhosis	rs1229984-?	1e-49	-	NR	-	14.821 z score decrease	NR	ADH1B	Maximum habitual alcohol consumption	alcohol consumption quality	-	GCST008675	4:99318162	31151762	Gelernter J
rs1229984	Discovery_Cirrhosis	rs1229984-C	5e-47	(EA)	NR	-	0.3553 unit decrease	NR	ADH1B	Maximum habitual alcohol consumption	alcohol consumption quality	-	GCST008675	4:99318162	31151762	Gelernter J
rs1229984	Discovery_Cirrhosis	rs1229984-T	1e-20	-	0.94	1.56	-	[1.41-1.69]	ADH1B	Oral cavity and pharyngeal cancer	upper aerodigestive tract neoplasm	-	GCST001011	4:99318162	21437268	McKay JD
rs1229984	Discovery_Cirrhosis	rs1229984-?	3e-21	-	NR	2.35	-	[1.95-2.84]	ADH1B	Alcohol dependence	alcohol dependence	-	GCST001883	4:99318162	23456092	Park BL
rs1229984	Discovery_Cirrhosis	rs1229984-?	2e-08	-	0.03	-	-	-	ADH1B	Alcohol consumption	alcohol drinking	-	GCST002065	4:99318162	23743675	Kapoor M
rs1229984	Discovery_Cirrhosis	rs1229984-C	1e-10	-	0.974829	-	0.046019696 unit decrease	[0.032-0.06]	ADH1B	Immature fraction of reticulocytes	reticulocyte amount	-	GCST90002387	4:99318162	32888494	Vuckovic D
rs1229984	Discovery_Cirrhosis	rs1229984-C	6e-12	-	0.974791	-	0.048780907 unit decrease	[0.035-0.063]	ADH1B	High light scatter reticulocyte count	reticulocyte count	-	GCST90002385	4:99318162	32888494	Vuckovic D
rs1229984	Discovery_Cirrhosis	rs1229984-T	3e-32	(EA)	0.05	-	0.19 drinks per week decrease	[0.22-0.16]	ADH1B	Alcohol consumption (drinks per week)	alcohol consumption quality,alcohol drinking	-	GCST004405	4:99318162	28485404	Jorgenson E
rs1229984	Discovery_Cirrhosis	rs1229984-T	3e-06	(Hispanic/Latino, adjusted for lean body mass)	0.05	-	0.21 drinks per week decrease	[0.30-0.12]	ADH1B	Alcohol consumption (drinks per week)	alcohol consumption quality,alcohol drinking	-	GCST004405	4:99318162	28485404	Jorgenson E
rs1229984	Discovery_Cirrhosis	rs1229984-?	2e-20	(EA)	0.95	1.27	-	[1.19-1.35]	ADH1B	Alcohol consumption (drinkers vs non-drinkers)	alcohol consumption quality,alcohol drinking	-	GCST004404	4:99318162	28485404	Jorgenson E
rs1229984	Discovery_Cirrhosis	rs1229984-?	4e-07	(Hispanic/Latino)	0.93	1.39	-	[1.18-1.69]	ADH1B	Alcohol consumption (drinkers vs non-drinkers)	alcohol consumption quality,alcohol drinking	-	GCST004404	4:99318162	28485404	Jorgenson E
rs1229984	Discovery_Cirrhosis	rs1229984-?	3e-17	-	NR	-	-	-	ADH1B	Alcohol use disorder	alcohol use disorder measurement	-	GCST90102554	4:99318162	35094024	Zhou H
rs1229984	Discovery_Cirrhosis	rs1229984-?	1e-08	-	NR	-	0.0400974 unit increase	[0.026-0.054]	ADH1B	Body mass index	body mass index	-	GCST90435413	4:99318162	39134668	Shi S
rs1229984	Discovery_Cirrhosis	rs1229984-C	5e-17	-	NR	-	0.0292 unit increase	[0.022-0.036]	ADH1B	Body mass index	body mass index	-	GCST90018947	4:99318162	34594039	Sakaue S
rs1229984	Discovery_Cirrhosis	rs1229984-C	3e-16	-	NR	-	0.0296 unit decrease	[0.023-0.037]	ADH1B	Blood urea nitrogen levels	blood urea nitrogen amount	-	GCST90018948	4:99318162	34594039	Sakaue S
rs1229984	Discovery_Cirrhosis	rs1229984-C	5e-10	-	NR	-	0.0185 unit increase	[0.013-0.024]	ADH1B	Weight	body weight	-	GCST90018949	4:99318162	34594039	Sakaue S
rs1229984	Discovery_Cirrhosis	rs1229984-C	3e-52	-	0.977582	-	0.09422765 unit decrease	[0.082-0.107]	ADH1B	IGF 1 (UKB data field 30770)	IGF-1 measurement	-	GCST90468078	4:99318162	39789286	Loya H
rs1229984	Discovery_Cirrhosis	rs1229984-C	1e-09	-	NR	-	0.0225 unit increase	[0.015-0.03]	ADH1B	Gamma glutamyl transpeptidase	serum gamma-glutamyl transferase measurement	-	GCST90018954	4:99318162	34594039	Sakaue S
rs1229984	Discovery_Cirrhosis	rs1229984-T	8e-13	-	0.1986	-	0.0804 unit decrease	[0.058-0.102]	ADH1B	Ratio of saturated fatty acids to total fatty acids	fatty acid amount	-	GCST90302078	4:99318162	38448586	Karjalainen MK
rs1229984	Discovery_Cirrhosis	rs1229984-C	3e-12	-	0.977582	-	0.04795992 unit increase	[0.034-0.062]	ADH1B	Direct low density lipoprotein levels (UKB data field 30780)	low density lipoprotein cholesterol measurement	-	GCST90468080	4:99318162	39789286	Loya H
rs1229984	Discovery_Cirrhosis	rs1229984-C	2e-16	-	0.977582	-	0.048623737 unit increase	[0.036-0.061]	ADH1B	Mean corpuscular haemoglobin (UKB data field 30050)	mean corpuscular hemoglobin	-	GCST90468084	4:99318162	39789286	Loya H
rs1229984	Discovery_Cirrhosis	rs1229984-C	2e-09	-	0.756	-	5.968 z score increase	-	ADH1B	Estimated glomerular filtration rate (creatinine)	glomerular filtration rate	-	GCST90100220	4:99318162	35710981	Liu H
rs1229984	Discovery_Cirrhosis	rs1229984-C	4e-14	-	0.977582	-	0.044894766 unit increase	[0.033-0.057]	ADH1B	Mean corpuscular volume (UKB data field 30040)	erythrocyte volume	-	GCST90468086	4:99318162	39789286	Loya H
rs1229984	Discovery_Cirrhosis	rs1229984-T	3e-08	-	0.0271609	-	0.02304 unit decrease	[0.015-0.031]	ADH1B	Adult body size	body height	-	GCST010988	4:99318162	32376654	Richardson TG
rs1229984	Discovery_Cirrhosis	rs1229984-C	4e-56	-	NR	-	0.05 unit increase	[0.044-0.056]	ADH1B	Alcohol use disorder (consumption score)	alcohol consumption quality	-	GCST006718	4:99318162	30336701	Sanchez-Roige S
rs1229984	Discovery_Cirrhosis	rs1229984-C	1e-45	-	NR	-	0.04 unit increase	[NR]	ADH1B	Alcohol use disorder (dependence and problematic use scores)	alcohol dependence measurement	-	GCST006717	4:99318162	30336701	Sanchez-Roige S
rs1229984	Discovery_Cirrhosis	rs1229984-T	2e-09	-	0.05	0.8	-	[0.72-0.88]	ADH1B	Aerodigestive squamous cell cancer (pleiotropy)	upper aerodigestive tract neoplasm	-	GCST012213	4:99318162	33667223	Lesseur C
rs1229984	Discovery_Cirrhosis	rs1229984-C	2e-308	-	0.963	-	0.15053357 unit increase	[0.14-0.16]	ADH1B	Alcohol consumption (drinks per week)	alcohol consumption quality	-	GCST007461	4:99318162	30643251	Liu M
rs1229984	Discovery_Cirrhosis	rs1229984-?	2e-65	-	NR	-	0.592 unit decrease	[0.52-0.66]	ADH1B	Alcohol use disorder (consumption score)	alcohol use disorder measurement,longitudinal alcohol consumption measurement	-	GCST012336	4:99318162	33861876	Dao C
rs1229984	Discovery_Cirrhosis	rs1229984-C	3e-44	-	0.261191	2.0656	-	[1.865488484-2.287176659]	ADH1B	Esophageal cancer	esophageal carcinoma	-	GCST90013699	4:99318162	32514122	Ishigaki K
rs1229984	Discovery_Cirrhosis	rs1229984-C	4e-09	-	0.974824	-	0.042106487 unit decrease	[0.028-0.056]	ADH1B	Reticulocyte count	reticulocyte count	-	GCST90002405	4:99318162	32888494	Vuckovic D
rs1229984	Discovery_Cirrhosis	rs1229984-T	5e-23	-	0.02	1.75	-	[1.57-1.95]	ADH1B	Gout	gout	-	GCST012338	4:99318162	33832965	Sandoval-Plata G
rs1229984	Discovery_Cirrhosis	rs1229984-T	1e-15	-	0.03	1.49	-	[1.35-1.64]	ADH1B	Gout vs asymptomatic hyperuricemia	gout	-	GCST012339	4:99318162	33832965	Sandoval-Plata G
rs1229984	Discovery_Cirrhosis	rs1229984-C	3e-44	-	NR	2.14	-	-	ADH1B	Esophageal cancer	esophageal cancer	-	GCST90651060	4:99318162	37340002	Sato G
rs1229984	Discovery_Cirrhosis	rs1229984-?	6e-41	-	NR	1.96	-	-	ADH1B	Esophageal cancer	esophageal cancer	-	GCST90308755	4:99318162	37340002	Sato G
rs1229984	Discovery_Cirrhosis	rs1229984-C	1e-08	-	0.976316	-	0.0489634 unit increase	[0.031-0.067]	ADH1B	Total testosterone levels	testosterone measurement	-	GCST90012112	4:99318162	32042192	Ruth KS
rs1229984	Discovery_Cirrhosis	rs1229984-?	6e-39	-	NR	-	0.134 unit increase	[0.11-0.15]	ADH1B	Daily alcohol intake in rs671 GG genotype	alcohol consumption quality	carrier status	GCST90319891	4:99318162	38277453	Koyanagi YN
rs1229984	Discovery_Cirrhosis	rs1229984-?	2e-24	-	NR	-	1.14 increase	[1.11-1.17]	ADH1B	Alcohol drinking status in rs671 GG genotype	alcohol drinking	carrier status	GCST90319892	4:99318162	38277453	Koyanagi YN
rs1229984	Discovery_Cirrhosis	rs1229984-?	2e-73	-	NR	-	1.18 increase	[1.16-1.2]	ADH1B	Alcohol drinking status (ever drinker vs never drinker)	alcohol drinking	-	GCST90319890	4:99318162	38277453	Koyanagi YN
rs1229984	Discovery_Cirrhosis	rs1229984-?	3e-101	-	NR	-	0.243 unit increase	[0.22-0.26]	ADH1B	Daily alcohol intake in rs671 GA genotype	alcohol consumption quality	carrier status	GCST90319893	4:99318162	38277453	Koyanagi YN
rs1229984	Discovery_Cirrhosis	rs1229984-?	4e-86	-	NR	-	1.37 increase	[1.33-1.41]	ADH1B	Alcohol drinking status in rs671 GA genotype	alcohol drinking	carrier status	GCST90319894	4:99318162	38277453	Koyanagi YN
rs1229984	Discovery_Cirrhosis	rs1229984-?	3e-95	-	NR	-	-	-	ADH1B	Daily alcohol intake x rs671 interaction (2df)	carrier status,alcohol consumption quality	-	GCST90319895	4:99318162	38277453	Koyanagi YN
rs1229984	Discovery_Cirrhosis	rs1229984-?	7e-100	-	NR	-	-	-	ADH1B	Alcohol drinking status x rs671 interaction (2df)	carrier status,alcohol drinking	-	GCST90319896	4:99318162	38277453	Koyanagi YN
rs1229984	Discovery_Cirrhosis	rs1229984-?	6e-91	-	NR	-	0.168 unit increase	[0.15-0.18]	ADH1B	Daily alcohol intake	alcohol consumption quality	-	GCST90319889	4:99318162	38277453	Koyanagi YN
rs1229984	Discovery_Cirrhosis	rs1229984-T	4e-32	-	0.0274594	-	0.145346 unit decrease	[0.12-0.17]	ADH1B	Ratio of saturated fatty acids to total fatty acids	fatty acid amount	-	GCST90092981	4:99318162	35213538	Richardson TG
rs1229984	Discovery_Cirrhosis	rs1229984-C	2e-46	-	0.244616	-	0.71232766 unit increase	[0.61-0.81]	ADH1B	Esophageal cancer	esophageal carcinoma	-	GCST90018621	4:99318162	34594039	Sakaue S
rs1229984	Discovery_Cirrhosis	rs1229984-C	3e-45	-	NR	-	0.6715 unit increase	[0.58-0.76]	ADH1B	Esophageal cancer	esophageal carcinoma	-	GCST90018841	4:99318162	34594039	Sakaue S
rs1229984	Discovery_Cirrhosis	rs1229984-C	8e-36	-	0.977582	-	0.074083336 unit increase	[0.062-0.086]	ADH1B	Alkaline phosphatase (UKB data field 30610)	alkaline phosphatase measurement	-	GCST90468060	4:99318162	39789286	Loya H
rs1229984	Discovery_Cirrhosis	rs1229984-C	4e-12	-	0.977581	-	0.11636893 unit increase	[0.081-0.152]	ADH1B	Hypertension	hypertension	-	GCST90468135	4:99318162	39789286	Loya H
rs1229984	Discovery_Cirrhosis	rs1229984-C	4e-24	-	0.977582	-	0.066968545 unit decrease	[0.054-0.08]	ADH1B	Urea levels (UKB data field 30670)	serum urea amount	-	GCST90468108	4:99318162	39789286	Loya H
rs1229984	Discovery_Cirrhosis	rs1229984-C	2e-24	-	0.977582	-	0.0676485 unit increase	[0.054-0.081]	ADH1B	Total protein levels (UKB data field 30860)	total blood protein measurement	-	GCST90468105	4:99318162	39789286	Loya H
rs1229984	Discovery_Cirrhosis	rs1229984-C	1e-17	-	0.977582	-	0.048235252 unit decrease	[0.037-0.06]	ADH1B	Urate levels (UKB data field 30880)	urate measurement	-	GCST90468107	4:99318162	39789286	Loya H
rs1229984	Discovery_Cirrhosis	rs1229984-?	3e-14	-	NR	-	-	-	ADH1B	Non-HDL cholesterol levels	non-high density lipoprotein cholesterol measurement	-	GCST90239667	4:99318162	34887591	Graham SE
rs1229984	Discovery_Cirrhosis	rs1229984-C	5e-09	-	0.9745	-	0.065856 unit increase	[0.044-0.088]	ADH1B	Lager liking	taste liking measurement	-	GCST90094789	4:99318162	35585065	May-Wilson S
rs1229984	Discovery_Cirrhosis	rs1229984-C	5e-09	-	0.9745	-	0.065969 unit increase	[0.044-0.088]	ADH1B	Bitter ale liking	taste liking measurement	-	GCST90094705	4:99318162	35585065	May-Wilson S
rs1229984	Discovery_Cirrhosis	rs1229984-C	2e-42	-	0.9745	-	0.153736 unit increase	[0.13-0.18]	ADH1B	F-wine liking (derived food-liking factor)	taste liking measurement	-	GCST90094872	4:99318162	35585065	May-Wilson S
rs1229984	Discovery_Cirrhosis	rs1229984-C	3e-27	-	0.9745	-	0.425957 unit increase	[0.35-0.5]	ADH1B	Alcohol liking	taste liking measurement	-	GCST90094688	4:99318162	35585065	May-Wilson S
rs1229984	Discovery_Cirrhosis	rs1229984-C	6e-14	-	0.9745	-	0.322925 unit increase	[0.24-0.41]	ADH1B	F-coffee/alcohol liking (derived food-liking factor)	taste liking measurement	-	GCST90094737	4:99318162	35585065	May-Wilson S
rs1229984	Discovery_Cirrhosis	rs1229984-C	1e-15	-	0.977582	-	0.049993966 unit increase	[0.037-0.063]	ADH1B	Systolic blood pressure (UKB data field 4080)	systolic blood pressure	-	GCST90468179	4:99318162	39789286	Loya H
rs1229984	Discovery_Cirrhosis	rs1229984-G	4e-08	-	NR	0.5916	-	-	ADH1B	Oropharynx cancer and human papilloma virus 16 negative oropharyngeal cancer	human papilloma virus infection,oral cavity cancer	-	GCST90085701	4:99318162	34642315	Ferreiro-Iglesias A
rs1229984	Discovery_Cirrhosis	rs1229984-T	6e-19	-	0.0372	-	0.0693 unit increase	[0.054-0.085]	ADH1B	Serum urate levels	urate measurement	-	GCST90455669	4:99318162	39406924	Major TJ
rs1229984	Discovery_Cirrhosis	rs1229984-T	6e-10	-	NR	-	0.027376752 unit decrease	[0.019-0.036]	ADH1B	Systolic blood pressure (MTAG)	systolic blood pressure	-	GCST90449056	4:99318162	39537608	Koskeridis F
rs1229984	Discovery_Cirrhosis	rs1229984-?	1e-14	-	NR	-	-	-	ADH1B	Alanine aminotransferase levels	serum alanine aminotransferase amount	-	GCST90134472	4:99318162	35810165	Westerman KE
rs1229984	Discovery_Cirrhosis	rs1229984-?	2e-21	-	NR	-	-	-	ADH1B	Smoking and associated risk behaviours (confirmatory factor analysis Factor 6)	smoking behavior trait,risk-taking behaviour	-	GCST90309341	4:99318162	38965376	Carey CE
rs1229984	Discovery_Cirrhosis	rs1229984-?	4e-61	-	NR	-	-	-	ADH1B	Alcohol use and misuse (confirmatory factor analysis Factor 22)	alcohol use disorder measurement,alcohol consumption quality	-	GCST90309356	4:99318162	38965376	Carey CE
rs1229984	Discovery_Cirrhosis	rs1229984-T	8e-13	-	0.0274543	-	0.0893003 unit decrease	[0.065-0.114]	ADH1B	Phospholipids to total lipids ratio in large LDL	low density lipoprotein cholesterol measurement,phospholipids:total lipids ratio	-	GCST90092865	4:99318162	35213538	Richardson TG
rs1229984	Discovery_Cirrhosis	rs1229984-C	1e-12	-	NR	1.8277	-	[1.54676-2.15966]	ADH1B	Oropharyngeal or hypopharyngeal squamous cell carcinoma	pharynx cancer	-	GCST90428467	4:99318162	37706329	Chien HT
rs1229984	Discovery_Cirrhosis	rs1229984-T	3e-09	-	0.0274543	-	0.0746017 unit increase	[0.05-0.099]	ADH1B	Cholesteryl esters to total lipids ratio in large LDL	low density lipoprotein cholesterol measurement,cholesteryl esters:total lipids ratio	-	GCST90092859	4:99318162	35213538	Richardson TG
rs1229984	Discovery_Cirrhosis	rs1229984-?	5e-09	-	NR	-	-	-	ADH1B	Alcohol dependence	alcohol dependence	-	GCST008284	4:99318162	31090166	Lai D
rs1229984	Discovery_Cirrhosis	rs1229984-?	4e-10	-	NR	-	-	-	ADH1B	Alcohol dependence symptom count	alcohol dependence measurement	-	GCST008283	4:99318162	31090166	Lai D
rs1229984	Discovery_Cirrhosis	rs1229984-?	1e-09	-	NR	-	-	-	ADH1B	Alcohol dependence (tolerance)	alcohol dependence measurement	-	GCST008285	4:99318162	31090166	Lai D
rs1229984	Discovery_Cirrhosis	rs1229984-?	1e-17	-	NR	-	-	-	ADH1B	Alcohol dependence (desire to cut drinking)	alcohol dependence measurement	-	GCST008288	4:99318162	31090166	Lai D
rs1229984	Discovery_Cirrhosis	rs1229984-C	2e-140	-	0.9725	-	0.0821 unit increase	[0.076-0.089]	ADH1B	Bitter alcoholic beverage consumption	bitter alcoholic beverage consumption measurement	-	GCST008522	4:99318162	31046077	Zhong VW
rs1229984	Discovery_Cirrhosis	rs1229984-C	4e-16	(Latino)	0.938	-	0.349 unit increase	[0.26-0.43]	ADH1B	Alcohol use disorder (consumption score)	alcohol use disorder measurement,longitudinal alcohol consumption measurement	-	GCST008258	4:99318162	30940813	Kranzler HR
rs1229984	Discovery_Cirrhosis	rs1229984-C	5e-74	(EA)	0.97	1.742	-	[1.68-1.8]	ADH1B	Alcohol use disorder	alcohol use disorder measurement,alcohol dependence	-	GCST008259	4:99318162	30940813	Kranzler HR
rs1229984	Discovery_Cirrhosis	rs1229984-C	6e-17	(Latino)	0.938	1.7746	-	[1.64-1.91]	ADH1B	Alcohol use disorder	alcohol use disorder measurement,alcohol dependence	-	GCST008259	4:99318162	30940813	Kranzler HR
rs1229984	Discovery_Cirrhosis	rs1229984-C	5e-85	-	0.969	-	19.54 z score increase	NR	ADH1B	Alcohol use disorder	alcohol use disorder measurement,alcohol dependence	-	GCST008259	4:99318162	30940813	Kranzler HR
rs1229984	Discovery_Cirrhosis	rs1229984-C	5e-102	(EA)	0.97	-	0.3402 unit increase	[0.31-0.37]	ADH1B	Alcohol use disorder (consumption score)	alcohol use disorder measurement,longitudinal alcohol consumption measurement	-	GCST008258	4:99318162	30940813	Kranzler HR
rs1229984	Discovery_Cirrhosis	rs1229984-C	1e-19	(AA)	0.989	-	0.412 unit increase	[0.32-0.5]	ADH1B	Alcohol use disorder (consumption score)	alcohol use disorder measurement,longitudinal alcohol consumption measurement	-	GCST008258	4:99318162	30940813	Kranzler HR
rs1229984	Discovery_Cirrhosis	rs1229984-C	4e-133	-	0.97	-	24.56 z score increase	NR	ADH1B	Alcohol use disorder (consumption score)	alcohol use disorder measurement,longitudinal alcohol consumption measurement	-	GCST008258	4:99318162	30940813	Kranzler HR
rs1229984	Discovery_Cirrhosis	rs1229984-T	2e-09	-	0.96	-	0.1 unit increase	-	ADH1B	Ideal cardiovascular health score (clinical and behavioral)	clinical and behavioural ideal cardiovascular health	-	GCST90132287	4:99318162	35613103	Huang RDL
rs1229984	Discovery_Cirrhosis	rs1229984-C	7e-44	-	0.973767	-	0.18700103 unit decrease	[0.16-0.22]	ADH1B	VCAN protein levels	versican core protein measurement	-	GCST90471032	4:99318162	39789286	Loya H
rs1229984	Discovery_Cirrhosis	rs1229984-T	1e-22	-	0.0445	-	0.5206 unit increase	[0.42-0.62]	ADH1B	Relative fat intake	fat intake measurement	-	GCST90032649	4:99318162	34426670	Merino J
rs1229984	Discovery_Cirrhosis	rs1229984-A	3e-14	-	0.5963	-	0.0728 unit decrease	[0.054-0.092]	ADH1B	Relative protein intake	protein intake measurement	-	GCST90032650	4:99318162	34426670	Merino J
rs1229984	Discovery_Cirrhosis	rs1229984-T	2e-14	-	0.0264666	-	0.012214 unit decrease	[0.009-0.0154]	ADH1B	Liver enzyme levels (gamma-glutamyl transferase)	serum gamma-glutamyl transferase measurement	-	GCST90013407	4:99318162	33972514	Pazoki R
rs1229984	Discovery_Cirrhosis	rs1229984-?	1e-20	-	NR	-	0.0608682 unit increase	[0.048-0.074]	ADH1B	Systolic blood pressure	systolic blood pressure	-	GCST90435415	4:99318162	39134668	Shi S
rs1229984	Discovery_Cirrhosis	rs1229984-C	1e-26	-	0.973767	-	0.19406165 unit increase	[0.16-0.23]	ADH1B	ADH1B protein levels	level of all-trans-retinol dehydrogenase [NAD(+)] ADH1B in blood	-	GCST90468243	4:99318162	39789286	Loya H
rs1229984	Discovery_Cirrhosis	rs1229984-T	6e-09	-	NR	-	0.03446 unit decrease	[0.023-0.046]	ADH1B	Body mass index (MTAG)	body mass index	-	GCST90179150	4:99318162	36376304	Koskeridis F
rs1229984	Discovery_Cirrhosis	rs1229984-C	4.94065645841247e-324	-	0.87	-	0.0822 unit increase	[0.078-0.086]	ADH1B	Drinks per week	alcohol consumption quality	-	GCST90243989	4:99318162	36477530	Saunders GRB
rs1229984	Discovery_Cirrhosis	rs1229984-T	3e-09	-	NR	-	0.046518 unit decrease	[0.031-0.062]	ADH1B	LDL (standard GWA)	low density lipoprotein cholesterol measurement	-	GCST90267272	4:99318162	37106081	Schoeler T
rs1229984	Discovery_Cirrhosis	rs1229984-?	2e-09	-	NR	-	5.98 z score increase	-	ADH1B	Body composition (MOSTest)	body composition measurement	-	GCST90267367	4:99318162	36402844	van der Meer D
rs1229984	Discovery_Cirrhosis	rs1229984-T	9e-14	-	0.03	-	7.45 z score decrease	-	ADH1B	Liver proton density fat fraction	liver fat measurement	-	GCST90267352	4:99318162	36402844	van der Meer D
rs1229984	Discovery_Cirrhosis	rs1229984-T	3e-08	-	NR	-	0.03207 unit decrease	[0.021-0.043]	ADH1B	C-reactive protein levels (MTAG)	C-reactive protein measurement	-	GCST90179146	4:99318162	36376304	Koskeridis F
rs1229984	Discovery_Cirrhosis	rs1229984-T	4e-248	-	0.025062	-	0.226432 unit decrease	[0.21-0.24]	ADH1B	Alcohol consumption (drinks per month) (UKB data field 1578, 4424)	alcohol consumption quality	-	GCST90132992	4:99318162	32193382	Cole JB
rs1229984	Discovery_Cirrhosis	rs1229984-C	3e-16	-	0.973767	-	0.11897481 unit decrease	[0.088-0.15]	ADH1B	SERPINA12 protein levels	serpin A12 measurement	-	GCST90470581	4:99318162	39789286	Loya H
rs1229984	Discovery_Cirrhosis	rs1229984-T	1e-09	-	0.2295	-	0.0569 unit decrease	[0.039-0.075]	ADH1B	Atrial fibrillation	atrial fibrillation	-	GCST90624411	4:99318162	40645996	Yuan S
rs1229984	Discovery_Cirrhosis	rs1229984-?	5e-12	-	NR	-	-	-	ADH1B	Risk-taking behavior (multivariate analysis)	risk-taking behaviour	-	GCST90239693	4:99318162	36324656	Baselmans B
rs1229984	Discovery_Cirrhosis	rs1229984-T	3e-19	-	NR	-	-	-	ADH1B	Saturated fatty acids to total fatty acids percentage	saturated fatty acids to total fatty acids percentage	-	GCST90502684	4:99318162	40545721	Sun Y
rs1229984	Discovery_Cirrhosis	rs1229984-T	2e-24	-	NR	-	-	-	ADH1B	Saturated fatty acids to total fatty acids percentage	saturated fatty acids to total fatty acids percentage	-	GCST90502701	4:99318162	40545721	Sun Y
rs1229984	Discovery_Cirrhosis	rs1229984-T	4e-12	-	NR	-	-	-	ADH1B	Saturated fatty acids to total fatty acids percentage	saturated fatty acids to total fatty acids percentage	-	GCST90502700	4:99318162	40545721	Sun Y
rs1229984	Discovery_Cirrhosis	rs1229984-T	3e-22	-	NR	-	-	-	ADH1B	Saturated fatty acids to total fatty acids percentage	saturated fatty acids to total fatty acids percentage	-	GCST90502697	4:99318162	40545721	Sun Y
rs1229984	Discovery_Cirrhosis	rs1229984-T	4e-10	-	NR	-	-	-	ADH1B	Polyunsaturated fatty acids to saturated fatty acids ratio	fatty acid amount	-	GCST90502581	4:99318162	40545721	Sun Y
rs1229984	Discovery_Cirrhosis	rs1229984-T	1e-12	-	NR	-	-	-	ADH1B	Polyunsaturated fatty acids to saturated fatty acids ratio	fatty acid amount	-	GCST90502597	4:99318162	40545721	Sun Y
rs1229984	Discovery_Cirrhosis	rs1229984-T	6e-31	-	0.031	-	0.34922126 unit increase	[0.29-0.41]	ADH1B	X-24422 levels	X-24422 measurement	-	GCST90245748	4:99318162	36357675	Surendran P
rs1229984	Discovery_Cirrhosis	rs1229984-T	1e-13	-	0.0312	-	0.2193142 unit increase	[0.16-0.28]	ADH1B	X-12127 levels	X-12127 measurement	-	GCST90245528	4:99318162	36357675	Surendran P
rs1229984	Discovery_Cirrhosis	rs1229984-C	4e-17	(EA)	NR	-	0.5111 unit increase	[0.39-0.63]	ADH1B	Pulse pressure	pulse pressure measurement	-	GCST90310296	4:99318162	38689001	Keaton JM
rs1229984	Discovery_Cirrhosis	rs1229984-C	9e-10	-	0.82814	-	-	-	ADH1B	Type 2 diabetes	type 2 diabetes mellitus	-	GCST90492734	4:99318162	38374256	Suzuki K
rs1229984	Discovery_Cirrhosis	rs1229984-?	1e-11	-	NR	-	-	-	ADH1B	Cancer of larynx, pharynx, nasal cavities (PheCode 149)	oropharynx cancer	-	GCST90651238	4:99318162	40465716	Liu TY
rs1229984	Discovery_Cirrhosis	rs1229984-?	3e-14	-	NR	-	0.285 unit decrease	[0.21-0.36]	ADH1B	Alcoholic liver damage (PheCode 317.11)	alcoholic liver disease	-	GCST90651116	4:99318162	40465716	Liu TY
rs1229984	Discovery_Cirrhosis	rs1229984-?	4e-31	-	NR	-	-	-	ADH1B	Cancer of esophagus (PheCode 150)	esophageal cancer	-	GCST90651166	4:99318162	40465716	Liu TY
rs1229984	Discovery_Cirrhosis	rs1229984-?	2e-31	-	NR	-	-	-	ADH1B	Cancer of hypopharynx (PheCode 149.3)	hypopharyngeal carcinoma	-	GCST90651165	4:99318162	40465716	Liu TY
rs1229984	Discovery_Cirrhosis	rs1229984-T	1e-10	-	NR	-	-	-	ADH1B	Total fatty acid levels	fatty acid amount	-	GCST90502727	4:99318162	40545721	Sun Y
rs1229984	Discovery_Cirrhosis	rs1229984-T	2e-12	-	0.04085	-	0.04233 unit increase	[0.031-0.054]	ADH1B	Blood urea nitrogen (BUN, maximum, inv-norm transformed)	blood urea nitrogen amount	-	GCST90479524	4:99318162	39024449	Verma A
rs1229984	Discovery_Cirrhosis	rs1229984-T	2e-27	-	0.04083	-	0.06864 unit increase	[0.056-0.081]	ADH1B	Blood urea nitrogen (BUN, mean, inv-norm transformed)	blood urea nitrogen amount	-	GCST90479525	4:99318162	39024449	Verma A
rs1229984	Discovery_Cirrhosis	rs1229984-T	2e-11	-	0.04084	-	0.05394 unit decrease	[0.038-0.07]	ADH1B	Body mass index (BMI, maximum, inv-normal transformed)	body mass index	-	GCST90479521	4:99318162	39024449	Verma A
rs1229984	Discovery_Cirrhosis	rs1229984-T	6e-10	-	NR	-	-	-	ADH1B	Polyunsaturated fatty acids to saturated fatty acids ratio	fatty acid amount	-	GCST90502580	4:99318162	40545721	Sun Y
rs1229984	Discovery_Cirrhosis	rs1229984-T	4e-38	-	0.04083	-	0.08168 unit increase	[0.069-0.094]	ADH1B	Blood urea nitrogen (BUN, minimum, inv-norm transformed)	blood urea nitrogen amount	-	GCST90479526	4:99318162	39024449	Verma A
rs1229984	Discovery_Cirrhosis	rs1229984-T	2e-30	-	0.04	-	0.07819 unit increase	[0.065-0.092]	ADH1B	chloride (mean, inv-norm transformed)	chloride amount	-	GCST90479540	4:99318162	39024449	Verma A
rs1229984	Discovery_Cirrhosis	rs1229984-T	9e-27	-	NR	-	-	-	ADH1B	Polyunsaturated fatty acid levels	polyunsaturated fatty acid measurement	-	GCST90502623	4:99318162	40545721	Sun Y
rs1229984	Discovery_Cirrhosis	rs1229984-T	8e-36	-	0.04001	-	0.08305 unit increase	[0.07-0.096]	ADH1B	chloride (minimum, inv-norm transformed)	chloride amount	-	GCST90479541	4:99318162	39024449	Verma A
rs1229984	Discovery_Cirrhosis	rs1229984-T	7e-11	-	NR	-	-	-	ADH1B	Polyunsaturated fatty acid levels	polyunsaturated fatty acid measurement	-	GCST90502622	4:99318162	40545721	Sun Y
rs1229984	Discovery_Cirrhosis	rs1229984-C	2e-157	-	0.9273	-	0.139142 unit increase	[0.13-0.15]	ADH1B	Drinks per week	alcohol consumption quality	-	GCST90243982	4:99318162	36477530	Saunders GRB
rs1229984	Discovery_Cirrhosis	rs1229984-C	5e-63	-	0.2878	-	0.0653 unit increase	[0.058-0.073]	ADH1B	Drinks per week	alcohol consumption quality	-	GCST90243983	4:99318162	36477530	Saunders GRB
rs1229984	Discovery_Cirrhosis	rs1229984-C	6e-284	-	0.973	-	0.193 unit increase	[0.18-0.2]	ADH1B	Drinks per week	alcohol consumption quality	-	GCST90243984	4:99318162	36477530	Saunders GRB
rs1229984	Discovery_Cirrhosis	rs1229984-?	2e-182	-	NR	-	0.2214 unit decrease	[0.21-0.24]	ADH1B	Problematic alcohol use (MTAG)	alcohol consumption quality	-	GCST90244189	4:99318162	36301540	Deak JD
rs1229984	Discovery_Cirrhosis	rs1229984-?	3e-176	-	NR	-	0.19434102 unit decrease	[0.18-0.21]	ADH1B	Maximum habitual alcohol consumption (MTAG)	alcohol consumption quality	-	GCST90244188	4:99318162	36301540	Deak JD
rs1229984	Discovery_Cirrhosis	rs1229984-?	2e-101	-	NR	-	-	-	ADH1B	Maximum habitual alcohol consumption	alcohol consumption quality	-	GCST90244185	4:99318162	36301540	Deak JD
rs1229984	Discovery_Cirrhosis	rs1229984-?	3e-101	-	NR	-	-	-	ADH1B	Maximum habitual alcohol consumption	alcohol consumption quality	-	GCST90244186	4:99318162	36301540	Deak JD
rs1229984	Discovery_Cirrhosis	rs1229984-T	2e-20	-	0.0267934	-	0.134744 unit decrease	[0.11-0.16]	ADH1B	Saturated fatty acids to total fatty acids percentage (UKB data field 23455)	saturated fatty acids to total fatty acids percentage	-	GCST90269552	4:99318162	36764567	Davyson E
rs1229984	Discovery_Cirrhosis	rs1229984-?	2e-08	-	NR	-	-	-	ADH1B	Multi-trait sum score	complex trait	-	GCST90270119	4:99318162	37277458	Vosberg DE
rs1229984	Discovery_Cirrhosis	rs1229984-T	5e-10	-	0.0248886	-	0.039 unit increase	[0.027-0.051]	ADH1B	Serum 25-Hydroxyvitamin D levels (conditioned on BMI)	vitamin D amount	-	GCST90000616	4:99318162	32242144	Revez JA
rs1229984	Discovery_Cirrhosis	rs1229984-T	3e-08	-	NR	-	0.927 unit decrease	[0.66-1.2]	ADH1B	Systolic blood pressure	systolic blood pressure	-	GCST90310304	4:99318162	39548300	Teixeira SK
rs1229984	Discovery_Cirrhosis	rs1229984-?	4e-68	-	NR	-	-	-	ADH1B	Problematic alcohol use	alcohol use disorder measurement	-	GCST90274727	4:99318162	37250466	Hatoum AS
rs1229984	Discovery_Cirrhosis	rs1229984-T	2e-11	-	NR	-	0.0400103 unit decrease	[0.028-0.052]	ADH1B	Body mass index	body mass index	-	GCST90301650	4:99318162	37280435	Hawkes G
rs1229984	Discovery_Cirrhosis	rs1229984-T	7e-173	-	0.03662	-	0.5775 unit decrease	[0.54-0.62]	ADH1B	Alcohol use disorder (consumption score)	alcohol consumption quality	-	GCST90301664	4:99318162	37282553	Kember RL
rs1229984	Discovery_Cirrhosis	rs1229984-T	1e-131	-	0.03662	0.5576	-	[0.51-0.6]	ADH1B	Alcohol use disorder	alcohol use disorder measurement	-	GCST90301660	4:99318162	37282553	Kember RL
rs1229984	Discovery_Cirrhosis	rs1229984-T	5e-37	-	0.0654	0.5666	-	[0.48-0.65]	ADH1B	Alcohol use disorder	alcohol use disorder measurement	-	GCST90301662	4:99318162	37282553	Kember RL
rs1229984	Discovery_Cirrhosis	rs1229984-T	7e-229	-	0.0337	-	32.299 z score decrease	-	ADH1B	Alcohol use disorder (consumption score)	alcohol consumption quality	-	GCST90301663	4:99318162	37282553	Kember RL
rs1229984	Discovery_Cirrhosis	rs1229984-T	7e-162	-	0.0338	-	27.11 z-score decrease	-	ADH1B	Alcohol use disorder	alcohol use disorder measurement	-	GCST90301659	4:99318162	37282553	Kember RL
rs1229984	Discovery_Cirrhosis	rs1229984-T	3e-50	-	0.0654	-	0.7686 unit decrease	[0.67-0.87]	ADH1B	Alcohol use disorder (consumption score)	alcohol consumption quality	-	GCST90301666	4:99318162	37282553	Kember RL
rs1229984	Discovery_Cirrhosis	rs1229984-C	1e-11	-	0.9587	-	0.252 unit increase	[0.18-0.32]	ADH1B	Metabolite levels (hexadecanedioate; hexadecanedioate (C16-DC))	hexadecanedioate measurement	-	GCST90299640	4:99318162	37253714	Feofanova EV
rs1229984	Discovery_Cirrhosis	rs1229984-C	3e-12	-	0.9588	-	0.267 unit increase	[0.19-0.34]	ADH1B	Metabolite levels (octadecanedioate; octadecanedioate (C18-DC))	octadecanedioate measurement	-	GCST90299730	4:99318162	37253714	Feofanova EV
rs1229984	Discovery_Cirrhosis	rs1229984-T	3e-16	-	NR	-	0.0132 unit decrease	[0.01-0.016]	ADH1B	Gamma glutamyl transferase levels	serum gamma-glutamyl transferase measurement	-	GCST90428730	4:99318162	38632349	Ghouse J
rs1229984	Discovery_Cirrhosis	rs1229984-T	6e-16	-	0.0255	-	0.88558203 mmHg decrease	[0.67-1.1]	ADH1B	Systolic blood pressure	systolic blood pressure	-	GCST90292477	4:99318162	33230300	Surendran P
rs1229984	Discovery_Cirrhosis	rs1229984-T	9e-15	-	0.0258	-	0.8607134 mmHg decrease	[0.64-1.08]	ADH1B	Systolic blood pressure	systolic blood pressure	-	GCST90000062	4:99318162	33230300	Surendran P
rs1229984	Discovery_Cirrhosis	rs1229984-T	3e-24	-	0.0258	-	0.756563 mmHg decrease	[0.61-0.9]	ADH1B	Pulse pressure	pulse pressure measurement	-	GCST90000061	4:99318162	33230300	Surendran P
rs1229984	Discovery_Cirrhosis	rs1229984-T	3e-25	-	0.0254	-	0.7580625 mmHg decrease	[0.61-0.9]	ADH1B	Pulse pressure	pulse pressure measurement	-	GCST90292476	4:99318162	33230300	Surendran P
rs1229984	Discovery_Cirrhosis	rs1229984-C	6e-11	-	0.95	-	6.56 z score increase	-	ADH1B	Nonalcoholic fatty liver disease	non-alcoholic fatty liver disease	-	GCST90271622	4:99318162	37709864	Chen Y
rs1229984	Discovery_Cirrhosis	rs1229984-T	1e-11	-	0.0267919	-	0.099785 unit decrease	[0.071-0.129]	ADH1B	Phospholipids to total lipids in large LDL percentage (UKB data field 23614)	phospholipids:total lipids ratio	-	GCST90269711	4:99318162	36764567	Davyson E
rs1229984	Discovery_Cirrhosis	rs1229984-C	3e-16	-	NR	-	0.0391 unit increase	[0.03-0.049]	ADH1B	Body mass index	body mass index	-	GCST90255621	4:99318162	36581621	Huang J
rs1229984	Discovery_Cirrhosis	rs1229984-C	2e-11	(EA)	NR	-	0.5988 unit increase	[0.42-0.77]	ADH1B	Systolic blood pressure	systolic blood pressure	-	GCST90310294	4:99318162	38689001	Keaton JM
rs1229984	Discovery_Cirrhosis	rs1229984-T	7e-12	-	NR	-	0.0625 unit increase	[0.045-0.08]	ADH1B	Serum urate levels	urate measurement	-	GCST90319906	4:99318162	38658550	Cho C
rs1229984	Discovery_Cirrhosis	rs1229984-?	2e-09	-	NR	-	0.37 unit decrease	[0.25-0.49]	ADH1B	Body fat percentage (adjusted for testosterone and SHBG)	body fat percentage	-	GCST90432179	4:99318162	37867527	Roshandel D
rs1229984	Discovery_Cirrhosis	rs1229984-T	3e-11	-	NR	-	-	-	ADH1B	Monounsaturated fatty acids to total fatty acids percentage	fatty acid amount	-	GCST90502051	4:99318162	40545721	Sun Y
rs1229984	Discovery_Cirrhosis	rs1229984-T	3e-17	-	0.04062	-	0.06721 unit decrease	[0.052-0.083]	ADH1B	mean corpuscular hemoglobin (MCH, mean, inv-norm transformed)	mean corpuscular hemoglobin concentration	-	GCST90479673	4:99318162	39024449	Verma A
rs1229984	Discovery_Cirrhosis	rs1229984-T	3e-21	-	0.04063	-	0.0738 unit decrease	[0.059-0.089]	ADH1B	mean corpuscular volume (MCV, maximum, inv-norm transformed)	erythrocyte volume	-	GCST90479675	4:99318162	39024449	Verma A
rs1229984	Discovery_Cirrhosis	rs1229984-T	7e-27	-	0.04062	-	0.08518 unit decrease	[0.07-0.101]	ADH1B	mean corpuscular hemoglobin (MCH, maximum, inv-norm transformed)	mean corpuscular hemoglobin concentration	-	GCST90479672	4:99318162	39024449	Verma A
rs1229984	Discovery_Cirrhosis	rs1229984-T	1e-14	-	0.04063	-	0.06041 unit decrease	[0.045-0.076]	ADH1B	mean corpuscular volume (MCV, mean, inv-norm transformed)	erythrocyte volume	-	GCST90479676	4:99318162	39024449	Verma A
rs1229984	Discovery_Cirrhosis	rs1229984-T	3e-12	-	0.03794	-	0.06896 unit increase	[0.05-0.088]	ADH1B	magnesium (Mg, minimum, inv-norm transformed)	magnesium measurement	-	GCST90479680	4:99318162	39024449	Verma A
rs1229984	Discovery_Cirrhosis	rs1229984-T	3e-12	-	0.04153	-	0.054 unit decrease	[0.039-0.069]	ADH1B	monocyte (fraction, maximum, inv-norm transformed)	monocyte count	-	GCST90479704	4:99318162	39024449	Verma A
rs1229984	Discovery_Cirrhosis	rs1229984-T	2e-10	-	NR	-	-	-	ADH1B	Saturated fatty acids to total fatty acids percentage	saturated fatty acids to total fatty acids percentage	-	GCST90502696	4:99318162	40545721	Sun Y
rs1229984	Discovery_Cirrhosis	rs1229984-T	9e-28	-	NR	-	-	-	ADH1B	Saturated fatty acids to total fatty acids percentage	saturated fatty acids to total fatty acids percentage	-	GCST90502685	4:99318162	40545721	Sun Y
rs1229984	Discovery_Cirrhosis	rs1229984-T	5e-15	-	0.04126	-	0.05245 unit decrease	[0.039-0.066]	ADH1B	estimated glomerular filtration rate (eGFR, mean, inv-norm transformed)	glomerular filtration rate	-	GCST90479599	4:99318162	39024449	Verma A
rs1229984	Discovery_Cirrhosis	rs1229984-T	6e-15	-	NR	-	-	-	ADH1B	Monounsaturated fatty acid levels	fatty acid amount	-	GCST90502038	4:99318162	40545721	Sun Y
rs1229984	Discovery_Cirrhosis	rs1229984-T	4e-18	-	0.04126	-	0.05765 unit decrease	[0.045-0.071]	ADH1B	estimated glomerular filtration rate (eGFR, maximum, inv-norm transformed)	glomerular filtration rate	-	GCST90479598	4:99318162	39024449	Verma A
rs1229984	Discovery_Cirrhosis	rs1229984-T	1e-17	-	0.04085	-	0.05638 unit increase	[0.044-0.069]	ADH1B	creatinine (mean, inv-norm transformed)	serum creatinine amount	-	GCST90479562	4:99318162	39024449	Verma A
rs1229984	Discovery_Cirrhosis	rs1229984-T	1e-22	-	0.04085	-	0.06429 unit increase	[0.051-0.077]	ADH1B	creatinine (minimum, inv-norm transformed)	serum creatinine amount	-	GCST90479563	4:99318162	39024449	Verma A
rs1229984	Discovery_Cirrhosis	rs1229984-T	8e-30	-	0.03593	-	0.08093 unit increase	[0.067-0.095]	ADH1B	red blood cell count (RBC, maximum, inv-norm transformed)	erythrocyte count	-	GCST90476345	4:99318162	39024449	Verma A
rs1229984	Discovery_Cirrhosis	rs1229984-T	2e-31	-	0.03591	-	0.07914 unit increase	[0.066-0.092]	ADH1B	sodium (minimum, inv-norm transformed)	sodium measurement	-	GCST90476397	4:99318162	39024449	Verma A
rs1229984	Discovery_Cirrhosis	rs1229984-T	2e-11	-	0.03696	-	0.1685 unit increase	[0.12-0.22]	ADH1B	Takes medication for gout?	drug use measurement,gout	-	GCST90476382	4:99318162	39024449	Verma A
rs1229984	Discovery_Cirrhosis	rs1229984-T	3e-13	-	0.03696	-	0.151 unit increase	[0.11-0.19]	ADH1B	Gout (PheCode 274.1)	gout	-	GCST90476379	4:99318162	39024449	Verma A
rs1229984	Discovery_Cirrhosis	rs1229984-T	4e-13	-	0.03594	-	0.05049 unit decrease	[0.037-0.064]	ADH1B	heart rate (HR, maximum, inv-normal transformed)	heart rate	-	GCST90476334	4:99318162	39024449	Verma A
rs1229984	Discovery_Cirrhosis	rs1229984-T	2e-35	-	0.03591	-	0.08683 unit increase	[0.073-0.101]	ADH1B	Sodium (mean, inv-norm transformed)	sodium measurement	-	GCST90476395	4:99318162	39024449	Verma A
rs1229984	Discovery_Cirrhosis	rs1229984-T	9e-30	-	0.03594	-	0.077 unit increase	[0.064-0.09]	ADH1B	red blood cell count (RBC, minimum, inv-norm transformed)	erythrocyte count	-	GCST90476353	4:99318162	39024449	Verma A
rs1229984	Discovery_Cirrhosis	rs1229984-T	8e-36	-	NR	-	-	-	ADH1B	Polyunsaturated fatty acid levels	polyunsaturated fatty acid measurement	-	GCST90502142	4:99318162	40545721	Sun Y
rs1229984	Discovery_Cirrhosis	rs1229984-T	7e-40	-	0.03594	-	0.09269 unit increase	[0.079-0.106]	ADH1B	red blood cell count (RBC, mean, inv-norm transformed)	erythrocyte count	-	GCST90476349	4:99318162	39024449	Verma A
rs1229984	Discovery_Cirrhosis	rs1229984-T	9e-10	-	NR	-	-	-	ADH1B	Linoleic acid to total fatty acids percentage	fatty acid amount	-	GCST90502017	4:99318162	40545721	Sun Y
rs1229984	Discovery_Cirrhosis	rs1229984-T	1e-25	-	NR	-	-	-	ADH1B	Linoleic acid levels	linoleic acid measurement	-	GCST90502012	4:99318162	40545721	Sun Y
rs1229984	Discovery_Cirrhosis	rs1229984-T	5e-13	-	0.04084	-	0.05145 unit decrease	[0.038-0.065]	ADH1B	Glucose (fasting status unknown, mean, inv-norm transformed)	glucose measurement	-	GCST90479626	4:99318162	39024449	Verma A
rs1229984	Discovery_Cirrhosis	rs1229984-T	3e-13	-	0.04085	-	0.05063 unit decrease	[0.037-0.064]	ADH1B	Glucose (fasting status unknown, maximum, inv-norm transformed)	glucose measurement	-	GCST90479625	4:99318162	39024449	Verma A
rs1229984	Discovery_Cirrhosis	rs1229984-T	2e-13	-	0.03648	-	0.1154 unit decrease	[0.083-0.148]	ADH1B	Disorders of fluid, electrolyte, and acid-based balance (PheCode 276)	disorder of acid-base balance	-	GCST90475749	4:99318162	39024449	Verma A
rs1229984	Discovery_Cirrhosis	rs1229984-T	4e-15	-	0.03659	-	0.1416 unit decrease	[0.1-0.18]	ADH1B	Electrolyte imbalance (PheCode 276.1)	Abnormal blood ion concentration	-	GCST90475750	4:99318162	39024449	Verma A
rs1229984	Discovery_Cirrhosis	rs1229984-T	5e-20	-	0.0366	-	0.3372 unit decrease	[0.27-0.41]	ADH1B	Hyposmolality and/or hyponatremia (PheCode 276.12)	Hyponatremia,blood osmolality	-	GCST90475751	4:99318162	39024449	Verma A
rs1229984	Discovery_Cirrhosis	rs1229984-T	1e-11	-	0.03642	-	0.07439 unit decrease	[0.05-0.099]	ADH1B	Obesity (PheCode 278.1)	obesity	-	GCST90475762	4:99318162	39024449	Verma A
rs1229984	Discovery_Cirrhosis	rs1229984-T	2e-11	-	0.03633	-	0.0746 unit decrease	[0.05-0.099]	ADH1B	Overweight, obesity and other hyperalimentation (PheCode 278)	overnutrition,obesity	-	GCST90475759	4:99318162	39024449	Verma A
rs1229984	Discovery_Cirrhosis	rs1229984-T	5e-11	-	NR	-	-	-	ADH1B	Monounsaturated fatty acids to total fatty acids percentage	fatty acid amount	-	GCST90502049	4:99318162	40545721	Sun Y
rs1229984	Discovery_Cirrhosis	rs1229984-T	2e-18	-	NR	-	-	-	ADH1B	Polyunsaturated fatty acids to saturated fatty acids ratio	fatty acid amount	-	GCST90502160	4:99318162	40545721	Sun Y
rs1229984	Discovery_Cirrhosis	rs1229984-T	9e-10	-	NR	-	-	-	ADH1B	Polyunsaturated fatty acids to saturated fatty acids ratio	fatty acid amount	-	GCST90502166	4:99318162	40545721	Sun Y
rs1229984	Discovery_Cirrhosis	rs1229984-T	2e-22	-	0.03595	-	0.06454 unit decrease	[0.052-0.078]	ADH1B	systolic blood pressure (SBP, maximum, inv-normal transformed)	systolic blood pressure	-	GCST90476400	4:99318162	39024449	Verma A
rs1229984	Discovery_Cirrhosis	rs1229984-T	2e-14	-	0.03594	-	0.05284 unit decrease	[0.039-0.066]	ADH1B	systolic blood pressure (SBP, mean, inv-normal transformed)	systolic blood pressure	-	GCST90476403	4:99318162	39024449	Verma A
rs1229984	Discovery_Cirrhosis	rs1229984-T	5e-29	-	NR	-	-	-	ADH1B	Omega-6 fatty acid levels	omega-6 polyunsaturated fatty acid measurement	-	GCST90502103	4:99318162	40545721	Sun Y
rs1229984	Discovery_Cirrhosis	rs1229984-T	1e-11	-	0.03594	-	0.05058 unit decrease	[0.036-0.065]	ADH1B	Weight (minimum, inv-normal transformed)	body weight	-	GCST90476466	4:99318162	39024449	Verma A
rs1229984	Discovery_Cirrhosis	rs1229984-T	2e-11	-	NR	-	-	-	ADH1B	Monounsaturated fatty acid levels	fatty acid amount	-	GCST90502363	4:99318162	40545721	Sun Y
rs1229984	Discovery_Cirrhosis	rs1229984-T	3e-14	-	0.03648	-	0.06476 unit decrease	[0.048-0.081]	ADH1B	What is your weight? (pounds, inv-normal transformed)	body weight	-	GCST90476469	4:99318162	39024449	Verma A
rs1229984	Discovery_Cirrhosis	rs1229984-T	1e-09	-	NR	-	-	-	ADH1B	Monounsaturated fatty acids to total fatty acids percentage	fatty acid amount	-	GCST90502385	4:99318162	40545721	Sun Y
rs1229984	Discovery_Cirrhosis	rs1229984-T	1e-30	-	NR	-	-	-	ADH1B	Saturated fatty acids to total fatty acids percentage	saturated fatty acids to total fatty acids percentage	-	GCST90502205	4:99318162	40545721	Sun Y
rs1229984	Discovery_Cirrhosis	rs1229984-T	1e-29	-	0.03594	-	0.08792 unit decrease	[0.073-0.103]	ADH1B	Weight (maximum, inv-normal transformed)	body weight	-	GCST90476460	4:99318162	39024449	Verma A
rs1229984	Discovery_Cirrhosis	rs1229984-T	1e-23	-	0.03594	-	0.07727 unit decrease	[0.062-0.092]	ADH1B	Weight (mean, inv-normal transformed)	body weight	-	GCST90476463	4:99318162	39024449	Verma A
rs1229984	Discovery_Cirrhosis	rs1229984-T	2e-18	-	NR	-	-	-	ADH1B	Polyunsaturated fatty acids to saturated fatty acids ratio	fatty acid amount	-	GCST90502168	4:99318162	40545721	Sun Y
rs1229984	Discovery_Cirrhosis	rs1229984-T	1e-13	-	NR	-	-	-	ADH1B	Total fatty acid levels	fatty acid amount	-	GCST90502220	4:99318162	40545721	Sun Y
rs1229984	Discovery_Cirrhosis	rs1229984-T	3e-08	-	NR	-	-	-	ADH1B	Monounsaturated fatty acids to total fatty acids percentage	fatty acid amount	-	GCST90502389	4:99318162	40545721	Sun Y
rs1229984	Discovery_Cirrhosis	rs1229984-T	8e-23	-	0.0373	-	0.1504 unit increase	[0.12-0.18]	ADH1B	Do you drink alcohol?	alcohol drinking	-	GCST90476471	4:99318162	39024449	Verma A
rs1229984	Discovery_Cirrhosis	rs1229984-T	2e-14	-	0.04204	-	0.1333 unit decrease	[0.1-0.16]	ADH1B	Electrolyte imbalance (PheCode 276.1)	Abnormal blood ion concentration	-	GCST90479945	4:99318162	39024449	Verma A
rs1229984	Discovery_Cirrhosis	rs1229984-T	2e-13	-	0.04198	-	0.1139 unit decrease	[0.087-0.141]	ADH1B	Disorders of fluid, electrolyte, and acid-based balance (PheCode 276)	disorder of acid-base balance	-	GCST90479947	4:99318162	39024449	Verma A
rs1229984	Discovery_Cirrhosis	rs1229984-T	2e-23	-	0.03448	-	0.3353 unit decrease	[0.29-0.38]	ADH1B	Hyposmolality and/or hyponatremia (PheCode 276.12)	Hyponatremia,blood osmolality	-	GCST90479942	4:99318162	39024449	Verma A
rs1229984	Discovery_Cirrhosis	rs1229984-T	6e-65	-	0.06652	-	0.5707 unit decrease	[0.51-0.64]	ADH1B	Alcohol-related disorders (PheCode 317)	alcohol-related disorders	-	GCST90476517	4:99318162	39024449	Verma A
rs1229984	Discovery_Cirrhosis	rs1229984-T	6e-239	-	0.03669	-	0.61 unit decrease	[0.57-0.65]	ADH1B	Alcohol-related disorders (PheCode 317)	alcohol-related disorders	-	GCST90476520	4:99318162	39024449	Verma A
rs1229984	Discovery_Cirrhosis	rs1229984-T	1e-48	-	0.06699	-	0.5666 unit decrease	[0.49-0.64]	ADH1B	Alcoholism (PheCode 317.1)	Addictive alcohol use	-	GCST90476521	4:99318162	39024449	Verma A
rs1229984	Discovery_Cirrhosis	rs1229984-T	8e-185	-	0.03684	-	0.6512 unit decrease	[0.61-0.7]	ADH1B	Alcoholism (PheCode 317.1)	Addictive alcohol use	-	GCST90476523	4:99318162	39024449	Verma A
rs1229984	Discovery_Cirrhosis	rs1229984-T	3e-14	-	0.06641	-	0.7726 unit decrease	[0.58-0.97]	ADH1B	Alcoholic liver damage (PheCode 317.11)	alcoholic liver disease	-	GCST90476524	4:99318162	39024449	Verma A
rs1229984	Discovery_Cirrhosis	rs1229984-T	1e-32	-	0.03645	-	0.7875 unit decrease	[0.66-0.91]	ADH1B	Alcoholic liver damage (PheCode 317.11)	alcoholic liver disease	-	GCST90476526	4:99318162	39024449	Verma A
rs1229984	Discovery_Cirrhosis	rs1229984-T	3e-09	-	NR	-	-	-	ADH1B	Linoleic acid levels	linoleic acid measurement	-	GCST90502310	4:99318162	40545721	Sun Y
rs1229984	Discovery_Cirrhosis	rs1229984-T	7e-19	-	NR	-	-	-	ADH1B	Linoleic acid levels	linoleic acid measurement	-	GCST90502311	4:99318162	40545721	Sun Y
rs1229984	Discovery_Cirrhosis	rs1229984-T	2e-35	-	NR	-	-	-	ADH1B	Saturated fatty acids to total fatty acids percentage	saturated fatty acids to total fatty acids percentage	-	GCST90502207	4:99318162	40545721	Sun Y
rs1229984	Discovery_Cirrhosis	rs1229984-T	2e-45	-	NR	-	-	-	ADH1B	Saturated fatty acids to total fatty acids percentage	saturated fatty acids to total fatty acids percentage	-	GCST90502199	4:99318162	40545721	Sun Y
rs1229984	Discovery_Cirrhosis	rs1229984-T	2e-12	-	0.0657	-	0.09024 unit decrease	[0.065-0.115]	ADH1B	Aspartate aminotransferase (AST, maximum, inv-norm transformed)	aspartate aminotransferase to alanine aminotransferase ratio	-	GCST90475116	4:99318162	39024449	Verma A
rs1229984	Discovery_Cirrhosis	rs1229984-T	4e-11	-	0.06569	-	0.08491 unit decrease	[0.06-0.11]	ADH1B	Aspartate aminotransferase (AST, mean, inv-norm transformed)	aspartate aminotransferase to alanine aminotransferase ratio	-	GCST90475119	4:99318162	39024449	Verma A
rs1229984	Discovery_Cirrhosis	rs1229984-T	1e-12	-	0.03595	-	0.04817 unit decrease	[0.035-0.062]	ADH1B	diastolic blood pressure (DBP, maximum, inv-normal transformed)	diastolic blood pressure	-	GCST90475252	4:99318162	39024449	Verma A
rs1229984	Discovery_Cirrhosis	rs1229984-T	1e-24	-	0.03594	-	0.06961 unit decrease	[0.056-0.083]	ADH1B	estimated glomerular filtration rate (eGFR, maximum, inv-norm transformed)	glomerular filtration rate	-	GCST90475280	4:99318162	39024449	Verma A
rs1229984	Discovery_Cirrhosis	rs1229984-T	1e-14	-	0.03592	-	0.05431 unit increase	[0.04-0.068]	ADH1B	hematocrit (mean, inv-norm transformed)	hematocrit	-	GCST90475341	4:99318162	39024449	Verma A
rs1229984	Discovery_Cirrhosis	rs1229984-T	3e-13	-	0.03592	-	0.05043 unit increase	[0.037-0.064]	ADH1B	hematocrit (minimum, inv-norm transformed)	hematocrit	-	GCST90475344	4:99318162	39024449	Verma A
rs1229984	Discovery_Cirrhosis	rs1229984-T	2e-23	-	NR	-	-	-	ADH1B	Omega-6 fatty acid levels	omega-6 polyunsaturated fatty acid measurement	-	GCST90502519	4:99318162	40545721	Sun Y
rs1229984	Discovery_Cirrhosis	rs1229984-T	3e-08	-	NR	-	-	-	ADH1B	Omega-6 fatty acid levels	omega-6 polyunsaturated fatty acid measurement	-	GCST90502518	4:99318162	40545721	Sun Y
rs1229984	Discovery_Cirrhosis	rs1229984-T	1e-50	-	0.03592	-	0.09922 unit increase	[0.086-0.112]	ADH1B	Blood urea nitrogen (BUN, minimum, inv-norm transformed)	blood urea nitrogen amount	-	GCST90475168	4:99318162	39024449	Verma A
rs1229984	Discovery_Cirrhosis	rs1229984-T	1e-12	-	0.06532	-	0.08657 unit increase	[0.063-0.11]	ADH1B	chloride (minimum, inv-norm transformed)	chloride amount	-	GCST90475195	4:99318162	39024449	Verma A
rs1229984	Discovery_Cirrhosis	rs1229984-T	4e-44	-	0.03586	-	0.09998 unit increase	[0.086-0.114]	ADH1B	chloride (mean, inv-norm transformed)	chloride amount	-	GCST90475194	4:99318162	39024449	Verma A
rs1229984	Discovery_Cirrhosis	rs1229984-T	2e-11	-	0.03589	-	0.04501 unit increase	[0.032-0.058]	ADH1B	creatinine (maximum, inv-norm transformed)	serum creatinine amount	-	GCST90475226	4:99318162	39024449	Verma A
rs1229984	Discovery_Cirrhosis	rs1229984-T	4e-17	-	0.03593	-	0.05854 unit decrease	[0.045-0.072]	ADH1B	Glucose (fasting status unknown, maximum, inv-norm transformed)	glucose measurement	-	GCST90475329	4:99318162	39024449	Verma A
rs1229984	Discovery_Cirrhosis	rs1229984-T	1e-22	-	0.03593	-	0.06572 unit decrease	[0.053-0.079]	ADH1B	estimated glomerular filtration rate (eGFR, mean, inv-norm transformed)	glomerular filtration rate	-	GCST90475282	4:99318162	39024449	Verma A
rs1229984	Discovery_Cirrhosis	rs1229984-T	2e-19	-	0.03593	-	0.06422 unit decrease	[0.05-0.078]	ADH1B	Glucose (fasting status unknown, mean, inv-norm transformed)	glucose measurement	-	GCST90475332	4:99318162	39024449	Verma A
rs1229984	Discovery_Cirrhosis	rs1229984-T	1e-70	-	0.03592	-	0.1335 unit decrease	[0.12-0.15]	ADH1B	mean corpuscular hemoglobin (MCH, maximum, inv-norm transformed)	mean corpuscular hemoglobin concentration	-	GCST90475442	4:99318162	39024449	Verma A
rs1229984	Discovery_Cirrhosis	rs1229984-T	3e-16	-	0.04047	-	0.05374 unit decrease	[0.041-0.067]	ADH1B	Aspartate aminotransferase (AST, maximum, inv-norm transformed)	aspartate aminotransferase to alanine aminotransferase ratio	-	GCST90479509	4:99318162	39024449	Verma A
rs1229984	Discovery_Cirrhosis	rs1229984-T	1e-49	-	0.03592	-	0.1127 unit decrease	[0.098-0.128]	ADH1B	mean corpuscular hemoglobin (MCH, mean, inv-norm transformed)	mean corpuscular hemoglobin concentration	-	GCST90475446	4:99318162	39024449	Verma A
rs1229984	Discovery_Cirrhosis	rs1229984-T	8e-37	-	0.03592	-	0.09361 unit decrease	[0.079-0.108]	ADH1B	mean corpuscular volume (MCV, mean, inv-norm transformed)	erythrocyte volume	-	GCST90475470	4:99318162	39024449	Verma A
rs1229984	Discovery_Cirrhosis	rs1229984-T	4e-18	-	0.03592	-	0.06111 unit decrease	[0.047-0.075]	ADH1B	mean corpuscular hemoglobin concentration (MCHC, maximum, inv-norm transformed)	mean corpuscular hemoglobin concentration	-	GCST90475454	4:99318162	39024449	Verma A
rs1229984	Discovery_Cirrhosis	rs1229984-T	8e-49	-	0.03593	-	0.1086 unit decrease	[0.094-0.123]	ADH1B	mean corpuscular volume (MCV, maximum, inv-norm transformed)	erythrocyte volume	-	GCST90475466	4:99318162	39024449	Verma A
rs1229984	Discovery_Cirrhosis	rs1229984-T	7e-24	-	0.03592	-	0.0767 unit decrease	[0.062-0.092]	ADH1B	mean corpuscular hemoglobin (MCH, minimum, inv-norm transformed)	mean corpuscular hemoglobin concentration	-	GCST90475450	4:99318162	39024449	Verma A
rs1229984	Discovery_Cirrhosis	rs1229984-T	3e-11	-	0.03592	-	0.04757 unit decrease	[0.034-0.062]	ADH1B	mean corpuscular hemoglobin concentration (MCHC, mean, inv-norm transformed)	mean corpuscular hemoglobin concentration	-	GCST90475458	4:99318162	39024449	Verma A
rs1229984	Discovery_Cirrhosis	rs1229984-T	5e-14	-	0.03517	-	0.08317 unit increase	[0.062-0.105]	ADH1B	magnesium (Mg, minimum, inv-norm transformed)	magnesium measurement	-	GCST90475482	4:99318162	39024449	Verma A
rs1229984	Discovery_Cirrhosis	rs1229984-T	3e-12	-	0.03517	-	0.07801 unit increase	[0.056-0.1]	ADH1B	magnesium (Mg, mean, inv-norm transformed)	magnesium measurement	-	GCST90475480	4:99318162	39024449	Verma A
rs1229984	Discovery_Cirrhosis	rs1229984-T	1e-21	-	0.03595	-	0.05945 unit increase	[0.047-0.072]	ADH1B	Blood urea nitrogen (BUN, maximum, inv-norm transformed)	blood urea nitrogen amount	-	GCST90475162	4:99318162	39024449	Verma A
rs1229984	Discovery_Cirrhosis	rs1229984-T	2e-31	-	0.0359	-	0.08002 unit increase	[0.067-0.093]	ADH1B	creatinine (minimum, inv-norm transformed)	serum creatinine amount	-	GCST90475232	4:99318162	39024449	Verma A
rs1229984	Discovery_Cirrhosis	rs1229984-T	5e-17	-	0.03586	-	0.05743 unit increase	[0.044-0.071]	ADH1B	chloride (maximum, inv-norm transformed)	chloride amount	-	GCST90475192	4:99318162	39024449	Verma A
rs1229984	Discovery_Cirrhosis	rs1229984-T	9e-44	-	0.03587	-	0.09799 unit increase	[0.084-0.112]	ADH1B	chloride (minimum, inv-norm transformed)	chloride amount	-	GCST90475197	4:99318162	39024449	Verma A
rs1229984	Discovery_Cirrhosis	rs1229984-T	4e-26	-	0.0359	-	0.07182 unit increase	[0.059-0.085]	ADH1B	creatinine (mean, inv-norm transformed)	serum creatinine amount	-	GCST90475229	4:99318162	39024449	Verma A
rs1229984	Discovery_Cirrhosis	rs1229984-T	4e-22	-	0.03593	-	0.07577 unit decrease	[0.06-0.091]	ADH1B	Body mass index (BMI, mean, inv-normal transformed)	body mass index	-	GCST90475156	4:99318162	39024449	Verma A
rs1229984	Discovery_Cirrhosis	rs1229984-T	6e-19	-	0.06576	-	0.1004 unit increase	[0.078-0.123]	ADH1B	Blood urea nitrogen (BUN, minimum, inv-norm transformed)	blood urea nitrogen amount	-	GCST90475166	4:99318162	39024449	Verma A
rs1229984	Discovery_Cirrhosis	rs1229984-T	2e-44	-	0.03592	-	0.08957 unit increase	[0.077-0.102]	ADH1B	Blood urea nitrogen (BUN, mean, inv-norm transformed)	blood urea nitrogen amount	-	GCST90475165	4:99318162	39024449	Verma A
rs1229984	Discovery_Cirrhosis	rs1229984-T	4e-21	-	0.04065	-	0.06292 unit increase	[0.05-0.076]	ADH1B	red blood cell count (RBC, minimum, inv-norm transformed)	erythrocyte count	-	GCST90480670	4:99318162	39024449	Verma A
rs1229984	Discovery_Cirrhosis	rs1229984-T	1e-21	-	0.04065	-	0.06816 unit increase	[0.054-0.082]	ADH1B	red blood cell count (RBC, mean, inv-norm transformed)	erythrocyte count	-	GCST90480669	4:99318162	39024449	Verma A
rs1229984	Discovery_Cirrhosis	rs1229984-T	5e-14	-	0.04088	-	0.04969 unit decrease	[0.037-0.063]	ADH1B	systolic blood pressure (SBP, maximum, inv-normal transformed)	systolic blood pressure	-	GCST90480705	4:99318162	39024449	Verma A
rs1229984	Discovery_Cirrhosis	rs1229984-T	1e-13	-	0.04064	-	0.05414 unit increase	[0.04-0.068]	ADH1B	red blood cell count (RBC, maximum, inv-norm transformed)	erythrocyte count	-	GCST90480668	4:99318162	39024449	Verma A
rs1229984	Discovery_Cirrhosis	rs1229984-T	2e-26	-	0.0408	-	0.06655 unit increase	[0.054-0.079]	ADH1B	sodium (minimum, inv-norm transformed)	sodium measurement	-	GCST90480704	4:99318162	39024449	Verma A
rs1229984	Discovery_Cirrhosis	rs1229984-T	5e-27	-	0.0408	-	0.07116 unit increase	[0.058-0.084]	ADH1B	Sodium (mean, inv-norm transformed)	sodium measurement	-	GCST90480703	4:99318162	39024449	Verma A
rs1229984	Discovery_Cirrhosis	rs1229984-T	3e-13	-	0.04087	-	0.04864 unit decrease	[0.036-0.062]	ADH1B	heart rate (HR, maximum, inv-normal transformed)	heart rate	-	GCST90480665	4:99318162	39024449	Verma A
rs1229984	Discovery_Cirrhosis	rs1229984-T	2e-28	-	0.03593	-	0.08743 unit decrease	[0.072-0.103]	ADH1B	Body mass index (BMI, maximum, inv-normal transformed)	body mass index	-	GCST90475153	4:99318162	39024449	Verma A
rs1229984	Discovery_Cirrhosis	rs1229984-T	5e-220	-	0.04182	-	0.5412 unit decrease	[0.52-0.56]	ADH1B	Alcohol-related disorders (PheCode 317)	alcohol-related disorders	-	GCST90480768	4:99318162	39024449	Verma A
rs1229984	Discovery_Cirrhosis	rs1229984-T	8e-183	-	0.04206	-	0.5676 unit decrease	[0.55-0.59]	ADH1B	Alcoholism (PheCode 317.1)	Addictive alcohol use	-	GCST90480767	4:99318162	39024449	Verma A
rs1229984	Discovery_Cirrhosis	rs1229984-T	3e-21	-	0.04131	-	0.1512 unit increase	[0.12-0.19]	ADH1B	Do you drink alcohol?	alcohol drinking	-	GCST90480730	4:99318162	39024449	Verma A
rs1229984	Discovery_Cirrhosis	rs1229984-T	3e-11	-	0.04122	-	0.09884 unit decrease	[0.073-0.125]	ADH1B	Hypertension (PheCode 401)	hypertension	-	GCST90480128	4:99318162	39024449	Verma A
rs1229984	Discovery_Cirrhosis	rs1229984-T	3e-11	-	0.04121	-	0.09903 unit decrease	[0.073-0.125]	ADH1B	Essential hypertension (PheCode 401.1)	essential hypertension	-	GCST90480125	4:99318162	39024449	Verma A
rs1229984	Discovery_Cirrhosis	rs1229984-T	3e-48	-	0.03439	-	0.777 unit decrease	[0.73-0.82]	ADH1B	Alcoholic liver damage (PheCode 317.11)	alcoholic liver disease	-	GCST90480766	4:99318162	39024449	Verma A
rs1229984	Discovery_Cirrhosis	rs1229984-C	6e-12	-	NR	-	0.0559 unit increase	[0.04-0.072]	ADH1B	Serum albumin levels	serum albumin amount	-	GCST90019493	4:99318162	33462484	Sinnott-Armstrong N
rs1229984	Discovery_Cirrhosis	rs1229984-C	1e-24	-	NR	-	0.0797 unit increase	[0.064-0.095]	ADH1B	Serum alkaline phosphatase levels	alkaline phosphatase measurement	-	GCST90019494	4:99318162	33462484	Sinnott-Armstrong N
rs1229984	Discovery_Cirrhosis	rs1229984-C	3e-32	-	NR	-	0.0921 unit decrease	[0.077-0.107]	ADH1B	Insulin-like growth factor 1 levels	IGF-1 measurement	-	GCST90019511	4:99318162	33462484	Sinnott-Armstrong N
rs1229984	Discovery_Cirrhosis	rs1229984-C	1e-16	-	NR	-	0.0645 unit increase	[0.049-0.08]	ADH1B	Total cholesterol levels	total cholesterol measurement	-	GCST90019501	4:99318162	33462484	Sinnott-Armstrong N
rs1229984	Discovery_Cirrhosis	rs1229984-C	3e-23	-	NR	-	0.0774 unit increase	[0.062-0.093]	ADH1B	Low density lipoprotein cholesterol levels	low density lipoprotein cholesterol measurement	-	GCST90019512	4:99318162	33462484	Sinnott-Armstrong N
rs1229984	Discovery_Cirrhosis	rs1229984-C	1e-17	-	NR	-	0.0697 unit increase	[0.054-0.086]	ADH1B	Serum total protein levels	blood protein amount	-	GCST90019522	4:99318162	33462484	Sinnott-Armstrong N
rs1229984	Discovery_Cirrhosis	rs1229984-C	3e-13	-	NR	-	0.0567 unit increase	[0.041-0.072]	ADH1B	Apolipoprotein B levels	apolipoprotein B measurement	-	GCST90019496	4:99318162	33462484	Sinnott-Armstrong N
rs1229984	Discovery_Cirrhosis	rs1229984-C	5e-19	-	NR	-	0.0694 unit decrease	[0.054-0.085]	ADH1B	Urate levels	urate measurement	-	GCST90019524	4:99318162	33462484	Sinnott-Armstrong N
rs1229984	Discovery_Cirrhosis	rs1229984-C	2e-23	-	NR	-	0.0775 unit decrease	[0.062-0.093]	ADH1B	Urea levels	serum urea amount	-	GCST90019525	4:99318162	33462484	Sinnott-Armstrong N
rs1229984	Discovery_Cirrhosis	rs1229984-C	1e-09	-	NR	-	0.0482 unit decrease	[0.033-0.064]	ADH1B	Urinary sodium excretion	sodium measurement	-	GCST90019519	4:99318162	33462484	Sinnott-Armstrong N
rs1229984	Discovery_Cirrhosis	rs1229984-C	4e-09	-	NR	-	0.0469 unit decrease	[0.031-0.063]	ADH1B	Vitamin D levels	vitamin D amount	-	GCST90019526	4:99318162	33462484	Sinnott-Armstrong N
rs188247550	Discovery_Cirrhosis	rs188247550-C	9e-37	-	0.986885	-	0.120683 unit increase	[0.1-0.14]	SUGP1	LDL cholesterol levels	low density lipoprotein cholesterol measurement	-	GCST010245	19:19285807	32203549	Richardson TG
rs188247550	Discovery_Cirrhosis	rs188247550-C	2e-48	-	0.986883	-	0.133886 unit increase	[0.12-0.15]	SUGP1	Triglyceride levels	triglyceride measurement	-	GCST010244	19:19285807	32203549	Richardson TG
rs188247550	Discovery_Cirrhosis	rs188247550-C	2e-28	-	0.986903	-	0.104507 unit increase	[0.086-0.123]	SUGP1	Apolipoprotein B levels	apolipoprotein B measurement	-	GCST010243	19:19285807	32203549	Richardson TG
rs188247550	Discovery_Cirrhosis	rs188247550-T	5e-06	-	0.0195	1.15	-	[1.08-1.22]	SUGP1	Type 2 diabetes	type 2 diabetes mellitus	-	GCST009379	19:19285807	30297969	Mahajan A
rs188247550	Discovery_Cirrhosis	rs188247550-T	2e-46	-	0.0134429	-	0.13097511 unit decrease	[0.11-0.15]	SUGP1	Cholesterol levels (UKB data field 30690)	total cholesterol measurement	-	GCST90468066	19:19285807	39789286	Loya H
rs188247550	Discovery_Cirrhosis	rs188247550-T	4e-15	-	0.0134429	-	0.06684479 unit increase	[0.049-0.084]	SUGP1	Aspartate aminotransferase levels (UKB data field 30650)	aspartate aminotransferase measurement	-	GCST90468063	19:19285807	39789286	Loya H
rs188247550	Discovery_Cirrhosis	rs188247550-T	2e-29	-	0.0135701	-	0.25788134 unit increase	[0.21-0.31]	SUGP1	CTSO protein levels	cathepsin O measurement	-	GCST90468915	19:19285807	39789286	Loya H
rs188247550	Discovery_Cirrhosis	rs188247550-T	7e-14	-	0.0135701	-	0.1692849 unit increase	[0.12-0.22]	SUGP1	DPP7 protein levels	dipeptidyl peptidase 2 measurement	-	GCST90469035	19:19285807	39789286	Loya H
rs188247550	Discovery_Cirrhosis	rs188247550-T	2e-39	-	0.0134429	-	0.1230117 unit decrease	[0.1-0.14]	SUGP1	Direct low density lipoprotein levels (UKB data field 30780)	low density lipoprotein cholesterol measurement	-	GCST90468080	19:19285807	39789286	Loya H
rs188247550	Discovery_Cirrhosis	rs188247550-T	2e-18	-	0.0135701	-	0.2005382 unit increase	[0.15-0.25]	SUGP1	CTSZ protein levels	cathepsin Z measurement	-	GCST90468918	19:19285807	39789286	Loya H
rs188247550	Discovery_Cirrhosis	rs188247550-T	8e-23	-	0.0135701	-	0.22409405 unit increase	[0.18-0.27]	SUGP1	CREG1 protein levels	protein CREG1 measurement	-	GCST90468857	19:19285807	39789286	Loya H
rs188247550	Discovery_Cirrhosis	rs188247550-C	1e-18	-	0.9867	-	0.1519 unit increase	[0.12-0.18]	SUGP1	Triglyceride to HDL cholesterol ratio	triglyceride:HDL cholesterol ratio	-	GCST90295950	19:19285807	38200128	Oliveri A
rs188247550	Discovery_Cirrhosis	rs188247550-T	2e-09	-	0.013185	-	0.061953656 unit decrease	[0.042-0.082]	SUGP1	Platelet count	platelet count	-	GCST90002402	19:19285807	32888494	Vuckovic D
rs188247550	Discovery_Cirrhosis	rs188247550-C	5e-21	-	0.9868	-	0.1352 unit increase	[0.11-0.16]	SUGP1	Triglyceride to HDL cholesterol ratio	triglyceride:HDL cholesterol ratio	-	GCST90295949	19:19285807	38200128	Oliveri A
rs188247550	Discovery_Cirrhosis	rs188247550-C	8e-08	-	0.9869	-	0.0895 unit increase	[0.061-0.118]	SUGP1	Triglyceride to HDL cholesterol ratio	triglyceride:HDL cholesterol ratio	-	GCST90295951	19:19285807	38200128	Oliveri A
rs188247550	Discovery_Cirrhosis	rs188247550-T	3e-12	-	NR	-	1.7863 unit increase	[1.28-2.29]	SUGP1	Hepatic cancer	liver neoplasm	-	GCST90018858	19:19285807	34594039	Sakaue S
rs188247550	Discovery_Cirrhosis	rs188247550-T	2e-31	-	0.0134429	-	0.09319788 unit decrease	[0.077-0.11]	SUGP1	Alkaline phosphatase (UKB data field 30610)	alkaline phosphatase measurement	-	GCST90468060	19:19285807	39789286	Loya H
rs188247550	Discovery_Cirrhosis	rs188247550-T	4e-45	-	0.0134429	-	0.11804841 unit decrease	[0.1-0.14]	SUGP1	Triglyceride levels (UKB data field 30870)	triglyceride measurement	-	GCST90468106	19:19285807	39789286	Loya H
rs188247550	Discovery_Cirrhosis	rs188247550-T	2e-19	-	0.0134429	-	0.071841024 unit decrease	[0.055-0.088]	SUGP1	Platelet crit (UKB data field 30090)	platelet crit	-	GCST90468096	19:19285807	39789286	Loya H
rs188247550	Discovery_Cirrhosis	rs188247550-T	6e-19	-	0.0134429	-	0.06963722 unit decrease	[0.053-0.086]	SUGP1	Platelet count (UKB data field 30080)	platelet count	-	GCST90468095	19:19285807	39789286	Loya H
rs188247550	Discovery_Cirrhosis	rs188247550-?	1e-26	(conditional)	NR	-	0.357 % increase	NR	SUGP1	Percent liver fat	liver fat measurement	-	GCST90016673	19:19285807	34128465	Liu Y
rs188247550	Discovery_Cirrhosis	rs188247550-T	4e-28	-	NR	-	0.06662 unit decrease	[0.055-0.079]	SUGP1	Low-density lipoprotein levels (MTAG)	low density lipoprotein cholesterol measurement	-	GCST90179148	19:19285807	36376304	Koskeridis F
rs188247550	Discovery_Cirrhosis	rs188247550-T	6e-30	-	NR	-	0.12296 unit decrease	[0.1-0.14]	SUGP1	Triglyceride levels (MTAG)	triglyceride measurement	-	GCST90179149	19:19285807	36376304	Koskeridis F
rs188247550	Discovery_Cirrhosis	rs188247550-T	7e-12	-	0.0135701	-	0.16749586 unit increase	[0.12-0.22]	SUGP1	TPP1 protein levels	level of tripeptidyl-peptidase 1 in blood	-	GCST90470946	19:19285807	39789286	Loya H
rs188247550	Discovery_Cirrhosis	rs188247550-T	4e-14	-	0.0135701	-	0.16052198 unit increase	[0.11-0.21]	SUGP1	GUSB protein levels	level of beta-glucuronidase in blood	-	GCST90469421	19:19285807	39789286	Loya H
rs188247550	Discovery_Cirrhosis	rs188247550-T	6e-13	-	0.0135701	-	0.15769406 unit increase	[0.11-0.21]	SUGP1	PLA2G15 protein levels	level of phospholipase A2 group XV in blood	-	GCST90470245	19:19285807	39789286	Loya H
rs188247550	Discovery_Cirrhosis	rs188247550-T	2e-16	-	NR	-	-	-	SUGP1	Saturated fatty acids levels	saturated fatty acids measurement	-	GCST90502659	19:19285807	40545721	Sun Y
rs188247550	Discovery_Cirrhosis	rs188247550-T	5e-28	-	NR	-	-	-	SUGP1	Polyunsaturated fatty acid levels	polyunsaturated fatty acid measurement	-	GCST90502619	19:19285807	40545721	Sun Y
rs188247550	Discovery_Cirrhosis	rs188247550-T	4e-12	-	NR	-	-	-	SUGP1	Polyunsaturated fatty acid levels	polyunsaturated fatty acid measurement	-	GCST90502623	19:19285807	40545721	Sun Y
rs188247550	Discovery_Cirrhosis	rs188247550-T	5e-23	-	NR	-	-	-	SUGP1	Total fatty acid levels	fatty acid amount	-	GCST90502711	19:19285807	40545721	Sun Y
rs188247550	Discovery_Cirrhosis	rs188247550-T	4e-08	-	0.011246	-	0.08226 unit decrease	[0.053-0.112]	SUGP1	Cholesterol percentage of total lipids in small low-density lipoprotein	cholesterol in small LDL measurement	-	GCST90454490	19:19285807	40307439	Yuan F
rs188247550	Discovery_Cirrhosis	rs188247550-T	2e-13	-	NR	-	-	-	SUGP1	Degree of unsaturation	degree of unsaturation measurement	-	GCST90502753	19:19285807	40545721	Sun Y
rs188247550	Discovery_Cirrhosis	rs188247550-T	3e-22	-	NR	-	-	-	SUGP1	Total fatty acid levels	fatty acid amount	-	GCST90502723	19:19285807	40545721	Sun Y
rs188247550	Discovery_Cirrhosis	rs188247550-T	2e-10	-	NR	-	-	-	SUGP1	Polyunsaturated fatty acid levels	polyunsaturated fatty acid measurement	-	GCST90502622	19:19285807	40545721	Sun Y
rs188247550	Discovery_Cirrhosis	rs188247550-T	2e-27	-	NR	-	-	-	SUGP1	Polyunsaturated fatty acid levels	polyunsaturated fatty acid measurement	-	GCST90502607	19:19285807	40545721	Sun Y
rs188247550	Discovery_Cirrhosis	rs188247550-T	2e-13	-	0.01	-	0.465 unit decrease	[0.34-0.59]	SUGP1	Prenylcysteine oxidase 1 levels	protein measurement	-	GCST90248900	19:19285807	34648354	Pietzner M
rs188247550	Discovery_Cirrhosis	rs188247550-T	3e-26	-	NR	-	-	-	SUGP1	Omega-3 fatty acid levels	omega-3 polyunsaturated fatty acid measurement	-	GCST90502064	19:19285807	40545721	Sun Y
rs188247550	Discovery_Cirrhosis	rs188247550-T	2e-54	-	NR	-	-	-	SUGP1	Omega-3 fatty acid levels	omega-3 polyunsaturated fatty acid measurement	-	GCST90502056	19:19285807	40545721	Sun Y
rs188247550	Discovery_Cirrhosis	rs188247550-T	4e-24	-	NR	-	-	-	SUGP1	Omega-3 fatty acids to Omega-6 fatty acids ratio	fatty acid amount	-	GCST90502077	19:19285807	40545721	Sun Y
rs188247550	Discovery_Cirrhosis	rs188247550-T	2e-35	-	NR	-	-	-	SUGP1	Omega-3 fatty acids to total fatty acids percentage	fatty acid amount	-	GCST90502082	19:19285807	40545721	Sun Y
rs188247550	Discovery_Cirrhosis	rs188247550-T	6e-18	-	NR	-	-	-	SUGP1	Docosahexaenoic acid levels	docosahexaenoic acid measurement	-	GCST90501986	19:19285807	40545721	Sun Y
rs188247550	Discovery_Cirrhosis	rs188247550-T	1e-27	-	NR	-	-	-	SUGP1	Docosahexaenoic acid levels	docosahexaenoic acid measurement	-	GCST90501978	19:19285807	40545721	Sun Y
rs188247550	Discovery_Cirrhosis	rs188247550-T	9e-17	-	NR	-	-	-	SUGP1	Saturated fatty acids levels	saturated fatty acids measurement	-	GCST90502671	19:19285807	40545721	Sun Y
rs188247550	Discovery_Cirrhosis	rs188247550-T	3e-26	-	NR	-	-	-	SUGP1	Omega-3 fatty acids to total fatty acids percentage	fatty acid amount	-	GCST90502090	19:19285807	40545721	Sun Y
rs188247550	Discovery_Cirrhosis	rs188247550-T	4e-25	-	NR	-	-	-	SUGP1	Omega-3 fatty acids to total fatty acids percentage	fatty acid amount	-	GCST90502088	19:19285807	40545721	Sun Y
rs188247550	Discovery_Cirrhosis	rs188247550-T	2e-25	-	NR	-	-	-	SUGP1	Omega-6 fatty acid levels	omega-6 polyunsaturated fatty acid measurement	-	GCST90502095	19:19285807	40545721	Sun Y
rs188247550	Discovery_Cirrhosis	rs188247550-T	6e-26	-	NR	-	-	-	SUGP1	Omega-6 fatty acid levels	omega-6 polyunsaturated fatty acid measurement	-	GCST90502101	19:19285807	40545721	Sun Y
rs188247550	Discovery_Cirrhosis	rs188247550-T	5e-16	-	NR	-	-	-	SUGP1	Linoleic acid levels	linoleic acid measurement	-	GCST90502004	19:19285807	40545721	Sun Y
rs188247550	Discovery_Cirrhosis	rs188247550-T	4e-37	-	NR	-	-	-	SUGP1	Polyunsaturated fatty acid levels	polyunsaturated fatty acid measurement	-	GCST90502134	19:19285807	40545721	Sun Y
rs188247550	Discovery_Cirrhosis	rs188247550-T	1e-34	-	NR	-	-	-	SUGP1	Polyunsaturated fatty acid levels	polyunsaturated fatty acid measurement	-	GCST90502140	19:19285807	40545721	Sun Y
rs188247550	Discovery_Cirrhosis	rs188247550-T	8e-22	-	NR	-	-	-	SUGP1	Polyunsaturated fatty acid levels	polyunsaturated fatty acid measurement	-	GCST90502142	19:19285807	40545721	Sun Y
rs188247550	Discovery_Cirrhosis	rs188247550-T	1e-18	-	NR	-	-	-	SUGP1	Linoleic acid levels	linoleic acid measurement	-	GCST90502010	19:19285807	40545721	Sun Y
rs188247550	Discovery_Cirrhosis	rs188247550-T	5e-23	-	NR	-	-	-	SUGP1	Saturated fatty acids levels	saturated fatty acids measurement	-	GCST90502186	19:19285807	40545721	Sun Y
rs188247550	Discovery_Cirrhosis	rs188247550-T	4e-10	-	NR	-	-	-	SUGP1	Total fatty acid levels	fatty acid amount	-	GCST90502220	19:19285807	40545721	Sun Y
rs188247550	Discovery_Cirrhosis	rs188247550-T	3e-21	-	NR	-	-	-	SUGP1	Docosahexaenoic acid levels	docosahexaenoic acid measurement	-	GCST90502243	19:19285807	40545721	Sun Y
rs188247550	Discovery_Cirrhosis	rs188247550-T	2e-08	-	NR	-	-	-	SUGP1	Degree of unsaturation	degree of unsaturation measurement	-	GCST90502231	19:19285807	40545721	Sun Y
rs188247550	Discovery_Cirrhosis	rs188247550-T	5e-20	-	NR	-	-	-	SUGP1	Degree of unsaturation	degree of unsaturation measurement	-	GCST90502233	19:19285807	40545721	Sun Y
rs188247550	Discovery_Cirrhosis	rs188247550-T	5e-19	-	NR	-	-	-	SUGP1	Docosahexaenoic acid levels	docosahexaenoic acid measurement	-	GCST90502255	19:19285807	40545721	Sun Y
rs188247550	Discovery_Cirrhosis	rs188247550-T	1e-09	-	NR	-	-	-	SUGP1	Degree of unsaturation	degree of unsaturation measurement	-	GCST90502225	19:19285807	40545721	Sun Y
rs188247550	Discovery_Cirrhosis	rs188247550-T	6e-34	-	NR	-	-	-	SUGP1	Omega-3 fatty acids to Omega-6 fatty acids ratio	fatty acid amount	-	GCST90502399	19:19285807	40545721	Sun Y
rs188247550	Discovery_Cirrhosis	rs188247550-T	3e-26	-	NR	-	-	-	SUGP1	Omega-3 fatty acids to Omega-6 fatty acids ratio	fatty acid amount	-	GCST90502411	19:19285807	40545721	Sun Y
rs188247550	Discovery_Cirrhosis	rs188247550-T	6e-21	-	NR	-	-	-	SUGP1	Omega-3 fatty acids to Omega-6 fatty acids ratio	fatty acid amount	-	GCST90502415	19:19285807	40545721	Sun Y
rs188247550	Discovery_Cirrhosis	rs188247550-T	6e-12	-	NR	-	-	-	SUGP1	Docosahexaenoic acid to total fatty acids percentage	docosahexaenoic acid to total fatty acids percentage	-	GCST90502285	19:19285807	40545721	Sun Y
rs188247550	Discovery_Cirrhosis	rs188247550-T	1e-13	-	NR	-	-	-	SUGP1	Docosahexaenoic acid levels	docosahexaenoic acid measurement	-	GCST90502259	19:19285807	40545721	Sun Y
rs188247550	Discovery_Cirrhosis	rs188247550-T	8e-14	-	NR	-	-	-	SUGP1	Linoleic acid levels	linoleic acid measurement	-	GCST90502295	19:19285807	40545721	Sun Y
rs188247550	Discovery_Cirrhosis	rs188247550-T	1e-16	-	NR	-	-	-	SUGP1	Linoleic acid levels	linoleic acid measurement	-	GCST90502307	19:19285807	40545721	Sun Y
rs188247550	Discovery_Cirrhosis	rs188247550-T	2e-31	-	NR	-	-	-	SUGP1	Total fatty acid levels	fatty acid amount	-	GCST90502212	19:19285807	40545721	Sun Y
rs188247550	Discovery_Cirrhosis	rs188247550-T	2e-21	-	NR	-	-	-	SUGP1	Omega-3 fatty acid levels	omega-3 polyunsaturated fatty acid measurement	-	GCST90502441	19:19285807	40545721	Sun Y
rs188247550	Discovery_Cirrhosis	rs188247550-T	2e-42	-	NR	-	-	-	SUGP1	Omega-3 fatty acid levels	omega-3 polyunsaturated fatty acid measurement	-	GCST90502425	19:19285807	40545721	Sun Y
rs188247550	Discovery_Cirrhosis	rs188247550-T	1e-34	-	NR	-	-	-	SUGP1	Omega-3 fatty acid levels	omega-3 polyunsaturated fatty acid measurement	-	GCST90502437	19:19285807	40545721	Sun Y
rs188247550	Discovery_Cirrhosis	rs188247550-T	3e-29	-	NR	-	-	-	SUGP1	Omega-3 fatty acids to total fatty acids percentage	fatty acid amount	-	GCST90502451	19:19285807	40545721	Sun Y
rs188247550	Discovery_Cirrhosis	rs188247550-T	2e-22	-	NR	-	-	-	SUGP1	Omega-3 fatty acids to total fatty acids percentage	fatty acid amount	-	GCST90502467	19:19285807	40545721	Sun Y
rs188247550	Discovery_Cirrhosis	rs188247550-T	3e-23	-	NR	-	-	-	SUGP1	Omega-3 fatty acids to total fatty acids percentage	fatty acid amount	-	GCST90502463	19:19285807	40545721	Sun Y
rs188247550	Discovery_Cirrhosis	rs188247550-T	4e-09	-	NR	-	-	-	SUGP1	Omega-6 fatty acid levels	omega-6 polyunsaturated fatty acid measurement	-	GCST90502502	19:19285807	40545721	Sun Y
rs188247550	Discovery_Cirrhosis	rs188247550-T	9e-19	-	NR	-	-	-	SUGP1	Omega-6 fatty acid levels	omega-6 polyunsaturated fatty acid measurement	-	GCST90502503	19:19285807	40545721	Sun Y
rs188247550	Discovery_Cirrhosis	rs188247550-T	3e-21	-	NR	-	-	-	SUGP1	Omega-6 fatty acid levels	omega-6 polyunsaturated fatty acid measurement	-	GCST90502515	19:19285807	40545721	Sun Y
rs1937455	Discovery_Cirrhosis	rs1937455-G	1e-09	-	0.3	-	0.0146 unit decrease	[0.0093-0.0199]	PDE4B	Smoking initiation	smoking initiation	-	GCST007603	1:65951256	30617275	Erzurumluoglu AM
rs1937455	Discovery_Cirrhosis	rs1937455-?	3e-10	-	NR	-	-	-	PDE4B	Lifetime smoking	smoking status measurement	-	GCST90100569	1:65951256	34855049	Pasman JA
rs1937455	Discovery_Cirrhosis	rs1937455-?	5e-09	-	NR	-	-	-	PDE4B	Major depressive disorder or stress-related disorder	anxiety,stress-related disorder,major depressive disorder	-	GCST90085697	1:65951256	34634379	Mei L
rs1937455	Discovery_Cirrhosis	rs1937455-A	8e-09	-	NR	-	0.013 unit increase	-	PDE4B	Addiction risk factors	substance-related disorder	-	GCST90274724	1:65951256	37250466	Hatoum AS
rs2642438	Discovery_Cirrhosis	rs2642438-G	2e-12	-	NR	-	1.155 unit decrease	NR	MTARC1	LDL cholesterol levels in current drinkers	low density lipoprotein cholesterol measurement	alcohol drinking	GCST008086	1:220796686	30698716	de Vries PS
rs2642438	Discovery_Cirrhosis	rs2642438-G	6e-11	-	NR	-	0.006 unit decrease	NR	MTARC1	HDL cholesterol levels in current drinkers	high density lipoprotein cholesterol measurement	alcohol drinking	GCST008085	1:220796686	30698716	de Vries PS
rs2642438	Discovery_Cirrhosis	rs2642438-G	6e-22	-	NR	-	-	-	MTARC1	LDL cholesterol levels x alcohol consumption (regular vs non-regular drinkers) interaction (2df)	low density lipoprotein cholesterol measurement,alcohol consumption quality	-	GCST008078	1:220796686	30698716	de Vries PS
rs2642438	Discovery_Cirrhosis	rs2642438-G	5e-08	-	NR	-	1.113 unit decrease	NR	MTARC1	LDL cholesterol levels	low density lipoprotein cholesterol measurement	-	GCST008077	1:220796686	30698716	de Vries PS
rs2642438	Discovery_Cirrhosis	rs2642438-G	7e-15	(EA)	NR	-	-	-	MTARC1	LDL cholesterol levels x alcohol consumption (drinkers vs non-drinkers) interaction (2df)	low density lipoprotein cholesterol measurement,alcohol drinking	-	GCST008079	1:220796686	30698716	de Vries PS
rs2642438	Discovery_Cirrhosis	rs2642438-G	7e-06	(Asian)	NR	-	-	-	MTARC1	LDL cholesterol levels x alcohol consumption (drinkers vs non-drinkers) interaction (2df)	low density lipoprotein cholesterol measurement,alcohol drinking	-	GCST008079	1:220796686	30698716	de Vries PS
rs2642438	Discovery_Cirrhosis	rs2642438-G	3e-10	-	NR	-	-	-	MTARC1	Triglyceride levels x alcohol consumption (drinkers vs non-drinkers) interaction (2df)	triglyceride measurement,alcohol drinking	-	GCST008083	1:220796686	30698716	de Vries PS
rs2642438	Discovery_Cirrhosis	rs2642438-G	1e-08	(EA)	NR	-	1.1 unit decrease	NR	MTARC1	LDL cholesterol levels in current drinkers	low density lipoprotein cholesterol measurement	alcohol drinking	GCST008086	1:220796686	30698716	de Vries PS
rs2642438	Discovery_Cirrhosis	rs2642438-G	5e-09	-	NR	-	0.007064 unit decrease	NR	MTARC1	HDL cholesterol levels	high density lipoprotein cholesterol measurement	-	GCST008070	1:220796686	30698716	de Vries PS
rs2642438	Discovery_Cirrhosis	rs2642438-G	8e-18	-	NR	-	-	-	MTARC1	HDL cholesterol levels x alcohol consumption (regular vs non-regular drinkers) interaction (2df)	alcohol consumption quality,high density lipoprotein cholesterol measurement	-	GCST008075	1:220796686	30698716	de Vries PS
rs2642438	Discovery_Cirrhosis	rs2642438-G	9e-06	(Asian)	NR	-	-	-	MTARC1	HDL cholesterol levels x alcohol consumption (regular vs non-regular drinkers) interaction (2df)	alcohol consumption quality,high density lipoprotein cholesterol measurement	-	GCST008075	1:220796686	30698716	de Vries PS
rs2642438	Discovery_Cirrhosis	rs2642438-G	3e-07	(Asian)	NR	-	-	-	MTARC1	Triglyceride levels x alcohol consumption (regular vs non-regular drinkers) interaction (2df)	triglyceride measurement,alcohol consumption quality	-	GCST008074	1:220796686	30698716	de Vries PS
rs2642438	Discovery_Cirrhosis	rs2642438-G	1e-21	-	NR	-	-	-	MTARC1	HDL cholesterol levels x alcohol consumption (drinkers vs non-drinkers) interaction (2df)	alcohol drinking,high density lipoprotein cholesterol measurement	-	GCST008084	1:220796686	30698716	de Vries PS
rs2642438	Discovery_Cirrhosis	rs2642438-G	2e-13	(EA)	NR	-	-	-	MTARC1	HDL cholesterol levels x alcohol consumption (regular vs non-regular drinkers) interaction (2df)	alcohol consumption quality,high density lipoprotein cholesterol measurement	-	GCST008075	1:220796686	30698716	de Vries PS
rs2642438	Discovery_Cirrhosis	rs2642438-G	3e-07	(EA)	NR	-	0.009605 unit decrease	NR	MTARC1	HDL cholesterol levels	high density lipoprotein cholesterol measurement	-	GCST008070	1:220796686	30698716	de Vries PS
rs2642438	Discovery_Cirrhosis	rs2642438-G	2e-08	(EA)	NR	-	0.007 unit decrease	NR	MTARC1	HDL cholesterol levels in current drinkers	high density lipoprotein cholesterol measurement	alcohol drinking	GCST008085	1:220796686	30698716	de Vries PS
rs2642438	Discovery_Cirrhosis	rs2642438-G	3e-15	(EA)	NR	-	-	-	MTARC1	LDL cholesterol levels x alcohol consumption (regular vs non-regular drinkers) interaction (2df)	low density lipoprotein cholesterol measurement,alcohol consumption quality	-	GCST008078	1:220796686	30698716	de Vries PS
rs2642438	Discovery_Cirrhosis	rs2642438-G	2e-22	-	NR	-	-	-	MTARC1	LDL cholesterol levels x alcohol consumption (drinkers vs non-drinkers) interaction (2df)	low density lipoprotein cholesterol measurement,alcohol drinking	-	GCST008079	1:220796686	30698716	de Vries PS
rs2642438	Discovery_Cirrhosis	rs2642438-G	3e-17	(EA)	NR	-	-	-	MTARC1	HDL cholesterol levels x alcohol consumption (drinkers vs non-drinkers) interaction (2df)	alcohol drinking,high density lipoprotein cholesterol measurement	-	GCST008084	1:220796686	30698716	de Vries PS
rs2642438	Discovery_Cirrhosis	rs2642438-G	2e-06	-	NR	-	0.01 unit increase	NR	MTARC1	Triglyceride levels in current drinkers	triglyceride measurement	alcohol drinking	GCST008087	1:220796686	30698716	de Vries PS
rs2642438	Discovery_Cirrhosis	rs2642438-G	6e-07	(Asian)	NR	-	-	-	MTARC1	Triglyceride levels x alcohol consumption (drinkers vs non-drinkers) interaction (2df)	triglyceride measurement,alcohol drinking	-	GCST008083	1:220796686	30698716	de Vries PS
rs2642438	Discovery_Cirrhosis	rs2642438-G	7e-09	-	NR	-	-	-	MTARC1	Triglyceride levels x alcohol consumption (regular vs non-regular drinkers) interaction (2df)	triglyceride measurement,alcohol consumption quality	-	GCST008074	1:220796686	30698716	de Vries PS
rs2642438	Discovery_Cirrhosis	rs2642438-A	8e-29	-	0.297344	-	0.0253446 unit decrease	[0.021-0.03]	MTARC1	LDL cholesterol levels	low density lipoprotein cholesterol measurement	-	GCST010245	1:220796686	32203549	Richardson TG
rs2642438	Discovery_Cirrhosis	rs2642438-A	5e-07	(EA)	0.293	-	0.021 unit decrease	-	MTARC1	High density lipoprotein cholesterol levels	high density lipoprotein cholesterol measurement	-	GCST007140	1:220796686	29507422	Hoffmann TJ
rs2642438	Discovery_Cirrhosis	rs2642438-A	7e-08	-	NR	-	0.02 unit decrease	-	MTARC1	High density lipoprotein cholesterol levels	high density lipoprotein cholesterol measurement	-	GCST007140	1:220796686	29507422	Hoffmann TJ
rs2642438	Discovery_Cirrhosis	rs2642438-A	5e-06	(Asian initial, BMI unadjusted)	0.178	-	0.0526 unit decrease	[0.03-0.075]	MTARC1	Total cholesterol levels	total cholesterol measurement	-	GCST004235	1:220796686	28334899	Spracklen CN
rs2642438	Discovery_Cirrhosis	rs2642438-A	1e-22	(Trans-ethnic initial)	0.255	-	0.037 unit decrease	[0.029-0.045]	MTARC1	Total cholesterol levels	total cholesterol measurement	-	GCST004235	1:220796686	28334899	Spracklen CN
rs2642438	Discovery_Cirrhosis	rs2642438-A	1e-19	(EA)	0.293	-	0.047 unit decrease	-	MTARC1	Low density lipoprotein cholesterol levels	low density lipoprotein cholesterol measurement	-	GCST007141	1:220796686	29507422	Hoffmann TJ
rs2642438	Discovery_Cirrhosis	rs2642438-A	9e-24	-	NR	-	0.047 unit decrease	-	MTARC1	Low density lipoprotein cholesterol levels	low density lipoprotein cholesterol measurement	-	GCST007141	1:220796686	29507422	Hoffmann TJ
rs2642438	Discovery_Cirrhosis	rs2642438-A	1e-19	(Trans-ethnic initial)	0.255	-	0.0352 unit decrease	[0.027-0.043]	MTARC1	LDL cholesterol levels	low density lipoprotein cholesterol measurement	-	GCST004233	1:220796686	28334899	Spracklen CN
rs2642438	Discovery_Cirrhosis	rs2642438-A	3e-16	(EA)	0.293	-	0.041 unit decrease	-	MTARC1	Total cholesterol levels	total cholesterol measurement	-	GCST007143	1:220796686	29507422	Hoffmann TJ
rs2642438	Discovery_Cirrhosis	rs2642438-A	4e-20	-	NR	-	0.042 unit decrease	-	MTARC1	Total cholesterol levels	total cholesterol measurement	-	GCST007143	1:220796686	29507422	Hoffmann TJ
rs2642438	Discovery_Cirrhosis	rs2642438-?	6e-06	-	NR	1.22399	-	NR	MTARC1	Nonalcoholic fatty liver disease	non-alcoholic fatty liver disease	-	GCST90011885	1:220796686	32298765	Anstee QM
rs2642438	Discovery_Cirrhosis	rs2642438-A	2e-40	-	0.297302	-	0.027676 unit decrease	[0.024-0.032]	MTARC1	HDL cholesterol levels	high density lipoprotein cholesterol measurement	-	GCST010242	1:220796686	32203549	Richardson TG
rs2642438	Discovery_Cirrhosis	rs2642438-?	3e-33	-	NR	-	0.0332 unit decrease	[0.028-0.038]	MTARC1	Low density lipoprotein cholesterol levels	low density lipoprotein cholesterol measurement	-	GCST010204	1:220796686	32154731	Ripatti P
rs2642438	Discovery_Cirrhosis	rs2642438-A	4e-42	-	0.297377	-	0.0291299 unit decrease	[0.025-0.033]	MTARC1	Apolipoprotein A1 levels	apolipoprotein A 1 measurement	-	GCST010241	1:220796686	32203549	Richardson TG
rs2642438	Discovery_Cirrhosis	rs2642438-?	2e-17	-	NR	-	0.0153834 unit increase	[0.013-0.018]	MTARC1	Metabolic syndrome	metabolic syndrome	-	GCST90444487	1:220796686	39349817	Park S
rs2642438	Discovery_Cirrhosis	rs2642438-?	2e-08	-	NR	-	0.03299 unit increase	[0.022-0.044]	MTARC1	Serum alkaline phosphatase levels	alkaline phosphatase measurement	-	GCST006016	1:220796686	29403010	Kanai M
rs2642438	Discovery_Cirrhosis	rs2642438-G	1e-34	-	NR	-	0.0262 unit increase	[0.022-0.03]	MTARC1	Alanine aminotransferase levels	serum alanine aminotransferase amount	-	GCST90018943	1:220796686	34594039	Sakaue S
rs2642438	Discovery_Cirrhosis	rs2642438-G	2e-38	-	0.702579	-	0.023899894 unit increase	[0.02-0.028]	MTARC1	Haematocrit percentage (UKB data field 30030)	hematocrit	-	GCST90468073	1:220796686	39789286	Loya H
rs2642438	Discovery_Cirrhosis	rs2642438-G	8e-38	-	0.702579	-	0.028267372 unit increase	[0.024-0.033]	MTARC1	Cholesterol levels (UKB data field 30690)	total cholesterol measurement	-	GCST90468066	1:220796686	39789286	Loya H
rs2642438	Discovery_Cirrhosis	rs2642438-G	4e-34	-	NR	-	0.0281 unit increase	[0.024-0.033]	MTARC1	HDL cholesterol	high density lipoprotein cholesterol measurement	-	GCST90018956	1:220796686	34594039	Sakaue S
rs2642438	Discovery_Cirrhosis	rs2642438-A	2e-16	-	0.2881	-	0.0359 unit decrease	[0.027-0.044]	MTARC1	Phospholipids in medium HDL	phospholipids in medium HDL measurement	-	GCST90302039	1:220796686	38448586	Karjalainen MK
rs2642438	Discovery_Cirrhosis	rs2642438-A	3e-15	-	0.288	-	0.0344 unit decrease	[0.026-0.043]	MTARC1	Concentration of medium HDL particles	high density lipoprotein cholesterol measurement	-	GCST90302038	1:220796686	38448586	Karjalainen MK
rs2642438	Discovery_Cirrhosis	rs2642438-A	2e-15	-	0.288	-	0.0346 unit decrease	[0.026-0.043]	MTARC1	Total lipids in medium HDL	total lipids in medium HDL measurement	-	GCST90302037	1:220796686	38448586	Karjalainen MK
rs2642438	Discovery_Cirrhosis	rs2642438-A	8e-14	-	0.288	-	0.0325 unit decrease	[0.024-0.041]	MTARC1	Cholesterol esters in medium HDL	esterified cholesterol measurement,high density lipoprotein cholesterol measurement	-	GCST90302033	1:220796686	38448586	Karjalainen MK
rs2642438	Discovery_Cirrhosis	rs2642438-A	3e-16	-	0.288	-	0.0355 unit decrease	[0.027-0.044]	MTARC1	Free cholesterol in medium HDL	free cholesterol in medium HDL measurement	-	GCST90302035	1:220796686	38448586	Karjalainen MK
rs2642438	Discovery_Cirrhosis	rs2642438-A	1e-14	-	0.288	-	0.0335 unit decrease	[0.025-0.042]	MTARC1	Total cholesterol levels in medium HDL	total cholesterol measurement,high density lipoprotein cholesterol measurement	-	GCST90302031	1:220796686	38448586	Karjalainen MK
rs2642438	Discovery_Cirrhosis	rs2642438-G	9e-29	-	0.702579	-	0.024765331 unit increase	[0.02-0.029]	MTARC1	Direct low density lipoprotein levels (UKB data field 30780)	low density lipoprotein cholesterol measurement	-	GCST90468080	1:220796686	39789286	Loya H
rs2642438	Discovery_Cirrhosis	rs2642438-G	2e-25	-	NR	-	0.0248 unit increase	[0.02-0.03]	MTARC1	LDL cholesterol	low density lipoprotein cholesterol measurement	-	GCST90018961	1:220796686	34594039	Sakaue S
rs2642438	Discovery_Cirrhosis	rs2642438-A	1e-09	-	0.2982	-	0.0253 unit increase	[0.018-0.033]	MTARC1	Triglyceride to HDL cholesterol ratio	triglyceride:HDL cholesterol ratio	-	GCST90295950	1:220796686	38200128	Oliveri A
rs2642438	Discovery_Cirrhosis	rs2642438-A	2e-08	-	0.2964	-	0.0223 unit increase	[0.015-0.029]	MTARC1	Triglyceride to HDL cholesterol ratio	triglyceride:HDL cholesterol ratio	-	GCST90295951	1:220796686	38200128	Oliveri A
rs2642438	Discovery_Cirrhosis	rs2642438-G	4e-34	-	NR	-	0.0276 unit increase	[0.023-0.032]	MTARC1	Serum alkaline phosphatase levels	alkaline phosphatase measurement	-	GCST90018942	1:220796686	34594039	Sakaue S
rs2642438	Discovery_Cirrhosis	rs2642438-G	8e-41	-	0.702579	-	0.02568948 unit increase	[0.022-0.03]	MTARC1	Apolipoprotein A levels (UKB data field 30630)	apolipoprotein A 1 measurement	-	GCST90468061	1:220796686	39789286	Loya H
rs2642438	Discovery_Cirrhosis	rs2642438-G	6e-37	-	NR	-	0.0282 unit increase	[0.024-0.033]	MTARC1	Total cholesterol levels	total cholesterol measurement	-	GCST90018974	1:220796686	34594039	Sakaue S
rs2642438	Discovery_Cirrhosis	rs2642438-A	1e-43	-	0.29	-	-	-	MTARC1	Cirrhosis (multi-trait analysis)	cirrhosis of liver	-	GCST011586	1:220796686	33310085	Emdin CA
rs2642438	Discovery_Cirrhosis	rs2642438-?	7e-10	-	NR	-	0.0266 unit increase	[0.018-0.035]	MTARC1	Total cholesterol levels	total cholesterol measurement	-	GCST011346	1:220796686	33339817	Nielsen JB
rs2642438	Discovery_Cirrhosis	rs2642438-G	9e-34	-	0.7	-	12.1 z-score increase	-	MTARC1	Serum alkaline phosphatase levels	alkaline phosphatase measurement	-	GCST90011900	1:220796686	33547301	Chen VL
rs2642438	Discovery_Cirrhosis	rs2642438-G	1e-31	-	0.7	-	11.7 z-score increase	-	MTARC1	Alanine aminotransferase levels	serum alanine aminotransferase amount	-	GCST90011898	1:220796686	33547301	Chen VL
rs2642438	Discovery_Cirrhosis	rs2642438-?	9e-13	-	0.2973	-	0.011 unit decrease	-	MTARC1	Alanine transaminase levels in high alcohol intake	serum alanine aminotransferase amount	alcohol abuse	GCST90011738	1:220796686	32561361	Innes H
rs2642438	Discovery_Cirrhosis	rs2642438-A	1e-16	-	0.29615	-	0.0346635 unit decrease	[0.026-0.043]	MTARC1	Cholesteryl ester levels in medium HDL	cholesteryl ester measurement,high density lipoprotein cholesterol measurement	-	GCST90092894	1:220796686	35213538	Richardson TG
rs2642438	Discovery_Cirrhosis	rs2642438-A	1e-15	-	0.29615	-	0.0338665 unit decrease	[0.026-0.042]	MTARC1	Phospholipid levels in medium HDL	phospholipid amount,high density lipoprotein cholesterol measurement	-	GCST90092900	1:220796686	35213538	Richardson TG
rs2642438	Discovery_Cirrhosis	rs2642438-A	3e-19	-	0.29615	-	0.036829 unit decrease	[0.029-0.045]	MTARC1	Free cholesterol levels in medium HDL	free cholesterol measurement,high density lipoprotein cholesterol measurement	-	GCST90092896	1:220796686	35213538	Richardson TG
rs2642438	Discovery_Cirrhosis	rs2642438-A	5e-09	-	0.29615	-	0.0246874 unit decrease	[0.016-0.033]	MTARC1	Cholesteryl esters to total lipids ratio in medium VLDL	cholesteryl esters:total lipids ratio,blood VLDL cholesterol amount	-	GCST90092919	1:220796686	35213538	Richardson TG
rs2642438	Discovery_Cirrhosis	rs2642438-A	2e-11	-	0.29615	-	0.028956 unit decrease	[0.021-0.037]	MTARC1	Free cholesterol to total lipids ratio in medium VLDL	free cholesterol:total lipids ratio,blood VLDL cholesterol amount	-	GCST90092921	1:220796686	35213538	Richardson TG
rs2642438	Discovery_Cirrhosis	rs2642438-A	7e-10	-	0.29615	-	0.0263065 unit increase	[0.018-0.035]	MTARC1	Triglycerides to total lipids ratio in medium VLDL	triglycerides:total lipids ratio,blood VLDL cholesterol amount	-	GCST90092927	1:220796686	35213538	Richardson TG
rs2642438	Discovery_Cirrhosis	rs2642438-A	2e-12	-	0.296172	-	0.0300293 unit decrease	[0.022-0.038]	MTARC1	Phosphoglycerides levels	phospholipid amount	-	GCST90092938	1:220796686	35213538	Richardson TG
rs2642438	Discovery_Cirrhosis	rs2642438-A	1e-09	-	0.29615	-	0.0273623 unit decrease	[0.019-0.036]	MTARC1	Free cholesterol levels in LDL	free cholesterol measurement,low density lipoprotein cholesterol measurement	-	GCST90092885	1:220796686	35213538	Richardson TG
rs2642438	Discovery_Cirrhosis	rs2642438-A	2e-16	-	0.29615	-	0.034549 unit decrease	[0.026-0.043]	MTARC1	Total lipid levels in medium HDL	lipid measurement,high density lipoprotein cholesterol measurement	-	GCST90092898	1:220796686	35213538	Richardson TG
rs2642438	Discovery_Cirrhosis	rs2642438-A	9e-10	-	0.29615	-	0.0259964 unit decrease	[0.018-0.034]	MTARC1	Cholesterol to total lipids ratio in medium VLDL	cholesterol:total lipids ratio,blood VLDL cholesterol amount	-	GCST90092917	1:220796686	35213538	Richardson TG
rs2642438	Discovery_Cirrhosis	rs2642438-A	8e-11	-	0.29615	-	0.029466 unit decrease	[0.021-0.038]	MTARC1	Cholesterol to total lipids ratio in medium LDL	cholesterol:total lipids ratio,low density lipoprotein cholesterol measurement	-	GCST90092905	1:220796686	35213538	Richardson TG
rs2642438	Discovery_Cirrhosis	rs2642438-A	3e-13	-	0.296172	-	0.0316508 unit increase	[0.023-0.04]	MTARC1	Ratio of monounsaturated fatty acids to total fatty acids	fatty acid amount	-	GCST90092929	1:220796686	35213538	Richardson TG
rs2642438	Discovery_Cirrhosis	rs2642438-A	3e-19	-	0.29615	-	0.0359371 unit decrease	[0.028-0.044]	MTARC1	Free cholesterol to total lipids ratio in medium HDL	free cholesterol:total lipids ratio,high density lipoprotein cholesterol measurement	-	GCST90092897	1:220796686	35213538	Richardson TG
rs2642438	Discovery_Cirrhosis	rs2642438-A	9e-10	-	0.29615	-	0.0271282 unit increase	[0.018-0.036]	MTARC1	Triglycerides to total lipids ratio in medium LDL	triglycerides:total lipids ratio,low density lipoprotein cholesterol measurement	-	GCST90092915	1:220796686	35213538	Richardson TG
rs2642438	Discovery_Cirrhosis	rs2642438-A	4e-09	-	0.29615	-	0.0254974 unit decrease	[0.017-0.034]	MTARC1	Phospholipids to total lipids ratio in medium VLDL	phospholipids:total lipids ratio,blood VLDL cholesterol amount	-	GCST90092925	1:220796686	35213538	Richardson TG
rs2642438	Discovery_Cirrhosis	rs2642438-A	6e-13	-	0.296172	-	0.030394 unit decrease	[0.022-0.039]	MTARC1	Phosphatidylcholine levels	phospholipid amount	-	GCST90092937	1:220796686	35213538	Richardson TG
rs2642438	Discovery_Cirrhosis	rs2642438-?	4e-08	-	NR	-	0.0282 unit increase	[0.018-0.038]	MTARC1	High density lipoprotein cholesterol levels	high density lipoprotein cholesterol measurement	-	GCST011348	1:220796686	33339817	Nielsen JB
rs2642438	Discovery_Cirrhosis	rs2642438-A	7e-16	-	0.2713	-	0.0248 mg dl-1 decrease	[0.019-0.031]	MTARC1	LDL cholesterol	low density lipoprotein cholesterol measurement	-	GCST006612	1:220796686	30275531	Klarin D
rs2642438	Discovery_Cirrhosis	rs2642438-A	6e-13	-	0.2715	-	0.0224 mg dl-1 decrease	[0.016-0.028]	MTARC1	HDL cholesterol	high density lipoprotein cholesterol measurement	-	GCST006611	1:220796686	30275531	Klarin D
rs2642438	Discovery_Cirrhosis	rs2642438-A	5e-11	-	0.29615	-	0.0267361 unit decrease	[0.019-0.035]	MTARC1	Total lipid levels in very large HDL	lipid measurement,high density lipoprotein cholesterol measurement	-	GCST90093010	1:220796686	35213538	Richardson TG
rs2642438	Discovery_Cirrhosis	rs2642438-A	3e-17	-	0.29615	-	0.0350811 unit decrease	[0.027-0.043]	MTARC1	Concentration of medium HDL particles	high density lipoprotein cholesterol measurement	-	GCST90092899	1:220796686	35213538	Richardson TG
rs2642438	Discovery_Cirrhosis	rs2642438-A	2e-13	-	0.29615	-	0.03154 unit decrease	[0.023-0.04]	MTARC1	Free cholesterol to total lipids ratio in small VLDL	free cholesterol:total lipids ratio,blood VLDL cholesterol amount	-	GCST90092973	1:220796686	35213538	Richardson TG
rs2642438	Discovery_Cirrhosis	rs2642438-A	4e-14	-	0.29615	-	0.0324889 unit decrease	[0.024-0.041]	MTARC1	Total phospholipid levels in lipoprotein particles	phospholipid amount,lipoprotein measurement	-	GCST90092991	1:220796686	35213538	Richardson TG
rs2642438	Discovery_Cirrhosis	rs2642438-A	6e-17	-	0.29615	-	0.0355755 unit decrease	[0.027-0.044]	MTARC1	Total concentration of lipoprotein particles	lipoprotein measurement	-	GCST90092990	1:220796686	35213538	Richardson TG
rs2642438	Discovery_Cirrhosis	rs2642438-A	2e-08	-	0.29615	-	0.0245049 unit increase	[0.016-0.033]	MTARC1	Triglycerides to total lipids ratio in small LDL	triglycerides:total lipids ratio,low density lipoprotein cholesterol measurement	-	GCST90092967	1:220796686	35213538	Richardson TG
rs2642438	Discovery_Cirrhosis	rs2642438-A	5e-10	-	0.296172	-	0.0260348 unit increase	[0.018-0.034]	MTARC1	Ratio of triglycerides to phosphoglycerides	triglyceride measurement,phospholipid amount	-	GCST90092983	1:220796686	35213538	Richardson TG
rs2642438	Discovery_Cirrhosis	rs2642438-A	7e-20	-	0.296172	-	0.0385544 unit decrease	[0.03-0.047]	MTARC1	Sphingomyelin levels	sphingomyelin measurement	-	GCST90092982	1:220796686	35213538	Richardson TG
rs2642438	Discovery_Cirrhosis	rs2642438-A	7e-11	-	0.29615	-	0.0274731 unit decrease	[0.019-0.036]	MTARC1	Free cholesterol levels in very large HDL	free cholesterol measurement,high density lipoprotein cholesterol measurement	-	GCST90093008	1:220796686	35213538	Richardson TG
rs2642438	Discovery_Cirrhosis	rs2642438-A	2e-10	-	0.29615	-	0.0259341 unit decrease	[0.018-0.034]	MTARC1	Phospholipid levels in very large HDL	phospholipid amount,high density lipoprotein cholesterol measurement	-	GCST90093012	1:220796686	35213538	Richardson TG
rs2642438	Discovery_Cirrhosis	rs2642438-A	2e-09	-	0.29615	-	0.0267254 unit decrease	[0.018-0.035]	MTARC1	Free cholesterol levels in small HDL	free cholesterol measurement,high density lipoprotein cholesterol measurement	-	GCST90092948	1:220796686	35213538	Richardson TG
rs2642438	Discovery_Cirrhosis	rs2642438-A	1e-10	-	0.29615	-	0.0282778 unit decrease	[0.02-0.037]	MTARC1	Cholesterol to total lipids ratio in small VLDL	cholesterol:total lipids ratio,blood VLDL cholesterol amount	-	GCST90092969	1:220796686	35213538	Richardson TG
rs2642438	Discovery_Cirrhosis	rs2642438-A	2e-25	-	0.296172	-	0.0465484 unit decrease	[0.038-0.055]	MTARC1	Ratio of saturated fatty acids to total fatty acids	fatty acid amount	-	GCST90092981	1:220796686	35213538	Richardson TG
rs2642438	Discovery_Cirrhosis	rs2642438-A	4e-09	-	0.29615	-	0.025145 unit increase	[0.017-0.034]	MTARC1	Triglycerides to total lipids ratio in small HDL	triglycerides:total lipids ratio,high density lipoprotein cholesterol measurement	-	GCST90092955	1:220796686	35213538	Richardson TG
rs2642438	Discovery_Cirrhosis	rs2642438-A	2e-11	-	0.29615	-	0.029205 unit increase	[0.021-0.038]	MTARC1	Triglycerides to total lipids ratio in small VLDL	triglycerides:total lipids ratio,blood VLDL cholesterol amount	-	GCST90092979	1:220796686	35213538	Richardson TG
rs2642438	Discovery_Cirrhosis	rs2642438-A	2e-11	-	0.29615	-	0.0272536 unit decrease	[0.019-0.035]	MTARC1	Cholesteryl ester levels in very large HDL	cholesteryl ester measurement,high density lipoprotein cholesterol measurement	-	GCST90093006	1:220796686	35213538	Richardson TG
rs2642438	Discovery_Cirrhosis	rs2642438-A	7e-12	-	0.29615	-	0.0295122 unit decrease	[0.021-0.038]	MTARC1	Phospholipids to total lipids ratio in small VLDL	phospholipids:total lipids ratio,blood VLDL cholesterol amount	-	GCST90092977	1:220796686	35213538	Richardson TG
rs2642438	Discovery_Cirrhosis	rs2642438-A	1e-11	-	0.29615	-	0.0277686 unit decrease	[0.02-0.036]	MTARC1	Cholesterol levels in very large HDL	total cholesterol measurement,high density lipoprotein cholesterol measurement	-	GCST90093004	1:220796686	35213538	Richardson TG
rs2642438	Discovery_Cirrhosis	rs2642438-A	1e-10	-	0.29615	-	0.0261445 unit decrease	[0.018-0.034]	MTARC1	Concentration of very large HDL particles	high density lipoprotein cholesterol measurement	-	GCST90093011	1:220796686	35213538	Richardson TG
rs2642438	Discovery_Cirrhosis	rs2642438-G	6e-09	-	0.81862	-	0.0293833 unit increase	[0.02-0.039]	MTARC1	Serum alkaline phosphatase levels	alkaline phosphatase measurement	-	GCST90018722	1:220796686	34594039	Sakaue S
rs2642438	Discovery_Cirrhosis	rs2642438-A	1e-15	-	0.2972	-	0.0274 unit increase	[0.022-0.033]	MTARC1	Triglyceride to HDL cholesterol ratio	triglyceride:HDL cholesterol ratio	-	GCST90295949	1:220796686	38200128	Oliveri A
rs2642438	Discovery_Cirrhosis	rs2642438-A	5e-23	-	0.29615	-	0.0421483 unit decrease	[0.034-0.051]	MTARC1	Cholesterol to total lipids ratio in very small VLDL	cholesterol:total lipids ratio,blood VLDL cholesterol amount	-	GCST90093029	1:220796686	35213538	Richardson TG
rs2642438	Discovery_Cirrhosis	rs2642438-A	3e-14	-	0.29615	-	0.0332055 unit decrease	[0.025-0.042]	MTARC1	Cholesteryl ester levels in very small VLDL	cholesteryl ester measurement,blood VLDL cholesterol amount	-	GCST90093030	1:220796686	35213538	Richardson TG
rs2642438	Discovery_Cirrhosis	rs2642438-A	2e-17	-	0.29615	-	0.0352884 unit decrease	[0.027-0.043]	MTARC1	Cholesterol levels in medium HDL	total cholesterol measurement,high density lipoprotein cholesterol measurement	-	GCST90092892	1:220796686	35213538	Richardson TG
rs2642438	Discovery_Cirrhosis	rs2642438-A	2e-14	-	0.29615	-	0.0334873 unit decrease	[0.025-0.042]	MTARC1	Total esterified cholesterol levels	esterified cholesterol measurement	-	GCST90092986	1:220796686	35213538	Richardson TG
rs2642438	Discovery_Cirrhosis	rs2642438-A	3e-13	-	0.29615	-	0.0319488 unit decrease	[0.023-0.041]	MTARC1	Total cholesterol levels	total cholesterol measurement	-	GCST90092985	1:220796686	35213538	Richardson TG
rs2642438	Discovery_Cirrhosis	rs2642438-A	3e-08	-	0.29615	-	0.0248794 unit decrease	[0.016-0.034]	MTARC1	Free cholesterol to total lipids ratio in very small VLDL	free cholesterol:total lipids ratio,blood VLDL cholesterol amount	-	GCST90093033	1:220796686	35213538	Richardson TG
rs2642438	Discovery_Cirrhosis	rs2642438-A	4e-19	-	0.29615	-	0.0381972 unit increase	[0.03-0.047]	MTARC1	Triglycerides to total lipids ratio in very small VLDL	triglycerides:total lipids ratio,blood VLDL cholesterol amount	-	GCST90093039	1:220796686	35213538	Richardson TG
rs2642438	Discovery_Cirrhosis	rs2642438-G	2e-09	-	0.818067	-	0.0280596 unit increase	[0.019-0.037]	MTARC1	Total cholesterol levels	total cholesterol measurement	-	GCST90018754	1:220796686	34594039	Sakaue S
rs2642438	Discovery_Cirrhosis	rs2642438-A	1e-11	-	0.29615	-	0.0297348 unit decrease	[0.021-0.038]	MTARC1	Cholesterol levels in very small VLDL	total cholesterol measurement,blood VLDL cholesterol amount	-	GCST90093028	1:220796686	35213538	Richardson TG
rs2642438	Discovery_Cirrhosis	rs2642438-A	1e-18	-	0.29615	-	0.0357106 unit decrease	[0.028-0.044]	MTARC1	HDL cholesterol levels	high density lipoprotein cholesterol measurement	-	GCST90092822	1:220796686	35213538	Richardson TG
rs2642438	Discovery_Cirrhosis	rs2642438-A	7e-24	-	0.29615	-	0.0427105 unit decrease	[0.034-0.051]	MTARC1	Cholesteryl esters to total lipids ratio in very small VLDL	cholesteryl esters:total lipids ratio,blood VLDL cholesterol amount	-	GCST90093031	1:220796686	35213538	Richardson TG
rs2642438	Discovery_Cirrhosis	rs2642438-A	8e-21	-	0.29615	-	0.0412679 unit increase	[0.033-0.05]	MTARC1	Phospholipids to total lipids ratio in very small VLDL	phospholipids:total lipids ratio,blood VLDL cholesterol amount	-	GCST90093037	1:220796686	35213538	Richardson TG
rs2642438	Discovery_Cirrhosis	rs2642438-A	5e-10	-	0.29615	-	0.0274612 unit decrease	[0.019-0.036]	MTARC1	Total free cholesterol levels	free cholesterol measurement	-	GCST90092988	1:220796686	35213538	Richardson TG
rs2642438	Discovery_Cirrhosis	rs2642438-G	1e-40	-	0.702579	-	0.026413916 unit increase	[0.022-0.03]	MTARC1	Alkaline phosphatase (UKB data field 30610)	alkaline phosphatase measurement	-	GCST90468060	1:220796686	39789286	Loya H
rs2642438	Discovery_Cirrhosis	rs2642438-G	9e-13	-	0.822569	-	0.0509314 unit increase	[0.038-0.064]	MTARC1	Low density lipoprotein cholesterol levels	low density lipoprotein cholesterol measurement	-	GCST90239657	1:220796686	34887591	Graham SE
rs2642438	Discovery_Cirrhosis	rs2642438-G	1e-42	-	0.705615	-	0.0271768 unit increase	[0.024-0.03]	MTARC1	High density lipoprotein cholesterol levels	high density lipoprotein cholesterol measurement	-	GCST90239652	1:220796686	34887591	Graham SE
rs2642438	Discovery_Cirrhosis	rs2642438-G	2e-52	-	0.70565	-	0.0268921 unit increase	[0.024-0.03]	MTARC1	Low density lipoprotein cholesterol levels	low density lipoprotein cholesterol measurement	-	GCST90239658	1:220796686	34887591	Graham SE
rs2642438	Discovery_Cirrhosis	rs2642438-?	4e-35	-	NR	-	-	-	MTARC1	Non-HDL cholesterol levels	non-high density lipoprotein cholesterol measurement	-	GCST90239667	1:220796686	34887591	Graham SE
rs2642438	Discovery_Cirrhosis	rs2642438-G	2e-08	-	0.823205	-	0.0350331 unit increase	[0.024-0.047]	MTARC1	Non-HDL cholesterol levels	non-high density lipoprotein cholesterol measurement	-	GCST90239669	1:220796686	34887591	Graham SE
rs2642438	Discovery_Cirrhosis	rs2642438-A	1e-23	-	0.294573	-	0.0211647 unit decrease	[0.018-0.025]	MTARC1	Non-HDL cholesterol levels	non-high density lipoprotein cholesterol measurement	-	GCST90239670	1:220796686	34887591	Graham SE
rs2642438	Discovery_Cirrhosis	rs2642438-?	9e-50	-	NR	-	0.0065 unit decrease	[0.0055-0.0075]	MTARC1	Alanine aminotransferase levels	serum alanine aminotransferase amount	-	GCST90013663	1:220796686	34315874	Ward LD
rs2642438	Discovery_Cirrhosis	rs2642438-?	1e-12	-	NR	-	0.0019 unit decrease	[0.0013-0.0025]	MTARC1	Aspartate aminotransferase levels	aspartate aminotransferase measurement	-	GCST90013664	1:220796686	34315874	Ward LD
rs2642438	Discovery_Cirrhosis	rs2642438-?	1e-10	-	NR	-	0.0545 % increase	NR	MTARC1	Percent liver fat	liver fat measurement	-	GCST90016673	1:220796686	34128465	Liu Y
rs2642438	Discovery_Cirrhosis	rs2642438-A	3e-12	-	0.29615	-	0.0316248 unit increase	[0.023-0.041]	MTARC1	Phospholipids to total lipids ratio in IDL	phospholipids:total lipids ratio,intermediate density lipoprotein measurement	-	GCST90092840	1:220796686	35213538	Richardson TG
rs2642438	Discovery_Cirrhosis	rs2642438-A	2e-11	-	0.29615	-	0.0281087 unit decrease	[0.02-0.036]	MTARC1	Free cholesterol to total lipids ratio in large HDL	free cholesterol:total lipids ratio,high density lipoprotein cholesterol measurement	-	GCST90092849	1:220796686	35213538	Richardson TG
rs2642438	Discovery_Cirrhosis	rs2642438-A	7e-13	-	0.29615	-	0.0312727 unit decrease	[0.023-0.04]	MTARC1	Phospholipid levels in IDL	phospholipid amount,intermediate density lipoprotein measurement	-	GCST90092839	1:220796686	35213538	Richardson TG
rs2642438	Discovery_Cirrhosis	rs2642438-A	1e-10	-	0.29615	-	0.0288954 unit decrease	[0.02-0.038]	MTARC1	Concentration of IDL particles	intermediate density lipoprotein measurement	-	GCST90092838	1:220796686	35213538	Richardson TG
rs2642438	Discovery_Cirrhosis	rs2642438-A	1e-16	-	0.29615	-	0.0359845 unit increase	[0.027-0.044]	MTARC1	Triglycerides to total lipids ratio in IDL	triglycerides:total lipids ratio,intermediate density lipoprotein measurement	-	GCST90092842	1:220796686	35213538	Richardson TG
rs2642438	Discovery_Cirrhosis	rs2642438-A	8e-15	-	0.29615	-	0.0309521 unit decrease	[0.023-0.039]	MTARC1	Cholesterol levels in large HDL	total cholesterol measurement,high density lipoprotein cholesterol measurement	-	GCST90092844	1:220796686	35213538	Richardson TG
rs2642438	Discovery_Cirrhosis	rs2642438-A	5e-14	-	0.29615	-	0.0301325 unit decrease	[0.022-0.038]	MTARC1	Cholesteryl ester levels in large HDL	cholesteryl ester measurement,high density lipoprotein cholesterol measurement	-	GCST90092846	1:220796686	35213538	Richardson TG
rs2642438	Discovery_Cirrhosis	rs2642438-A	6e-17	-	0.29615	-	0.0331066 unit decrease	[0.025-0.041]	MTARC1	Free cholesterol levels in large HDL	free cholesterol measurement,high density lipoprotein cholesterol measurement	-	GCST90092848	1:220796686	35213538	Richardson TG
rs2642438	Discovery_Cirrhosis	rs2642438-A	3e-16	-	0.29615	-	0.0323664 unit decrease	[0.025-0.04]	MTARC1	Total lipid levels in large HDL	lipid measurement,high density lipoprotein cholesterol measurement	-	GCST90092850	1:220796686	35213538	Richardson TG
rs2642438	Discovery_Cirrhosis	rs2642438-A	3e-18	-	0.29615	-	0.038139 unit decrease	[0.03-0.047]	MTARC1	Cholesteryl ester levels in IDL	cholesteryl ester measurement,intermediate density lipoprotein measurement	-	GCST90092833	1:220796686	35213538	Richardson TG
rs2642438	Discovery_Cirrhosis	rs2642438-A	2e-16	-	0.29615	-	0.0362403 unit decrease	[0.028-0.045]	MTARC1	Cholesteryl esters to total lipids ratio in IDL	cholesteryl esters:total lipids ratio,intermediate density lipoprotein measurement	-	GCST90092834	1:220796686	35213538	Richardson TG
rs2642438	Discovery_Cirrhosis	rs2642438-A	2e-17	-	0.29615	-	0.0372462 unit decrease	[0.029-0.046]	MTARC1	Free cholesterol levels in IDL	free cholesterol measurement,intermediate density lipoprotein measurement	-	GCST90092835	1:220796686	35213538	Richardson TG
rs2642438	Discovery_Cirrhosis	rs2642438-A	1e-15	-	0.29615	-	0.0350904 unit decrease	[0.027-0.044]	MTARC1	Total lipid levels in IDL	lipid measurement,intermediate density lipoprotein measurement	-	GCST90092837	1:220796686	35213538	Richardson TG
rs2642438	Discovery_Cirrhosis	rs2642438-A	3e-12	-	0.29615	-	0.0310718 unit decrease	[0.022-0.04]	MTARC1	Free cholesterol levels in large LDL	free cholesterol measurement,low density lipoprotein cholesterol measurement	-	GCST90092860	1:220796686	35213538	Richardson TG
rs2642438	Discovery_Cirrhosis	rs2642438-A	3e-16	-	0.29615	-	0.0351201 unit decrease	[0.027-0.044]	MTARC1	Free cholesterol to total lipids ratio in large LDL	low density lipoprotein cholesterol measurement,free cholesterol:total lipids ratio	-	GCST90092861	1:220796686	35213538	Richardson TG
rs2642438	Discovery_Cirrhosis	rs2642438-A	4e-08	-	0.29615	-	0.0245558 unit decrease	[0.016-0.033]	MTARC1	Total lipid levels in large LDL	low density lipoprotein cholesterol measurement,lipid measurement	-	GCST90092862	1:220796686	35213538	Richardson TG
rs2642438	Discovery_Cirrhosis	rs2642438-A	1e-09	-	0.29615	-	0.0272306 unit decrease	[0.018-0.036]	MTARC1	Phospholipid levels in large LDL	low density lipoprotein cholesterol measurement,phospholipid amount	-	GCST90092864	1:220796686	35213538	Richardson TG
rs2642438	Discovery_Cirrhosis	rs2642438-A	3e-10	-	0.29615	-	0.0277597 unit increase	[0.019-0.036]	MTARC1	Triglycerides to total lipids ratio in large LDL	triglycerides:total lipids ratio,low density lipoprotein cholesterol measurement	-	GCST90092867	1:220796686	35213538	Richardson TG
rs2642438	Discovery_Cirrhosis	rs2642438-A	3e-15	-	0.29615	-	0.0312681 unit decrease	[0.024-0.039]	MTARC1	Concentration of large HDL particles	high density lipoprotein cholesterol measurement	-	GCST90092851	1:220796686	35213538	Richardson TG
rs2642438	Discovery_Cirrhosis	rs2642438-A	9e-17	-	0.29615	-	0.0330618 unit decrease	[0.025-0.041]	MTARC1	Phospholipid levels in large HDL	phospholipid amount,high density lipoprotein cholesterol measurement	-	GCST90092852	1:220796686	35213538	Richardson TG
rs2642438	Discovery_Cirrhosis	rs2642438-A	2e-08	-	0.29615	-	0.0251106 unit decrease	[0.016-0.034]	MTARC1	Cholesterol levels in large LDL	total cholesterol measurement,low density lipoprotein cholesterol measurement	-	GCST90092856	1:220796686	35213538	Richardson TG
rs2642438	Discovery_Cirrhosis	rs2642438-A	7e-24	-	0.274	-	0.075 unit decrease	[0.061-0.089]	MTARC1	Chronic elevation of alanine aminotransferase (cALT) levels	serum alanine aminotransferase amount	-	GCST90129601	1:220796686	35654975	Vujkovic M
rs2642438	Discovery_Cirrhosis	rs2642438-A	8e-23	-	0.295	-	0.079 unit decrease	[0.063-0.095]	MTARC1	Chronic elevation of alanine aminotransferase (cALT) levels	serum alanine aminotransferase amount	-	GCST90129602	1:220796686	35654975	Vujkovic M
rs2642438	Discovery_Cirrhosis	rs2642438-A	9e-18	-	0.29615	-	0.0355163 unit decrease	[0.027-0.044]	MTARC1	Apolipoprotein A1 levels	apolipoprotein A 1 measurement	-	GCST90092808	1:220796686	35213538	Richardson TG
rs2642438	Discovery_Cirrhosis	rs2642438-A	6e-14	-	0.296172	-	0.0318852 unit decrease	[0.024-0.04]	MTARC1	Total cholines levels	choline measurement	-	GCST90092812	1:220796686	35213538	Richardson TG
rs2642438	Discovery_Cirrhosis	rs2642438-A	1e-18	-	0.29615	-	0.0357103 unit decrease	[0.028-0.044]	MTARC1	Total lipid levels in HDL	lipid measurement,high density lipoprotein cholesterol measurement	-	GCST90092825	1:220796686	35213538	Richardson TG
rs2642438	Discovery_Cirrhosis	rs2642438-A	2e-18	-	0.29615	-	0.035642 unit decrease	[0.028-0.044]	MTARC1	Phospholipid levels in HDL	phospholipid amount,high density lipoprotein cholesterol measurement	-	GCST90092827	1:220796686	35213538	Richardson TG
rs2642438	Discovery_Cirrhosis	rs2642438-A	2e-16	-	0.29615	-	0.0349061 unit decrease	[0.027-0.043]	MTARC1	Concentration of HDL particles	high density lipoprotein cholesterol measurement	-	GCST90092826	1:220796686	35213538	Richardson TG
rs2642438	Discovery_Cirrhosis	rs2642438-A	2e-11	-	0.29615	-	0.0268146 unit decrease	[0.019-0.035]	MTARC1	Average diameter for HDL particles	HDL particle size	-	GCST90092828	1:220796686	35213538	Richardson TG
rs2642438	Discovery_Cirrhosis	rs2642438-A	8e-18	-	0.29615	-	0.0349338 unit decrease	[0.027-0.043]	MTARC1	Cholesteryl ester levels in HDL	cholesteryl ester measurement,high density lipoprotein cholesterol measurement	-	GCST90092823	1:220796686	35213538	Richardson TG
rs2642438	Discovery_Cirrhosis	rs2642438-A	2e-20	-	0.29615	-	0.037005 unit decrease	[0.029-0.045]	MTARC1	Free cholesterol levels in HDL	free cholesterol measurement,high density lipoprotein cholesterol measurement	-	GCST90092824	1:220796686	35213538	Richardson TG
rs2642438	Discovery_Cirrhosis	rs2642438-A	3e-18	-	0.29615	-	0.0381422 unit decrease	[0.03-0.047]	MTARC1	Cholesterol levels in IDL	total cholesterol measurement,intermediate density lipoprotein measurement	-	GCST90092831	1:220796686	35213538	Richardson TG
rs2642438	Discovery_Cirrhosis	rs2642438-A	1e-19	-	0.29615	-	0.0398211 unit decrease	[0.031-0.048]	MTARC1	Cholesterol to total lipids ratio in IDL	cholesterol:total lipids ratio,intermediate density lipoprotein measurement	-	GCST90092832	1:220796686	35213538	Richardson TG
rs2642438	Discovery_Cirrhosis	rs2642438-?	1e-81	-	NR	-	-	-	MTARC1	Low density lipoprotein cholesterol levels	low density lipoprotein cholesterol measurement	-	GCST90239655	1:220796686	34887591	Graham SE
rs2642438	Discovery_Cirrhosis	rs2642438-G	2e-16	-	0.824381	-	0.0442531 unit increase	[0.034-0.054]	MTARC1	Total cholesterol levels	total cholesterol measurement	-	GCST90239675	1:220796686	34887591	Graham SE
rs2642438	Discovery_Cirrhosis	rs2642438-G	5e-17	-	0.705743	-	0.0157453 unit decrease	[0.013-0.019]	MTARC1	Triglyceride levels	triglyceride measurement	-	GCST90239664	1:220796686	34887591	Graham SE
rs2642438	Discovery_Cirrhosis	rs2642438-A	6e-57	-	0.297417	-	0.00676311 unit decrease	[0.0059-0.0076]	MTARC1	Liver enzyme levels (alanine transaminase)	serum alanine aminotransferase amount	-	GCST90013405	1:220796686	33972514	Pazoki R
rs2642438	Discovery_Cirrhosis	rs2642438-A	3e-41	-	0.297414	-	0.00326564 unit decrease	[0.0028-0.0038]	MTARC1	Liver enzyme levels (alkaline phosphatase)	alkaline phosphatase measurement	-	GCST90013406	1:220796686	33972514	Pazoki R
rs2642438	Discovery_Cirrhosis	rs2642438-?	9e-77	-	NR	-	-	-	MTARC1	High density lipoprotein cholesterol levels	high density lipoprotein cholesterol measurement	-	GCST90239649	1:220796686	34887591	Graham SE
rs2642438	Discovery_Cirrhosis	rs2642438-G	7e-10	-	0.822957	-	0.0367136 unit increase	[0.026-0.048]	MTARC1	High density lipoprotein cholesterol levels	high density lipoprotein cholesterol measurement	-	GCST90239651	1:220796686	34887591	Graham SE
rs2642438	Discovery_Cirrhosis	rs2642438-?	2e-92	-	NR	-	-	-	MTARC1	Total cholesterol levels	total cholesterol measurement	-	GCST90239673	1:220796686	34887591	Graham SE
rs2642438	Discovery_Cirrhosis	rs2642438-G	7e-16	-	0.700995	-	0.040520407 unit increase	[0.03-0.051]	MTARC1	CDHR2 protein levels	level of cadherin-related family member 2 in blood	-	GCST90468679	1:220796686	39789286	Loya H
rs2642438	Discovery_Cirrhosis	rs2642438-G	3e-57	-	0.705671	-	0.0281144 unit increase	[0.025-0.031]	MTARC1	Total cholesterol levels	total cholesterol measurement	-	GCST90239676	1:220796686	34887591	Graham SE
rs2642438	Discovery_Cirrhosis	rs2642438-?	3e-14	-	NR	-	7.62 z score increase	-	MTARC1	Body composition (MOSTest)	body composition measurement	-	GCST90267367	1:220796686	36402844	van der Meer D
rs2642438	Discovery_Cirrhosis	rs2642438-A	8e-06	-	NR	-	1.14 unit decrease	[0.64-1.64]	MTARC1	LDL cholesterol levels	low density lipoprotein cholesterol measurement	-	GCST90134520	1:220796686	35884923	Lee SB
rs2642438	Discovery_Cirrhosis	rs2642438-A	2e-14	-	0.28	-	7.68 z score decrease	-	MTARC1	Liver proton density fat fraction	liver fat measurement	-	GCST90267352	1:220796686	36402844	van der Meer D
rs2642438	Discovery_Cirrhosis	rs2642438-?	5e-25	-	NR	-	-	-	MTARC1	Triglyceride levels	triglyceride measurement	-	GCST90239661	1:220796686	34887591	Graham SE
rs2642438	Discovery_Cirrhosis	rs2642438-A	5e-07	-	NR	-	1.41 unit decrease	[0.86-1.96]	MTARC1	Total cholesterol levels	total cholesterol measurement	-	GCST90134518	1:220796686	35884923	Lee SB
rs2642438	Discovery_Cirrhosis	rs2642438-A	2e-27	-	NR	-	0.03083 unit decrease	[0.025-0.036]	MTARC1	High-density lipoprotein levels (MTAG)	high density lipoprotein cholesterol measurement	-	GCST90179147	1:220796686	36376304	Koskeridis F
rs2642438	Discovery_Cirrhosis	rs2642438-A	6e-07	-	NR	-	0.5 unit decrease	[0.3-0.7]	MTARC1	HDL cholesterol levels	high density lipoprotein cholesterol measurement	-	GCST90134519	1:220796686	35884923	Lee SB
rs2642438	Discovery_Cirrhosis	rs2642438-G	4e-14	-	0.8436	-	0.033 unit increase	[0.024-0.042]	MTARC1	HDL cholesterol levels	high density lipoprotein cholesterol measurement	-	GCST90244005	1:220796686	36333282	Kim YJ
rs2642438	Discovery_Cirrhosis	rs2642438-G	9e-13	-	0.8436	-	0.0313 unit increase	[0.023-0.04]	MTARC1	LDL cholesterol levels	low density lipoprotein cholesterol measurement	-	GCST90244006	1:220796686	36333282	Kim YJ
rs2642438	Discovery_Cirrhosis	rs2642438-G	8e-19	-	0.8436	-	0.0338 unit increase	[0.026-0.041]	MTARC1	Total cholesterol levels	total cholesterol measurement	-	GCST90244008	1:220796686	36333282	Kim YJ
rs2642438	Discovery_Cirrhosis	rs2642438-G	9e-14	-	0.700995	-	0.04223269 unit decrease	[0.03-0.054]	MTARC1	HYOU1 protein levels	level of hypoxia up-regulated protein 1 in blood	-	GCST90469496	1:220796686	39789286	Loya H
rs2642438	Discovery_Cirrhosis	rs2642438-A	2e-10	-	0.297	-	0.0199 unit decrease	[0.014-0.026]	MTARC1	Testosterone levels	testosterone measurement	-	GCST90483487	1:220796686	40229599	Venkatesh SS
rs2642438	Discovery_Cirrhosis	rs2642438-A	2e-10	-	0.296	-	0.0196 unit decrease	[0.014-0.026]	MTARC1	Testosterone levels	testosterone measurement	-	GCST90483498	1:220796686	40229599	Venkatesh SS
rs2642438	Discovery_Cirrhosis	rs2642438-A	2e-11	-	0.2909	-	0.07477268 unit decrease	[0.053-0.097]	MTARC1	1-stearoyl-2-docosapentaenoyl-GPC (18:0/22:5n3) levels	1-stearoyl-2-docosapentaenoyl-GPC (18:0/22:5n3) measurement	-	GCST90244967	1:220796686	36357675	Surendran P
rs2642438	Discovery_Cirrhosis	rs2642438-A	1e-26	-	NR	-	-	-	MTARC1	Saturated fatty acids to total fatty acids percentage	saturated fatty acids to total fatty acids percentage	-	GCST90502684	1:220796686	40545721	Sun Y
rs2642438	Discovery_Cirrhosis	rs2642438-A	2e-18	-	NR	-	-	-	MTARC1	Saturated fatty acids to total fatty acids percentage	saturated fatty acids to total fatty acids percentage	-	GCST90502701	1:220796686	40545721	Sun Y
rs2642438	Discovery_Cirrhosis	rs2642438-A	2e-11	-	NR	-	-	-	MTARC1	Polyunsaturated fatty acids to saturated fatty acids ratio	fatty acid amount	-	GCST90502597	1:220796686	40545721	Sun Y
rs2642438	Discovery_Cirrhosis	rs2642438-G	1e-11	-	0.7	-	0.59 nmol/L increase	[0.42-0.76]	MTARC1	Sex hormone-binding globulin levels	sex hormone-binding globulin measurement	-	GCST90027091	1:220796686	34321204	Harrison S
rs2642438	Discovery_Cirrhosis	rs2642438-G	1e-20	-	0.700995	-	0.044117685 unit increase	[0.034-0.054]	MTARC1	SMPDL3A protein levels	acid sphingomyelinase-like phosphodiesterase 3a measurement	-	GCST90470686	1:220796686	39789286	Loya H
rs2642438	Discovery_Cirrhosis	rs2642438-?	2e-37	-	NR	-	-	-	MTARC1	Sex hormone-binding globulin levels and heel estimated bone mineral density	heel bone mineral density,sex hormone-binding globulin measurement	-	GCST90399396	1:220796686	37615194	Qu Y
rs2642438	Discovery_Cirrhosis	rs2642438-A	3e-39	-	0.29697	-	0.0445 unit decrease	[0.038-0.051]	MTARC1	Saturated fatty acid percentage of total fatty acids	saturated fatty acids to total fatty acids percentage	-	GCST90454485	1:220796686	40307439	Yuan F
rs2642438	Discovery_Cirrhosis	rs2642438-A	7e-11	-	0.29697	-	0.02244 unit decrease	[0.016-0.029]	MTARC1	Cholesterol percentage of total lipids in small low-density lipoprotein	cholesterol in small LDL measurement	-	GCST90454490	1:220796686	40307439	Yuan F
rs2642438	Discovery_Cirrhosis	rs2642438-A	7e-22	-	0.29697	-	0.0321449 unit increase	[0.026-0.039]	MTARC1	Triglyceride percentage of total lipids in intermediate-density lipoprotein	triglycerides in IDL measurement	-	GCST90454489	1:220796686	40307439	Yuan F
rs2642438	Discovery_Cirrhosis	rs2642438-A	1e-11	-	0.296273	-	0.0333492 unit decrease	[0.024-0.043]	MTARC1	Total phospholipids in lipoprotein particles (UKB data field 23411)	total phospholipids in lipoprotein particles measurement	-	GCST90269508	1:220796686	36764567	Davyson E
rs2642438	Discovery_Cirrhosis	rs2642438-A	3e-15	-	0.296273	-	0.0371869 unit decrease	[0.028-0.046]	MTARC1	Phospholipids in HDL (UKB data field 23414)	phospholipids in HDL measurement	-	GCST90269511	1:220796686	36764567	Davyson E
rs2642438	Discovery_Cirrhosis	rs2642438-A	3e-16	-	0.296273	-	0.0378497 unit decrease	[0.029-0.047]	MTARC1	Free cholesterol in HDL (UKB data field 23422)	free cholesterol in HDL measurement	-	GCST90269519	1:220796686	36764567	Davyson E
rs2642438	Discovery_Cirrhosis	rs2642438-A	1e-11	-	0.296273	-	0.0338252 unit decrease	[0.024-0.044]	MTARC1	Total esterified cholesterol levels (UKB data field 23415)	esterified cholesterol measurement	-	GCST90269512	1:220796686	36764567	Davyson E
rs2642438	Discovery_Cirrhosis	rs2642438-A	1e-14	-	0.296273	-	0.0361871 unit decrease	[0.027-0.045]	MTARC1	Cholesteryl esters in HDL (UKB data field 23418)	cholesteryl ester measurement	-	GCST90269515	1:220796686	36764567	Davyson E
rs2642438	Discovery_Cirrhosis	rs2642438-A	4e-21	-	0.29628	-	0.0479218 unit decrease	[0.038-0.058]	MTARC1	Saturated fatty acids to total fatty acids percentage (UKB data field 23455)	saturated fatty acids to total fatty acids percentage	-	GCST90269552	1:220796686	36764567	Davyson E
rs2642438	Discovery_Cirrhosis	rs2642438-A	2e-15	-	0.296273	-	0.0371639 unit decrease	[0.028-0.046]	MTARC1	Total lipids in HDL (UKB data field 23426)	total lipids in HDL measurement	-	GCST90269523	1:220796686	36764567	Davyson E
rs2642438	Discovery_Cirrhosis	rs2642438-A	2e-14	-	0.296273	-	0.0373089 unit decrease	[0.028-0.047]	MTARC1	Total concentration of lipoprotein particles (UKB data field 23427)	lipoprotein measurement	-	GCST90269524	1:220796686	36764567	Davyson E
rs2642438	Discovery_Cirrhosis	rs2642438-A	1e-14	-	0.29628	-	0.0375587 unit decrease	[0.028-0.047]	MTARC1	Sphingomyelins levels (UKB data field 23438)	sphingomyelin measurement	-	GCST90269535	1:220796686	36764567	Davyson E
rs2642438	Discovery_Cirrhosis	rs2642438-A	3e-11	-	0.29628	-	0.0321773 unit decrease	[0.023-0.042]	MTARC1	Phosphatidylcholines levels (UKB data field 23437)	level of phosphatidylcholine	-	GCST90269534	1:220796686	36764567	Davyson E
rs2642438	Discovery_Cirrhosis	rs2642438-A	1e-11	-	0.29628	-	0.0328687 unit decrease	[0.023-0.042]	MTARC1	Total cholines levels (UKB data field 23436)	choline measurement	-	GCST90269533	1:220796686	36764567	Davyson E
rs2642438	Discovery_Cirrhosis	rs2642438-A	9e-12	-	0.296273	-	0.0342801 unit decrease	[0.024-0.044]	MTARC1	Total lipids in IDL (UKB data field 23524)	total lipids in IDL	-	GCST90269621	1:220796686	36764567	Davyson E
rs2642438	Discovery_Cirrhosis	rs2642438-A	2e-10	-	0.29628	-	0.0311371 unit decrease	[0.022-0.041]	MTARC1	Phosphoglycerides levels (UKB data field 23434)	phosphoglycerides measurement	-	GCST90269531	1:220796686	36764567	Davyson E
rs2642438	Discovery_Cirrhosis	rs2642438-A	5e-16	-	0.296273	-	0.0384509 unit decrease	[0.029-0.048]	MTARC1	Free cholesterol in medium HDL (UKB data field 23570)	free cholesterol in medium HDL measurement	-	GCST90269667	1:220796686	36764567	Davyson E
rs2642438	Discovery_Cirrhosis	rs2642438-A	3e-17	-	0.296273	-	0.0413986 unit decrease	[0.032-0.051]	MTARC1	Cholesteryl esters to total lipids in very small VLDL percentage (UKB data field 23606)	cholesteryl esters to total lipids in very small VLDL percentage	-	GCST90269703	1:220796686	36764567	Davyson E
rs2642438	Discovery_Cirrhosis	rs2642438-A	1e-16	-	0.296273	-	0.0407566 unit decrease	[0.031-0.05]	MTARC1	Cholesterol to total lipids in very small VLDL percentage (UKB data field 23605)	cholesterol to total lipids in very small VLDL percentage	-	GCST90269702	1:220796686	36764567	Davyson E
rs2642438	Discovery_Cirrhosis	rs2642438-?	1e-30	-	NR	-	0.0396698 unit decrease	[0.033-0.046]	MTARC1	Sex hormone-binding globulin levels	sex hormone-binding globulin measurement	-	GCST90239821	1:220796686	36653534	Leinonen JT
rs2642438	Discovery_Cirrhosis	rs2642438-A	3e-15	-	0.296273	-	0.0368881 unit decrease	[0.028-0.046]	MTARC1	HDL cholesterol levels (UKB data field 23406)	high density lipoprotein cholesterol measurement	-	GCST90269503	1:220796686	36764567	Davyson E
rs2642438	Discovery_Cirrhosis	rs2642438-A	1e-10	-	0.296273	-	0.0322443 unit decrease	[0.022-0.042]	MTARC1	Total cholesterol levels (UKB data field 23400)	total cholesterol measurement	-	GCST90269497	1:220796686	36764567	Davyson E
rs2642438	Discovery_Cirrhosis	rs2642438-A	3e-62	-	NR	-	0.007 unit decrease	[0.0062-0.0078]	MTARC1	Alanine aminotransferase levels	serum alanine aminotransferase amount	-	GCST90428729	1:220796686	38632349	Ghouse J
rs2642438	Discovery_Cirrhosis	rs2642438-?	2e-08	-	NR	-	-	-	MTARC1	Multi-trait sex score	sexual dimorphism measurement	-	GCST90270116	1:220796686	37277458	Vosberg DE
rs2642438	Discovery_Cirrhosis	rs2642438-A	4e-14	-	0.296273	-	0.0368444 unit decrease	[0.027-0.046]	MTARC1	Concentration of HDL particles (UKB data field 23430)	high density lipoprotein cholesterol measurement	-	GCST90269527	1:220796686	36764567	Davyson E
rs2642438	Discovery_Cirrhosis	rs2642438-A	5e-15	-	0.296273	-	0.0372709 unit decrease	[0.028-0.047]	MTARC1	Apolipoprotein A1 levels (UKB data field 23440)	apolipoprotein A 1 measurement	-	GCST90269537	1:220796686	36764567	Davyson E
rs2642438	Discovery_Cirrhosis	rs2642438-A	7e-13	-	0.296273	-	0.0361491 unit decrease	[0.026-0.046]	MTARC1	Free cholesterol in IDL (UKB data field 23528)	free cholesterol in IDL measurement	-	GCST90269625	1:220796686	36764567	Davyson E
rs2642438	Discovery_Cirrhosis	rs2642438-A	8e-14	-	0.296273	-	0.0374848 unit decrease	[0.028-0.047]	MTARC1	Cholesteryl esters in IDL (UKB data field 23527)	cholesteryl ester measurement	-	GCST90269624	1:220796686	36764567	Davyson E
rs2642438	Discovery_Cirrhosis	rs2642438-A	1e-13	-	0.296273	-	0.0373707 unit decrease	[0.028-0.047]	MTARC1	Cholesterol in IDL (UKB data field 23526)	cholesterol in IDL measurement	-	GCST90269623	1:220796686	36764567	Davyson E
rs2642438	Discovery_Cirrhosis	rs2642438-A	3e-11	-	0.296273	-	0.033001 unit decrease	[0.023-0.043]	MTARC1	Free cholesterol to total lipids in large LDL percentage (UKB data field 23617)	free cholesterol to total lipids in large LDL percentage	-	GCST90269714	1:220796686	36764567	Davyson E
rs2642438	Discovery_Cirrhosis	rs2642438-G	6e-15	-	0.72	-	7.8 z score increase	-	MTARC1	Nonalcoholic fatty liver disease	non-alcoholic fatty liver disease	-	GCST90271622	1:220796686	37709864	Chen Y
rs2642438	Discovery_Cirrhosis	rs2642438-A	2e-14	-	0.296273	-	0.0387198 unit decrease	[0.029-0.049]	MTARC1	Cholesterol to total lipids in IDL percentage (UKB data field 23610)	cholesterol to total lipids in IDL percentage	-	GCST90269707	1:220796686	36764567	Davyson E
rs2642438	Discovery_Cirrhosis	rs2642438-A	4e-14	-	0.296273	-	0.0363878 unit decrease	[0.027-0.046]	MTARC1	Total lipids in medium HDL (UKB data field 23566)	total lipids in medium HDL measurement	-	GCST90269663	1:220796686	36764567	Davyson E
rs2642438	Discovery_Cirrhosis	rs2642438-A	1e-14	-	0.296273	-	0.0369762 unit decrease	[0.028-0.046]	MTARC1	Concentration of medium HDL particles (UKB data field 23565)	high density lipoprotein cholesterol measurement	-	GCST90269662	1:220796686	36764567	Davyson E
rs2642438	Discovery_Cirrhosis	rs2642438-A	6e-13	-	0.296273	-	0.0363537 unit decrease	[0.026-0.046]	MTARC1	Cholesteryl esters to total lipids in IDL percentage (UKB data field 23611)	cholesteryl esters to total lipids in IDL percentage	-	GCST90269708	1:220796686	36764567	Davyson E
rs2642438	Discovery_Cirrhosis	rs2642438-A	1e-14	-	0.296273	-	0.0370246 unit decrease	[0.028-0.046]	MTARC1	Cholesterol in medium HDL (UKB data field 23568)	cholesterol in medium HDL measurement	-	GCST90269665	1:220796686	36764567	Davyson E
rs2642438	Discovery_Cirrhosis	rs2642438-A	4e-14	-	0.296273	-	0.036412 unit decrease	[0.027-0.046]	MTARC1	Cholesteryl esters in medium HDL (UKB data field 23569)	cholesteryl ester measurement	-	GCST90269666	1:220796686	36764567	Davyson E
rs2642438	Discovery_Cirrhosis	rs2642438-A	4e-15	-	0.296273	-	0.0365437 unit decrease	[0.027-0.046]	MTARC1	Free cholesterol to total lipids in medium HDL percentage (UKB data field 23642)	free cholesterol to total lipids in medium HDL percentage	-	GCST90269739	1:220796686	36764567	Davyson E
rs2642438	Discovery_Cirrhosis	rs2642438-A	1e-12	-	0.296273	-	0.0326951 unit decrease	[0.024-0.042]	MTARC1	Free cholesterol in large HDL (UKB data field 23563)	free cholesterol in large HDL measurement	-	GCST90269660	1:220796686	36764567	Davyson E
rs2642438	Discovery_Cirrhosis	rs2642438-A	1e-10	-	0.296273	-	0.0298545 unit decrease	[0.021-0.039]	MTARC1	Cholesteryl esters in large HDL (UKB data field 23562)	cholesteryl ester measurement	-	GCST90269659	1:220796686	36764567	Davyson E
rs2642438	Discovery_Cirrhosis	rs2642438-A	1e-13	-	0.296273	-	0.0366158 unit increase	[0.027-0.046]	MTARC1	Triglycerides to total lipids in very small VLDL percentage (UKB data field 23608)	triglycerides to total lipids in very small VLDL percentage	-	GCST90269705	1:220796686	36764567	Davyson E
rs2642438	Discovery_Cirrhosis	rs2642438-A	1e-11	-	0.296273	-	0.0312744 unit decrease	[0.022-0.04]	MTARC1	Concentration of large HDL particles (UKB data field 23558)	high density lipoprotein cholesterol measurement	-	GCST90269655	1:220796686	36764567	Davyson E
rs2642438	Discovery_Cirrhosis	rs2642438-A	2e-12	-	0.296273	-	0.032583 unit decrease	[0.024-0.042]	MTARC1	Total lipids in large HDL (UKB data field 23559)	total lipids in large HDL	-	GCST90269656	1:220796686	36764567	Davyson E
rs2642438	Discovery_Cirrhosis	rs2642438-A	1e-16	-	0.296273	-	0.0417541 unit increase	[0.032-0.052]	MTARC1	Phospholipids to total lipids in very small VLDL percentage (UKB data field 23604)	phospholipids:total lipids ratio	-	GCST90269701	1:220796686	36764567	Davyson E
rs2642438	Discovery_Cirrhosis	rs2642438-A	4e-13	-	0.296273	-	0.0335545 unit decrease	[0.025-0.043]	MTARC1	Phospholipids in large HDL (UKB data field 23560)	phospholipids in large HDL measurement	-	GCST90269657	1:220796686	36764567	Davyson E
rs2642438	Discovery_Cirrhosis	rs2642438-A	4e-11	-	0.296273	-	0.0306396 unit decrease	[0.022-0.04]	MTARC1	Cholesterol in large HDL (UKB data field 23561)	cholesterol in large HDL measurement	-	GCST90269658	1:220796686	36764567	Davyson E
rs2642438	Discovery_Cirrhosis	rs2642438-A	2e-12	-	0.296273	-	0.0352899 unit increase	[0.025-0.045]	MTARC1	Triglycerides to total lipids in IDL percentage (UKB data field 23613)	triglycerides to total lipids in IDL percentage	-	GCST90269710	1:220796686	36764567	Davyson E
rs2642438	Discovery_Cirrhosis	rs2642438-?	2e-13	-	NR	-	-	-	MTARC1	Low density lipoprotein cholesterol levels	low density lipoprotein cholesterol measurement	-	GCST90278638	1:220796686	38116116	Chen CY
rs2642438	Discovery_Cirrhosis	rs2642438-?	3e-16	-	NR	-	-	-	MTARC1	Total cholesterol levels	total cholesterol measurement	-	GCST90278644	1:220796686	38116116	Chen CY
rs2642438	Discovery_Cirrhosis	rs2642438-A	3e-19	-	0.2456	-	0.03387 unit decrease	[0.026-0.041]	MTARC1	high density lipoprotein cholesterol (HDLC, minimm, inv-norm transformed)	high density lipoprotein cholesterol measurement	-	GCST90479633	1:220796686	39024449	Verma A
rs2642438	Discovery_Cirrhosis	rs2642438-A	7e-23	-	0.2961	-	0.09061 unit decrease	[0.072-0.109]	MTARC1	Abnormal results of function study of liver (PheCode 573.7)	Abnormality of the liver	-	GCST90476097	1:220796686	39024449	Verma A
rs2642438	Discovery_Cirrhosis	rs2642438-A	8e-26	-	0.2958	-	0.0982 unit decrease	[0.079-0.117]	MTARC1	Other chronic nonalcoholic liver disease (PheCode 571.5)	liver disease	-	GCST90476084	1:220796686	39024449	Verma A
rs2642438	Discovery_Cirrhosis	rs2642438-A	2e-12	-	0.2957	-	0.0958 unit decrease	[0.068-0.123]	MTARC1	Cirrhosis of liver without mention of alcohol (PheCode 571.51)	cirrhosis of liver	-	GCST90476086	1:220796686	39024449	Verma A
rs2642438	Discovery_Cirrhosis	rs2642438-A	1e-24	-	0.2958	-	0.09301 unit decrease	[0.075-0.111]	MTARC1	Chronic liver disease and cirrhosis (PheCode 571)	liver disease	-	GCST90476081	1:220796686	39024449	Verma A
rs2642438	Discovery_Cirrhosis	rs2642438-A	4e-21	-	NR	-	-	-	MTARC1	Saturated fatty acids to total fatty acids percentage	saturated fatty acids to total fatty acids percentage	-	GCST90502696	1:220796686	40545721	Sun Y
rs2642438	Discovery_Cirrhosis	rs2642438-A	7e-26	-	NR	-	-	-	MTARC1	Saturated fatty acids to total fatty acids percentage	saturated fatty acids to total fatty acids percentage	-	GCST90502685	1:220796686	40545721	Sun Y
rs2642438	Discovery_Cirrhosis	rs2642438-A	7e-21	-	0.2456	-	0.03518 unit decrease	[0.028-0.043]	MTARC1	high density lipoprotein cholesterol (HDLC, maximum, inv-norm transformed)	high density lipoprotein cholesterol measurement	-	GCST90479631	1:220796686	39024449	Verma A
rs2642438	Discovery_Cirrhosis	rs2642438-A	1e-14	-	NR	-	-	-	MTARC1	Monounsaturated fatty acids to total fatty acids percentage	fatty acid amount	-	GCST90502043	1:220796686	40545721	Sun Y
rs2642438	Discovery_Cirrhosis	rs2642438-A	2e-21	-	0.2456	-	0.03658 unit decrease	[0.029-0.044]	MTARC1	high density lipoprotein cholesterol (HDLC, mean, inv-norm transformed)	high density lipoprotein cholesterol measurement	-	GCST90479632	1:220796686	39024449	Verma A
rs2642438	Discovery_Cirrhosis	rs2642438-A	8e-19	-	0.2456	-	0.02647 unit decrease	[0.021-0.032]	MTARC1	low density lipoprotein cholesterol (LDLC, mean, inv-norm transformed)	low density lipoprotein cholesterol measurement	-	GCST90479661	1:220796686	39024449	Verma A
rs2642438	Discovery_Cirrhosis	rs2642438-A	1e-20	-	0.2456	-	0.02723 unit decrease	[0.022-0.033]	MTARC1	low density lipoprotein cholesterol (LDLC, maximum, inv-norm transformed)	low density lipoprotein cholesterol measurement	-	GCST90479660	1:220796686	39024449	Verma A
rs2642438	Discovery_Cirrhosis	rs2642438-A	2e-12	-	0.2456	-	0.02068 unit decrease	[0.015-0.026]	MTARC1	low density lipoprotein cholesterol (LDLC, minimum, inv-norm transformed)	low density lipoprotein cholesterol measurement	-	GCST90479662	1:220796686	39024449	Verma A
rs2642438	Discovery_Cirrhosis	rs2642438-A	1e-17	-	0.2953	-	0.02582 unit increase	[0.02-0.032]	MTARC1	triglyceride (minimum, inv-norm transformed)	triglyceride measurement	-	GCST90476439	1:220796686	39024449	Verma A
rs2642438	Discovery_Cirrhosis	rs2642438-A	4e-14	-	0.2953	-	0.02287 unit increase	[0.017-0.029]	MTARC1	white blood cell count (WBC, mean, inv-norm transformed)	leukocyte quantity	-	GCST90476454	1:220796686	39024449	Verma A
rs2642438	Discovery_Cirrhosis	rs2642438-A	5e-13	-	0.2952	-	0.02156 unit increase	[0.016-0.027]	MTARC1	triglyceride (maximum, inv-norm transformed)	triglyceride measurement	-	GCST90476431	1:220796686	39024449	Verma A
rs2642438	Discovery_Cirrhosis	rs2642438-A	4e-17	-	0.2952	-	0.02587 unit increase	[0.02-0.032]	MTARC1	triglyceride (mean, inv-norm transformed)	triglyceride measurement	-	GCST90476435	1:220796686	39024449	Verma A
rs2642438	Discovery_Cirrhosis	rs2642438-A	2e-13	-	0.2952	-	0.02034 unit decrease	[0.015-0.026]	MTARC1	total cholesterol (maximum, inv-norm transformed)	total cholesterol measurement	-	GCST90476420	1:220796686	39024449	Verma A
rs2642438	Discovery_Cirrhosis	rs2642438-A	2e-08	-	NR	-	-	-	MTARC1	Monounsaturated fatty acids to total fatty acids percentage	fatty acid amount	-	GCST90502373	1:220796686	40545721	Sun Y
rs2642438	Discovery_Cirrhosis	rs2642438-A	4e-42	-	NR	-	-	-	MTARC1	Saturated fatty acids to total fatty acids percentage	saturated fatty acids to total fatty acids percentage	-	GCST90502205	1:220796686	40545721	Sun Y
rs2642438	Discovery_Cirrhosis	rs2642438-A	7e-17	-	NR	-	-	-	MTARC1	Polyunsaturated fatty acids to saturated fatty acids ratio	fatty acid amount	-	GCST90502168	1:220796686	40545721	Sun Y
rs2642438	Discovery_Cirrhosis	rs2642438-A	2e-13	-	0.2952	-	0.02029 unit decrease	[0.015-0.026]	MTARC1	total cholesterol (mean, inv-norm transformed)	total cholesterol measurement	-	GCST90476424	1:220796686	39024449	Verma A
rs2642438	Discovery_Cirrhosis	rs2642438-A	1e-11	-	0.2953	-	0.02038 unit increase	[0.015-0.026]	MTARC1	white blood cell count (WBC, minimum, inv-norm transformed)	leukocyte quantity	-	GCST90476457	1:220796686	39024449	Verma A
rs2642438	Discovery_Cirrhosis	rs2642438-A	6e-30	-	NR	-	-	-	MTARC1	Saturated fatty acids to total fatty acids percentage	saturated fatty acids to total fatty acids percentage	-	GCST90502207	1:220796686	40545721	Sun Y
rs2642438	Discovery_Cirrhosis	rs2642438-A	7e-51	-	NR	-	-	-	MTARC1	Saturated fatty acids to total fatty acids percentage	saturated fatty acids to total fatty acids percentage	-	GCST90502199	1:220796686	40545721	Sun Y
rs2642438	Discovery_Cirrhosis	rs2642438-A	9e-38	-	0.2954	-	0.03387 unit decrease	[0.029-0.039]	MTARC1	Alanine transaminase (ALT, minimum, inv-norm transformed)	serum alanine aminotransferase amount	-	GCST90475115	1:220796686	39024449	Verma A
rs2642438	Discovery_Cirrhosis	rs2642438-A	5e-52	-	0.2953	-	0.03989 unit decrease	[0.035-0.045]	MTARC1	Alanine transaminase (ALT, mean, inv-norm transformed)	serum alanine aminotransferase amount	-	GCST90475112	1:220796686	39024449	Verma A
rs2642438	Discovery_Cirrhosis	rs2642438-A	6e-42	-	0.2953	-	0.0355 unit decrease	[0.03-0.041]	MTARC1	Alanine transaminase (ALT, maximum, inv-norm transformed)	serum alanine aminotransferase amount	-	GCST90475109	1:220796686	39024449	Verma A
rs2642438	Discovery_Cirrhosis	rs2642438-A	1e-12	-	0.2955	-	0.02027 unit decrease	[0.015-0.026]	MTARC1	Aspartate aminotransferase (AST, minimum, inv-norm transformed)	aspartate aminotransferase to alanine aminotransferase ratio	-	GCST90475124	1:220796686	39024449	Verma A
rs2642438	Discovery_Cirrhosis	rs2642438-A	3e-55	-	0.2952	-	0.049 unit decrease	[0.043-0.055]	MTARC1	high density lipoprotein cholesterol (HDLC, maximum, inv-norm transformed)	high density lipoprotein cholesterol measurement	-	GCST90475348	1:220796686	39024449	Verma A
rs2642438	Discovery_Cirrhosis	rs2642438-A	6e-18	-	0.2952	-	0.02353 unit decrease	[0.018-0.029]	MTARC1	low density lipoprotein cholesterol (LDLC, maximum, inv-norm transformed)	low density lipoprotein cholesterol measurement	-	GCST90475412	1:220796686	39024449	Verma A
rs2642438	Discovery_Cirrhosis	rs2642438-A	1e-33	-	0.2453	-	0.03426 unit decrease	[0.029-0.04]	MTARC1	Alanine transaminase (ALT, mean, inv-norm transformed)	serum alanine aminotransferase amount	-	GCST90479507	1:220796686	39024449	Verma A
rs2642438	Discovery_Cirrhosis	rs2642438-A	4e-24	-	0.2454	-	0.02861 unit decrease	[0.023-0.034]	MTARC1	Alanine transaminase (ALT, minimum, inv-norm transformed)	serum alanine aminotransferase amount	-	GCST90479508	1:220796686	39024449	Verma A
rs2642438	Discovery_Cirrhosis	rs2642438-A	2e-16	-	0.2952	-	0.02259 unit decrease	[0.017-0.028]	MTARC1	low density lipoprotein cholesterol (LDLC, mean, inv-norm transformed)	low density lipoprotein cholesterol measurement	-	GCST90475416	1:220796686	39024449	Verma A
rs2642438	Discovery_Cirrhosis	rs2642438-A	7e-30	-	0.2453	-	0.03142 unit decrease	[0.026-0.037]	MTARC1	Alanine transaminase (ALT, maximum, inv-norm transformed)	serum alanine aminotransferase amount	-	GCST90479506	1:220796686	39024449	Verma A
rs2642438	Discovery_Cirrhosis	rs2642438-A	2e-21	-	0.2474	-	0.083 unit decrease	[0.067-0.099]	MTARC1	Chronic liver disease and cirrhosis (PheCode 571)	liver disease	-	GCST90480341	1:220796686	39024449	Verma A
rs2642438	Discovery_Cirrhosis	rs2642438-A	1e-22	-	0.2474	-	0.08727 unit decrease	[0.071-0.103]	MTARC1	Other chronic nonalcoholic liver disease (PheCode 571.5)	liver disease	-	GCST90480338	1:220796686	39024449	Verma A
rs2642438	Discovery_Cirrhosis	rs2642438-A	2e-21	-	0.2478	-	0.08342 unit decrease	[0.068-0.099]	MTARC1	Abnormal results of function study of liver (PheCode 573.7)	Abnormality of the liver	-	GCST90480346	1:220796686	39024449	Verma A
rs2642438	Discovery_Cirrhosis	rs2642438-A	3e-16	-	0.2453	-	0.02443 unit decrease	[0.019-0.03]	MTARC1	total cholesterol (maximum, inv-norm transformed)	total cholesterol measurement	-	GCST90480714	1:220796686	39024449	Verma A
rs2642438	Discovery_Cirrhosis	rs2642438-A	1e-11	-	0.2453	-	0.01962 unit decrease	[0.014-0.025]	MTARC1	total cholesterol (minimum, inv-norm transformed)	total cholesterol measurement	-	GCST90480716	1:220796686	39024449	Verma A
rs2642438	Discovery_Cirrhosis	rs2642438-A	2e-16	-	0.2453	-	0.02479 unit decrease	[0.019-0.031]	MTARC1	total cholesterol (mean, inv-norm transformed)	total cholesterol measurement	-	GCST90480715	1:220796686	39024449	Verma A
rs2642438	Discovery_Cirrhosis	rs2642438-A	1e-60	-	0.2952	-	0.05197 unit decrease	[0.046-0.058]	MTARC1	high density lipoprotein cholesterol (HDLC, mean, inv-norm transformed)	high density lipoprotein cholesterol measurement	-	GCST90475352	1:220796686	39024449	Verma A
rs2642438	Discovery_Cirrhosis	rs2642438-A	4e-51	-	0.2952	-	0.047 unit decrease	[0.041-0.053]	MTARC1	high density lipoprotein cholesterol (HDLC, minimm, inv-norm transformed)	high density lipoprotein cholesterol measurement	-	GCST90475356	1:220796686	39024449	Verma A
rs2792735	Discovery_Cirrhosis	rs2792735-?	6e-19	-	NR	-	0.0254 unit increase	[0.02-0.03]	GPAM	Low density lipoprotein cholesterol levels	low density lipoprotein cholesterol measurement	-	GCST010204	10:112162067	32154731	Ripatti P
rs2792735	Discovery_Cirrhosis	rs2792735-A	2e-18	-	0.7094	-	0.0383 unit increase	[0.03-0.047]	GPAM	Ratio of triglycerides to phosphoglycerides	triglyceride measurement,phospholipid amount	-	GCST90302116	10:112162067	38448586	Karjalainen MK
rs2792735	Discovery_Cirrhosis	rs2792735-A	2e-17	-	0.7095	-	0.0365 unit increase	[0.028-0.045]	GPAM	Triglycerides to total lipids ratio in small VLDL	triglycerides:total lipids ratio,blood VLDL cholesterol amount	-	GCST90302115	10:112162067	38448586	Karjalainen MK
rs2792735	Discovery_Cirrhosis	rs2792735-A	5e-11	-	0.7094	-	0.0286 unit increase	[0.02-0.037]	GPAM	Triglycerides in small VLDL	triglycerides in small VLDL measurement	-	GCST90302114	10:112162067	38448586	Karjalainen MK
rs2792735	Discovery_Cirrhosis	rs2792735-A	1e-12	-	0.7089	-	0.0314 unit decrease	[0.023-0.04]	GPAM	Total cholesterol to total lipids ratio in small VLDL	cholesterol:total lipids ratio,blood VLDL cholesterol amount	-	GCST90302105	10:112162067	38448586	Karjalainen MK
rs2792735	Discovery_Cirrhosis	rs2792735-A	5e-28	-	0.721631	-	0.024169618 unit decrease	[0.02-0.029]	GPAM	Cholesterol levels (UKB data field 30690)	total cholesterol measurement	-	GCST90468066	10:112162067	39789286	Loya H
rs2792735	Discovery_Cirrhosis	rs2792735-A	2e-10	-	0.7096	-	0.0273 unit increase	[0.019-0.036]	GPAM	Triglycerides to total lipids ratio in small HDL	triglycerides:total lipids ratio,high density lipoprotein cholesterol measurement	-	GCST90302090	10:112162067	38448586	Karjalainen MK
rs2792735	Discovery_Cirrhosis	rs2792735-A	9e-23	-	0.7088	-	0.0435 unit decrease	[0.035-0.052]	GPAM	Total cholesterol in HDL2	total cholesterol measurement,high density lipoprotein cholesterol measurement	-	GCST90301969	10:112162067	38448586	Karjalainen MK
rs2792735	Discovery_Cirrhosis	rs2792735-A	2e-23	-	0.7089	-	0.0443 unit decrease	[0.036-0.053]	GPAM	Total cholesterol levels in HDL	total cholesterol measurement,high density lipoprotein cholesterol measurement	-	GCST90301971	10:112162067	38448586	Karjalainen MK
rs2792735	Discovery_Cirrhosis	rs2792735-A	1e-17	-	0.7089	-	0.0379 unit decrease	[0.029-0.047]	GPAM	Total cholesterol in large HDL	total cholesterol change measurement,high density lipoprotein cholesterol measurement	-	GCST90301995	10:112162067	38448586	Karjalainen MK
rs2792735	Discovery_Cirrhosis	rs2792735-A	4e-11	-	0.709	-	0.0292 unit decrease	[0.021-0.038]	GPAM	Free cholesterol to total lipids ratio in IDL	free cholesterol:total lipids ratio,intermediate density lipoprotein measurement	-	GCST90301980	10:112162067	38448586	Karjalainen MK
rs2792735	Discovery_Cirrhosis	rs2792735-A	2e-19	-	0.7088	-	0.0401 unit decrease	[0.031-0.049]	GPAM	Phospholipids in large HDL	phospholipids in large HDL measurement	-	GCST90302003	10:112162067	38448586	Karjalainen MK
rs2792735	Discovery_Cirrhosis	rs2792735-A	3e-17	-	0.7088	-	0.0374 unit decrease	[0.029-0.046]	GPAM	Free cholesterol in large HDL	free cholesterol in large HDL measurement	-	GCST90301999	10:112162067	38448586	Karjalainen MK
rs2792735	Discovery_Cirrhosis	rs2792735-A	6e-17	-	0.721631	-	0.018702902 unit decrease	[0.014-0.023]	GPAM	Direct low density lipoprotein levels (UKB data field 30780)	low density lipoprotein cholesterol measurement	-	GCST90468080	10:112162067	39789286	Loya H
rs2792735	Discovery_Cirrhosis	rs2792735-G	1e-12	-	0.27966	-	0.0314089 unit increase	[0.023-0.04]	GPAM	Cholesteryl ester levels in very small VLDL	cholesteryl ester measurement,blood VLDL cholesterol amount	-	GCST90093030	10:112162067	35213538	Richardson TG
rs2792735	Discovery_Cirrhosis	rs2792735-G	1e-18	-	0.27966	-	0.0375175 unit increase	[0.029-0.046]	GPAM	Cholesteryl ester levels in medium HDL	cholesteryl ester measurement,high density lipoprotein cholesterol measurement	-	GCST90092894	10:112162067	35213538	Richardson TG
[truncated: 1,107 more rows]
