# Supplementary material for: The role of hypothyroidism in cirrhosis pathogenesis: A retrospective cohort study and multi-omics integration analysis
Source: PLoS Genet. 2025 Nov 7;21(11):e1011947. doi: 10.1371/journal.pgen.1011947 (PMC12611128; doi:10.1371/journal.pgen.1011947)
Supplement: S4 Table — (XLSX) [file pgen.1011947.s004.xlsx]

## Sheet: Sheet1
S4: SNPs Used for MR Analysis
SNP	exposure	outcome	chr.exposure	pos.exposure	effect_allele.exposure	other_allele.exposure	eaf.exposure	beta.exposure	se.exposure	pval.exposure	chr.outcome	pos.outcome	effect_allele.outcome	other_allele.outcome	eaf.outcome	beta.outcome	se.outcome	pval.outcome	R2	F	steiger_dir	mr_keep
rs10424978	Validation_Hypothyroidism	Validation_Cirrhosis	19	4837557	A	C	0.600503	-0.0856	0.013	5.1e-11	19	4837557	A	C	0.59	-0.0001	0.0121	0.9951	0.000106885	43.3569	TRUE	TRUE
rs1107342	Validation_Hypothyroidism	Validation_Cirrhosis	9	127073312	C	T	0.394764	0.073	0.0129	1.49e-08	9	127073312	C	T	0.3965	-0.0079	0.0121	0.5145	7.89467e-05	32.0232	TRUE	TRUE
rs11675342	Validation_Hypothyroidism	Validation_Cirrhosis	2	1407628	T	C	0.422685	0.0905	0.0128	1.51e-12	2	1407628	T	C	0.4332	0.01	0.012	0.4026	0.000123233	49.9891	TRUE	TRUE
rs116926994	Validation_Hypothyroidism	Validation_Cirrhosis	13	43077245	G	A	0.024932	0.235	0.0408	8.54e-09	13	43077245	G	A	0.029	-0.0085	0.0368	0.8169	8.17866e-05	33.1752	TRUE	TRUE
rs12980063	Validation_Hypothyroidism	Validation_Cirrhosis	19	50196992	G	A	0.391652	-0.0786	0.013	1.33e-09	19	50196992	G	A	0.3796	-0.0115	0.0122	0.3435	9.012e-05	36.5558	TRUE	TRUE
rs1373740	Validation_Hypothyroidism	Validation_Cirrhosis	3	105959258	C	T	0.705853	-0.106	0.0139	2.3e-14	3	105959258	C	T	0.7223	0.003	0.0133	0.8237	0.000143358	58.1541	TRUE	TRUE
rs1377193	Validation_Hypothyroidism	Validation_Cirrhosis	9	21566440	A	G	0.684219	-0.0754	0.0136	2.87e-08	9	21566440	A	G	0.6916	0.0041	0.013	0.749	7.57764e-05	30.7371	TRUE	TRUE
rs1516960	Validation_Hypothyroidism	Validation_Cirrhosis	8	129474882	T	A	0.268959	-0.0879	0.0143	8.29e-10	8	129474882	T	A	0.2563	-0.0008	0.014	0.9551	9.31467e-05	37.7836	TRUE	TRUE
rs1534430	Validation_Hypothyroidism	Validation_Cirrhosis	2	12644736	T	C	0.389522	-0.0931	0.013	7.89e-13	2	12644736	T	C	0.4002	-0.001	0.0123	0.9376	0.000126433	51.2874	TRUE	TRUE
rs1723022	Validation_Hypothyroidism	Validation_Cirrhosis	1	167405418	T	G	0.3727	0.072	0.0132	4.73e-08	1	167405418	T	G	0.322	-0.0047	0.0129	0.7121	7.33478e-05	29.7519	TRUE	TRUE
rs2068128	Validation_Hypothyroidism	Validation_Cirrhosis	8	133917588	A	G	0.613635	-0.0829	0.013	1.87e-10	8	133917588	A	G	0.6278	0.0081	0.0123	0.5106	0.000100249	40.6649	TRUE	TRUE
rs2111485	Validation_Hypothyroidism	Validation_Cirrhosis	2	163110536	G	A	0.609244	0.0858	0.0129	3.11e-11	2	163110536	G	A	0.6067	0.0375	0.0125	0.002697	0.000109056	44.2377	TRUE	TRUE
rs2240803	Validation_Hypothyroidism	Validation_Cirrhosis	6	30920957	A	G	0.159094	-0.112	0.0173	9.05e-11	6	30920957	A	G	0.1916	-0.015	0.0159	0.3435	0.000103324	41.9123	TRUE	TRUE
rs2247325	Validation_Hypothyroidism	Validation_Cirrhosis	6	167369992	G	A	0.3499	-0.127	0.0133	1.26e-21	6	167369992	G	A	0.3543	-0.0269	0.0128	0.03494	0.000224755	91.1805	TRUE	TRUE
rs229540	Validation_Hypothyroidism	Validation_Cirrhosis	22	37591290	G	T	0.423649	0.1	0.0128	5.35e-15	22	37591290	G	T	0.4093	-0.0056	0.0121	0.642	0.000150459	61.0349	TRUE	TRUE
rs2476601	Validation_Hypothyroidism	Validation_Cirrhosis	1	114377568	G	A	0.897642	-0.4	0.0216	1.64e-76	1	114377568	G	A	0.8798	0.0061	0.019	0.7467	0.000844788	342.934	TRUE	TRUE
rs28157	Validation_Hypothyroidism	Validation_Cirrhosis	5	102595837	T	G	0.316051	-0.0851	0.0136	4.08e-10	5	102595837	T	G	0.3074	-0.0056	0.0128	0.6641	9.65254e-05	39.1543	TRUE	TRUE
rs2856822	Validation_Hypothyroidism	Validation_Cirrhosis	6	33047432	C	A	0.312268	-0.142	0.0137	2.14e-25	6	33047432	C	A	0.2896	0.0264	0.0135	0.05049	0.000264803	107.432	TRUE	TRUE
rs2921077	Validation_Hypothyroidism	Validation_Cirrhosis	8	8304502	A	G	0.46572	-0.0749	0.0127	3.72e-09	8	8304502	A	G	0.4854	0.0072	0.0134	0.5899	8.57474e-05	34.782	TRUE	TRUE
rs3087243	Validation_Hypothyroidism	Validation_Cirrhosis	2	204738919	A	G	0.451158	-0.167	0.0127	1.15e-39	2	204738919	A	G	0.4081	-0.0253	0.0121	0.03675	0.00042613	172.911	TRUE	TRUE
rs34046593	Validation_Hypothyroidism	Validation_Cirrhosis	4	26111593	A	G	0.312531	0.085	0.0136	4.32e-10	4	26111593	A	G	0.3078	0.0026	0.0129	0.8381	9.62987e-05	39.0623	TRUE	TRUE
rs4409785	Validation_Hypothyroidism	Validation_Cirrhosis	11	95311422	C	T	0.171755	0.134	0.0168	1.46e-15	11	95311422	C	T	0.1698	-0.0054	0.0158	0.7305	0.000156828	63.6193	TRUE	TRUE
rs5763529	Validation_Hypothyroidism	Validation_Cirrhosis	22	30232637	C	T	0.830649	-0.0966	0.0171	1.51e-08	22	30232637	C	T	0.8524	0.0143	0.0177	0.4188	7.86738e-05	31.9124	TRUE	TRUE
rs61759532	Validation_Hypothyroidism	Validation_Cirrhosis	17	7240391	T	C	0.247488	0.101	0.0151	2.2e-11	17	7240391	T	C	0.2211	0.0135	0.015	0.3692	0.000110292	44.739	TRUE	TRUE
rs62446333	Validation_Hypothyroidism	Validation_Cirrhosis	7	26149563	T	A	0.208258	-0.0871	0.0156	2.32e-08	7	26149563	T	A	0.2047	-0.0142	0.0148	0.3388	7.68521e-05	31.1735	TRUE	TRUE
rs6505765	Validation_Hypothyroidism	Validation_Cirrhosis	18	12782849	G	C	0.345434	0.0803	0.0133	1.48e-09	18	12782849	G	C	0.3388	0.0117	0.0147	0.4242	8.98651e-05	36.4524	TRUE	TRUE
rs6914622	Validation_Hypothyroidism	Validation_Cirrhosis	6	148514301	T	G	0.321974	0.0964	0.0136	1.28e-12	6	148514301	T	G	0.295	-0.0141	0.013	0.2809	0.000123858	50.2428	TRUE	TRUE
rs7072793	Validation_Hypothyroidism	Validation_Cirrhosis	10	6106266	C	T	0.411076	0.103	0.0128	9.73e-16	10	6106266	C	T	0.4421	0.0149	0.012	0.2121	0.00015962	64.7519	TRUE	TRUE
rs71508903	Validation_Hypothyroidism	Validation_Cirrhosis	10	63779871	T	C	0.193544	0.127	0.0162	3.8e-15	10	63779871	T	C	0.1906	0.0041	0.0152	0.7849	0.0001515	61.4576	TRUE	TRUE
rs7173565	Validation_Hypothyroidism	Validation_Cirrhosis	15	38850330	C	T	0.258112	0.109	0.0145	5.04e-14	15	38850330	C	T	0.2691	0.0152	0.0138	0.2707	0.000139302	56.5086	TRUE	TRUE
rs72928038	Validation_Hypothyroidism	Validation_Cirrhosis	6	90976768	A	G	0.180629	0.153	0.0165	2.47e-20	6	90976768	A	G	0.1628	0.0262	0.0165	0.1129	0.000211946	85.983	TRUE	TRUE
rs736374	Validation_Hypothyroidism	Validation_Cirrhosis	11	35266944	A	G	0.363164	0.0779	0.0132	3.38e-09	11	35266944	A	G	0.3631	0.0145	0.0123	0.2375	8.58602e-05	34.8277	TRUE	TRUE
rs7494643	Validation_Hypothyroidism	Validation_Cirrhosis	14	106099918	T	C	0.428363	-0.0824	0.0146	1.84e-08	14	106099918	T	C	0.4263	-0.0089	0.0156	0.5681	7.85266e-05	31.8527	TRUE	TRUE
rs7655751	Validation_Hypothyroidism	Validation_Cirrhosis	4	149633421	T	C	0.211881	-0.137	0.0156	1.12e-18	4	149633421	T	C	0.1871	-0.015	0.0155	0.3323	0.000190113	77.124	TRUE	TRUE
rs7729842	Validation_Hypothyroidism	Validation_Cirrhosis	5	76547212	T	C	0.353691	0.079	0.0132	2.36e-09	5	76547212	T	C	0.361	0.0341	0.0127	0.007316	8.83019e-05	35.8182	TRUE	TRUE
rs78458460	Validation_Hypothyroidism	Validation_Cirrhosis	1	108347599	T	G	0.242468	0.116	0.0148	5.22e-15	1	108347599	T	G	0.2404	0.0088	0.0149	0.554	0.000151436	61.4314	TRUE	TRUE
rs7864322	Validation_Hypothyroidism	Validation_Cirrhosis	9	100548934	T	C	0.668334	0.2	0.0135	2.63e-49	9	100548934	T	C	0.6635	0.0163	0.0125	0.1923	0.000540828	219.478	TRUE	TRUE
rs7936397	Validation_Hypothyroidism	Validation_Cirrhosis	11	577534	A	G	0.272857	-0.0853	0.0142	1.94e-09	11	577534	A	G	0.2457	-0.0232	0.0138	0.0928	8.8958e-05	36.0844	TRUE	TRUE
rs911760	Validation_Hypothyroidism	Validation_Cirrhosis	9	5438435	A	C	0.208458	0.0961	0.0164	4.43e-09	9	5438435	A	C	0.2178	-0.0026	0.015	0.86	8.46495e-05	34.3366	TRUE	TRUE
rs926103	Validation_Hypothyroidism	Validation_Cirrhosis	1	156784982	C	T	0.652636	-0.0794	0.0133	2.62e-09	1	156784982	C	T	0.6376	0.0047	0.0124	0.7039	8.78621e-05	35.6398	TRUE	TRUE
rs9272426	Validation_Hypothyroidism	Validation_Cirrhosis	6	32605189	G	A	0.453045	0.269	0.0129	3.01e-96	6	32605189	G	A	0.4563	0.034	0.0164	0.03772	0.00107093	434.834	TRUE	TRUE
rs9357120	Validation_Hypothyroidism	Validation_Cirrhosis	6	31230717	A	T	0.280203	-0.201	0.0143	5.9e-45	6	31230717	A	T	0.3285	-0.0182	0.0154	0.2389	0.000486867	197.569	TRUE	TRUE
rs9511151	Validation_Hypothyroidism	Validation_Cirrhosis	13	24786576	A	G	0.346764	-0.108	0.0133	3.91e-16	13	24786576	A	G	0.3448	0.002	0.0126	0.874	0.000162546	65.939	TRUE	TRUE
rs9860547	Validation_Hypothyroidism	Validation_Cirrhosis	3	188128979	A	G	0.450795	-0.108	0.0127	1.77e-17	3	188128979	A	G	0.4313	0.0077	0.012	0.5241	0.000178264	72.3166	TRUE	TRUE
rs10424978	Validation_Hypothyroidism	Replication_Cirrhosis	19	4837557	A	C	0.600503	-0.0856	0.013	5.1e-11	19	4837545	A	C	0.598478	0.0198088	0.0209553	0.34451	0.000106885	43.3569	TRUE	TRUE
rs1107342	Validation_Hypothyroidism	Replication_Cirrhosis	9	127073312	C	T	0.394764	0.073	0.0129	1.49e-08	9	124311033	C	T	0.40744	-0.00838717	0.0208791	0.687904	7.89467e-05	32.0232	TRUE	TRUE
rs11675342	Validation_Hypothyroidism	Replication_Cirrhosis	2	1407628	T	C	0.422685	0.0905	0.0128	1.51e-12	2	1403856	T	C	0.440921	0.0177807	0.0207089	0.39056	0.000123233	49.9891	TRUE	TRUE
rs116926994	Validation_Hypothyroidism	Replication_Cirrhosis	13	43077245	G	A	0.024932	0.235	0.0408	8.54e-09	13	42503109	G	A	0.0373564	-0.00796943	0.0540901	0.882867	8.17866e-05	33.1752	TRUE	TRUE
rs12582330	Validation_Hypothyroidism	Replication_Cirrhosis	12	103892941	T	G	0.729064	-0.0797	0.0142	2.23e-08	12	103499163	T	G	0.675684	-0.0565911	0.0218142	0.00948025	7.76619e-05	31.502	TRUE	TRUE
rs12980063	Validation_Hypothyroidism	Replication_Cirrhosis	19	50196992	G	A	0.391652	-0.0786	0.013	1.33e-09	19	49693735	G	A	0.35709	-0.0232104	0.0214018	0.27814	9.012e-05	36.5558	TRUE	TRUE
rs1373740	Validation_Hypothyroidism	Replication_Cirrhosis	3	105959258	C	T	0.705853	-0.106	0.0139	2.3e-14	3	106240411	C	T	0.769458	-0.0214785	0.0243605	0.377943	0.000143358	58.1541	TRUE	TRUE
rs1377193	Validation_Hypothyroidism	Replication_Cirrhosis	9	21566440	A	G	0.684219	-0.0754	0.0136	2.87e-08	9	21566441	A	G	0.727166	-0.0527148	0.0230386	0.0221315	7.57764e-05	30.7371	TRUE	TRUE
rs1516960	Validation_Hypothyroidism	Replication_Cirrhosis	8	129474882	T	A	0.268959	-0.0879	0.0143	8.29e-10	8	128462636	T	A	0.226152	0.0265908	0.0245648	0.279043	9.31467e-05	37.7836	TRUE	TRUE
rs1534430	Validation_Hypothyroidism	Replication_Cirrhosis	2	12644736	T	C	0.389522	-0.0931	0.013	7.89e-13	2	12504610	T	C	0.418245	-0.00132123	0.0207862	0.949318	0.000126433	51.2874	TRUE	TRUE
rs1723022	Validation_Hypothyroidism	Replication_Cirrhosis	1	167405418	T	G	0.3727	0.072	0.0132	4.73e-08	1	167436181	T	G	0.221495	-0.0184844	0.0247592	0.455323	7.33478e-05	29.7519	TRUE	TRUE
rs2068128	Validation_Hypothyroidism	Replication_Cirrhosis	8	133917588	A	G	0.613635	-0.0829	0.013	1.87e-10	8	132905343	A	G	0.651094	-0.00862449	0.0215216	0.688614	0.000100249	40.6649	TRUE	TRUE
rs2111485	Validation_Hypothyroidism	Replication_Cirrhosis	2	163110536	G	A	0.609244	0.0858	0.0129	3.11e-11	2	162254026	G	A	0.582873	0.0294258	0.0208135	0.157425	0.000109056	44.2377	TRUE	TRUE
rs2240803	Validation_Hypothyroidism	Replication_Cirrhosis	6	30920957	A	G	0.159094	-0.112	0.0173	9.05e-11	6	30953180	A	G	0.239313	-0.0225215	0.023905	0.34613	0.000103324	41.9123	TRUE	TRUE
rs2247325	Validation_Hypothyroidism	Replication_Cirrhosis	6	167369992	G	A	0.3499	-0.127	0.0133	1.26e-21	6	166956504	G	A	0.377555	0.00395612	0.0211815	0.851839	0.000224755	91.1805	TRUE	TRUE
rs229540	Validation_Hypothyroidism	Replication_Cirrhosis	22	37591290	G	T	0.423649	0.1	0.0128	5.35e-15	22	37195250	G	T	0.399224	-0.0177339	0.0209042	0.396247	0.000150459	61.0349	TRUE	TRUE
rs2476601	Validation_Hypothyroidism	Replication_Cirrhosis	1	114377568	G	A	0.897642	-0.4	0.0216	1.64e-76	1	113834946	G	A	0.852125	0.0111819	0.0288286	0.698107	0.000844788	342.934	TRUE	TRUE
rs28157	Validation_Hypothyroidism	Replication_Cirrhosis	5	102595837	T	G	0.316051	-0.0851	0.0136	4.08e-10	5	103260136	T	G	0.315041	-0.0112131	0.0220697	0.611401	9.65254e-05	39.1543	TRUE	TRUE
rs2856822	Validation_Hypothyroidism	Replication_Cirrhosis	6	33047432	C	A	0.312268	-0.142	0.0137	2.14e-25	6	33079655	C	A	0.254064	0.00541595	0.0234972	0.817708	0.000264803	107.432	TRUE	TRUE
rs2921077	Validation_Hypothyroidism	Replication_Cirrhosis	8	8304502	A	G	0.46572	-0.0749	0.0127	3.72e-09	8	8446992	A	G	0.538827	0.0309223	0.0207015	0.135248	8.57474e-05	34.782	TRUE	TRUE
rs3087243	Validation_Hypothyroidism	Replication_Cirrhosis	2	204738919	A	G	0.451158	-0.167	0.0127	1.15e-39	2	203874196	A	G	0.329859	-0.0244618	0.0217937	0.261682	0.00042613	172.911	TRUE	TRUE
rs34046593	Validation_Hypothyroidism	Replication_Cirrhosis	4	26111593	A	G	0.312531	0.085	0.0136	4.32e-10	4	26109971	A	G	0.309921	-0.00153823	0.0221168	0.944552	9.62987e-05	39.0623	TRUE	TRUE
rs4409785	Validation_Hypothyroidism	Replication_Cirrhosis	11	95311422	C	T	0.171755	0.134	0.0168	1.46e-15	11	95578258	C	T	0.166488	0.0101254	0.0275138	0.712866	0.000156828	63.6193	TRUE	TRUE
rs5763529	Validation_Hypothyroidism	Replication_Cirrhosis	22	30232637	C	T	0.830649	-0.0966	0.0171	1.51e-08	22	29836648	C	T	0.930662	-0.00185145	0.0406494	0.963671	7.86738e-05	31.9124	TRUE	TRUE
rs61759532	Validation_Hypothyroidism	Replication_Cirrhosis	17	7240391	T	C	0.247488	0.101	0.0151	2.2e-11	17	7337072	T	C	0.189067	0.00167443	0.0261736	0.948991	0.000110292	44.739	TRUE	TRUE
rs62446333	Validation_Hypothyroidism	Replication_Cirrhosis	7	26149563	T	A	0.208258	-0.0871	0.0156	2.32e-08	7	26109943	T	A	0.195622	-0.00655222	0.0258727	0.800076	7.68521e-05	31.1735	TRUE	TRUE
rs6505765	Validation_Hypothyroidism	Replication_Cirrhosis	18	12782849	G	C	0.345434	0.0803	0.0133	1.48e-09	18	12782850	G	C	0.338813	-0.0186064	0.0216693	0.390533	8.98651e-05	36.4524	TRUE	TRUE
rs6914622	Validation_Hypothyroidism	Replication_Cirrhosis	6	148514301	T	G	0.321974	0.0964	0.0136	1.28e-12	6	148193165	T	G	0.254352	-0.0101765	0.0235659	0.665865	0.000123858	50.2428	TRUE	TRUE
rs7072793	Validation_Hypothyroidism	Replication_Cirrhosis	10	6106266	C	T	0.411076	0.103	0.0128	9.73e-16	10	6064303	C	T	0.52614	0.00167164	0.0205213	0.935077	0.00015962	64.7519	TRUE	TRUE
rs71508903	Validation_Hypothyroidism	Replication_Cirrhosis	10	63779871	T	C	0.193544	0.127	0.0162	3.8e-15	10	62020112	T	C	0.185403	0.00276406	0.0264691	0.916831	0.0001515	61.4576	TRUE	TRUE
rs7173565	Validation_Hypothyroidism	Replication_Cirrhosis	15	38850330	C	T	0.258112	0.109	0.0145	5.04e-14	15	38558129	C	T	0.288982	0.016074	0.0226088	0.477107	0.000139302	56.5086	TRUE	TRUE
rs72928038	Validation_Hypothyroidism	Replication_Cirrhosis	6	90976768	A	G	0.180629	0.153	0.0165	2.47e-20	6	90267049	A	G	0.114646	0.0439166	0.0321914	0.172495	0.000211946	85.983	TRUE	TRUE
rs736374	Validation_Hypothyroidism	Replication_Cirrhosis	11	35266944	A	G	0.363164	0.0779	0.0132	3.38e-09	11	35245397	A	G	0.349704	0.0137874	0.0214626	0.52062	8.58602e-05	34.8277	TRUE	TRUE
rs7494643	Validation_Hypothyroidism	Replication_Cirrhosis	14	106099918	T	C	0.428363	-0.0824	0.0146	1.84e-08	14	105633581	T	C	0.421325	-0.0218533	0.0224376	0.330076	7.85266e-05	31.8527	TRUE	TRUE
rs7655751	Validation_Hypothyroidism	Replication_Cirrhosis	4	149633421	T	C	0.211881	-0.137	0.0156	1.12e-18	4	148712269	T	C	0.123998	-0.0195027	0.031448	0.535154	0.000190113	77.124	TRUE	TRUE
rs7729842	Validation_Hypothyroidism	Replication_Cirrhosis	5	76547212	T	C	0.353691	0.079	0.0132	2.36e-09	5	77251387	T	C	0.370433	0.0257941	0.0212744	0.225341	8.83019e-05	35.8182	TRUE	TRUE
rs78458460	Validation_Hypothyroidism	Replication_Cirrhosis	1	108347599	T	G	0.242468	0.116	0.0148	5.22e-15	1	107804977	T	G	0.221783	-0.0427738	0.0246849	0.0831323	0.000151436	61.4314	TRUE	TRUE
rs7864322	Validation_Hypothyroidism	Replication_Cirrhosis	9	100548934	T	C	0.668334	0.2	0.0135	2.63e-49	9	97786652	T	C	0.653257	0.0415183	0.0215443	0.0539647	0.000540828	219.478	TRUE	TRUE
rs7936397	Validation_Hypothyroidism	Replication_Cirrhosis	11	577534	A	G	0.272857	-0.0853	0.0142	1.94e-09	11	577534	A	G	0.204239	0.0210036	0.0254087	0.408445	8.8958e-05	36.0844	TRUE	TRUE
rs911760	Validation_Hypothyroidism	Replication_Cirrhosis	9	5438435	A	C	0.208458	0.0961	0.0164	4.43e-09	9	5438435	A	C	0.225258	0.0117782	0.0249856	0.637357	8.46495e-05	34.3366	TRUE	TRUE
rs926103	Validation_Hypothyroidism	Replication_Cirrhosis	1	156784982	C	T	0.652636	-0.0794	0.0133	2.62e-09	1	156815190	C	T	0.618643	-0.000876079	0.0211372	0.966939	8.78621e-05	35.6398	TRUE	TRUE
rs9357120	Validation_Hypothyroidism	Replication_Cirrhosis	6	31230717	A	T	0.280203	-0.201	0.0143	5.9e-45	6	31262940	A	T	0.381366	-0.0563209	0.0210866	0.00756415	0.000486867	197.569	TRUE	TRUE
rs9511151	Validation_Hypothyroidism	Replication_Cirrhosis	13	24786576	A	G	0.346764	-0.108	0.0133	3.91e-16	13	24212438	A	G	0.343799	-0.0184882	0.021593	0.39188	0.000162546	65.939	TRUE	TRUE
rs9860547	Validation_Hypothyroidism	Replication_Cirrhosis	3	188128979	A	G	0.450795	-0.108	0.0127	1.77e-17	3	188411191	A	G	0.385109	-0.0274878	0.0210665	0.191957	0.000178264	72.3166	TRUE	TRUE
rs10088036	Replication_Hypothyroidism	Validation_Cirrhosis	8	128744764	T	C	0.202386	0.0509561	0.00895669	1.27664e-08	8	129757010	T	C	0.1994	-0.0311	0.0187	0.09672	8.54311e-05	32.3664	TRUE	TRUE
rs10118880	Replication_Hypothyroidism	Validation_Cirrhosis	9	21559962	A	G	0.723865	-0.0536397	0.00800465	2.06919e-11	9	21559961	A	G	0.6861	-0.0018	0.0133	0.8927	0.00011852	44.9041	TRUE	TRUE
rs10458381	Replication_Hypothyroidism	Validation_Cirrhosis	1	19442749	T	C	0.316885	0.0953706	0.00766998	1.70294e-35	1	19769243	T	C	0.3332	0.0192	0.0126	0.1266	0.000407961	154.61	TRUE	TRUE
rs10494077	Replication_Hypothyroidism	Validation_Cirrhosis	1	107795723	A	G	0.213435	0.114087	0.00864211	8.62979e-40	1	108338345	A	G	0.2316	0.0106	0.0141	0.4515	0.000459821	174.273	TRUE	TRUE
rs10517086	Replication_Hypothyroidism	Validation_Cirrhosis	4	26083889	A	G	0.280631	0.0636234	0.00794384	1.15505e-15	4	26085511	A	G	0.29	0.0055	0.0134	0.6832	0.000169299	64.1461	TRUE	TRUE
rs10748781	Replication_Hypothyroidism	Validation_Cirrhosis	10	99523573	A	C	0.65262	-0.0777223	0.00753569	6.09818e-25	10	101283330	A	C	0.5946	-0.0416	0.0121	0.0006104	0.000280724	106.376	TRUE	TRUE
rs10761620	Replication_Hypothyroidism	Validation_Cirrhosis	10	62297443	G	A	0.62544	-0.0618948	0.00742537	7.71259e-17	10	64057202	G	A	0.5757	-0.0231	0.0146	0.1143	0.000183378	69.4816	TRUE	TRUE
rs10814915	Replication_Hypothyroidism	Validation_Cirrhosis	9	4290544	C	T	0.54448	-0.0691829	0.00719755	7.11541e-22	9	4290544	C	T	0.5618	0.0035	0.012	0.7704	0.000243825	92.3902	TRUE	TRUE
rs10858026	Replication_Hypothyroidism	Validation_Cirrhosis	1	114016756	G	T	0.808713	0.0619928	0.00925068	2.06395e-11	1	114559378	G	T	0.7712	0.0185	0.015	0.2155	0.000118533	44.9089	TRUE	TRUE
rs10948107	Replication_Hypothyroidism	Validation_Cirrhosis	6	43930495	A	G	0.202299	-0.0696913	0.0090272	1.16198e-14	6	43898232	A	G	0.2313	0.0097	0.0142	0.4937	0.000157303	59.6003	TRUE	TRUE
rs10982895	Replication_Hypothyroidism	Validation_Cirrhosis	9	97590003	C	T	0.0661887	0.0877586	0.0142945	8.28629e-10	9	100352285	C	T	0.0782	-0.0257	0.0223	0.2487	9.94841e-05	37.6911	TRUE	TRUE
rs111352680	Replication_Hypothyroidism	Validation_Cirrhosis	3	108824113	A	G	0.322948	-0.0569433	0.00776401	2.22946e-13	3	108542960	A	G	0.2856	0.0158	0.015	0.292	0.000141973	53.7911	TRUE	TRUE
rs11153047	Replication_Hypothyroidism	Validation_Cirrhosis	6	107120707	C	T	0.449286	0.0434925	0.00727404	2.24316e-09	6	107441911	C	T	0.4651	-0.0044	0.0121	0.7168	9.43609e-05	35.7499	TRUE	TRUE
rs113864961	Replication_Hypothyroidism	Validation_Cirrhosis	18	79454594	A	G	0.160845	0.0603795	0.00972087	5.25376e-10	18	77214594	A	G	0.1406	0.0279	0.0171	0.1038	0.000101831	38.5804	TRUE	TRUE
rs115621637	Replication_Hypothyroidism	Validation_Cirrhosis	3	106222872	T	C	0.156302	0.0683333	0.00981945	3.42768e-12	3	105941719	T	C	0.2104	0.0061	0.0146	0.6784	0.000127818	48.4271	TRUE	TRUE
rs11571297	Replication_Hypothyroidism	Validation_Cirrhosis	2	203880280	C	T	0.372723	-0.120678	0.00747259	1.14762e-58	2	204745003	C	T	0.4449	-0.0226	0.012	0.05938	0.000687972	260.802	TRUE	TRUE
rs11596750	Replication_Hypothyroidism	Validation_Cirrhosis	10	6429854	C	T	0.697632	-0.0428089	0.00780125	4.07784e-08	10	6471816	C	T	0.7067	0.029	0.0134	0.0303	7.94805e-05	30.1119	TRUE	TRUE
rs1159737	Replication_Hypothyroidism	Validation_Cirrhosis	8	79639207	G	A	0.470778	0.0408838	0.00722783	1.54536e-08	8	80551442	G	A	0.5136	-0.0026	0.0119	0.8272	8.44512e-05	31.9952	TRUE	TRUE
rs11604605	Replication_Hypothyroidism	Validation_Cirrhosis	11	115123870	C	T	0.272094	0.0441013	0.0080609	4.47487e-08	11	114994590	C	T	0.2473	0.0072	0.0137	0.5976	7.90054e-05	29.9318	TRUE	TRUE
rs11675342	Replication_Hypothyroidism	Validation_Cirrhosis	2	1403856	T	C	0.441772	0.10747	0.00723016	5.62989e-50	2	1407628	T	C	0.4332	0.01	0.012	0.4026	0.000582883	220.941	TRUE	TRUE
rs116776245	Replication_Hypothyroidism	Validation_Cirrhosis	1	114125887	A	G	0.0832099	0.0826219	0.0127901	1.04809e-10	1	114668509	A	G	0.0647	0.0178	0.025	0.4763	0.000110141	41.7292	TRUE	TRUE
rs11678056	Replication_Hypothyroidism	Validation_Cirrhosis	2	62232878	C	T	0.125923	0.061695	0.0107258	8.81901e-09	2	62460013	C	T	0.1248	0.013	0.0181	0.4725	8.7329e-05	33.0855	TRUE	TRUE
rs11683207	Replication_Hypothyroidism	Validation_Cirrhosis	2	97716827	C	T	0.278738	-0.0549985	0.00807824	9.88098e-12	2	98333290	C	T	0.2177	0.0048	0.0152	0.7514	0.000122341	46.3517	TRUE	TRUE
rs116909374	Replication_Hypothyroidism	Validation_Cirrhosis	14	36269155	T	C	0.0303413	-0.206044	0.0220228	8.28514e-21	14	36738361	T	C	0.0363	0.0197	0.0335	0.5573	0.00023101	87.5332	TRUE	TRUE
rs11830537	Replication_Hypothyroidism	Validation_Cirrhosis	12	47763920	T	C	0.0887212	0.0957251	0.0125054	1.93731e-14	12	48157703	T	C	0.0783	0.002	0.0228	0.9302	0.000154648	58.5941	TRUE	TRUE
rs11948151	Replication_Hypothyroidism	Validation_Cirrhosis	5	35926239	T	C	0.319895	0.0549643	0.00767105	7.76962e-13	5	35926341	T	C	0.3363	-0.0191	0.0125	0.1269	0.000135503	51.3392	TRUE	TRUE
rs1201535	Replication_Hypothyroidism	Validation_Cirrhosis	9	98143774	G	T	0.74895	-0.0694787	0.00824317	3.49704e-17	9	100906056	G	T	0.7545	0.0028	0.0139	0.8398	0.000187495	71.0416	TRUE	TRUE
rs1203943	Replication_Hypothyroidism	Validation_Cirrhosis	20	22616187	C	T	0.792129	0.0993555	0.00899573	2.32434e-28	20	22596825	C	T	0.7859	-0.0113	0.0145	0.4353	0.000321904	121.986	TRUE	TRUE
rs12055488	Replication_Hypothyroidism	Validation_Cirrhosis	6	166966082	G	A	0.372038	-0.06997	0.0074573	6.42688e-21	6	167379570	G	A	0.3412	-0.025	0.0125	0.04603	0.000232335	88.0356	TRUE	TRUE
rs12129508	Replication_Hypothyroidism	Validation_Cirrhosis	1	2579949	A	G	0.120666	0.0696587	0.0109294	1.8474e-10	1	2511388	A	G	0.1364	0.0266	0.0173	0.1238	0.000107218	40.6215	TRUE	TRUE
rs1239704	Replication_Hypothyroidism	Validation_Cirrhosis	13	50578475	A	G	0.69226	-0.0493018	0.00776898	2.21009e-10	13	51152611	A	G	0.7543	-0.0294	0.0139	0.03464	0.000106294	40.2713	TRUE	TRUE
rs12534921	Replication_Hypothyroidism	Validation_Cirrhosis	7	26837591	C	T	0.189778	-0.057903	0.00926583	4.12848e-10	7	26877210	C	T	0.2232	-0.0225	0.0143	0.1161	0.000103073	39.0509	TRUE	TRUE
rs12736474	Replication_Hypothyroidism	Validation_Cirrhosis	1	198987336	A	G	0.311525	0.0533748	0.00774905	5.66109e-12	1	198956465	A	G	0.3388	-0.0047	0.0126	0.7103	0.000125221	47.4431	TRUE	TRUE
rs12747843	Replication_Hypothyroidism	Validation_Cirrhosis	1	206988265	T	A	0.302284	0.049287	0.00776646	2.208e-10	1	207161610	T	A	0.3397	0.0063	0.0125	0.6157	0.000106299	40.2732	TRUE	TRUE
rs12897126	Replication_Hypothyroidism	Validation_Cirrhosis	14	81006112	A	T	0.886754	-0.0866399	0.0112525	1.36458e-14	14	81472456	A	T	0.8738	-0.0119	0.0195	0.541	0.000156468	59.2837	TRUE	TRUE
rs12967678	Replication_Hypothyroidism	Validation_Cirrhosis	18	12805389	A	G	0.117803	0.0687143	0.0110486	4.99436e-10	18	12805388	A	G	0.1254	0.0309	0.0179	0.08357	0.000102092	38.6792	TRUE	TRUE
rs13137589	Replication_Hypothyroidism	Validation_Cirrhosis	4	186086720	G	A	0.368628	-0.064955	0.00750925	5.14991e-18	4	187007874	G	A	0.3677	-0.0027	0.0129	0.8365	0.00019747	74.8221	TRUE	TRUE
rs13179631	Replication_Hypothyroidism	Validation_Cirrhosis	5	158093816	C	T	0.454212	-0.0397083	0.00727223	4.75412e-08	5	157520824	C	T	0.3625	-0.0045	0.0159	0.7763	7.86953e-05	29.8143	TRUE	TRUE
rs1317983	Replication_Hypothyroidism	Validation_Cirrhosis	6	43838598	C	T	0.680337	0.103423	0.00781217	5.24445e-40	6	43806335	C	T	0.6971	0.0034	0.0132	0.7971	0.00046243	175.262	TRUE	TRUE
rs140367581	Replication_Hypothyroidism	Validation_Cirrhosis	8	127997668	T	A	0.0227624	0.139219	0.0233918	2.65503e-09	8	129009914	T	A	0.0175	-0.0823	0.0651	0.2064	9.34942e-05	35.4215	TRUE	TRUE
rs140508065	Replication_Hypothyroidism	Validation_Cirrhosis	11	94356209	G	A	0.0270121	-0.129944	0.0227568	1.12881e-08	11	94089375	G	A	0.0202	-0.0208	0.0423	0.6237	8.60614e-05	32.6053	TRUE	TRUE
rs141686764	Replication_Hypothyroidism	Validation_Cirrhosis	3	163958967	G	A	0.0187411	-0.157986	0.0273236	7.37938e-09	3	163676755	G	A	0.0219	0.0157	0.0414	0.7044	8.82427e-05	33.4317	TRUE	TRUE
rs142997491	Replication_Hypothyroidism	Validation_Cirrhosis	16	50695909	G	A	0.0222737	0.134378	0.0238545	1.76876e-08	16	50729820	G	A	0.0166	0.1077	0.048	0.02487	8.37597e-05	31.7332	TRUE	TRUE
rs1441172	Replication_Hypothyroidism	Validation_Cirrhosis	2	213172979	T	C	0.312245	-0.0523616	0.00782743	2.23924e-11	2	214037703	T	C	0.3678	0.0049	0.0162	0.7596	0.000118111	44.7492	TRUE	TRUE
rs147857072	Replication_Hypothyroidism	Validation_Cirrhosis	14	36250438	C	T	0.0135215	-0.197278	0.032644	1.50977e-09	14	36719644	C	T	0.0122	-0.0141	0.0635	0.8241	9.63972e-05	36.5215	TRUE	TRUE
rs151233	Replication_Hypothyroidism	Validation_Cirrhosis	16	28495107	T	C	0.122669	0.0896127	0.010832	1.30677e-16	16	28506428	T	C	0.1277	-0.0058	0.0183	0.7514	0.000180634	68.4415	TRUE	TRUE
rs1547233	Replication_Hypothyroidism	Validation_Cirrhosis	21	25397195	C	T	0.830394	-0.0524763	0.00954843	3.88929e-08	21	26769507	C	T	0.8427	0.0249	0.0165	0.1317	7.9723e-05	30.2037	TRUE	TRUE
rs167479	Replication_Hypothyroidism	Validation_Cirrhosis	19	11416089	G	T	0.576106	-0.0483851	0.00728042	3.01301e-11	19	11526765	G	T	0.5437	-0.0166	0.0138	0.2309	0.000116578	44.168	TRUE	TRUE
rs1701704	Replication_Hypothyroidism	Validation_Cirrhosis	12	56018703	G	T	0.318622	0.078151	0.00765877	1.90064e-24	12	56412487	G	T	0.3267	-0.0208	0.0128	0.1043	0.000274781	104.123	TRUE	TRUE
rs17209768	Replication_Hypothyroidism	Validation_Cirrhosis	6	32474939	T	C	0.0356064	-0.21837	0.0201623	2.46434e-27	6	32442716	T	C	0.0609	0.0033	0.0364	0.9274	0.000309547	117.301	TRUE	TRUE
rs17364832	Replication_Hypothyroidism	Validation_Cirrhosis	13	24212777	G	T	0.291773	0.0748114	0.00784764	1.52827e-21	13	24786915	G	T	0.2763	-0.0026	0.0135	0.8454	0.000239833	90.8772	TRUE	TRUE
rs17766913	Replication_Hypothyroidism	Validation_Cirrhosis	9	98250896	G	T	0.183968	0.0549592	0.00918935	2.22111e-09	9	101013178	G	T	0.1815	0.0208	0.0154	0.1769	9.44117e-05	35.7692	TRUE	TRUE
rs1790946	Replication_Hypothyroidism	Validation_Cirrhosis	18	69861194	T	C	0.536771	-0.0485594	0.00720787	1.61696e-11	18	67528430	T	C	0.5225	0.0047	0.0119	0.6898	0.000119794	45.3869	TRUE	TRUE
rs1884447	Replication_Hypothyroidism	Validation_Cirrhosis	1	185052278	A	G	0.418303	0.0442934	0.00726392	1.0759e-09	1	185021410	A	G	0.4055	-0.0063	0.0121	0.605	9.81407e-05	37.1821	TRUE	TRUE
rs1989291	Replication_Hypothyroidism	Validation_Cirrhosis	17	47730181	T	C	0.292138	0.0567215	0.0078724	5.79963e-13	17	45807547	T	C	0.2707	0.0165	0.0134	0.2158	0.000137018	51.9133	TRUE	TRUE
rs1990760	Replication_Hypothyroidism	Validation_Cirrhosis	2	162267541	T	C	0.584868	0.0674328	0.00731364	2.96688e-20	2	163124051	T	C	0.6063	0.0359	0.0125	0.003988	0.000224354	85.0106	TRUE	TRUE
rs2041248	Replication_Hypothyroidism	Validation_Cirrhosis	16	3982488	G	T	0.820153	-0.0646016	0.00931786	4.11718e-12	16	4032489	G	T	0.8374	-0.0087	0.0162	0.5927	0.000126869	48.0675	TRUE	TRUE
rs2046045	Replication_Hypothyroidism	Validation_Cirrhosis	5	77239986	G	T	0.414365	0.12875	0.00726667	3.0486e-70	5	76535811	G	T	0.3951	0.0309	0.0134	0.02104	0.000827979	313.922	TRUE	TRUE
rs2068128	Replication_Hypothyroidism	Validation_Cirrhosis	8	132905343	A	G	0.650427	-0.0594497	0.00754257	3.22478e-15	8	133917588	A	G	0.6278	0.0081	0.0123	0.5106	0.000163963	62.1238	TRUE	TRUE
rs2104047	Replication_Hypothyroidism	Validation_Cirrhosis	14	68287700	C	T	0.693826	0.0580793	0.00783757	1.25951e-13	14	68754417	C	T	0.7073	0.011	0.0137	0.4236	0.000144935	54.9133	TRUE	TRUE
rs2235544	Replication_Hypothyroidism	Validation_Cirrhosis	1	53909897	A	C	0.544934	-0.0563093	0.00722198	6.34308e-15	1	54375570	A	C	0.5301	-0.0029	0.0144	0.8397	0.000160448	60.7919	TRUE	TRUE
rs2246704	Replication_Hypothyroidism	Validation_Cirrhosis	22	31953076	C	T	0.386683	0.0424546	0.00737207	8.46915e-09	22	32349063	C	T	0.4159	-0.0119	0.012	0.3235	8.75363e-05	33.1641	TRUE	TRUE
rs229533	Replication_Hypothyroidism	Validation_Cirrhosis	22	37191071	C	A	0.400046	0.0757326	0.00732104	4.432e-25	22	37587111	C	A	0.4129	-0.0056	0.012	0.6445	0.000282392	107.008	TRUE	TRUE
rs244686	Replication_Hypothyroidism	Validation_Cirrhosis	5	134088103	C	T	0.74862	-0.070034	0.00822136	1.61585e-17	5	133423794	C	T	0.8222	0.024	0.0166	0.1486	0.000191515	72.5652	TRUE	TRUE
rs2919373	Replication_Hypothyroidism	Validation_Cirrhosis	8	32574341	C	T	0.751827	0.0575238	0.00839054	7.09251e-12	8	32431859	C	T	0.7806	-0.0162	0.0143	0.255	0.000124056	47.0016	TRUE	TRUE
rs2972343	Replication_Hypothyroidism	Validation_Cirrhosis	5	77179060	G	A	0.106123	-0.0926646	0.0118905	6.53431e-15	5	76474885	G	A	0.085	0.0183	0.0228	0.4209	0.000160293	60.7331	TRUE	TRUE
rs2976908	Replication_Hypothyroidism	Validation_Cirrhosis	8	8488264	G	T	0.484902	-0.0623856	0.00723576	6.5887e-18	8	8345774	G	T	0.4251	0.0212	0.0132	0.1086	0.000196187	74.3358	TRUE	TRUE
rs2983511	Replication_Hypothyroidism	Validation_Cirrhosis	6	165630471	C	G	0.261916	-0.0838781	0.0082266	2.06681e-24	6	166043959	C	G	0.2913	-0.0006	0.0131	0.9627	0.000274342	103.957	TRUE	TRUE
rs30233	Replication_Hypothyroidism	Validation_Cirrhosis	16	14306452	A	G	0.586354	-0.053113	0.00730411	3.55059e-13	16	14400309	A	G	0.5807	-0.0115	0.0151	0.4483	0.00013956	52.8768	TRUE	TRUE
rs3103991	Replication_Hypothyroidism	Validation_Cirrhosis	8	118873852	G	A	0.749037	0.0545286	0.00835018	6.56599e-11	8	119886091	G	A	0.8011	0.001	0.0155	0.9472	0.000112555	42.6437	TRUE	TRUE
rs3118470	Replication_Hypothyroidism	Validation_Cirrhosis	10	6059750	C	T	0.439549	0.0648156	0.00723107	3.14557e-19	10	6101713	C	T	0.3758	0.0099	0.0165	0.5505	0.00021204	80.3437	TRUE	TRUE
rs35717611	Replication_Hypothyroidism	Validation_Cirrhosis	2	64740919	T	C	0.378528	0.0516223	0.00742979	3.70425e-12	2	64968053	T	C	0.3048	0.01	0.0131	0.4467	0.000127415	48.2747	TRUE	TRUE
rs3751437	Replication_Hypothyroidism	Validation_Cirrhosis	13	40558943	G	A	0.228425	0.0519869	0.00856213	1.26541e-09	13	41133080	G	A	0.2354	-0.0054	0.0141	0.6995	9.73055e-05	36.8657	TRUE	TRUE
rs3778607	Replication_Hypothyroidism	Validation_Cirrhosis	6	403799	G	A	0.462365	0.0492526	0.00724246	1.04232e-11	6	403799	G	A	0.4919	-0.0074	0.0121	0.5415	0.000122064	46.247	TRUE	TRUE
rs3778753	Replication_Hypothyroidism	Validation_Cirrhosis	7	128939988	G	A	0.439341	0.0466671	0.00724136	1.1596e-10	7	128580042	G	A	0.456	0.027	0.0119	0.02349	0.00010962	41.5316	TRUE	TRUE
rs41177	Replication_Hypothyroidism	Validation_Cirrhosis	22	30042458	A	G	0.405317	-0.0509896	0.00734539	3.87347e-12	22	30438447	A	G	0.3726	-0.0037	0.0123	0.7656	0.000127184	48.1871	TRUE	TRUE
rs4409785	Replication_Hypothyroidism	Validation_Cirrhosis	11	95578258	C	T	0.165967	0.0832009	0.0095464	2.89668e-18	11	95311422	C	T	0.1698	-0.0054	0.0158	0.7305	0.000200468	75.9582	TRUE	TRUE
rs4429345	Replication_Hypothyroidism	Validation_Cirrhosis	17	30131087	G	A	0.445732	-0.04131	0.00724136	1.16528e-08	17	28458105	G	A	0.4509	-0.0271	0.0119	0.02308	8.58991e-05	32.5438	TRUE	TRUE
rs4481184	Replication_Hypothyroidism	Validation_Cirrhosis	3	185787999	T	C	0.307116	-0.0468491	0.00781387	2.02698e-09	3	185505787	T	C	0.3074	0.0124	0.0128	0.3336	9.48822e-05	35.9474	TRUE	TRUE
rs4698068	Replication_Hypothyroidism	Validation_Cirrhosis	4	10557368	G	A	0.235947	0.0463369	0.00845269	4.20736e-08	4	10558992	G	A	0.2228	0.0195	0.0143	0.1724	7.93205e-05	30.0512	TRUE	TRUE
rs4766616	Replication_Hypothyroidism	Validation_Cirrhosis	12	109637055	A	C	0.677212	0.0469924	0.00774782	1.31759e-09	12	110074860	A	C	0.7421	0.0086	0.0144	0.5528	9.70979e-05	36.787	TRUE	TRUE
rs4808779	Replication_Hypothyroidism	Validation_Cirrhosis	19	18294126	G	A	0.654286	0.0558633	0.0075982	1.94984e-13	19	18404936	G	A	0.6382	-0.0025	0.0124	0.841	0.000142668	54.0542	TRUE	TRUE
rs4912068	Replication_Hypothyroidism	Validation_Cirrhosis	1	19310500	G	C	0.088361	-0.0735868	0.0128929	1.14623e-08	1	19636994	G	C	0.0953	-0.0287	0.0209	0.1687	8.59839e-05	32.5759	TRUE	TRUE
rs4933466	Replication_Hypothyroidism	Validation_Cirrhosis	10	88089762	G	A	0.427402	-0.0425835	0.00733817	6.51313e-09	10	89849519	G	A	0.4076	0.0302	0.0122	0.01303	8.88841e-05	33.6748	TRUE	TRUE
rs494317	Replication_Hypothyroidism	Validation_Cirrhosis	1	168705132	A	G	0.423215	0.0402252	0.00725122	2.89988e-08	1	168674370	A	G	0.411	0.0086	0.012	0.4758	8.12259e-05	30.7732	TRUE	TRUE
rs568999	Replication_Hypothyroidism	Validation_Cirrhosis	5	103265657	C	G	0.316004	-0.0540817	0.00776558	3.30065e-12	5	102601358	C	G	0.3124	-0.0043	0.0128	0.7347	0.000128013	48.501	TRUE	TRUE
rs56983610	Replication_Hypothyroidism	Validation_Cirrhosis	1	19512250	A	C	0.129857	-0.0993186	0.0108826	7.08598e-20	1	19838744	A	C	0.1549	-0.0072	0.0164	0.6628	0.000219814	83.2901	TRUE	TRUE
rs5757185	Replication_Hypothyroidism	Validation_Cirrhosis	22	38624261	A	C	0.332292	0.0458586	0.00760815	1.66452e-09	22	39020266	A	C	0.3099	-0.0107	0.0162	0.5079	9.58953e-05	36.3313	TRUE	TRUE
rs592672	Replication_Hypothyroidism	Validation_Cirrhosis	18	59477990	C	T	0.252137	-0.0493271	0.00831739	3.01821e-09	18	57145222	C	T	0.2679	-0.0114	0.0137	0.4057	9.28351e-05	35.1718	TRUE	TRUE
rs61731111	Replication_Hypothyroidism	Validation_Cirrhosis	19	3179519	T	C	0.0546138	-0.0897613	0.0163034	3.67773e-08	19	3179517	T	C	0.0386	-0.0539	0.0423	0.2024	8.00097e-05	30.3123	TRUE	TRUE
rs61759532	Replication_Hypothyroidism	Validation_Cirrhosis	17	7337072	T	C	0.18832	0.0768414	0.00912657	3.78007e-17	17	7240391	T	C	0.2211	0.0135	0.015	0.3692	0.00018709	70.8881	TRUE	TRUE
rs61916675	Replication_Hypothyroidism	Validation_Cirrhosis	12	642348	G	A	0.31688	0.0502062	0.00770827	7.35191e-11	12	751514	G	A	0.3245	-0.0161	0.0129	0.212	0.000111972	42.4227	TRUE	TRUE
rs62621812	Replication_Hypothyroidism	Validation_Cirrhosis	7	127375029	A	G	0.0422337	0.0969781	0.017595	3.55435e-08	7	127015083	A	G	0.0334	-0.0364	0.0352	0.301	8.01843e-05	30.3785	TRUE	TRUE
rs6562772	Replication_Hypothyroidism	Validation_Cirrhosis	13	73611086	T	C	0.496139	-0.0425891	0.00719068	3.16475e-09	13	74185223	T	C	0.535	-0.0208	0.0119	0.08076	9.25918e-05	35.0796	TRUE	TRUE
rs6679677	Replication_Hypothyroidism	Validation_Cirrhosis	1	113761186	A	C	0.143731	0.30504	0.00976992	1e-200	1	114303808	A	C	0.1192	-0.0054	0.0188	0.7759	0.00256668	974.831	TRUE	TRUE
rs6724363	Replication_Hypothyroidism	Validation_Cirrhosis	2	216761868	T	G	0.624374	0.0931767	0.00744904	6.70348e-36	2	217626591	T	G	0.689	0.0005	0.0141	0.972	0.000412848	156.463	TRUE	TRUE
rs6771586	Replication_Hypothyroidism	Validation_Cirrhosis	3	192900531	C	G	0.643842	0.0434611	0.00753465	8.01383e-09	3	192618320	C	G	0.6094	-0.0039	0.0122	0.7514	8.78199e-05	33.2715	TRUE	TRUE
rs6819946	Replication_Hypothyroidism	Validation_Cirrhosis	4	10700532	C	T	0.55344	0.0593255	0.00725542	2.91676e-16	4	10702156	C	T	0.5405	-0.0074	0.0119	0.5361	0.000176456	66.8583	TRUE	TRUE
rs6822359	Replication_Hypothyroidism	Validation_Cirrhosis	4	148738993	G	A	0.122503	-0.140394	0.0113668	4.79733e-35	4	149660145	G	A	0.1814	-0.0148	0.0157	0.3462	0.000402533	152.552	TRUE	TRUE
rs6995041	Replication_Hypothyroidism	Validation_Cirrhosis	8	60385446	G	C	0.405851	0.0516704	0.00732823	1.77787e-12	8	61298005	G	C	0.3801	-0.015	0.0132	0.2564	0.000131215	49.7145	TRUE	TRUE
rs7030256	Replication_Hypothyroidism	Validation_Cirrhosis	9	97772921	G	C	0.654896	0.243153	0.00768543	1e-200	9	100535203	G	C	0.6619	0.02	0.0132	0.1279	0.00263532	1000.97	TRUE	TRUE
rs7043516	Replication_Hypothyroidism	Validation_Cirrhosis	9	97855151	C	A	0.167145	-0.109624	0.00983903	7.85959e-29	9	100617433	C	A	0.1389	0.0112	0.0174	0.5177	0.000327582	124.138	TRUE	TRUE
rs7127620	Replication_Hypothyroidism	Validation_Cirrhosis	11	86360905	G	A	0.358738	-0.0419052	0.00754797	2.82651e-08	11	86071947	G	A	0.3469	0.0067	0.0125	0.5886	8.13572e-05	30.8229	TRUE	TRUE
rs71508903	Replication_Hypothyroidism	Validation_Cirrhosis	10	62020112	T	C	0.185029	0.0922717	0.00920019	1.13292e-23	10	63779871	T	C	0.1906	0.0041	0.0152	0.7849	0.000265451	100.587	TRUE	TRUE
rs7162561	Replication_Hypothyroidism	Validation_Cirrhosis	15	63373566	C	T	0.263477	0.0487013	0.00813356	2.12834e-09	15	63665765	C	T	0.2542	0.0252	0.0136	0.06446	9.46312e-05	35.8523	TRUE	TRUE
rs7248104	Replication_Hypothyroidism	Validation_Cirrhosis	19	7224420	A	G	0.433179	-0.0716951	0.00728087	7.0583e-23	19	7224431	A	G	0.4126	-0.0265	0.0123	0.03085	0.000255892	96.9639	TRUE	TRUE
rs72861081	Replication_Hypothyroidism	Validation_Cirrhosis	11	10579726	G	A	0.0319933	0.10944	0.0200023	4.4657e-08	11	10601273	G	A	0.0263	-0.0289	0.0418	0.4896	7.90157e-05	29.9357	TRUE	TRUE
rs731151	Replication_Hypothyroidism	Validation_Cirrhosis	17	42127885	A	G	0.202925	0.0781965	0.00886056	1.09245e-18	17	40279903	A	G	0.1833	0.0296	0.0154	0.05411	0.000205551	77.8843	TRUE	TRUE
rs73328814	Replication_Hypothyroidism	Validation_Cirrhosis	17	61252234	A	G	0.0430088	-0.102636	0.0181888	1.67263e-08	17	59329595	A	G	0.0437	-0.009	0.0293	0.7578	8.40447e-05	31.8412	TRUE	TRUE
rs73398272	Replication_Hypothyroidism	Validation_Cirrhosis	15	49416426	A	G	0.247515	-0.0463766	0.00838297	3.16162e-08	15	49708623	A	G	0.2187	0.0016	0.0144	0.9131	8.07835e-05	30.6055	TRUE	TRUE
rs7403531	Replication_Hypothyroidism	Validation_Cirrhosis	15	38530704	C	T	0.800198	-0.0575313	0.00894119	1.23954e-10	15	38822905	C	T	0.7834	-0.016	0.0144	0.2668	0.000109276	41.4014	TRUE	TRUE
rs7444908	Replication_Hypothyroidism	Validation_Cirrhosis	5	77533598	G	A	0.356249	-0.0586267	0.00754017	7.53009e-15	5	76829423	G	A	0.3716	0.0013	0.0126	0.9172	0.000159557	60.4542	TRUE	TRUE
rs74742299	Replication_Hypothyroidism	Validation_Cirrhosis	9	124489659	T	C	0.167249	0.0601364	0.00959386	3.65216e-10	9	127251938	T	C	0.1253	-0.0033	0.019	0.8633	0.000103705	39.2903	TRUE	TRUE
rs7516736	Replication_Hypothyroidism	Validation_Cirrhosis	1	156825994	G	A	0.626723	-0.0572695	0.00741647	1.14578e-14	1	156795786	G	A	0.6552	0.0084	0.0125	0.5013	0.000157376	59.628	TRUE	TRUE
rs75276787	Replication_Hypothyroidism	Validation_Cirrhosis	12	110921456	G	A	0.0450051	0.100031	0.0173021	7.40543e-09	12	111359260	G	A	0.0382	0	0.0323	0.9994	8.82244e-05	33.4248	TRUE	TRUE
rs75935798	Replication_Hypothyroidism	Validation_Cirrhosis	4	40320220	T	C	0.270057	-0.0547958	0.00820225	2.38013e-11	4	40322237	T	C	0.2719	0.0082	0.0134	0.5387	0.000117797	44.6299	TRUE	TRUE
rs7599564	Replication_Hypothyroidism	Validation_Cirrhosis	2	43282478	G	A	0.623221	0.0492048	0.00747768	4.69786e-11	2	43509617	G	A	0.6043	-0.0024	0.0125	0.8459	0.000114284	43.2991	TRUE	TRUE
rs75998928	Replication_Hypothyroidism	Validation_Cirrhosis	2	202537823	G	A	0.0568012	-0.116328	0.0159824	3.3752e-13	2	203402546	G	A	0.0413	-0.0052	0.0408	0.8995	0.000139823	52.9764	TRUE	TRUE
rs7609474	Replication_Hypothyroidism	Validation_Cirrhosis	2	48052438	C	G	0.250787	0.046396	0.00828311	2.12775e-08	2	48279577	C	G	0.3401	-0.0148	0.0126	0.2407	8.28121e-05	31.3741	TRUE	TRUE
rs76169968	Replication_Hypothyroidism	Validation_Cirrhosis	11	117212250	A	G	0.0987934	-0.0814768	0.0122409	2.8119e-11	11	117082966	A	G	0.0868	0.0185	0.0211	0.3807	0.000116935	44.3036	TRUE	TRUE
rs76174191	Replication_Hypothyroidism	Validation_Cirrhosis	5	77955629	T	G	0.0294518	0.116737	0.0210869	3.09443e-08	5	77251453	T	G	0.0286	0.0021	0.0376	0.9559	8.08932e-05	30.6471	TRUE	TRUE
rs76715626	Replication_Hypothyroidism	Validation_Cirrhosis	16	27386721	C	T	0.0586465	0.170116	0.0148592	2.39166e-30	16	27398042	C	T	0.018	0.0173	0.1616	0.9147	0.000345864	131.068	TRUE	TRUE
rs76796396	Replication_Hypothyroidism	Validation_Cirrhosis	1	112321453	T	C	0.0458628	0.0934873	0.016858	2.93008e-08	1	112864075	T	C	0.0401	0.0179	0.0309	0.5616	8.11734e-05	30.7532	TRUE	TRUE
rs7701443	Replication_Hypothyroidism	Validation_Cirrhosis	5	143413085	G	A	0.380329	-0.0423638	0.0074708	1.42312e-08	5	142792650	G	A	0.3944	-0.0115	0.0125	0.3598	8.48739e-05	32.1554	TRUE	TRUE
rs7764413	Replication_Hypothyroidism	Validation_Cirrhosis	6	31274305	C	T	0.621057	-0.119488	0.00734738	1.81803e-59	6	31242082	C	T	0.558	-0.0019	0.0127	0.8802	0.000697648	264.473	TRUE	TRUE
rs7769592	Replication_Hypothyroidism	Validation_Cirrhosis	6	33077378	C	T	0.0240302	-0.180421	0.0244143	1.46825e-13	6	33045155	C	T	0.0294	0.0082	0.0366	0.8235	0.000144138	54.6114	TRUE	TRUE
rs77916927	Replication_Hypothyroidism	Validation_Cirrhosis	14	36269140	G	A	0.0389859	-0.10835	0.0188901	9.70376e-09	14	36738346	G	A	0.0322	-0.033	0.0547	0.5469	8.68375e-05	32.8993	TRUE	TRUE
rs78102257	Replication_Hypothyroidism	Validation_Cirrhosis	2	161775852	A	C	0.173968	0.0550125	0.0094682	6.23835e-09	2	162632362	A	C	0.2175	0.0176	0.0145	0.2261	8.91056e-05	33.7587	TRUE	TRUE
rs78198927	Replication_Hypothyroidism	Validation_Cirrhosis	2	190229856	A	T	0.223513	0.0524863	0.00858852	9.88758e-10	2	191094582	A	T	0.1555	0.037	0.0208	0.07507	9.85753e-05	37.3468	TRUE	TRUE
rs7853472	Replication_Hypothyroidism	Validation_Cirrhosis	9	124274388	A	G	0.396618	0.0940033	0.0073262	1.09774e-37	9	127036667	A	G	0.3864	-0.0097	0.0122	0.4277	0.000434406	164.637	TRUE	TRUE
rs794999	Replication_Hypothyroidism	Validation_Cirrhosis	3	12187515	G	A	0.772063	-0.0791319	0.00851054	1.42988e-20	3	12229015	G	A	0.7509	0.015	0.0137	0.2743	0.000228163	86.4543	TRUE	TRUE
rs8006310	Replication_Hypothyroidism	Validation_Cirrhosis	14	104752139	G	A	0.504618	-0.0453208	0.00719761	3.04166e-10	14	105218476	G	A	0.4663	0.0106	0.0124	0.3942	0.000104647	39.6475	TRUE	TRUE
rs8013274	Replication_Hypothyroidism	Validation_Cirrhosis	14	93103433	T	G	0.180058	0.0908317	0.00924118	8.44306e-23	14	93569778	T	G	0.1864	0.0085	0.0165	0.6044	0.000254956	96.609	TRUE	TRUE
rs8039472	Replication_Hypothyroidism	Validation_Cirrhosis	15	84818413	G	A	0.510571	-0.0404571	0.00718921	1.82873e-08	15	85361644	G	A	0.5171	-0.0025	0.0119	0.8324	8.35885e-05	31.6683	TRUE	TRUE
rs8193	Replication_Hypothyroidism	Validation_Cirrhosis	11	35229771	T	C	0.352107	0.0607274	0.00752348	6.93107e-16	11	35251318	T	C	0.3483	0.0073	0.0125	0.5601	0.000171954	65.1523	TRUE	TRUE
rs889472	Replication_Hypothyroidism	Validation_Cirrhosis	16	79612092	A	C	0.632463	0.0496077	0.00749824	3.69233e-11	16	79645989	A	C	0.6149	0.0086	0.0123	0.4834	0.000115527	43.7701	TRUE	TRUE
rs897586	Replication_Hypothyroidism	Validation_Cirrhosis	8	127181049	A	G	0.317522	-0.0652475	0.00777544	4.79954e-17	8	128193294	A	G	0.3495	0.0251	0.0128	0.04962	0.000185846	70.4167	TRUE	TRUE
rs9127	Replication_Hypothyroidism	Validation_Cirrhosis	5	97036461	A	G	0.550003	-0.0401926	0.00722377	2.63767e-08	5	96372165	A	G	0.5311	-0.0002	0.0119	0.9844	8.17118e-05	30.9572	TRUE	TRUE
rs914960	Replication_Hypothyroidism	Validation_Cirrhosis	1	64829020	A	T	0.150454	-0.0616394	0.0101491	1.25256e-09	1	65294703	A	T	0.1437	0.0032	0.017	0.8497	9.73588e-05	36.8858	TRUE	TRUE
rs9266721	Replication_Hypothyroidism	Validation_Cirrhosis	6	31382042	A	C	0.602036	0.14158	0.00737702	4.30923e-82	6	31349819	A	C	0.5939	0.0462	0.0124	0.0001976	0.000971349	368.332	TRUE	TRUE
rs9368359	Replication_Hypothyroidism	Validation_Cirrhosis	6	21856590	A	C	0.626055	-0.0533509	0.0073881	5.15347e-13	6	21856821	A	C	0.6099	-0.0006	0.0125	0.9639	0.00013763	52.1454	TRUE	TRUE
rs938726	Replication_Hypothyroidism	Validation_Cirrhosis	8	140600965	C	A	0.731544	-0.0689628	0.00805188	1.08268e-17	8	141611064	C	A	0.7767	0.0398	0.0174	0.02232	0.000193601	73.3555	TRUE	TRUE
rs947474	Replication_Hypothyroidism	Validation_Cirrhosis	10	6348488	A	G	0.818506	0.0650122	0.00940912	4.86407e-12	10	6390450	A	G	0.8193	0.0216	0.0155	0.1621	0.000126006	47.7408	TRUE	TRUE
rs9484676	Replication_Hypothyroidism	Validation_Cirrhosis	6	142920194	C	G	0.18699	-0.0562138	0.0092675	1.31383e-09	6	143241331	C	G	0.1577	-0.0279	0.0215	0.1948	9.71123e-05	36.7924	TRUE	TRUE
rs9497965	Replication_Hypothyroidism	Validation_Cirrhosis	6	148200156	T	C	0.337026	0.0635946	0.00756479	4.21891e-17	6	148521292	T	C	0.3802	-0.0066	0.0122	0.5883	0.000186518	70.6715	TRUE	TRUE
rs9557201	Replication_Hypothyroidism	Validation_Cirrhosis	13	99337284	G	A	0.232536	-0.0472272	0.00855394	3.3686e-08	13	99989538	G	A	0.26	0.0009	0.0171	0.9582	8.04586e-05	30.4824	TRUE	TRUE
rs9849015	Replication_Hypothyroidism	Validation_Cirrhosis	3	46014628	C	T	0.327778	0.0438459	0.00762961	9.09411e-09	3	46056120	C	T	0.327	0.0344	0.0126	0.00655	8.71708e-05	33.0256	TRUE	TRUE
rs9878655	Replication_Hypothyroidism	Validation_Cirrhosis	3	188365702	C	T	0.381304	-0.101564	0.00744475	2.24182e-42	3	188083490	C	T	0.447	0.0092	0.0168	0.5835	0.000491045	186.113	TRUE	TRUE
rs9880421	Replication_Hypothyroidism	Validation_Cirrhosis	3	149465572	T	C	0.336872	-0.0442988	0.00765468	7.15929e-09	3	149183359	T	C	0.381	0.035	0.0125	0.005141	8.83989e-05	33.491	TRUE	TRUE
rs10088036	Replication_Hypothyroidism	Replication_Cirrhosis	8	128744764	T	C	0.202386	0.0509561	0.00895669	1.27664e-08	8	128744764	T	C	0.202976	-0.0420085	0.0256598	0.101602	8.54311e-05	32.3664	TRUE	TRUE
rs10118880	Replication_Hypothyroidism	Replication_Cirrhosis	9	21559962	A	G	0.723865	-0.0536397	0.00800465	2.06919e-11	9	21559962	A	G	0.724065	-0.0359599	0.022958	0.117271	0.00011852	44.9041	TRUE	TRUE
rs10259879	Replication_Hypothyroidism	Replication_Cirrhosis	7	2894752	G	A	0.232149	0.061566	0.00853411	5.42875e-13	7	2894752	G	A	0.232499	-0.0110389	0.0244212	0.651255	0.00013736	52.0431	TRUE	TRUE
rs10458381	Replication_Hypothyroidism	Replication_Cirrhosis	1	19442749	T	C	0.316885	0.0953706	0.00766998	1.70294e-35	1	19442749	T	C	0.315572	0.0379087	0.0220787	0.0859825	0.000407961	154.61	TRUE	TRUE
rs10494077	Replication_Hypothyroidism	Replication_Cirrhosis	1	107795723	A	G	0.213435	0.114087	0.00864211	8.62979e-40	1	107795723	A	G	0.212898	-0.0359637	0.0250405	0.150939	0.000459821	174.273	TRUE	TRUE
rs10517086	Replication_Hypothyroidism	Replication_Cirrhosis	4	26083889	A	G	0.280631	0.0636234	0.00794384	1.15505e-15	4	26083889	A	G	0.281469	0.000703963	0.0227385	0.975302	0.000169299	64.1461	TRUE	TRUE
rs10748781	Replication_Hypothyroidism	Replication_Cirrhosis	10	99523573	A	C	0.65262	-0.0777223	0.00753569	6.09818e-25	10	99523573	A	C	0.652282	-0.0227551	0.0215799	0.291672	0.000280724	106.376	TRUE	TRUE
rs10761620	Replication_Hypothyroidism	Replication_Cirrhosis	10	62297443	G	A	0.62544	-0.0618948	0.00742537	7.71259e-17	10	62297443	G	A	0.625382	-0.00429279	0.0212267	0.839733	0.000183378	69.4816	TRUE	TRUE
rs10814915	Replication_Hypothyroidism	Replication_Cirrhosis	9	4290544	C	T	0.54448	-0.0691829	0.00719755	7.11541e-22	9	4290544	C	T	0.544653	0.0303852	0.0205709	0.13965	0.000243825	92.3902	TRUE	TRUE
rs10858026	Replication_Hypothyroidism	Replication_Cirrhosis	1	114016756	G	T	0.808713	0.0619928	0.00925068	2.06395e-11	1	114016756	G	T	0.809045	-0.0183909	0.026152	0.481911	0.000118533	44.9089	TRUE	TRUE
rs10948107	Replication_Hypothyroidism	Replication_Cirrhosis	6	43930495	A	G	0.202299	-0.0696913	0.0090272	1.16198e-14	6	43930495	A	G	0.203277	0.0473237	0.0255786	0.0642954	0.000157303	59.6003	TRUE	TRUE
rs10982895	Replication_Hypothyroidism	Replication_Cirrhosis	9	97590003	C	T	0.0661887	0.0877586	0.0142945	8.28629e-10	9	97590003	C	T	0.0660766	-0.0514484	0.0414333	0.214342	9.94841e-05	37.6911	TRUE	TRUE
rs111352680	Replication_Hypothyroidism	Replication_Cirrhosis	3	108824113	A	G	0.322948	-0.0569433	0.00776401	2.22946e-13	3	108824113	A	G	0.322672	0.00549502	0.021987	0.802648	0.000141973	53.7911	TRUE	TRUE
rs11153047	Replication_Hypothyroidism	Replication_Cirrhosis	6	107120707	C	T	0.449286	0.0434925	0.00727404	2.24316e-09	6	107120707	C	T	0.449642	-0.0530568	0.0208114	0.0107905	9.43609e-05	35.7499	TRUE	TRUE
rs113864961	Replication_Hypothyroidism	Replication_Cirrhosis	18	79454594	A	G	0.160845	0.0603795	0.00972087	5.25376e-10	18	79454594	A	G	0.160578	0.0352581	0.0279039	0.206389	0.000101831	38.5804	TRUE	TRUE
rs115621637	Replication_Hypothyroidism	Replication_Cirrhosis	3	106222872	T	C	0.156302	0.0683333	0.00981945	3.42768e-12	3	106222872	T	C	0.15636	0.0327744	0.0282468	0.245931	0.000127818	48.4271	TRUE	TRUE
rs11571297	Replication_Hypothyroidism	Replication_Cirrhosis	2	203880280	C	T	0.372723	-0.120678	0.00747259	1.14762e-58	2	203880280	C	T	0.371575	-0.0159831	0.021197	0.450832	0.000687972	260.802	TRUE	TRUE
rs11596750	Replication_Hypothyroidism	Replication_Cirrhosis	10	6429854	C	T	0.697632	-0.0428089	0.00780125	4.07784e-08	10	6429854	C	T	0.697445	0.0157433	0.02231	0.480399	7.94805e-05	30.1119	TRUE	TRUE
rs1159737	Replication_Hypothyroidism	Replication_Cirrhosis	8	79639207	G	A	0.470778	0.0408838	0.00722783	1.54536e-08	8	79639207	G	A	0.470967	0.0321379	0.0206341	0.119349	8.44512e-05	31.9952	TRUE	TRUE
rs11604605	Replication_Hypothyroidism	Replication_Cirrhosis	11	115123870	C	T	0.272094	0.0441013	0.0080609	4.47487e-08	11	115123870	C	T	0.272183	-0.00326625	0.023104	0.887577	7.90054e-05	29.9318	TRUE	TRUE
rs11675342	Replication_Hypothyroidism	Replication_Cirrhosis	2	1403856	T	C	0.441772	0.10747	0.00723016	5.62989e-50	2	1403856	T	C	0.440921	0.0177807	0.0207089	0.39056	0.000582883	220.941	TRUE	TRUE
rs116776245	Replication_Hypothyroidism	Replication_Cirrhosis	1	114125887	A	G	0.0832099	0.0826219	0.0127901	1.04809e-10	1	114125887	A	G	0.0835073	-0.0289435	0.0369588	0.433551	0.000110141	41.7292	TRUE	TRUE
rs11678056	Replication_Hypothyroidism	Replication_Cirrhosis	2	62232878	C	T	0.125923	0.061695	0.0107258	8.81901e-09	2	62232878	C	T	0.126342	0.0179289	0.0308542	0.561185	8.7329e-05	33.0855	TRUE	TRUE
rs11683207	Replication_Hypothyroidism	Replication_Cirrhosis	2	97716827	C	T	0.278738	-0.0549985	0.00807824	9.88098e-12	2	97716827	C	T	0.278472	0.0330581	0.0229358	0.149491	0.000122341	46.3517	TRUE	TRUE
rs116909374	Replication_Hypothyroidism	Replication_Cirrhosis	14	36269155	T	C	0.0303413	-0.206044	0.0220228	8.28514e-21	14	36269155	T	C	0.0306613	0.00541372	0.0590514	0.926954	0.00023101	87.5332	TRUE	TRUE
rs11830537	Replication_Hypothyroidism	Replication_Cirrhosis	12	47763920	T	C	0.0887212	0.0957251	0.0125054	1.93731e-14	12	47763920	T	C	0.0885018	0.00171159	0.0363851	0.962481	0.000154648	58.5941	TRUE	TRUE
rs11948151	Replication_Hypothyroidism	Replication_Cirrhosis	5	35926239	T	C	0.319895	0.0549643	0.00767105	7.76962e-13	5	35926239	T	C	0.320231	-0.0114621	0.0219673	0.601823	0.000135503	51.3392	TRUE	TRUE
rs1201535	Replication_Hypothyroidism	Replication_Cirrhosis	9	98143774	G	T	0.74895	-0.0694787	0.00824317	3.49704e-17	9	98143774	G	T	0.74941	0.0282234	0.0237049	0.233807	0.000187495	71.0416	TRUE	TRUE
rs1203943	Replication_Hypothyroidism	Replication_Cirrhosis	20	22616187	C	T	0.792129	0.0993555	0.00899573	2.32434e-28	20	22616187	C	T	0.79118	0.0191351	0.0253693	0.450693	0.000321904	121.986	TRUE	TRUE
rs12055488	Replication_Hypothyroidism	Replication_Cirrhosis	6	166966082	G	A	0.372038	-0.06997	0.0074573	6.42688e-21	6	166966082	G	A	0.371123	0.00284887	0.0212581	0.893392	0.000232335	88.0356	TRUE	TRUE
rs12129508	Replication_Hypothyroidism	Replication_Cirrhosis	1	2579949	A	G	0.120666	0.0696587	0.0109294	1.8474e-10	1	2579949	A	G	0.12067	0.0217699	0.0314276	0.488498	0.000107218	40.6215	TRUE	TRUE
rs1239704	Replication_Hypothyroidism	Replication_Cirrhosis	13	50578475	A	G	0.69226	-0.0493018	0.00776898	2.21009e-10	13	50578475	A	G	0.692166	-0.048215	0.0221803	0.0297221	0.000106294	40.2713	TRUE	TRUE
rs12534921	Replication_Hypothyroidism	Replication_Cirrhosis	7	26837591	C	T	0.189778	-0.057903	0.00926583	4.12848e-10	7	26837591	C	T	0.189544	-0.00718876	0.0261449	0.783348	0.000103073	39.0509	TRUE	TRUE
rs12563037	Replication_Hypothyroidism	Replication_Cirrhosis	1	37792972	C	G	0.379503	-0.0429478	0.00741993	7.11574e-09	1	37792972	C	G	0.378933	0.00597836	0.0211354	0.777284	8.843e-05	33.5027	TRUE	TRUE
rs12736474	Replication_Hypothyroidism	Replication_Cirrhosis	1	198987336	A	G	0.311525	0.0533748	0.00774905	5.66109e-12	1	198987336	A	G	0.311994	-0.0344597	0.0221527	0.119815	0.000125221	47.4431	TRUE	TRUE
rs12747843	Replication_Hypothyroidism	Replication_Cirrhosis	1	206988265	T	A	0.302284	0.049287	0.00776646	2.208e-10	1	206988265	T	A	0.302392	-0.0300006	0.0222739	0.178015	0.000106299	40.2732	TRUE	TRUE
rs12897126	Replication_Hypothyroidism	Replication_Cirrhosis	14	81006112	A	T	0.886754	-0.0866399	0.0112525	1.36458e-14	14	81006112	A	T	0.887057	0.00868249	0.0324475	0.789018	0.000156468	59.2837	TRUE	TRUE
rs12967678	Replication_Hypothyroidism	Replication_Cirrhosis	18	12805389	A	G	0.117803	0.0687143	0.0110486	4.99436e-10	18	12805389	A	G	0.118876	0.0380808	0.0317227	0.229973	0.000102092	38.6792	TRUE	TRUE
rs13137589	Replication_Hypothyroidism	Replication_Cirrhosis	4	186086720	G	A	0.368628	-0.064955	0.00750925	5.14991e-18	4	186086720	G	A	0.368849	0.0402885	0.0213058	0.0586287	0.00019747	74.8221	TRUE	TRUE
rs13179631	Replication_Hypothyroidism	Replication_Cirrhosis	5	158093816	C	T	0.454212	-0.0397083	0.00727223	4.75412e-08	5	158093816	C	T	0.454322	-0.0259342	0.0207172	0.210635	7.86953e-05	29.8143	TRUE	TRUE
rs1317983	Replication_Hypothyroidism	Replication_Cirrhosis	6	43838598	C	T	0.680337	0.103423	0.00781217	5.24445e-40	6	43838598	C	T	0.67964	0.0379325	0.0221069	0.0861866	0.00046243	175.262	TRUE	TRUE
rs140367581	Replication_Hypothyroidism	Replication_Cirrhosis	8	127997668	T	A	0.0227624	0.139219	0.0233918	2.65503e-09	8	127997668	T	A	0.0229319	0.0369878	0.0686966	0.590285	9.34942e-05	35.4215	TRUE	TRUE
rs140508065	Replication_Hypothyroidism	Replication_Cirrhosis	11	94356209	G	A	0.0270121	-0.129944	0.0227568	1.12881e-08	11	94356209	G	A	0.0271287	0.0965298	0.063289	0.127203	8.60614e-05	32.6053	TRUE	TRUE
rs141686764	Replication_Hypothyroidism	Replication_Cirrhosis	3	163958967	G	A	0.0187411	-0.157986	0.0273236	7.37938e-09	3	163958967	G	A	0.0187677	0.0514485	0.0751143	0.493385	8.82427e-05	33.4317	TRUE	TRUE
rs142997491	Replication_Hypothyroidism	Replication_Cirrhosis	16	50695909	G	A	0.0222737	0.134378	0.0238545	1.76876e-08	16	50695909	G	A	0.0223995	0.0144885	0.0696452	0.835203	8.37597e-05	31.7332	TRUE	TRUE
rs1441172	Replication_Hypothyroidism	Replication_Cirrhosis	2	213172979	T	C	0.312245	-0.0523616	0.00782743	2.23924e-11	2	213172979	T	C	0.312348	0.00997679	0.0222105	0.653293	0.000118111	44.7492	TRUE	TRUE
rs147857072	Replication_Hypothyroidism	Replication_Cirrhosis	14	36250438	C	T	0.0135215	-0.197278	0.032644	1.50977e-09	14	36250438	C	T	0.0135873	0.00144839	0.0879008	0.986853	9.63972e-05	36.5215	TRUE	TRUE
rs151233	Replication_Hypothyroidism	Replication_Cirrhosis	16	28495107	T	C	0.122669	0.0896127	0.010832	1.30677e-16	16	28495107	T	C	0.123005	0.0506478	0.0312935	0.10556	0.000180634	68.4415	TRUE	TRUE
rs1534424	Replication_Hypothyroidism	Replication_Cirrhosis	2	12500771	C	A	0.398543	-0.057261	0.00735494	6.95024e-15	2	12500771	C	A	0.397839	0.00817945	0.0209235	0.695855	0.000159973	60.6118	TRUE	TRUE
rs1547233	Replication_Hypothyroidism	Replication_Cirrhosis	21	25397195	C	T	0.830394	-0.0524763	0.00954843	3.88929e-08	21	25397195	C	T	0.83042	0.0260172	0.0273036	0.340648	7.9723e-05	30.2037	TRUE	TRUE
rs167479	Replication_Hypothyroidism	Replication_Cirrhosis	19	11416089	G	T	0.576106	-0.0483851	0.00728042	3.01301e-11	19	11416089	G	T	0.576264	0.00150089	0.0208431	0.942595	0.000116578	44.168	TRUE	TRUE
rs1701704	Replication_Hypothyroidism	Replication_Cirrhosis	12	56018703	G	T	0.318622	0.078151	0.00765877	1.90064e-24	12	56018703	G	T	0.319207	-0.00992689	0.0219448	0.651012	0.000274781	104.123	TRUE	TRUE
rs17209768	Replication_Hypothyroidism	Replication_Cirrhosis	6	32474939	T	C	0.0356064	-0.21837	0.0201623	2.46434e-27	6	32474939	T	C	0.0351142	0.0367492	0.0558668	0.510666	0.000309547	117.301	TRUE	TRUE
rs17364832	Replication_Hypothyroidism	Replication_Cirrhosis	13	24212777	G	T	0.291773	0.0748114	0.00784764	1.52827e-21	13	24212777	G	T	0.291101	0.00782958	0.0225191	0.728076	0.000239833	90.8772	TRUE	TRUE
rs17766913	Replication_Hypothyroidism	Replication_Cirrhosis	9	98250896	G	T	0.183968	0.0549592	0.00918935	2.22111e-09	9	98250896	G	T	0.184037	0.0970963	0.0259026	0.000177889	9.44117e-05	35.7692	TRUE	TRUE
rs1790946	Replication_Hypothyroidism	Replication_Cirrhosis	18	69861194	T	C	0.536771	-0.0485594	0.00720787	1.61696e-11	18	69861194	T	C	0.535993	0.00668752	0.0205438	0.744783	0.000119794	45.3869	TRUE	TRUE
rs1884447	Replication_Hypothyroidism	Replication_Cirrhosis	1	185052278	A	G	0.418303	0.0442934	0.00726392	1.0759e-09	1	185052278	A	G	0.418004	0.023637	0.0207478	0.254599	9.81407e-05	37.1821	TRUE	TRUE
rs1989291	Replication_Hypothyroidism	Replication_Cirrhosis	17	47730181	T	C	0.292138	0.0567215	0.0078724	5.79963e-13	17	47730181	T	C	0.292478	0.012496	0.0225329	0.579191	0.000137018	51.9133	TRUE	TRUE
rs1990760	Replication_Hypothyroidism	Replication_Cirrhosis	2	162267541	T	C	0.584868	0.0674328	0.00731364	2.96688e-20	2	162267541	T	C	0.585084	0.0371289	0.0208041	0.0743122	0.000224354	85.0106	TRUE	TRUE
rs2041248	Replication_Hypothyroidism	Replication_Cirrhosis	16	3982488	G	T	0.820153	-0.0646016	0.00931786	4.11718e-12	16	3982488	G	T	0.820226	-0.0197843	0.0267921	0.460249	0.000126869	48.0675	TRUE	TRUE
rs2046045	Replication_Hypothyroidism	Replication_Cirrhosis	5	77239986	G	T	0.414365	0.12875	0.00726667	3.0486e-70	5	77239986	G	T	0.413248	0.0268177	0.0208375	0.198098	0.000827979	313.922	TRUE	TRUE
rs2068128	Replication_Hypothyroidism	Replication_Cirrhosis	8	132905343	A	G	0.650427	-0.0594497	0.00754257	3.22478e-15	8	132905343	A	G	0.651094	-0.00862449	0.0215216	0.688614	0.000163963	62.1238	TRUE	TRUE
rs2104047	Replication_Hypothyroidism	Replication_Cirrhosis	14	68287700	C	T	0.693826	0.0580793	0.00783757	1.25951e-13	14	68287700	C	T	0.694678	0.0407884	0.0222334	0.0665718	0.000144935	54.9133	TRUE	TRUE
rs2235544	Replication_Hypothyroidism	Replication_Cirrhosis	1	53909897	A	C	0.544934	-0.0563093	0.00722198	6.34308e-15	1	53909897	A	C	0.544819	-5.39038e-05	0.0206474	0.997917	0.000160448	60.7919	TRUE	TRUE
rs2246704	Replication_Hypothyroidism	Replication_Cirrhosis	22	31953076	C	T	0.386683	0.0424546	0.00737207	8.46915e-09	22	31953076	C	T	0.387051	0.00574441	0.0210661	0.785095	8.75363e-05	33.1641	TRUE	TRUE
rs229533	Replication_Hypothyroidism	Replication_Cirrhosis	22	37191071	C	A	0.400046	0.0757326	0.00732104	4.432e-25	22	37191071	C	A	0.40019	-0.0179607	0.0209165	0.390513	0.000282392	107.008	TRUE	TRUE
rs244686	Replication_Hypothyroidism	Replication_Cirrhosis	5	134088103	C	T	0.74862	-0.070034	0.00822136	1.61585e-17	5	134088103	C	T	0.748033	0.0123727	0.0236233	0.600452	0.000191515	72.5652	TRUE	TRUE
rs2919373	Replication_Hypothyroidism	Replication_Cirrhosis	8	32574341	C	T	0.751827	0.0575238	0.00839054	7.09251e-12	8	32574341	C	T	0.751138	0.00760399	0.0237694	0.749038	0.000124056	47.0016	TRUE	TRUE
rs2972343	Replication_Hypothyroidism	Replication_Cirrhosis	5	77179060	G	A	0.106123	-0.0926646	0.0118905	6.53431e-15	5	77179060	G	A	0.106659	0.0105086	0.0332516	0.751978	0.000160293	60.7331	TRUE	TRUE
rs2976908	Replication_Hypothyroidism	Replication_Cirrhosis	8	8488264	G	T	0.484902	-0.0623856	0.00723576	6.5887e-18	8	8488264	G	T	0.485342	0.0310635	0.020585	0.131289	0.000196187	74.3358	TRUE	TRUE
rs2983511	Replication_Hypothyroidism	Replication_Cirrhosis	6	165630471	C	G	0.261916	-0.0838781	0.0082266	2.06681e-24	6	165630471	C	G	0.262577	0.00100999	0.0232972	0.965421	0.000274342	103.957	TRUE	TRUE
rs30233	Replication_Hypothyroidism	Replication_Cirrhosis	16	14306452	A	G	0.586354	-0.053113	0.00730411	3.55059e-13	16	14306452	A	G	0.587563	0.029335	0.0208555	0.15955	0.00013956	52.8768	TRUE	TRUE
rs3103991	Replication_Hypothyroidism	Replication_Cirrhosis	8	118873852	G	A	0.749037	0.0545286	0.00835018	6.56599e-11	8	118873852	G	A	0.749175	-0.00685683	0.0236009	0.77141	0.000112555	42.6437	TRUE	TRUE
rs3118470	Replication_Hypothyroidism	Replication_Cirrhosis	10	6059750	C	T	0.439549	0.0648156	0.00723107	3.14557e-19	10	6059750	C	T	0.441406	-0.00484632	0.0206053	0.814055	0.00021204	80.3437	TRUE	TRUE
rs35717611	Replication_Hypothyroidism	Replication_Cirrhosis	2	64740919	T	C	0.378528	0.0516223	0.00742979	3.70425e-12	2	64740919	T	C	0.379007	0.00869139	0.0212058	0.681908	0.000127415	48.2747	TRUE	TRUE
rs3751437	Replication_Hypothyroidism	Replication_Cirrhosis	13	40558943	G	A	0.228425	0.0519869	0.00856213	1.26541e-09	13	40558943	G	A	0.228268	0.0315504	0.0245982	0.199622	9.73055e-05	36.8657	TRUE	TRUE
rs3778607	Replication_Hypothyroidism	Replication_Cirrhosis	6	403799	G	A	0.462365	0.0492526	0.00724246	1.04232e-11	6	403799	G	A	0.462829	0.0290418	0.0206953	0.160526	0.000122064	46.247	TRUE	TRUE
rs3778753	Replication_Hypothyroidism	Replication_Cirrhosis	7	128939988	G	A	0.439341	0.0466671	0.00724136	1.1596e-10	7	128939988	G	A	0.441032	0.0123923	0.0206725	0.548867	0.00010962	41.5316	TRUE	TRUE
rs41177	Replication_Hypothyroidism	Replication_Cirrhosis	22	30042458	A	G	0.405317	-0.0509896	0.00734539	3.87347e-12	22	30042458	A	G	0.405025	-0.0013163	0.0208872	0.949751	0.000127184	48.1871	TRUE	TRUE
rs4409785	Replication_Hypothyroidism	Replication_Cirrhosis	11	95578258	C	T	0.165967	0.0832009	0.0095464	2.89668e-18	11	95578258	C	T	0.166488	0.0101254	0.0275138	0.712866	0.000200468	75.9582	TRUE	TRUE
rs4429345	Replication_Hypothyroidism	Replication_Cirrhosis	17	30131087	G	A	0.445732	-0.04131	0.00724136	1.16528e-08	17	30131087	G	A	0.445322	-0.0379949	0.0206108	0.0652634	8.58991e-05	32.5438	TRUE	TRUE
rs4481184	Replication_Hypothyroidism	Replication_Cirrhosis	3	185787999	T	C	0.307116	-0.0468491	0.00781387	2.02698e-09	3	185787999	T	C	0.308052	0.0124458	0.0221855	0.574804	9.48822e-05	35.9474	TRUE	TRUE
rs4698068	Replication_Hypothyroidism	Replication_Cirrhosis	4	10557368	G	A	0.235947	0.0463369	0.00845269	4.20736e-08	4	10557368	G	A	0.235832	0.0370078	0.0242484	0.126961	7.93205e-05	30.0512	TRUE	TRUE
rs4766616	Replication_Hypothyroidism	Replication_Cirrhosis	12	109637055	A	C	0.677212	0.0469924	0.00774782	1.31759e-09	12	109637055	A	C	0.677577	0.014773	0.0221048	0.503933	9.70979e-05	36.787	TRUE	TRUE
rs4808779	Replication_Hypothyroidism	Replication_Cirrhosis	19	18294126	G	A	0.654286	0.0558633	0.0075982	1.94984e-13	19	18294126	G	A	0.654712	0.00265993	0.0215695	0.901855	0.000142668	54.0542	TRUE	TRUE
rs4912068	Replication_Hypothyroidism	Replication_Cirrhosis	1	19310500	G	C	0.088361	-0.0735868	0.0128929	1.14623e-08	1	19310500	G	C	0.0886053	0.0369502	0.0362964	0.308672	8.59839e-05	32.5759	TRUE	TRUE
rs4933466	Replication_Hypothyroidism	Replication_Cirrhosis	10	88089762	G	A	0.427402	-0.0425835	0.00733817	6.51313e-09	10	88089762	G	A	0.427928	0.0240076	0.020852	0.249596	8.88841e-05	33.6748	TRUE	TRUE
rs494317	Replication_Hypothyroidism	Replication_Cirrhosis	1	168705132	A	G	0.423215	0.0402252	0.00725122	2.89988e-08	1	168705132	A	G	0.422836	0.0236947	0.0207393	0.253244	8.12259e-05	30.7732	TRUE	TRUE
rs568999	Replication_Hypothyroidism	Replication_Cirrhosis	5	103265657	C	G	0.316004	-0.0540817	0.00776558	3.30065e-12	5	103265657	C	G	0.315315	-0.0108922	0.0220619	0.62151	0.000128013	48.501	TRUE	TRUE
rs56983610	Replication_Hypothyroidism	Replication_Cirrhosis	1	19512250	A	C	0.129857	-0.0993186	0.0108826	7.08598e-20	1	19512250	A	C	0.13077	7.90136e-05	0.0304238	0.997928	0.000219814	83.2901	TRUE	TRUE
rs5757185	Replication_Hypothyroidism	Replication_Cirrhosis	22	38624261	A	C	0.332292	0.0458586	0.00760815	1.66452e-09	22	38624261	A	C	0.332651	-0.02976	0.0217262	0.170758	9.58953e-05	36.3313	TRUE	TRUE
rs592672	Replication_Hypothyroidism	Replication_Cirrhosis	18	59477990	C	T	0.252137	-0.0493271	0.00831739	3.01821e-09	18	59477990	C	T	0.252391	0.00785068	0.0235604	0.738972	9.28351e-05	35.1718	TRUE	TRUE
rs61731111	Replication_Hypothyroidism	Replication_Cirrhosis	19	3179519	T	C	0.0546138	-0.0897613	0.0163034	3.67773e-08	19	3179519	T	C	0.054777	0.00565389	0.0455062	0.901122	8.00097e-05	30.3123	TRUE	TRUE
rs61759532	Replication_Hypothyroidism	Replication_Cirrhosis	17	7337072	T	C	0.18832	0.0768414	0.00912657	3.78007e-17	17	7337072	T	C	0.189067	0.00167443	0.0261736	0.948991	0.00018709	70.8881	TRUE	TRUE
rs61916675	Replication_Hypothyroidism	Replication_Cirrhosis	12	642348	G	A	0.31688	0.0502062	0.00770827	7.35191e-11	12	642348	G	A	0.316703	-0.0461068	0.0220601	0.0366134	0.000111972	42.4227	TRUE	TRUE
rs62621812	Replication_Hypothyroidism	Replication_Cirrhosis	7	127375029	A	G	0.0422337	0.0969781	0.017595	3.55435e-08	7	127375029	A	G	0.0423779	0.0169794	0.0511674	0.740011	8.01843e-05	30.3785	TRUE	TRUE
rs6562772	Replication_Hypothyroidism	Replication_Cirrhosis	13	73611086	T	C	0.496139	-0.0425891	0.00719068	3.16475e-09	13	73611086	T	C	0.496319	-0.0410035	0.0204981	0.0454611	9.25918e-05	35.0796	TRUE	TRUE
rs6679677	Replication_Hypothyroidism	Replication_Cirrhosis	1	113761186	A	C	0.143731	0.30504	0.00976992	1e-200	1	113761186	A	C	0.146187	-0.012647	0.0290013	0.662775	0.00256668	974.831	TRUE	TRUE
rs6724363	Replication_Hypothyroidism	Replication_Cirrhosis	2	216761868	T	G	0.624374	0.0931767	0.00744904	6.70348e-36	2	216761868	T	G	0.623156	-0.0393099	0.021123	0.0627437	0.000412848	156.463	TRUE	TRUE
rs6771586	Replication_Hypothyroidism	Replication_Cirrhosis	3	192900531	C	G	0.643842	0.0434611	0.00753465	8.01383e-09	3	192900531	C	G	0.644008	0.00893264	0.0214439	0.677001	8.78199e-05	33.2715	TRUE	TRUE
rs6819946	Replication_Hypothyroidism	Replication_Cirrhosis	4	10700532	C	T	0.55344	0.0593255	0.00725542	2.91676e-16	4	10700532	C	T	0.55385	0.0225977	0.0206394	0.273569	0.000176456	66.8583	TRUE	TRUE
rs6822359	Replication_Hypothyroidism	Replication_Cirrhosis	4	148738993	G	A	0.122503	-0.140394	0.0113668	4.79733e-35	4	148738993	G	A	0.122608	-0.0176848	0.0316118	0.575863	0.000402533	152.552	TRUE	TRUE
rs6995041	Replication_Hypothyroidism	Replication_Cirrhosis	8	60385446	G	C	0.405851	0.0516704	0.00732823	1.77787e-12	8	60385446	G	C	0.40634	-0.0132969	0.0209572	0.525768	0.000131215	49.7145	TRUE	TRUE
rs7030256	Replication_Hypothyroidism	Replication_Cirrhosis	9	97772921	G	C	0.654896	0.243153	0.00768543	1e-200	9	97772921	G	C	0.653324	0.0410995	0.0215672	0.0566957	0.00263532	1000.97	TRUE	TRUE
rs7043516	Replication_Hypothyroidism	Replication_Cirrhosis	9	97855151	C	A	0.167145	-0.109624	0.00983903	7.85959e-29	9	97855151	C	A	0.167325	0.00292422	0.0276115	0.915657	0.000327582	124.138	TRUE	TRUE
rs7127620	Replication_Hypothyroidism	Replication_Cirrhosis	11	86360905	G	A	0.358738	-0.0419052	0.00754797	2.82651e-08	11	86360905	G	A	0.358783	-0.00156706	0.0214006	0.941627	8.13572e-05	30.8229	TRUE	TRUE
rs71508903	Replication_Hypothyroidism	Replication_Cirrhosis	10	62020112	T	C	0.185029	0.0922717	0.00920019	1.13292e-23	10	62020112	T	C	0.185403	0.00276406	0.0264691	0.916831	0.000265451	100.587	TRUE	TRUE
rs7162561	Replication_Hypothyroidism	Replication_Cirrhosis	15	63373566	C	T	0.263477	0.0487013	0.00813356	2.12834e-09	15	63373566	C	T	0.263496	0.0200305	0.0232621	0.389196	9.46312e-05	35.8523	TRUE	TRUE
rs71641308	Replication_Hypothyroidism	Replication_Cirrhosis	1	77621033	T	C	0.0967778	0.0673105	0.0120673	2.43377e-08	1	77621033	T	C	0.0968922	0.0106408	0.0349008	0.760452	8.21231e-05	31.1131	TRUE	TRUE
rs7248104	Replication_Hypothyroidism	Replication_Cirrhosis	19	7224420	A	G	0.433179	-0.0716951	0.00728087	7.0583e-23	19	7224420	A	G	0.434293	-0.0388094	0.0206926	0.0607212	0.000255892	96.9639	TRUE	TRUE
rs72861081	Replication_Hypothyroidism	Replication_Cirrhosis	11	10579726	G	A	0.0319933	0.10944	0.0200023	4.4657e-08	11	10579726	G	A	0.0318814	-0.0330314	0.0580882	0.569599	7.90157e-05	29.9357	TRUE	TRUE
rs731151	Replication_Hypothyroidism	Replication_Cirrhosis	17	42127885	A	G	0.202925	0.0781965	0.00886056	1.09245e-18	17	42127885	A	G	0.203006	0.023105	0.0255118	0.365115	0.000205551	77.8843	TRUE	TRUE
rs73328814	Replication_Hypothyroidism	Replication_Cirrhosis	17	61252234	A	G	0.0430088	-0.102636	0.0181888	1.67263e-08	17	61252234	A	G	0.0430151	0.0278243	0.0507435	0.583464	8.40447e-05	31.8412	TRUE	TRUE
rs73398272	Replication_Hypothyroidism	Replication_Cirrhosis	15	49416426	A	G	0.247515	-0.0463766	0.00838297	3.16162e-08	15	49416426	A	G	0.24866	-0.0379159	0.023698	0.109607	8.07835e-05	30.6055	TRUE	TRUE
rs7403531	Replication_Hypothyroidism	Replication_Cirrhosis	15	38530704	C	T	0.800198	-0.0575313	0.00894119	1.23954e-10	15	38530704	C	T	0.799801	-0.0153487	0.0256696	0.549884	0.000109276	41.4014	TRUE	TRUE
rs7444908	Replication_Hypothyroidism	Replication_Cirrhosis	5	77533598	G	A	0.356249	-0.0586267	0.00754017	7.53009e-15	5	77533598	G	A	0.356894	-0.00517432	0.0213981	0.808926	0.000159557	60.4542	TRUE	TRUE
rs74742299	Replication_Hypothyroidism	Replication_Cirrhosis	9	124489659	T	C	0.167249	0.0601364	0.00959386	3.65216e-10	9	124489659	T	C	0.16734	-0.00400114	0.027621	0.884823	0.000103705	39.2903	TRUE	TRUE
rs7516736	Replication_Hypothyroidism	Replication_Cirrhosis	1	156825994	G	A	0.626723	-0.0572695	0.00741647	1.14578e-14	1	156825994	G	A	0.625495	-0.00104858	0.0211916	0.960536	0.000157376	59.628	TRUE	TRUE
rs75276787	Replication_Hypothyroidism	Replication_Cirrhosis	12	110921456	G	A	0.0450051	0.100031	0.0173021	7.40543e-09	12	110921456	G	A	0.0450545	0.0907776	0.0502474	0.0708223	8.82244e-05	33.4248	TRUE	TRUE
rs75935798	Replication_Hypothyroidism	Replication_Cirrhosis	4	40320220	T	C	0.270057	-0.0547958	0.00820225	2.38013e-11	4	40320220	T	C	0.270123	0.0159454	0.0231691	0.491315	0.000117797	44.6299	TRUE	TRUE
rs7599564	Replication_Hypothyroidism	Replication_Cirrhosis	2	43282478	G	A	0.623221	0.0492048	0.00747768	4.69786e-11	2	43282478	G	A	0.622686	-0.0317103	0.0212659	0.135926	0.000114284	43.2991	TRUE	TRUE
rs75998928	Replication_Hypothyroidism	Replication_Cirrhosis	2	202537823	G	A	0.0568012	-0.116328	0.0159824	3.3752e-13	2	202537823	G	A	0.0563282	0.0385128	0.0446101	0.387961	0.000139823	52.9764	TRUE	TRUE
rs7609474	Replication_Hypothyroidism	Replication_Cirrhosis	2	48052438	C	G	0.250787	0.046396	0.00828311	2.12775e-08	2	48052438	C	G	0.250594	-0.0235327	0.0237132	0.321008	8.28121e-05	31.3741	TRUE	TRUE
rs76169968	Replication_Hypothyroidism	Replication_Cirrhosis	11	117212250	A	G	0.0987934	-0.0814768	0.0122409	2.8119e-11	11	117212250	A	G	0.0984503	-0.0472788	0.0342868	0.16792	0.000116935	44.3036	TRUE	TRUE
rs76174191	Replication_Hypothyroidism	Replication_Cirrhosis	5	77955629	T	G	0.0294518	0.116737	0.0210869	3.09443e-08	5	77955629	T	G	0.0294152	0.0722531	0.0612882	0.238435	8.08932e-05	30.6471	TRUE	TRUE
rs76715626	Replication_Hypothyroidism	Replication_Cirrhosis	16	27386721	C	T	0.0586465	0.170116	0.0148592	2.39166e-30	16	27386721	C	T	0.0595112	-0.0411719	0.0432464	0.341081	0.000345864	131.068	TRUE	TRUE
rs76796396	Replication_Hypothyroidism	Replication_Cirrhosis	1	112321453	T	C	0.0458628	0.0934873	0.016858	2.93008e-08	1	112321453	T	C	0.0460318	0.0181931	0.048807	0.709329	8.11734e-05	30.7532	TRUE	TRUE
rs7701443	Replication_Hypothyroidism	Replication_Cirrhosis	5	143413085	G	A	0.380329	-0.0423638	0.0074708	1.42312e-08	5	143413085	G	A	0.38027	-0.0341292	0.0212521	0.108291	8.48739e-05	32.1554	TRUE	TRUE
rs7764413	Replication_Hypothyroidism	Replication_Cirrhosis	6	31274305	C	T	0.621057	-0.119488	0.00734738	1.81803e-59	6	31274305	C	T	0.620831	0.00340296	0.0210833	0.871774	0.000697648	264.473	TRUE	TRUE
rs7769592	Replication_Hypothyroidism	Replication_Cirrhosis	6	33077378	C	T	0.0240302	-0.180421	0.0244143	1.46825e-13	6	33077378	C	T	0.0237204	-0.0838773	0.0671573	0.211677	0.000144138	54.6114	TRUE	TRUE
rs77916927	Replication_Hypothyroidism	Replication_Cirrhosis	14	36269140	G	A	0.0389859	-0.10835	0.0188901	9.70376e-09	14	36269140	G	A	0.0389672	-0.097002	0.0524511	0.0644036	8.68375e-05	32.8993	TRUE	TRUE
rs78102257	Replication_Hypothyroidism	Replication_Cirrhosis	2	161775852	A	C	0.173968	0.0550125	0.0094682	6.23835e-09	2	161775852	A	C	0.173953	0.023618	0.0272135	0.385461	8.91056e-05	33.7587	TRUE	TRUE
rs78198927	Replication_Hypothyroidism	Replication_Cirrhosis	2	190229856	A	T	0.223513	0.0524863	0.00858852	9.88758e-10	2	190229856	A	T	0.223615	-0.00925416	0.0246535	0.707387	9.85753e-05	37.3468	TRUE	TRUE
rs7853472	Replication_Hypothyroidism	Replication_Cirrhosis	9	124274388	A	G	0.396618	0.0940033	0.0073262	1.09774e-37	9	124274388	A	G	0.397069	-0.000362291	0.020985	0.986226	0.000434406	164.637	TRUE	TRUE
rs79490353	Replication_Hypothyroidism	Replication_Cirrhosis	13	28048911	C	T	0.0159486	0.226104	0.0281473	9.52138e-16	13	28048911	C	T	0.0160124	0.202528	0.0844284	0.0164483	0.000170304	64.5269	TRUE	TRUE
rs794999	Replication_Hypothyroidism	Replication_Cirrhosis	3	12187515	G	A	0.772063	-0.0791319	0.00851054	1.42988e-20	3	12187515	G	A	0.771764	0.0430739	0.0244925	0.0786357	0.000228163	86.4543	TRUE	TRUE
rs7966413	Replication_Hypothyroidism	Replication_Cirrhosis	12	56745415	A	C	0.677267	-0.0494578	0.007678	1.18299e-10	12	56745415	A	C	0.677195	-0.0257982	0.0219872	0.240664	0.000109517	41.4926	TRUE	TRUE
rs8006310	Replication_Hypothyroidism	Replication_Cirrhosis	14	104752139	G	A	0.504618	-0.0453208	0.00719761	3.04166e-10	14	104752139	G	A	0.50541	0.0348649	0.0205182	0.0892791	0.000104647	39.6475	TRUE	TRUE
rs8013274	Replication_Hypothyroidism	Replication_Cirrhosis	14	93103433	T	G	0.180058	0.0908317	0.00924118	8.44306e-23	14	93103433	T	G	0.178984	-0.00193642	0.0267383	0.942267	0.000254956	96.609	TRUE	TRUE
rs8039472	Replication_Hypothyroidism	Replication_Cirrhosis	15	84818413	G	A	0.510571	-0.0404571	0.00718921	1.82873e-08	15	84818413	G	A	0.510537	0.0153626	0.0204823	0.453227	8.35885e-05	31.6683	TRUE	TRUE
rs8193	Replication_Hypothyroidism	Replication_Cirrhosis	11	35229771	T	C	0.352107	0.0607274	0.00752348	6.93107e-16	11	35229771	T	C	0.352746	0.017117	0.0214719	0.425347	0.000171954	65.1523	TRUE	TRUE
rs889472	Replication_Hypothyroidism	Replication_Cirrhosis	16	79612092	A	C	0.632463	0.0496077	0.00749824	3.69233e-11	16	79612092	A	C	0.632302	-0.00255582	0.0212971	0.904477	0.000115527	43.7701	TRUE	TRUE
rs897586	Replication_Hypothyroidism	Replication_Cirrhosis	8	127181049	A	G	0.317522	-0.0652475	0.00777544	4.79954e-17	8	127181049	A	G	0.317447	0.025691	0.0220228	0.243388	0.000185846	70.4167	TRUE	TRUE
rs9127	Replication_Hypothyroidism	Replication_Cirrhosis	5	97036461	A	G	0.550003	-0.0401926	0.00722377	2.63767e-08	5	97036461	A	G	0.549764	-0.00563576	0.0206141	0.784551	8.17118e-05	30.9572	TRUE	TRUE
rs914960	Replication_Hypothyroidism	Replication_Cirrhosis	1	64829020	A	T	0.150454	-0.0616394	0.0101491	1.25256e-09	1	64829020	A	T	0.149796	0.0345699	0.0287556	0.229286	9.73588e-05	36.8858	TRUE	TRUE
rs9266721	Replication_Hypothyroidism	Replication_Cirrhosis	6	31382042	A	C	0.602036	0.14158	0.00737702	4.30923e-82	6	31382042	A	C	0.59987	0.0530561	0.0209525	0.0113344	0.000971349	368.332	TRUE	TRUE
rs9368359	Replication_Hypothyroidism	Replication_Cirrhosis	6	21856590	A	C	0.626055	-0.0533509	0.0073881	5.15347e-13	6	21856590	A	C	0.625092	0.0228326	0.0211577	0.280517	0.00013763	52.1454	TRUE	TRUE
rs938726	Replication_Hypothyroidism	Replication_Cirrhosis	8	140600965	C	A	0.731544	-0.0689628	0.00805188	1.08268e-17	8	140600965	C	A	0.73141	0.0251601	0.0230873	0.275811	0.000193601	73.3555	TRUE	TRUE
rs947474	Replication_Hypothyroidism	Replication_Cirrhosis	10	6348488	A	G	0.818506	0.0650122	0.00940912	4.86407e-12	10	6348488	A	G	0.819064	0.0017685	0.0266232	0.947038	0.000126006	47.7408	TRUE	TRUE
rs9484676	Replication_Hypothyroidism	Replication_Cirrhosis	6	142920194	C	G	0.18699	-0.0562138	0.0092675	1.31383e-09	6	142920194	C	G	0.18666	-0.0453389	0.0262266	0.0838571	9.71123e-05	36.7924	TRUE	TRUE
rs9497965	Replication_Hypothyroidism	Replication_Cirrhosis	6	148200156	T	C	0.337026	0.0635946	0.00756479	4.21891e-17	6	148200156	T	C	0.337017	0.00725276	0.0217101	0.738324	0.000186518	70.6715	TRUE	TRUE
rs9557201	Replication_Hypothyroidism	Replication_Cirrhosis	13	99337284	G	A	0.232536	-0.0472272	0.00855394	3.3686e-08	13	99337284	G	A	0.23221	0.0106435	0.0242737	0.661037	8.04586e-05	30.4824	TRUE	TRUE
rs9849015	Replication_Hypothyroidism	Replication_Cirrhosis	3	46014628	C	T	0.327778	0.0438459	0.00762961	9.09411e-09	3	46014628	C	T	0.328587	0.0406851	0.0217934	0.0619227	8.71708e-05	33.0256	TRUE	TRUE
rs9878655	Replication_Hypothyroidism	Replication_Cirrhosis	3	188365702	C	T	0.381304	-0.101564	0.00744475	2.24182e-42	3	188365702	C	T	0.38068	-0.0197379	0.0211383	0.350432	0.000491045	186.113	TRUE	TRUE
rs9880421	Replication_Hypothyroidism	Replication_Cirrhosis	3	149465572	T	C	0.336872	-0.0442988	0.00765468	7.15929e-09	3	149465572	T	C	0.337152	0.0414841	0.0217027	0.0559435	8.83989e-05	33.491	TRUE	TRUE
rs1229984	Validation_Cirrhosis	Validation_Hypothyroidism	4	100239319	C	T	0.9691	0.3401	0.0527	1.122e-10	4	100239319	C	T	0.977581	0.0342	0.0427	0.424	2.73899e-05	41.6477	TRUE	TRUE
rs188247550	Validation_Cirrhosis	Validation_Hypothyroidism	19	19396616	C	T	0.9656	-0.4267	0.0365	1.52e-31	19	19396616	C	T	0.986539	-0.0322	0.0574	0.574	8.66087e-05	136.666	TRUE	TRUE
rs1937455	Validation_Cirrhosis	Validation_Hypothyroidism	1	66416939	G	A	0.4186	-0.0709	0.0126	1.817e-08	1	66416939	G	A	0.439243	-0.0182	0.0128	0.154	2.10668e-05	31.6629	TRUE	TRUE
rs2642438	Validation_Cirrhosis	Validation_Hypothyroidism	1	220970028	G	A	0.7112	0.1339	0.0134	1.462e-23	1	220970028	G	A	0.702796	-0.00423	0.0138	0.76	6.31923e-05	99.8507	TRUE	TRUE
rs2792735	Validation_Cirrhosis	Validation_Hypothyroidism	10	113921825	G	A	0.3012	0.0878	0.0129	8.532e-12	10	113921825	G	A	0.278315	0.00249	0.0141	0.86	2.93182e-05	46.3243	TRUE	TRUE
rs28636836	Validation_Cirrhosis	Validation_Hypothyroidism	4	88231865	C	T	0.7369	0.1498	0.0139	3.464e-27	4	88231865	C	T	0.726573	-0.0233	0.0142	0.102	7.35025e-05	116.143	TRUE	TRUE
rs28929474	Validation_Cirrhosis	Validation_Hypothyroidism	14	94844947	C	T	0.9788	-0.5	0.0362	2.579e-43	14	94844947	C	T	0.979679	0.0296	0.0446	0.507	0.000125273	190.775	TRUE	TRUE
rs2954033	Validation_Cirrhosis	Validation_Hypothyroidism	8	126493746	G	A	0.7144	-0.0726	0.013	2.707e-08	8	126493746	G	A	0.697414	0.0127	0.0137	0.357	1.97387e-05	31.1879	TRUE	TRUE
rs34153044	Validation_Cirrhosis	Validation_Hypothyroidism	2	43235571	G	C	0.2788	0.0734	0.0134	4.437e-08	2	43235571	G	C	0.290435	-0.00259	0.0139	0.852	1.90158e-05	30.0042	TRUE	TRUE
rs438811	Validation_Cirrhosis	Validation_Hypothyroidism	19	45416741	C	T	0.7635	0.1063	0.0143	8.572e-14	19	45416741	C	T	0.761856	-0.0176	0.0149	0.237	3.49719e-05	55.2578	TRUE	TRUE
rs56397607	Validation_Cirrhosis	Validation_Hypothyroidism	10	114042643	G	A	0.1803	-0.0976	0.0165	3.193e-09	10	114042643	G	A	0.182555	-0.0374	0.0164	0.0222	2.32797e-05	34.989	TRUE	TRUE
rs62305762	Validation_Cirrhosis	Validation_Hypothyroidism	4	100287247	C	T	0.1205	0.1068	0.0188	1.252e-08	4	100287247	C	T	0.102468	0.00266	0.0209	0.899	2.1472e-05	32.272	TRUE	TRUE
rs738409	Validation_Cirrhosis	Validation_Hypothyroidism	22	44324727	G	C	0.2243	0.4582	0.0133	1e-200	22	44324727	G	C	0.216229	-0.000581	0.0153	0.97	0.000778856	1186.88	TRUE	TRUE
rs739846	Validation_Cirrhosis	Validation_Hypothyroidism	19	19419071	G	A	0.9239	-0.297	0.0206	2.728e-47	19	19419071	G	A	0.923524	-0.0499	0.0237	0.0353	0.000131541	207.863	TRUE	TRUE
rs80215559	Validation_Cirrhosis	Validation_Hypothyroidism	6	25918225	C	T	0.0598	0.1614	0.0244	3.662e-11	6	25918225	C	T	0.076839	0.00123	0.0237	0.959	2.76921e-05	43.7549	TRUE	TRUE
rs1229984	Validation_Cirrhosis	Replication_Hypothyroidism	4	100239319	C	T	0.9691	0.3401	0.0527	1.122e-10	4	99318162	C	T	0.994989	-0.013396	0.0522458	0.797639	2.73899e-05	41.6477	TRUE	TRUE
rs188247550	Validation_Cirrhosis	Replication_Hypothyroidism	19	19396616	C	T	0.9656	-0.4267	0.0365	1.52e-31	19	19285807	C	T	0.948751	0.0381664	0.016454	0.0203634	8.66087e-05	136.666	TRUE	TRUE
rs1937455	Validation_Cirrhosis	Replication_Hypothyroidism	1	66416939	G	A	0.4186	-0.0709	0.0126	1.817e-08	1	65951256	G	A	0.388908	0.0120407	0.00736973	0.102299	2.10668e-05	31.6629	TRUE	TRUE
rs2642438	Validation_Cirrhosis	Replication_Hypothyroidism	1	220970028	G	A	0.7112	0.1339	0.0134	1.462e-23	1	220796686	G	A	0.715298	-0.0146505	0.00796749	0.0659478	6.31923e-05	99.8507	TRUE	TRUE
rs2792735	Validation_Cirrhosis	Replication_Hypothyroidism	10	113921825	G	A	0.3012	0.0878	0.0129	8.532e-12	10	112162067	G	A	0.330726	0.0108895	0.00764638	0.154406	2.93182e-05	46.3243	TRUE	TRUE
rs28636836	Validation_Cirrhosis	Replication_Hypothyroidism	4	88231865	C	T	0.7369	0.1498	0.0139	3.464e-27	4	87310713	C	T	0.784376	0.0180736	0.00874868	0.038841	7.35025e-05	116.143	TRUE	TRUE
rs28929474	Validation_Cirrhosis	Replication_Hypothyroidism	14	94844947	C	T	0.9788	-0.5	0.0362	2.579e-43	14	94378610	C	T	0.980283	-0.0347485	0.0259162	0.179985	0.000125273	190.775	TRUE	TRUE
rs2954033	Validation_Cirrhosis	Replication_Hypothyroidism	8	126493746	G	A	0.7144	-0.0726	0.013	2.707e-08	8	125481504	G	A	0.736047	-0.00868827	0.00815026	0.286418	1.97387e-05	31.1879	TRUE	TRUE
rs34153044	Validation_Cirrhosis	Replication_Hypothyroidism	2	43235571	G	C	0.2788	0.0734	0.0134	4.437e-08	2	43008431	G	C	0.239393	0.0113315	0.00843735	0.179266	1.90158e-05	30.0042	TRUE	TRUE
rs438811	Validation_Cirrhosis	Replication_Hypothyroidism	19	45416741	C	T	0.7635	0.1063	0.0143	8.572e-14	19	44913484	C	T	0.764552	-0.00460527	0.00853223	0.58937	3.49719e-05	55.2578	TRUE	TRUE
rs56397607	Validation_Cirrhosis	Replication_Hypothyroidism	10	114042643	G	A	0.1803	-0.0976	0.0165	3.193e-09	10	112282885	G	A	0.163582	-0.00722351	0.00971612	0.457206	2.32797e-05	34.989	TRUE	TRUE
rs62305762	Validation_Cirrhosis	Replication_Hypothyroidism	4	100287247	C	T	0.1205	0.1068	0.0188	1.252e-08	4	99366090	C	T	0.140759	-0.00264911	0.0103551	0.798085	2.1472e-05	32.272	TRUE	TRUE
rs738409	Validation_Cirrhosis	Replication_Hypothyroidism	22	44324727	G	C	0.2243	0.4582	0.0133	1e-200	22	43928847	G	C	0.226805	0.00399606	0.00859355	0.641926	0.000778856	1186.88	TRUE	TRUE
rs739846	Validation_Cirrhosis	Replication_Hypothyroidism	19	19419071	G	A	0.9239	-0.297	0.0206	2.728e-47	19	19308262	G	A	0.937262	0.0108473	0.0148919	0.466369	0.000131541	207.863	TRUE	TRUE
rs80215559	Validation_Cirrhosis	Replication_Hypothyroidism	6	25918225	C	T	0.0598	0.1614	0.0244	3.662e-11	6	25917997	C	T	0.0389883	0.010303	0.0184779	0.577129	2.76921e-05	43.7549	TRUE	TRUE
rs188247550	Replication_Cirrhosis	Validation_Hypothyroidism	19	19285807	T	C	0.0512406	0.428753	0.0411933	2.27196e-25	19	19396616	T	C	0.013461	0.0322	0.0574	0.574	0.000216469	108.333	TRUE	TRUE
rs28636836	Replication_Cirrhosis	Validation_Hypothyroidism	4	87310713	T	C	0.216005	-0.210622	0.0257466	2.82488e-16	4	88231865	T	C	0.273427	0.0233	0.0142	0.102	0.000133733	66.9215	TRUE	TRUE
rs3747207	Replication_Cirrhosis	Validation_Hypothyroidism	22	43928975	A	G	0.226656	0.404876	0.0224332	8.16959e-73	22	44324855	A	G	0.214514	-0.000369	0.0154	0.981	0.000650589	325.732	TRUE	TRUE
rs4823188	Replication_Cirrhosis	Validation_Hypothyroidism	22	44050807	C	T	0.0909012	0.198613	0.0339123	4.72215e-09	22	44446687	C	T	0.020555	-0.045	0.0453	0.32	6.85487e-05	34.3004	TRUE	TRUE
rs5764023	Replication_Cirrhosis	Validation_Hypothyroidism	22	43909338	T	C	0.225247	0.139798	0.0238789	4.78575e-09	22	44305218	T	C	0.145119	0.00814	0.019	0.668	6.8497e-05	34.2745	TRUE	TRUE
rs739846	Replication_Cirrhosis	Validation_Hypothyroidism	19	19308262	A	G	0.0630333	0.266777	0.0391353	9.30894e-12	19	19419071	A	G	0.076476	0.0499	0.0237	0.0353	9.28639e-05	46.4684	TRUE	TRUE
rs188247550	Replication_Cirrhosis	Replication_Hypothyroidism	19	19285807	T	C	0.0512406	0.428753	0.0411933	2.27196e-25	19	19285807	T	C	0.0512491	-0.0381664	0.016454	0.0203634	0.000216469	108.333	TRUE	TRUE
rs28636836	Replication_Cirrhosis	Replication_Hypothyroidism	4	87310713	T	C	0.216005	-0.210622	0.0257466	2.82488e-16	4	87310713	T	C	0.215624	-0.0180736	0.00874868	0.038841	0.000133733	66.9215	TRUE	TRUE
rs3747207	Replication_Cirrhosis	Replication_Hypothyroidism	22	43928975	A	G	0.226656	0.404876	0.0224332	8.16959e-73	22	43928975	A	G	0.226342	0.00387265	0.00860254	0.652583	0.000650589	325.732	TRUE	TRUE
rs4823188	Replication_Cirrhosis	Replication_Hypothyroidism	22	44050807	C	T	0.0909012	0.198613	0.0339123	4.72215e-09	22	44050807	C	T	0.0906624	-0.000337964	0.0125516	0.978519	6.85487e-05	34.3004	TRUE	TRUE
rs5764023	Replication_Cirrhosis	Replication_Hypothyroidism	22	43909338	T	C	0.225247	0.139798	0.0238789	4.78575e-09	22	43909338	T	C	0.224981	0.00350137	0.00862935	0.684925	6.8497e-05	34.2745	TRUE	TRUE
rs739846	Replication_Cirrhosis	Replication_Hypothyroidism	19	19308262	A	G	0.0630333	0.266777	0.0391353	9.30894e-12	19	19308262	A	G	0.0627378	-0.0108473	0.0148919	0.466369	9.28639e-05	46.4684	TRUE	TRUE
