# Supplementary material for: The role of hypothyroidism in cirrhosis pathogenesis: A retrospective cohort study and multi-omics integration analysis
Source: PLoS Genet. 2025 Nov 7;21(11):e1011947. doi: 10.1371/journal.pgen.1011947 (PMC12611128; doi:10.1371/journal.pgen.1011947)
Supplement: S5 Table — (XLSX) [file pgen.1011947.s005.xlsx]

## Sheet: Sheet1
S5: MR and Meta Analysis Results with Hypothyroidism and Cirrhosis
Type: MR Analysis Results of Hypothyroidism and Cirrhosis
exposure	outcome	method	b	se	Pval	OR_estimate	OR	lower_CI	upper_CI	Heterogeneity_method	Heterogeneity_Q	Heterogeneity_P	Heterogeneity_I2	Horizontal pleiotropy_intercept	Horizontal pleiotropy_se	Horizontal pleiotropy_P	PRESSO_Analysis	PRESSO_Causal Estimate	PRESSO_se	PRESSO_P	PRESSO_P_Global Test	PRESSO_Outlier
Validation_Hypothyroidism	Validation_Cirrhosis	IVW	0.0566112	0.0177362	0.00141367	1.06 (1.02-1.10)	1.05824	1.02209	1.09568	IVW	45.9453	0.351158	0.0641	0.00126567	0.00524903	0.810632	Raw	0.0566112	0.0177362	0.00264236	0.3386
Validation_Hypothyroidism	Validation_Cirrhosis	MR Egger	0.0469801	0.043784	0.2894	1.05 (0.96-1.14)	1.0481	0.961908	1.14202	MR Egger	45.8818	0.314395	0.0846				Outlier-corrected
Validation_Hypothyroidism	Validation_Cirrhosis	Weighted median	0.0775805	0.0264944	0.00340944	1.08 (1.03-1.14)	1.08067	1.02598	1.13827
Validation_Hypothyroidism	Validation_Cirrhosis	Simple mode	0.117042	0.0604197	0.0593152	1.12 (1.00-1.27)	1.12417	0.99862	1.2655
Validation_Hypothyroidism	Validation_Cirrhosis	Weighted mode	0.107561	0.0455526	0.0228143	1.11 (1.02-1.22)	1.11356	1.01845	1.21755
Validation_Hypothyroidism	Validation_Cirrhosis	IVW (multiplicative random effects)	0.0566112	0.0177362	0.00141367	1.06 (1.02-1.10)	1.05824	1.02209	1.09568
Validation_Hypothyroidism	Validation_Cirrhosis	IVW (fixed effects)	0.0566112	0.0171583	0.00096909	1.06 (1.02-1.09)	1.05824	1.02325	1.09444
Replication_Hypothyroidism	Validation_Cirrhosis	IVW	0.054164	0.0185891	0.00357118	1.06 (1.02-1.09)	1.05566	1.01789	1.09483	IVW	196.371	0.00478842	0.2463	-0.00251119	0.00316397	0.42866	Raw	0.054164	0.0185891	0.00412573	0.3661
Replication_Hypothyroidism	Validation_Cirrhosis	MR Egger	0.084368	0.0423632	0.0482747	1.09 (1.00-1.18)	1.08803	1.00134	1.18223	MR Egger	195.533	0.00458202	0.2482				Outlier-corrected
Replication_Hypothyroidism	Validation_Cirrhosis	Weighted median	0.0441404	0.028361	0.119619	1.05 (0.99-1.10)	1.04513	0.988618	1.10487
Replication_Hypothyroidism	Validation_Cirrhosis	Simple mode	-0.0206608	0.066348	0.755935	0.98 (0.86-1.12)	0.979551	0.860103	1.11559
Replication_Hypothyroidism	Validation_Cirrhosis	Weighted mode	0.0279881	0.0367174	0.447121	1.03 (0.96-1.11)	1.02838	0.956975	1.10512
Replication_Hypothyroidism	Validation_Cirrhosis	IVW (multiplicative random effects)	0.054164	0.0185891	0.00357118	1.06 (1.02-1.09)	1.05566	1.01789	1.09483
Replication_Hypothyroidism	Validation_Cirrhosis	IVW (fixed effects)	0.054164	0.0161381	0.000789955	1.06 (1.02-1.09)	1.05566	1.02279	1.08958
Validation_Hypothyroidism	Replication_Cirrhosis	IVW	0.0781704	0.0296446	0.00836621	1.08 (1.02-1.15)	1.08131	1.02027	1.146	IVW	42.1944	0.506118	0	0.00071754	0.00853507	0.933401	Raw	0.0781704	0.0293656	0.0108818	0.487
Validation_Hypothyroidism	Replication_Cirrhosis	MR Egger	0.072626	0.0723339	0.32111	1.08 (0.93-1.24)	1.07533	0.933188	1.23912	MR Egger	42.1873	0.462871	0.0044				Outlier-corrected
Validation_Hypothyroidism	Replication_Cirrhosis	Weighted median	0.0753526	0.043978	0.0866362	1.08 (0.99-1.18)	1.07826	0.989214	1.17533
Validation_Hypothyroidism	Replication_Cirrhosis	Simple mode	0.125319	0.0968075	0.202395	1.13 (0.94-1.37)	1.13351	0.937608	1.37034
Validation_Hypothyroidism	Replication_Cirrhosis	Weighted mode	-0.00506424	0.0870805	0.953894	0.99 (0.84-1.18)	0.994949	0.838834	1.18012
Validation_Hypothyroidism	Replication_Cirrhosis	IVW (multiplicative random effects)	0.0781704	0.0293656	0.00776837	1.08 (1.02-1.15)	1.08131	1.02083	1.14537
Validation_Hypothyroidism	Replication_Cirrhosis	IVW (fixed effects)	0.0781704	0.0296446	0.00836621	1.08 (1.02-1.15)	1.08131	1.02027	1.146
Replication_Hypothyroidism	Replication_Cirrhosis	IVW	0.0505822	0.0292688	0.0839532	1.05 (0.99-1.11)	1.05188	0.993238	1.11399	IVW	192.969	0.018131	0.2019	-0.00378789	0.00493148	0.44361	Raw	0.0505822	0.0292688	0.0859576	0.0174	rs17766913
Replication_Hypothyroidism	Replication_Cirrhosis	MR Egger	0.0957792	0.0657372	0.147165	1.10 (0.97-1.25)	1.10052	0.967475	1.25185	MR Egger	192.228	0.0173181	0.2041				Outlier-corrected	0.0452841	0.0283781	0.11261
Replication_Hypothyroidism	Replication_Cirrhosis	Weighted median	0.0298811	0.0425263	0.482274	1.03 (0.95-1.12)	1.03033	0.947934	1.11989
Replication_Hypothyroidism	Replication_Cirrhosis	Simple mode	0.0307122	0.106779	0.774022	1.03 (0.84-1.27)	1.03119	0.836461	1.27125
Replication_Hypothyroidism	Replication_Cirrhosis	Weighted mode	0.0755153	0.0580734	0.195427	1.08 (0.96-1.21)	1.07844	0.962416	1.20845
Replication_Hypothyroidism	Replication_Cirrhosis	IVW (multiplicative random effects)	0.0505822	0.0292688	0.0839532	1.05 (0.99-1.11)	1.05188	0.993238	1.11399
Replication_Hypothyroidism	Replication_Cirrhosis	IVW (fixed effects)	0.0505822	0.026147	0.0530477	1.05 (1.00-1.11)	1.05188	0.999334	1.1072
Replication_Cirrhosis	Validation_Hypothyroidism	IVW	0.00147334	0.0384089	0.969401	1.00 (0.93-1.08)	1.00147	0.92885	1.07978	IVW	8.60852	0.125735	0.4192	-0.0125407	0.033278	0.725427	Raw	0.00147334	0.0384089	0.970886	0.2264
Replication_Cirrhosis	Validation_Hypothyroidism	MR Egger	0.0427452	0.117368	0.734146	1.04 (0.83-1.31)	1.04367	0.829198	1.31362	MR Egger	8.31337	0.0807506	0.5188				Outlier-corrected
Replication_Cirrhosis	Validation_Hypothyroidism	Weighted median	-0.00152241	0.0347995	0.965105	1.00 (0.93-1.07)	0.998479	0.932646	1.06896
Replication_Cirrhosis	Validation_Hypothyroidism	Simple mode	0.0487196	0.0743104	0.54103	1.05 (0.91-1.21)	1.04993	0.907621	1.21454
Replication_Cirrhosis	Validation_Hypothyroidism	Weighted mode	-0.00606555	0.0393935	0.883652	0.99 (0.92-1.07)	0.993953	0.920096	1.07374
Replication_Cirrhosis	Validation_Hypothyroidism	IVW (multiplicative random effects)	0.00147334	0.0384089	0.969401	1.00 (0.93-1.08)	1.00147	0.92885	1.07978
Replication_Cirrhosis	Validation_Hypothyroidism	IVW (fixed effects)	0.00147334	0.029272	0.959857	1.00 (0.95-1.06)	1.00147	0.945634	1.06061
Validation_Cirrhosis	Validation_Hypothyroidism	IVW	0.00967636	0.0268248	0.718306	1.01 (0.96-1.06)	1.00972	0.958007	1.06423	IVW	18.0118	0.206242	0.2227	6.48363e-06	0.00833014	0.999391	Raw	0.00967636	0.0268248	0.723691	0.2622
Validation_Cirrhosis	Validation_Hypothyroidism	MR Egger	0.00964911	0.0447274	0.832545	1.01 (0.92-1.10)	1.0097	0.924949	1.10221	MR Egger	18.0118	0.157071	0.2783				Outlier-corrected
Validation_Cirrhosis	Validation_Hypothyroidism	Weighted median	-0.00118102	0.0314367	0.970032	1.00 (0.94-1.06)	0.99882	0.939134	1.0623
Validation_Cirrhosis	Validation_Hypothyroidism	Simple mode	0.00234983	0.0657717	0.972004	1.00 (0.88-1.14)	1.00235	0.881119	1.14027
Validation_Cirrhosis	Validation_Hypothyroidism	Weighted mode	-0.00449272	0.0322926	0.891332	1.00 (0.93-1.06)	0.995517	0.93446	1.06056
Validation_Cirrhosis	Validation_Hypothyroidism	IVW (multiplicative random effects)	0.00967636	0.0268248	0.718306	1.01 (0.96-1.06)	1.00972	0.958007	1.06423
Validation_Cirrhosis	Validation_Hypothyroidism	IVW (fixed effects)	0.00967636	0.0236495	0.682425	1.01 (0.96-1.06)	1.00972	0.963988	1.05763
Replication_Cirrhosis	Replication_Hypothyroidism	IVW	0.000830663	0.0221261	0.970053	1.00 (0.96-1.05)	1.00083	0.958355	1.04519	IVW	10.5439	0.0612123	0.5258	0.0162778	0.0161107	0.36947	Raw	0.000830663	0.0221261	0.971506	0.1202
Replication_Cirrhosis	Replication_Hypothyroidism	MR Egger	-0.0526327	0.0573365	0.410581	0.95 (0.85-1.06)	0.948728	0.847883	1.06157	MR Egger	8.40006	0.077975	0.5238				Outlier-corrected
Replication_Cirrhosis	Replication_Hypothyroidism	Weighted median	0.00769716	0.0201346	0.70225	1.01 (0.97-1.05)	1.00773	0.968733	1.04829
Replication_Cirrhosis	Replication_Hypothyroidism	Simple mode	0.0050641	0.0404657	0.905284	1.01 (0.93-1.09)	1.00508	0.928441	1.08804
Replication_Cirrhosis	Replication_Hypothyroidism	Weighted mode	0.00857326	0.0211938	0.702556	1.01 (0.97-1.05)	1.00861	0.967571	1.05139
Replication_Cirrhosis	Replication_Hypothyroidism	IVW (multiplicative random effects)	0.000830663	0.0221261	0.970053	1.00 (0.96-1.05)	1.00083	0.958355	1.04519
Replication_Cirrhosis	Replication_Hypothyroidism	IVW (fixed effects)	0.000830663	0.0152367	0.956523	1.00 (0.97-1.03)	1.00083	0.971384	1.03117
Validation_Cirrhosis	Replication_Hypothyroidism	IVW	0.000624343	0.0174871	0.971519	1.00 (0.97-1.04)	1.00062	0.966909	1.03552	IVW	24.4954	0.039888	0.4285	0.00284768	0.0054754	0.611746	Raw	0.000624343	0.0174871	0.972023	0.072
Validation_Cirrhosis	Replication_Hypothyroidism	MR Egger	-0.0107976	0.0283712	0.709659	0.99 (0.94-1.05)	0.98926	0.935752	1.04583	MR Egger	23.9961	0.0311656	0.4582				Outlier-corrected
Validation_Cirrhosis	Replication_Hypothyroidism	Weighted median	0.00185023	0.0178935	0.917644	1.00 (0.97-1.04)	1.00185	0.967325	1.03761
Validation_Cirrhosis	Replication_Hypothyroidism	Simple mode	0.09126	0.0485285	0.0810008	1.10 (1.00-1.20)	1.09555	0.996151	1.20488
Validation_Cirrhosis	Replication_Hypothyroidism	Weighted mode	0.00395804	0.0180125	0.829246	1.00 (0.97-1.04)	1.00397	0.96914	1.04004
Validation_Cirrhosis	Replication_Hypothyroidism	IVW (multiplicative random effects)	0.000624343	0.0174871	0.971519	1.00 (0.97-1.04)	1.00062	0.966909	1.03552
Validation_Cirrhosis	Replication_Hypothyroidism	IVW (fixed effects)	0.000624343	0.0132203	0.962333	1.00 (0.98-1.03)	1.00062	0.97503	1.02689
Type: Meta Analysis Results of Hypothyroidism and Cirrhosis
Exposure	Outcome	Method	Meta.b	Meta.se	Meta.P	Meta_OR_estimate	Meta_OR	Meta_OR_lower_CI	Meta_OR_upper_CI	Meta_Heterogeneity_P	Meta_Heterogeneity_I2
Hypothyroidism	Cirrhosis	Fixed effects model	0.0578	0.0108	< 0.0001	1.06 (1.04-1.08)	1.0595	1.0373	1.0821	0.9019	0
Hypothyroidism	Cirrhosis	Random effects model	0.0578	0.0108	< 0.0001	1.06 (1.04-1.08)	1.0595	1.0373	1.0821	0.9019	0
Cirrhosis	Hypothyroidism	Fixed effects model	0.0023	0.0096	0.8103	1.00 (0.98-1.02)	1.0023	0.9837	1.0213	0.9898	0
Cirrhosis	Hypothyroidism	Random effects model	0.0023	0.0096	0.8103	1.00 (0.98-1.02)	1.0023	0.9837	1.0213	0.9898	0
