# Supplementary material for: The role of hypothyroidism in cirrhosis pathogenesis: A retrospective cohort study and multi-omics integration analysis
Source: PLoS Genet. 2025 Nov 7;21(11):e1011947. doi: 10.1371/journal.pgen.1011947 (PMC12611128; doi:10.1371/journal.pgen.1011947)
Supplement: S6 Table — (XLSX) [file pgen.1011947.s006.xlsx]

## Sheet: Sheet1
S6: TWAS Results within the OTTERS Framework for Identifying Genes Associated with Hypothyroidism
Gene	Phenotype	CHROM	GeneStart	GeneEnd	OTTERS_z	OTTERS_p	OTTERS_fdr	lassosum_z	lassosum_p	PT_0.001_z	PT_0.001_p	PT_0.05_z	PT_0.05_p	PRScs_z	PRScs_p	SDPR_z	SDPR_p	z_minp	z_from
MSH5	Hypothyroidism	6	31739677	31762676	17.9248	7.55145e-72	5.24825e-69	11.3788	5.33359e-30	18.0141	1.51029e-72	16.41	1.62107e-60	15.9686	2.11531e-57	12.4189	2.06445e-35	18.0141	P+T(0.001)
HSPA1B	Hypothyroidism	6	31827738	31830254	-16.1433	1.26585e-58	4.39882e-56	-14.3014	2.14319e-46	-14.1677	1.45272e-45	-16.2423	2.5317e-59	-14.2385	5.28197e-46	-13.5801	5.25781e-42	-16.2423	P+T(0.05)
WDR46	Hypothyroidism	6	33279108	33289247	-15.9797	1.77063e-57	4.10195e-55	-9.143	6.07449e-20	-0.549008	0.583	-15.0789	2.23021e-51	-16.0797	3.54125e-58	-6.2078	5.37323e-10	-16.0797	PRScs
GPANK1	Hypothyroidism	6	31661228	31666283	15.8379	1.70551e-56	2.96333e-54	10.1024	5.39112e-24	-3.62785	0.000285786	-3.62785	0.000285786	15.9388	3.41103e-57	9.84592	7.13832e-23	15.9388	PRScs
HLA-DRA	Hypothyroidism	6	32439878	32445046	15.5333	2.0651e-54	2.87049e-52	14.3615	9.01892e-47	7.1394	9.37377e-13	10.6967	1.05453e-26	14.553	5.59331e-48	15.6361	4.13021e-55	15.6361	SDPR
HLA-DMB	Hypothyroidism	6	32934629	32941028	-15.315	6.07264e-53	7.03414e-51	-12.7493	3.14358e-37	NA	NA	-7.48544	7.13105e-14	-1.30629	0.191454	-15.4049	1.51816e-53	-15.4049	SDPR
VWA7	Hypothyroidism	6	31765590	31777328	13.441	3.47581e-41	3.45098e-39	1.00785	0.313528	11.8527	2.08278e-32	4.68337	2.82193e-06	13.5596	6.95162e-42	4.69823	2.62425e-06	13.5596	PRScs
MICA	Hypothyroidism	6	31399784	31415315	13.4301	4.02977e-41	3.50086e-39	9.47819	2.58737e-21	13.0953	3.50513e-39	13.5486	8.07812e-42	4.21005	2.5531e-05	4.94385	7.65938e-07	13.5486	P+T(0.05)
ZBTB12	Hypothyroidism	6	31899613	31902086	-13.3842	7.48e-41	5.77622e-39	-8.16528	3.20686e-16	NA	NA	-13.4868	1.87e-41	-2.41488	0.0157406	-7.56413	3.90457e-14	-13.4868	P+T(0.05)
FKBPL	Hypothyroidism	6	32128707	32130288	-12.8235	1.21148e-37	8.41978e-36	-12.5099	6.58796e-36	-1.35311	0.17602	-1.35311	0.17602	-7.10243	1.22581e-12	-12.9474	2.4319e-38	-12.9474	SDPR
LY6G5B	Hypothyroidism	6	31669976	31673776	-12.7549	2.92855e-37	1.85031e-35	-11.3134	1.12585e-29	-9.66746	4.14532e-22	-10.5946	3.15562e-26	-12.8797	5.85711e-38	-11.3289	9.43699e-30	-12.8797	PRScs
AGPAT1	Hypothyroidism	6	32168212	32178096	-12.5789	2.75811e-36	1.59741e-34	-9.51433	1.8288e-21	-12.7054	5.51627e-37	-11.7528	6.83155e-32	-4.86016	1.17294e-06	-9.46953	2.81108e-21	-12.7054	P+T(0.001)
PSMB9	Hypothyroidism	6	32844136	32859851	-12.1636	4.85883e-34	2.5976e-32	6.57434	4.88685e-11	-12.2943	9.71877e-35	-11.5383	8.45543e-31	6.1948	5.83596e-10	6.49042	8.55946e-11	-12.2943	P+T(0.001)
RPS18	Hypothyroidism	6	33272075	33276511	-12.0015	3.48802e-33	1.73155e-31	0.366312	0.714132	NA	NA	2.63341	0.00845323	-12.1157	8.72004e-34	-3.76994	0.000163285	-12.1157	PRScs
POU5F1	Hypothyroidism	6	31164337	31180731	11.8515	2.11296e-32	9.79007e-31	8.32261	8.60497e-17	11.8413	2.38732e-32	11.9695	5.13489e-33	1.4015	0.161066	8.07913	6.52319e-16	11.9695	P+T(0.05)
LTB	Hypothyroidism	6	31580525	31582522	-11.8349	2.57702e-32	1.11939e-30	-11.964	5.48261e-33	-0.652277	0.514222	-5.56604	2.60593e-08	2.09529	0.0361448	-11.7333	8.60015e-32	-11.964	lassosum
VPS52	Hypothyroidism	6	33250272	33272047	11.7495	7.10593e-32	2.90507e-30	3.80031	0.000144517	NA	NA	3.36015	0.000778998	11.8661	1.77648e-32	4.09962	4.13829e-05	11.8661	PRScs
CSNK2B	Hypothyroidism	6	31665227	31670343	-11.4953	1.39357e-30	5.38073e-29	-11.6334	2.78717e-31	-7.99116	1.33672e-15	-8.70004	3.31775e-18	1.08235	0.279096	-10.6107	2.65889e-26	-11.6334	lassosum
AGER	Hypothyroidism	6	32180968	32184322	-10.965	5.63052e-28	2.05958e-26	-1.13829	0.255001	1.39501	0.163012	2.63861	0.00832458	-11.1096	1.1261e-28	-1.16844	0.24263	-11.1096	PRScs
HLA-DRB1	Hypothyroidism	6	32577902	32589848	-10.9203	9.21839e-28	3.05085e-26	-4.5656	4.98075e-06	-11.0632	1.89156e-28	-10.731	7.28371e-27	-3.25705	0.00112575	-1.73994	0.0818689	-11.0632	P+T(0.001)
ATP6V1G2	Hypothyroidism	6	31544444	31548427	10.9209	9.15469e-28	3.05085e-26	2.32284	0.0201879	9.2234	2.87834e-20	11.0662	1.83094e-28	6.56449	5.22121e-11	5.22406	1.75044e-07	11.0662	P+T(0.05)
DDX39B	Hypothyroidism	6	31530219	31542448	-10.9125	1.00494e-27	3.17471e-26	-1.1455	0.252003	1.8757	0.0606965	3.43819	0.000585617	-11.0578	2.00989e-28	-0.976706	0.328715	-11.0578	PRScs
HLA-DQB1	Hypothyroidism	6	32659467	32668383	-10.8825	1.39716e-27	4.22186e-26	-9.40906	5.00615e-21	2.18288	0.0290447	2.33601	0.0194907	-11.0236	2.93936e-28	-10.7542	5.66315e-27	-11.0236	PRScs
ABHD16A	Hypothyroidism	6	31686955	31703356	-10.748	6.0557e-27	1.75363e-25	-8.69703	3.40681e-18	NA	NA	-7.55695	4.12625e-14	-10.8752	1.51393e-27	-9.65293	4.77699e-22	-10.8752	PRScs
NRM	Hypothyroidism	6	30688047	30691420	-10.72	8.20083e-27	2.27983e-25	-5.28289	1.27163e-07	-4.73339	2.208e-06	-3.81164	0.000138047	-10.8679	1.64017e-27	-2.52879	0.0114457	-10.8679	PRScs
NELFE	Hypothyroidism	6	31952087	31959038	-10.6929	1.09829e-26	2.9358e-25	-1.5549	0.119969	NA	NA	-10.8207	2.74571e-27	-0.115725	0.907871	-4.80372	1.55746e-06	-10.8207	P+T(0.05)
TAP1	Hypothyroidism	6	32845209	32853816	9.95249	2.45951e-23	6.33097e-22	4.56443	5.00858e-06	NA	NA	-0.182645	0.855076	10.0895	6.14879e-24	5.86805	4.4094e-09	10.0895	PRScs
HSPA1L	Hypothyroidism	6	31809619	31815283	9.74424	1.95231e-22	4.8459e-21	4.5114	6.44002e-06	9.9064	3.90461e-23	5.61085	2.01332e-08	7.88733	3.0872e-15	5.73363	9.83025e-09	9.9064	P+T(0.001)
HLA-C	Hypothyroidism	6	31268749	31272130	-9.68688	3.42846e-22	8.21648e-21	-6.16956	6.84821e-10	-9.7383	2.06983e-22	-9.80944	1.02538e-22	-1.47102	0.141285	-7.96895	1.60033e-15	-9.80944	P+T(0.05)
C4B	Hypothyroidism	6	32014795	32035418	-9.63097	5.91708e-22	1.37079e-20	-6.63806	3.17849e-11	2.46026	0.0138837	2.4086	0.0160138	-7.37022	1.7034e-13	-9.79496	1.18342e-22	-9.79496	SDPR
HSD17B8	Hypothyroidism	6	33204655	33206831	-9.6091	7.31861e-22	1.64078e-20	1.24432	0.213381	-7.0893	1.34788e-12	-7.0893	1.34788e-12	-9.77346	1.46372e-22	-0.713712	0.475405	-9.77346	PRScs
PRRT1	Hypothyroidism	6	32148359	32153083	9.49286	2.24786e-21	4.88207e-20	2.8591	0.00424839	0.832912	0.404894	2.88581	0.00390414	9.65915	4.49572e-22	2.88592	0.00390275	9.65915	PRScs
NCR3	Hypothyroidism	6	31588895	31593006	9.43644	3.8565e-21	8.12202e-20	4.48824	7.18142e-06	8.59148	8.58566e-18	9.5944	8.44049e-22	9.34769	8.95806e-21	4.49998	6.79599e-06	9.5944	P+T(0.05)
HLA-DQA2	Hypothyroidism	6	32741391	32747198	9.41078	4.92446e-21	1.00662e-19	-4.58251	4.59426e-06	7.83517	4.6822e-15	9.57847	9.84893e-22	1.91897	0.0549884	-5.51562	3.47552e-08	9.57847	P+T(0.05)
CYP21A2	Hypothyroidism	6	32038327	32041644	9.1976	3.66037e-20	7.26844e-19	8.72256	2.71974e-18	3.67938	0.000233804	5.50892	3.61045e-08	7.88044	3.26222e-15	9.36874	7.34051e-21	9.36874	SDPR
C6orf136	Hypothyroidism	6	30647039	30653210	-9.16572	4.92187e-20	9.50194e-19	-9.33771	9.84438e-21	5.91761	3.26649e-09	5.86047	4.61553e-09	7.03641	1.97263e-12	-8.25639	1.50141e-16	-9.33771	lassosum
C4A	Hypothyroidism	6	31982057	32002681	-9.13907	6.29895e-20	1.18318e-18	-9.08623	1.02532e-19	-2.0557	0.0398117	-1.53327	0.12521	-0.422978	0.672311	-9.29762	1.43626e-20	-9.29762	SDPR
PPP1R18	Hypothyroidism	6	30676389	30687895	9.03312	1.66844e-19	3.05149e-18	-0.480575	0.630818	NA	NA	-0.882359	0.377583	9.18355	4.17111e-20	1.33642	0.181412	9.18355	PRScs
HLA-E	Hypothyroidism	6	30489509	30494194	-8.98916	2.49124e-19	4.43952e-18	-2.47143	0.0134573	-9.16223	5.08365e-20	-8.34211	7.29754e-17	-8.72798	2.59262e-18	-3.35144	0.000803938	-9.16223	P+T(0.001)
LY6G6F	Hypothyroidism	6	31706866	31710679	-8.986	2.56401e-19	4.45496e-18	1.51794	0.129029	NA	NA	-9.13718	6.41001e-20	-2.25075	0.0244015	1.16037	0.245896	-9.13718	P+T(0.05)
PSMB8	Hypothyroidism	6	32840717	32844679	-8.94289	3.79117e-19	6.4265e-18	-7.31627	2.54954e-13	-2.63274	0.00847	0.216892	0.828292	-2.88587	0.00390337	-9.119	7.58235e-20	-9.119	SDPR
C2	Hypothyroidism	6	31897785	31945673	8.93063	4.23598e-19	7.00953e-18	-2.43088	0.0150623	9.10696	8.47195e-20	4.91102	9.0606e-07	7.33747	2.17675e-13	-1.54696	0.121874	9.10696	P+T(0.001)
APOM	Hypothyroidism	6	31652416	31658210	-8.76824	1.81477e-18	2.93318e-17	-0.138861	0.88956	-3.74763	0.000178514	-0.73522	0.462205	-8.9477	3.62955e-19	-1.52668	0.126841	-8.9477	PRScs
PBX2	Hypothyroidism	6	32184733	32190202	-8.11713	4.77341e-16	7.53981e-15	-6.61837	3.63188e-11	2.32853	0.0198839	-2.157	0.031006	-8.31029	9.54699e-17	-6.87904	6.02565e-12	-8.31029	PRScs
HLA-DOA	Hypothyroidism	6	33004182	33009591	-8.02874	9.84753e-16	1.5209e-14	-5.93973	2.85485e-09	-8.03	9.74757e-16	-7.56923	3.75444e-14	-8.19603	2.48454e-16	-4.62342	3.77466e-06	-8.19603	PRScs
IER3	Hypothyroidism	6	30743199	30744548	7.99194	1.32832e-15	2.00691e-14	8.18797	2.65663e-16	1.36918	0.170944	1.59272	0.111223	5.73857	9.54783e-09	3.54075	0.000398989	8.18797	lassosum
HLA-DMA	Hypothyroidism	6	32948613	32969094	-7.89948	2.8008e-15	4.05532e-14	-8.09729	5.6199e-16	-1.21859	0.223	-7.36305	1.7975e-13	-6.37646	1.81225e-10	-6.93469	4.07117e-12	-8.09729	lassosum
SAPCD1	Hypothyroidism	6	31762656	31764850	7.90166	2.75212e-15	4.05532e-14	6.0823	1.18473e-09	NA	NA	7.47672	7.62001e-14	1.35091	0.176723	8.07152	6.94298e-16	8.07152	SDPR
CCHCR1	Hypothyroidism	6	31142439	31158238	7.75872	8.5789e-15	1.2168e-13	7.96484	1.65436e-15	3.49905	0.000466925	4.23595	2.27592e-05	6.17231	6.72986e-10	6.04793	1.46721e-09	7.96484	lassosum
COL11A2	Hypothyroidism	6	33162681	33192499	-7.71119	1.24646e-14	1.73257e-13	-7.91618	2.44926e-15	-6.71165	1.92431e-11	-3.69276	0.000221835	-0.705952	0.480218	-6.30285	2.92221e-10	-7.91618	lassosum
TCF19	Hypothyroidism	6	31158331	31167159	7.61735	2.58936e-14	3.52864e-13	7.82314	5.15237e-15	4.31193	1.61836e-05	4.03776	5.39631e-05	-4.75614	1.97328e-06	6.49788	8.14576e-11	7.82314	lassosum
LSM2	Hypothyroidism	6	31797396	31806966	7.56918	3.75573e-14	5.01968e-13	-0.0898397	0.928415	2.83129	0.00463613	1.82495	0.068009	7.7756	7.50915e-15	2.96378	0.00303889	7.7756	PRScs
RXRB	Hypothyroidism	6	33193588	33200665	-7.56398	3.90928e-14	5.12632e-13	1.03629	0.300067	NA	NA	-7.74234	9.75998e-15	-2.78335	0.00538013	0.172728	0.862865	-7.74234	P+T(0.05)
LTA	Hypothyroidism	6	31572054	31574324	-7.48709	7.04175e-14	9.06299e-13	-6.15659	7.4328e-10	0.25475	0.798916	-6.33691	2.34416e-10	-4.93056	8.19932e-07	-7.69588	1.40519e-14	-7.69588	SDPR
C6orf47	Hypothyroidism	6	31658298	31660778	7.33981	2.13901e-13	2.70293e-12	-5.6196	1.91396e-08	-0.532838	0.594146	-4.12948	3.63588e-05	7.55242	4.27228e-14	-4.62839	3.68516e-06	7.55242	PRScs
PPT2	Hypothyroidism	6	32153441	32163678	-7.26491	3.73282e-13	4.63269e-12	-1.33884	0.180621	-5.35191	8.70312e-08	-5.39024	7.03644e-08	-7.47938	7.46718e-14	-1.1835	0.236611	-7.47938	PRScs
HSPA1A	Hypothyroidism	6	31815543	31817946	7.16319	7.8822e-13	9.61075e-12	4.9734	6.57902e-07	NA	NA	7.21399	5.43357e-13	-5.99327	2.05659e-09	7.29031	3.0924e-13	7.29031	SDPR
TNF	Hypothyroidism	6	31575565	31578336	-7.10768	1.18006e-12	1.41404e-11	-6.39961	1.55773e-10	-3.16025	0.00157632	-1.64956	0.0990334	0.913201	0.361137	-7.32642	2.36378e-13	-7.32642	SDPR
MDC1	Hypothyroidism	6	30699807	30717447	-7.10305	1.22037e-12	1.43755e-11	-2.4311	0.0150529	-3.30089	0.000963799	-4.275	1.9114e-05	-7.32212	2.44092e-13	-4.88858	1.01564e-06	-7.32212	PRScs
LY6G6C	Hypothyroidism	6	31718648	31721746	7.07158	1.53183e-12	1.77437e-11	0.492914	0.622073	NA	NA	-4.80215	1.56974e-06	7.26147	3.82906e-13	-1.20524	0.228111	7.26147	PRScs
CUTA	Hypothyroidism	6	33416442	33418317	7.06507	1.60529e-12	1.82898e-11	6.05742	1.38319e-09	5.04777	4.47e-07	6.203	5.53957e-10	7.2601	3.86816e-13	7.04185	1.897e-12	7.2601	PRScs
TUBB	Hypothyroidism	6	30717435	30725538	6.91117	4.80676e-12	5.30619e-11	-0.995217	0.319631	7.13379	9.76414e-13	6.5384	6.21797e-11	-1.72283	0.0849187	-2.03829	0.0415205	7.13379	P+T(0.001)
BRD2	Hypothyroidism	6	32968594	32981505	6.91108	4.80993e-12	5.30619e-11	7.05623	1.71084e-12	NA	NA	1.02932	0.303328	-0.162185	0.87116	6.93554	4.04667e-12	7.05623	lassosum
PFDN6	Hypothyroidism	6	33289302	33298401	6.88085	5.94956e-12	6.46085e-11	5.50319	3.72977e-08	NA	NA	NA	NA	7.03564	1.98344e-12	5.60689	2.05994e-08	7.03564	PRScs
STK19	Hypothyroidism	6	31971091	31982821	-6.8547	7.14603e-12	7.64075e-11	-7.04558	1.84684e-12	NA	NA	-3.62544	0.000288467	-0.184834	0.85336	-6.55764	5.46676e-11	-7.04558	lassosum
HLA-DQB2	Hypothyroidism	6	32756098	32763532	6.83798	8.03163e-12	8.45755e-11	1.49997	0.133623	7.06108	1.65214e-12	6.54898	5.79303e-11	4.92018	8.64652e-07	3.46341	0.000533365	7.06108	P+T(0.001)
PRRC2A	Hypothyroidism	6	31620715	31637771	6.76235	1.35775e-11	1.40841e-10	-2.11063	0.0348044	3.16996	0.00152459	6.99171	2.7155e-12	5.03937	4.67061e-07	-0.795742	0.426182	6.99171	P+T(0.05)
TRIM26	Hypothyroidism	6	30184455	30213427	6.67297	2.50671e-11	2.56201e-10	-2.35538	0.0185036	1.44016	0.149821	2.37075	0.0177522	6.9052	5.01336e-12	-1.98938	0.0466598	6.9052	PRScs
VARS2	Hypothyroidism	6	30914205	30926459	6.65828	2.77047e-11	2.75068e-10	0.811552	0.417049	6.59861	4.15021e-11	6.86996	6.42215e-12	6.04462	1.49767e-09	3.2067	0.00134265	6.86996	P+T(0.05)
HLA-DPA1	Hypothyroidism	6	33064569	33080775	6.65989	2.74038e-11	2.75068e-10	5.19675	2.02805e-07	-3.21379	0.00130996	-3.21379	0.00130996	5.31188	1.08498e-07	6.89252	5.48115e-12	6.89252	SDPR
MICB	Hypothyroidism	6	31494881	31511124	-6.55748	5.47246e-11	5.35685e-10	-2.47503	0.0133224	5.9295	3.03855e-09	5.66541	1.46672e-08	-6.79287	1.09927e-11	1.03568	0.300352	-6.79287	PRScs
GTF2H4	Hypothyroidism	6	30908207	30914106	-6.38942	1.66521e-10	1.60739e-09	NA	NA	NA	NA	-4.56076	5.09678e-06	3.2144	0.00130715	-6.55536	5.55076e-11	-6.55536	SDPR
EHMT2	Hypothyroidism	6	31879759	31897698	-6.25368	4.00894e-10	3.81673e-09	0.84124	0.400213	NA	NA	-6.46661	1.00223e-10	1.38548	0.165906	-0.361366	0.717826	-6.46661	P+T(0.05)
BAG6	Hypothyroidism	6	31639028	31652705	6.15295	7.60538e-10	7.14289e-09	-1.63896	0.101222	5.54953	2.86441e-08	6.40243	1.5292e-10	1.6263	0.103886	-0.335858	0.736978	6.40243	P+T(0.05)
LEMD2	Hypothyroidism	6	33771202	33789130	-6.14763	7.86507e-10	7.2883e-09	-0.653776	0.513256	NA	NA	NA	NA	-6.31964	2.62169e-10	-3.68045	0.000232824	-6.31964	PRScs
DDR1	Hypothyroidism	6	30876421	30900156	6.10203	1.04729e-09	9.57721e-09	2.15796	0.030931	4.87495	1.08836e-06	5.92549	3.11359e-09	6.34337	2.24795e-10	5.13996	2.74798e-07	6.34337	PRScs
NEU1	Hypothyroidism	6	31857659	31862905	-6.05893	1.37027e-09	1.2368e-08	-3.25054	0.00115186	-0.633575	0.526358	-6.31278	2.74065e-10	4.51565	6.31222e-06	0.356472	0.721487	-6.31278	P+T(0.05)
VARS1	Hypothyroidism	6	31777518	31795752	-6.05214	1.42935e-09	1.27359e-08	-5.37221	7.77753e-08	NA	NA	NA	NA	-4.50169	6.74149e-06	-6.2257	4.7942e-10	-6.2257	SDPR
DXO	Hypothyroidism	6	31969810	31972290	5.91219	3.37595e-09	2.96998e-08	4.42595	9.60191e-06	4.17381	2.99544e-05	2.13984	0.0323673	6.17178	6.75253e-10	0.480244	0.631054	6.17178	PRScs
SYNGAP1	Hypothyroidism	6	33419661	33453689	-5.88739	3.92346e-09	3.4085e-08	-6.11095	9.90379e-10	NA	NA	-0.544642	0.586	-3.50535	0.000456008	-5.32292	1.02117e-07	-6.11095	lassosum
HLA-DPB1	Hypothyroidism	6	33075990	33089696	5.83083	5.51521e-09	4.73218e-08	5.28175	1.27956e-07	-4.77467	1.80002e-06	-4.77467	1.80002e-06	6.0918	1.11651e-09	5.02709	4.97975e-07	6.0918	PRScs
PPP1R10	Hypothyroidism	6	30600413	30618612	5.68827	1.28335e-08	1.08772e-07	-1.55354	0.120294	NA	NA	3.59526	0.000324063	5.92056	3.20842e-09	-0.64971	0.51588	5.92056	PRScs
CLIC1	Hypothyroidism	6	31730581	31739763	5.64078	1.69284e-08	1.4175e-07	5.34058	9.26512e-08	NA	NA	NA	NA	5.13935	2.75686e-07	5.81283	6.14262e-09	5.81283	SDPR
RNF5	Hypothyroidism	6	32178405	32180793	5.62002	1.90933e-08	1.57975e-07	5.86393	4.52043e-09	-0.10076	0.919741	-0.510237	0.609885	-1.08096	0.279715	5.57609	2.45982e-08	5.86393	lassosum
LST1	Hypothyroidism	6	31586124	31588909	5.60977	2.0259e-08	1.65647e-07	5.86596	4.46541e-09	4.29993	1.70853e-05	5.47431	4.39216e-08	1.66327	0.0962587	4.17603	2.96637e-05	5.86596	lassosum
GPSM3	Hypothyroidism	6	32190766	32195523	-5.40697	6.41011e-08	5.18026e-07	2.97074	0.0029708	NA	NA	-5.65021	1.60254e-08	-2.05593	0.0397889	1.19328	0.232759	-5.65021	P+T(0.05)
DDAH2	Hypothyroidism	6	31727038	31730617	-5.23813	1.62208e-07	1.2958e-06	-1.76731	0.0771756	-4.12703	3.67485e-05	-5.52756	3.24721e-08	-0.989143	0.322593	-3.44158	0.000578319	-5.52756	P+T(0.05)
BAK1	Hypothyroidism	6	33572547	33580293	-5.05149	4.38368e-07	3.46211e-06	-5.35025	8.78352e-08	-0.640266	0.522	-4.06658	4.7708e-05	-2.13336	0.0328954	-0.972184	0.330959	-5.35025	lassosum
MAGI3	Hypothyroidism	1	113390515	113685923	5.83	5.54286e-09	4.19317e-06	6.0106	1.84836e-09	NA	NA	NA	NA	-0.455665	0.648631	4.58237	4.59736e-06	6.0106	lassosum
NRAS	Hypothyroidism	1	114704469	114716771	5.93528	2.93337e-09	4.19317e-06	NA	NA	NA	NA	NA	NA	5.59206	2.24397e-08	6.03708	1.56925e-09	6.03708	SDPR
TRIM39	Hypothyroidism	6	30326479	30343729	-4.98627	6.15558e-07	4.80688e-06	3.24701	0.00116623	-0.349119	0.727	-1.98877	0.0467265	-5.28879	1.23125e-07	1.81012	0.0702779	-5.28879	PRScs
DHX16	Hypothyroidism	6	30653119	30673006	4.96044	7.03345e-07	5.43139e-06	2.07238	0.0382299	-2.14692	0.0318	4.20342	2.62915e-05	5.26339	1.41427e-07	0.997298	0.31862	5.26339	PRScs
DCLRE1B	Hypothyroidism	1	113904619	113914086	-5.59911	2.15455e-08	1.08661e-05	-5.62001	1.90941e-08	NA	NA	NA	NA	-5.15907	2.48174e-07	-5.69871	1.20717e-08	-5.69871	SDPR
SLC39A7	Hypothyroidism	6	33200305	33204439	-4.78255	1.73082e-06	1.32189e-05	4.30275	1.68688e-05	NA	NA	-5.04777	4.47e-07	3.88745	0.000101301	3.70644	0.00021019	-5.04777	P+T(0.05)
PHTF1	Hypothyroidism	1	113696831	113759489	-5.45744	4.83041e-08	1.8271e-05	-5.6484	1.61951e-08	NA	NA	NA	NA	-4.6837	2.81741e-06	-3.68479	0.000228894	-5.6484	lassosum
ITPR3	Hypothyroidism	6	33620365	33696574	-4.68222	2.83782e-06	2.14379e-05	-1.85442	0.0636786	-4.92908	8.26194e-07	-4.77321	1.81314e-06	0.445531	0.655936	-0.783459	0.433358	-4.92908	P+T(0.001)
NFKBIL1	Hypothyroidism	6	31546870	31558829	-4.47338	7.69915e-06	5.75366e-05	-4.76959	1.84605e-06	-3.68447	0.000229183	-4.30692	1.65544e-05	-4.21586	2.48831e-05	-3.56675	0.000361432	-4.76959	lassosum
TRIM10	Hypothyroidism	6	30151943	30161211	-4.46815	7.89001e-06	5.83357e-05	-4.27693	1.89485e-05	-0.685606	0.492962	-0.685606	0.492962	-4.72921	2.25392e-06	-4.48519	7.28507e-06	-4.72921	PRScs
ZFP57	Hypothyroidism	6	29672483	29681155	4.41677	1.00187e-05	7.32944e-05	3.33256	0.000860508	0.0903816	0.927984	0.297393	0.766166	4.75185	2.01567e-06	3.45412	0.000552088	4.75185	PRScs
PPP1R11	Hypothyroidism	6	30066709	30070333	-4.40168	1.07415e-05	7.77639e-05	-4.46266	8.09472e-06	-4.35185	1.34993e-05	-3.10031	0.00193319	-4.37028	1.2409e-05	-4.5504	5.35432e-06	-4.5504	SDPR
CSDE1	Hypothyroidism	1	114716913	114758676	5.14896	2.6193e-07	7.92601e-05	5.40314	6.54825e-08	NA	NA	-0.249466	0.803	1.40212	0.160879	0.382638	0.701988	5.40314	lassosum
ATF6B	Hypothyroidism	6	32115264	32128253	4.31058	1.62827e-05	0.000116664	4.52549	6.02555e-06	4.49053	7.10447e-06	1.92801	0.0538533	-2.9697	0.00298091	1.31382	0.188907	4.52549	lassosum
RING1	Hypothyroidism	6	33208500	33212722	-4.29135	1.77587e-05	0.000125942	-4.37774	1.19916e-05	-0.640266	0.522	-4.56279	5.04789e-06	-2.38574	0.0170446	-0.694247	0.487527	-4.56279	P+T(0.05)
MRPS18B	Hypothyroidism	6	30617840	30626395	4.22026	2.44026e-05	0.000171311	-4.34421	1.3978e-05	NA	NA	4.37038	1.24032e-05	-2.86035	0.00423171	-3.92469	8.68405e-05	4.37038	P+T(0.05)
HLA-B	Hypothyroidism	6	31353872	31367067	4.2132	2.51777e-05	0.000174985	4.52145	6.14171e-06	-0.904256	0.36586	-0.225971	0.821224	0.972285	0.330909	4.1895	2.79569e-05	4.52145	lassosum
BCAS2	Hypothyroidism	1	114567557	114581629	-4.94443	7.63686e-07	0.000192576	NA	NA	NA	NA	-4.76207	1.91613e-06	-4.68507	2.79864e-06	-5.10662	3.27964e-07	-5.10662	SDPR
ATAT1	Hypothyroidism	6	30626842	30646823	-4.15857	3.20241e-05	0.000220364	1.13234	0.257491	NA	NA	-4.46486	8.01215e-06	-0.348628	0.727369	-2.5596	0.0104792	-4.46486	P+T(0.05)
HLA-DQA1	Hypothyroidism	6	32628179	32647062	-4.13849	3.49593e-05	0.000238203	-4.49134	7.07767e-06	-1.70688	0.0878448	-1.70688	0.0878448	2.45864	0.0139466	-3.42728	0.000609649	-4.49134	lassosum
PRR3	Hypothyroidism	6	30557280	30563723	-4.09059	4.30269e-05	0.000290327	-0.629762	0.52885	NA	NA	0.708228	0.478803	-4.40141	1.07552e-05	-0.0905844	0.927823	-4.40141	PRScs
ABCF1	Hypothyroidism	6	30571393	30597179	4.02991	5.57971e-05	0.000372875	0.708174	0.478837	1.49992	0.133634	4.39337	1.11608e-05	1.06511	0.286826	0.855074	0.39251	4.39337	P+T(0.05)
HLA-F	Hypothyroidism	6	29722775	29738528	4.0185	5.85695e-05	0.000387674	4.38055	1.18379e-05	-1.50812	0.131524	-1.24369	0.213615	1.77048	0.0766477	3.25132	0.0011487	4.38055	lassosum
HLA-G	Hypothyroidism	6	29826967	29831125	-3.98381	6.7818e-05	0.000444656	-4.3102	1.63104e-05	-3.73709	0.000186159	-3.76829	0.000164367	-2.87425	0.00404982	-3.19435	0.00140148	-4.3102	lassosum
LEPR	Hypothyroidism	1	65420652	65641559	4.61505	3.92995e-06	0.000743252	4.42937	9.4509e-06	4.7017	2.58e-06	4.7017	2.58e-06	4.70145	2.58321e-06	3.67242	0.000240268	4.7017	P+T(0.001)
JAK1	Hypothyroidism	1	64833223	65067754	4.61841	3.86683e-06	0.000743252	NA	NA	NA	NA	4.7017	2.58e-06	-4.7014	2.58384e-06	3.34425	0.000825039	4.7017	P+T(0.05)
TNXB	Hypothyroidism	6	32041153	32115334	-3.79418	0.00014813	0.000962151	-4.17609	2.96556e-05	-1.83845	0.0659963	-0.901984	0.367065	1.03421	0.30104	-1.84662	0.0648028	-4.17609	lassosum
AIF1	Hypothyroidism	6	31615217	31617021	-3.77412	0.000160571	0.00103331	-4.14352	3.42018e-05	2.91714	0.00353259	-2.17451	0.0296665	3.4119	0.00064511	-2.17715	0.0294696	-4.14352	lassosum
HCLS1	Hypothyroidism	3	121631399	121660927	-4.79518	1.62526e-06	0.00109868	-2.29678	0.0216312	-4.9264	8.3757e-07	-5.01466	5.31271e-07	2.3144	0.0206458	-2.63743	0.00835366	-5.01466	P+T(0.05)
RGL2	Hypothyroidism	6	33291654	33298942	-3.73547	0.000187365	0.00119467	NA	NA	NA	NA	-0.2331	0.815684	-4.00274	6.26135e-05	2.28966	0.0220412	-4.00274	PRScs
AK4	Hypothyroidism	1	65147549	65232145	4.47604	7.60397e-06	0.00127831	0.0275764	0.978	NA	NA	NA	NA	4.70276	2.56671e-06	-3.71761	0.000201113	4.70276	PRScs
HLA-DRB5	Hypothyroidism	6	32517353	32530287	-3.68947	0.000224724	0.00141985	0.745447	0.456002	-3.92033	8.8427e-05	-3.91169	9.16535e-05	2.10309	0.0354575	-0.933573	0.350524	-3.92033	P+T(0.001)
PDE4B	Hypothyroidism	1	65792514	66374579	4.41076	1.03009e-05	0.00155852	3.14554	0.00165779	NA	NA	4.7017	2.58e-06	-1.61935	0.105372	2.59951	0.00933563	4.7017	P+T(0.05)
TRIM40	Hypothyroidism	6	30136124	30148735	3.66155	0.000250691	0.00156964	1.77134	0.0765039	0.688719	0.491	0.551403	0.581357	4.05228	5.0721e-05	2.83334	0.0046065	4.05228	PRScs
RBPJ	Hypothyroidism	4	26163455	26435131	4.57501	4.76207e-06	0.00200483	1.48297	0.138081	4.52359	6.08e-06	4.52359	6.08e-06	4.38179	1.17709e-05	4.80183	1.57219e-06	4.80183	SDPR
EGFL8	Hypothyroidism	6	32164595	32168281	-3.46131	0.000537557	0.00333573	1.39545	0.162882	-3.86915	0.000109214	-2.68853	0.00717667	1.04648	0.29534	0.386464	0.699153	-3.86915	P+T(0.001)
TBC1D19	Hypothyroidism	4	26576437	26756223	4.30066	1.70287e-05	0.00358453	NA	NA	NA	NA	NA	NA	4.41081	1.02983e-05	-4.05963	4.91503e-05	4.41081	PRScs
MRE11	Hypothyroidism	11	94415570	94493885	-4.09785	4.17e-05	0.00424725	-4.09785	4.17e-05	NA	NA	4.09785	4.17e-05	4.09785	4.17e-05	-4.09785	4.17e-05	-4.09785	lassosum
DRD4	Hypothyroidism	11	637269	640706	4.22396	2.40049e-05	0.00424725	3.51318	0.000442771	4.47063	7.79912e-06	4.33168	1.47978e-05	3.49124	0.000480791	3.84082	0.000122626	4.47063	P+T(0.001)
FAM76B	Hypothyroidism	11	95768953	95790409	3.96332	7.39147e-05	0.00424725	4.08625	4.38393e-05	NA	NA	NA	NA	1.5833	0.113353	4.02789	5.628e-05	4.08625	lassosum
RASSF7	Hypothyroidism	11	560404	564025	-4.48649	7.2407e-06	0.00424725	-4.55993	5.11715e-06	-4.53471	5.76831e-06	-4.66207	3.13051e-06	-3.35297	0.000799496	-3.30981	0.000933602	-4.66207	P+T(0.05)
GPR83	Hypothyroidism	11	94377316	94401419	-4.09785	4.17e-05	0.00424725	-4.09785	4.17e-05	NA	NA	-4.09785	4.17e-05	-4.09785	4.16999e-05	4.09785	4.17e-05	-4.09785	PRScs
PIWIL4	Hypothyroidism	11	94543840	94621421	-4.0779	4.54435e-05	0.00424725	-0.948119	0.343069	NA	NA	-1.90639	0.0566	-4.38944	1.1364e-05	-1.37624	0.168749	-4.38944	PRScs
CWC15	Hypothyroidism	11	94962620	94973586	-3.97705	6.97742e-05	0.00424725	-4.27579	1.90456e-05	NA	NA	-1.33462	0.182	1.00839	0.31327	-3.7095	0.000207667	-4.27579	lassosum
AMOTL1	Hypothyroidism	11	94706431	94876748	-4.09785	4.17e-05	0.00424725	-4.09785	4.16999e-05	NA	NA	NA	NA	4.09785	4.17e-05	-4.09785	4.17e-05	-4.09785	lassosum
CEP57	Hypothyroidism	11	95789965	95832693	-3.98924	6.62858e-05	0.00424725	-4.06708	4.76059e-05	NA	NA	NA	NA	-3.26409	0.00109817	-4.0916	4.2841e-05	-4.0916	SDPR
HRAS	Hypothyroidism	11	532242	537321	3.98047	6.87797e-05	0.00424725	3.3601	0.000779133	4.19934	2.67693e-05	4.11391	3.89014e-05	3.60832	0.000308185	3.72428	0.000195871	4.19934	P+T(0.001)
ANO9	Hypothyroidism	11	417933	442011	-4.03467	5.468e-05	0.00424725	-3.77068	0.000162803	-4.24804	2.15645e-05	-4.12723	3.67156e-05	-3.22644	0.00125341	-3.91127	9.18102e-05	-4.24804	P+T(0.001)
IRF7	Hypothyroidism	11	612553	615983	-4.11191	3.92404e-05	0.00424725	-4.27788	1.88683e-05	-3.10084	0.00192974	-3.00044	0.00269592	-3.14118	0.0016827	-4.34845	1.37104e-05	-4.34845	SDPR
FUT4	Hypothyroidism	11	94543921	94549895	-4.01386	5.97331e-05	0.00424725	-4.26593	1.99069e-05	NA	NA	NA	NA	0.104323	0.916913	-0.915427	0.359968	-4.26593	lassosum
DAXX	Hypothyroidism	6	33318558	33323016	-3.38248	0.000718357	0.00441821	-2.96656	0.00301153	0.640266	0.522	-0.736565	0.461387	-0.0654471	0.947818	-3.79034	0.000150442	-3.79034	SDPR
MPIG6B	Hypothyroidism	6	31718594	31726714	-3.37798	0.000730214	0.00445175	-1.65285	0.0983621	NA	NA	-3.73614	0.000186867	2.6266	0.00862423	-0.784968	0.432473	-3.73614	P+T(0.05)
SESN3	Hypothyroidism	11	95165513	95232541	-3.88751	0.00010128	0.00504373	3.03912	0.00237271	-4.09785	4.16999e-05	-4.09785	4.16999e-05	-3.28213	0.00103026	1.82365	0.0682043	-4.09785	P+T(0.001)
MAML2	Hypothyroidism	11	95976598	96343195	3.88822	0.000100982	0.00504373	3.92437	8.69582e-05	NA	NA	NA	NA	1.63516	0.102015	4.03352	5.49484e-05	4.03352	SDPR
TSPAN2	Hypothyroidism	1	115048011	115089503	4.11781	3.82489e-05	0.00526096	-2.82224	0.00476899	-0.386671	0.699	-0.386671	0.699	3.81365	0.000136932	4.4621	8.11592e-06	4.4621	SDPR
SKIC2	Hypothyroidism	6	31959116	31969818	-3.32016	0.000899652	0.00543703	1.60994	0.107411	-1.97006	0.0488319	-1.69899	0.0893209	-3.63213	0.00028109	-3.47533	0.000510219	-3.63213	PRScs
TALDO1	Hypothyroidism	11	747415	765012	-3.85265	0.000116846	0.00545523	-2.09865	0.0358479	-3.65714	0.000255045	-4.20731	2.58432e-05	-2.31752	0.0204752	-2.57321	0.0100759	-4.20731	P+T(0.05)
POLR1H	Hypothyroidism	6	30058899	30064909	-3.31149	0.000928013	0.00556008	-2.36355	0.0181007	-3.21072	0.00132403	-3.14112	0.00168306	2.17521	0.0296142	-3.65901	0.000253192	-3.65901	SDPR
NOTCH4	Hypothyroidism	6	32194843	32224067	-3.30819	0.000939013	0.0055779	0.495625	0.620159	-3.01646	0.00255743	-3.71605	0.000202361	0.173824	0.862003	0.687491	0.491773	-3.71605	P+T(0.05)
TAP2	Hypothyroidism	6	32821833	32838739	3.28861	0.00100685	0.00593017	-0.134137	0.893295	1.22819	0.219375	3.70024	0.000215395	-2.95881	0.00308827	-1.32252	0.185997	3.70024	P+T(0.05)
RSBN1	Hypothyroidism	1	113761832	113812476	4.05004	5.12097e-05	0.00596002	0.274925	0.783374	NA	NA	NA	NA	4.30001	1.70792e-05	2.19958	0.0278368	4.30001	PRScs
FLVCR1	Hypothyroidism	1	212858275	212899363	-4.067	4.76225e-05	0.00596002	-4.2409	2.22627e-05	-3.63778	0.000275	-3.99575	6.44894e-05	-4.06259	4.85303e-05	-4.0594	4.91985e-05	-4.2409	lassosum
ANAPC4	Hypothyroidism	4	25377263	25418498	-4.07827	4.53714e-05	0.00636712	0.937129	0.348692	-1.18535	0.235879	-1.18535	0.235879	-4.40851	1.04084e-05	-3.97345	7.08384e-05	-4.40851	PRScs
IRF4	Hypothyroidism	6	391739	411443	3.2178	0.00129178	0.00754445	3.64121	0.000271364	-0.0969444	0.922771	-1.3195	0.187002	2.6023	0.00926008	2.52143	0.011688	3.64121	lassosum
TMEM80	Hypothyroidism	11	695591	705028	-3.72414	0.000195982	0.00861169	-3.73167	0.000190217	-3.79119	0.000149928	-3.79837	0.00014565	-3.28201	0.00103072	-3.75415	0.000173928	-3.79837	P+T(0.05)
SESN1	Hypothyroidism	6	108984309	109094846	3.13661	0.00170914	0.00989879	2.98269	0.00285727	1.82833	0.0675	1.82833	0.0675	-2.72617	0.00640733	3.52821	0.000418374	3.52821	SDPR
RNF39	Hypothyroidism	6	30070266	30075849	3.06771	0.00215705	0.0123896	1.12376	0.261114	3.50344	0.000459298	2.55614	0.0105841	2.18311	0.0290278	1.6116	0.107048	3.50344	P+T(0.001)
SLC4A1	Hypothyroidism	17	44248390	44268141	-3.7695	0.000163575	0.0124317	-1.31468	0.188618	-3.2116	0.00132	-3.16389	0.00155674	-0.377163	0.706053	-4.14294	3.42878e-05	-4.14294	SDPR
ATP6V0A1	Hypothyroidism	17	42458844	42522582	-3.87932	0.000104749	0.0124317	-3.90868	9.28e-05	NA	NA	NA	NA	-3.8352	0.00012546	-3.88799	0.000101077	-3.90868	lassosum
DHX8	Hypothyroidism	17	43483865	43610338	3.8583	0.000114179	0.0124317	-0.984403	0.324917	NA	NA	-0.186063	0.852396	4.1848	2.85418e-05	-0.808851	0.418601	4.1848	PRScs
RUNDC3A	Hypothyroidism	17	44308413	44318670	3.90005	9.61725e-05	0.0124317	2.48223	0.0130564	-3.2116	0.00132	-3.31174	0.000927178	-0.91814	0.358546	4.26523	1.99697e-05	4.26523	SDPR
CNTNAP1	Hypothyroidism	17	42682531	42699993	3.79682	0.000146563	0.0124317	4.06014	4.90443e-05	NA	NA	NA	NA	0.618699	0.536115	2.49618	0.0125539	4.06014	lassosum
MPP2	Hypothyroidism	17	43875357	43909711	3.996	6.44226e-05	0.0124317	4.00538	6.19178e-05	NA	NA	-3.90868	9.28e-05	-1.33257	0.182672	4.18559	2.84423e-05	4.18559	SDPR
MPP3	Hypothyroidism	17	43800799	43833170	-3.93894	8.18431e-05	0.0124317	-3.90868	9.28e-05	NA	NA	-3.90868	9.28e-05	-4.10798	3.99143e-05	-3.51436	0.000440809	-4.10798	PRScs
LSM12	Hypothyroidism	17	44034328	44067619	-3.83355	0.000126306	0.0124317	-4.14781	3.35671e-05	NA	NA	3.2116	0.00132	-3.32338	0.000889326	0.270154	0.787042	-4.14781	lassosum
TMEM106A	Hypothyroidism	17	43211835	43220041	3.81492	0.000136229	0.0124317	0.58532	0.558333	-0.432889	0.665095	0.648074	0.516937	4.19535	2.72447e-05	0.851461	0.394513	4.19535	PRScs
ITGA2B	Hypothyroidism	17	44372180	44389649	-3.70691	0.000209803	0.0131516	-3.97455	7.05117e-05	NA	NA	NA	NA	-2.60811	0.0091044	-1.5155	0.129646	-3.97455	lassosum
RPL27	Hypothyroidism	17	42998273	43002959	-3.70487	0.000211502	0.0131516	-4.04252	5.288e-05	NA	NA	0.830953	0.406	0.550063	0.582276	0.919024	0.358083	-4.04252	lassosum
BAG4	Hypothyroidism	8	38176533	38213301	-4.136	3.53406e-05	0.0133941	-3.34628	0.000819034	NA	NA	NA	NA	-4.37125	1.23539e-05	-3.5624	0.000367486	-4.37125	PRScs
ARHGAP18	Hypothyroidism	6	129576132	129710177	3.0312	0.00243582	0.0138762	-2.48898	0.0128109	NA	NA	NA	NA	3.32827	0.000873877	-1.62496	0.104172	3.32827	PRScs
TMUB2	Hypothyroidism	17	44186970	44191929	3.66343	0.000248856	0.0141848	2.55018	0.0107668	-3.2116	0.00132	-3.231	0.00123357	-3.27665	0.00105047	4.02403	5.72117e-05	4.02403	SDPR
SIKE1	Hypothyroidism	1	114769479	114780685	3.81277	0.00013742	0.0148511	-0.146685	0.883381	NA	NA	4.09265	4.26475e-05	0.993652	0.320392	3.75049	0.000176488	4.09265	P+T(0.05)
ATXN7L3	Hypothyroidism	17	44191805	44200113	-3.62186	0.000292488	0.0153894	-1.74723	0.0805971	-3.17043	0.00152216	-3.17043	0.00152216	-3.9666	7.29057e-05	-3.48766	0.000487261	-3.9666	PRScs
H1-2	Hypothyroidism	6	26055740	26056470	2.97751	0.00290603	0.0164203	NA	NA	-2.17407	0.0297	-2.17407	0.0297	3.36175	0.000774499	1.92146	0.0546743	3.36175	PRScs
GRN	Hypothyroidism	17	44345246	44353106	3.57847	0.000345605	0.0168853	1.59757	0.110139	-3.2116	0.00132	-3.2116	0.00132	-3.07818	0.00208268	3.9437	8.02352e-05	3.9437	SDPR
COA3	Hypothyroidism	17	42795147	42798704	3.55643	0.00037593	0.0170872	3.862	0.000112461	NA	NA	0.488948	0.624879	3.44498	0.0005711	0.473317	0.635987	3.862	lassosum
AARSD1	Hypothyroidism	17	42950526	42964498	3.54028	0.0003997	0.0170872	-2.50574	0.0122196	0.830953	0.406	0.830953	0.406	3.94285	8.052e-05	1.45572	0.145471	3.94285	PRScs
TRIM33	Hypothyroidism	1	114392790	114511203	3.75849	0.000170941	0.0172422	0.00399245	0.996814	NA	NA	3.92643	8.62169e-05	3.93631	8.27442e-05	2.12577	0.0335221	3.93631	PRScs
MTFR1	Hypothyroidism	8	65644734	65771261	3.45959	0.000541	0.0172919	3.45959	0.000541	3.45959	0.000541	3.45959	0.000541	3.45959	0.000541	3.45959	0.000541	3.45959	lassosum
FGFR1	Hypothyroidism	8	38400215	38468834	3.37806	0.00073	0.0172919	-3.37806	0.00073	NA	NA	-3.37806	0.00073	-3.37806	0.00073	3.37806	0.00073	3.37806	SDPR
DDHD2	Hypothyroidism	8	38225218	38275558	-3.68965	0.000224567	0.0172919	-2.19442	0.0282052	NA	NA	-3.37806	0.00073	-4.00585	6.17949e-05	-2.84376	0.00445851	-4.00585	PRScs
BRF2	Hypothyroidism	8	37843268	37849861	3.50802	0.000451455	0.0172919	1.37894	0.167914	NA	NA	NA	NA	3.73688	0.000186321	3.35778	0.000785721	3.73688	PRScs
ARMC1	Hypothyroidism	8	65602458	65634217	3.45959	0.000541	0.0172919	3.45959	0.000541	3.45959	0.000541	3.45959	0.000541	3.45959	0.000541	3.45959	0.000541	3.45959	lassosum
PLPP5	Hypothyroidism	8	38263130	38269243	3.68969	0.000224526	0.0172919	3.8622	0.000112372	NA	NA	NA	NA	0.0815128	0.935034	3.69105	0.000223331	3.8622	lassosum
NSD3	Hypothyroidism	8	38269704	38382272	-3.37806	0.00073	0.0172919	-3.37806	0.00073	NA	NA	NA	NA	3.37806	0.00073	-3.37806	0.00073	-3.37806	lassosum
DNAJC5B	Hypothyroidism	8	66021553	66101245	3.45959	0.000541	0.0172919	NA	NA	NA	NA	NA	NA	3.45959	0.000541	-3.45959	0.000541	3.45959	PRScs
ADAM9	Hypothyroidism	8	38996754	39105445	3.37806	0.00073	0.0172919	3.37806	0.00073	NA	NA	NA	NA	3.37806	0.00073	-3.37806	0.00073	3.37806	PRScs
VXN	Hypothyroidism	8	66492326	66518524	3.45959	0.000541	0.0172919	3.45959	0.000541	NA	NA	NA	NA	3.45959	0.000541	3.45959	0.000541	3.45959	lassosum
TM2D2	Hypothyroidism	8	38988808	38996824	-3.37806	0.00073	0.0172919	-3.37806	0.00073	NA	NA	NA	NA	-3.37806	0.000730001	-3.37806	0.00073	-3.37806	lassosum
HTRA4	Hypothyroidism	8	38974228	38988663	-3.37806	0.00073	0.0172919	-3.37806	0.00073	NA	NA	NA	NA	-3.37806	0.00073	-3.37806	0.00073	-3.37806	PRScs
VCPIP1	Hypothyroidism	8	66628487	66667231	-3.45959	0.000541	0.0172919	-3.45959	0.000541	NA	NA	-3.45959	0.000541	-3.45959	0.000541	-3.45959	0.000541	-3.45959	lassosum
MYBL1	Hypothyroidism	8	66562175	66614247	3.45959	0.000541	0.0172919	3.45959	0.000541	NA	NA	NA	NA	-3.45959	0.000541	-3.45959	0.000541	3.45959	lassosum
PDE7A	Hypothyroidism	8	65714334	65842322	-3.45959	0.000541	0.0172919	-3.45959	0.000541	NA	NA	3.45959	0.000541	-3.45959	0.000541	-3.45959	0.000541	-3.45959	lassosum
GGA1	Hypothyroidism	22	37608725	37633564	3.41664	0.000633996	0.0176987	2.53842	0.0111354	NA	NA	3.47915	0.000503	3.52069	0.000430426	3.46813	0.00052409	3.52069	PRScs
LGALS1	Hypothyroidism	22	37675636	37679802	-3.42853	0.000606854	0.0176987	-3.47915	0.000503	-3.47915	0.000503	-3.51787	0.000435019	2.48079	0.0131092	-3.4653	0.000529639	-3.51787	P+T(0.05)
POLR2F	Hypothyroidism	22	37952607	38041915	-3.46538	0.000529476	0.0176987	-3.49049	0.00048213	NA	NA	NA	NA	-3.4998	0.00046561	-3.39255	0.000692459	-3.4998	PRScs
CYP2D6	Hypothyroidism	22	42126499	42130865	-3.63221	0.000281	0.0176987	NA	NA	NA	NA	NA	NA	-3.63221	0.000281	-3.63221	0.000281	-3.63221	PRScs
IFT27	Hypothyroidism	22	36758202	36776256	-3.47915	0.000503	0.0176987	-3.47915	0.000503	NA	NA	NA	NA	-3.47915	0.000503	-3.47915	0.000503	-3.47915	PRScs
PVALB	Hypothyroidism	22	36800684	36819479	-3.47915	0.000503	0.0176987	3.47915	0.000503	NA	NA	NA	NA	-3.47915	0.000503	-3.47915	0.000503	-3.47915	PRScs
NCF4	Hypothyroidism	22	36860988	36878017	-3.47915	0.000503	0.0176987	-3.47915	0.000503	NA	NA	NA	NA	-3.47915	0.000503	-3.47915	0.000503	-3.47915	lassosum
CSF2RB	Hypothyroidism	22	36913628	36940439	-3.47915	0.000503	0.0176987	-3.47915	0.000503	NA	NA	NA	NA	-3.47915	0.000503	-3.47915	0.000503	-3.47915	lassosum
KCTD17	Hypothyroidism	22	37051739	37063390	-3.47915	0.000503	0.0176987	-3.47915	0.000503	NA	NA	NA	NA	3.47915	0.000503	-3.47915	0.000503	-3.47915	SDPR
MPST	Hypothyroidism	22	37019635	37029821	-3.47915	0.000503	0.0176987	NA	NA	NA	NA	NA	NA	-3.47915	0.000503	-3.47915	0.000503	-3.47915	SDPR
TST	Hypothyroidism	22	37010859	37020183	-3.47915	0.000503	0.0176987	-3.47915	0.000503	-3.47915	0.000503	-3.47915	0.000503	-3.47915	0.000503	-3.47915	0.000503	-3.47915	P+T(0.001)
TMPRSS6	Hypothyroidism	22	37065436	37109713	-3.47915	0.000503	0.0176987	NA	NA	NA	NA	NA	NA	-3.47915	0.000503	-3.47915	0.000503	-3.47915	PRScs
PDXP	Hypothyroidism	22	37658723	37666932	-3.40909	0.000651793	0.0176987	-3.52208	0.000428182	-3.47915	0.000503	-3.47915	0.000503	-3.14304	0.00167205	-3.21307	0.00131323	-3.52208	lassosum
MEOX1	Hypothyroidism	17	43640389	43661922	3.48417	0.000493669	0.0187594	3.60142	0.000316481	-1.35375	0.175818	-1.35375	0.175818	2.53033	0.0113954	3.79854	0.000145548	3.79854	SDPR
PTGES3L	Hypothyroidism	17	42968088	42980433	3.49697	0.000470569	0.0187594	3.7789	0.000157522	NA	NA	NA	NA	-0.90648	0.364682	2.06414	0.0390041	3.7789	lassosum
KDELR3	Hypothyroidism	22	38468078	38483447	-3.34465	0.000823872	0.0193885	NA	NA	NA	NA	NA	NA	-2.55165	0.0107215	-3.52195	0.00042839	-3.52195	SDPR
RAC2	Hypothyroidism	22	37225270	37259594	3.34621	0.000819233	0.0193885	3.48568	0.000490888	NA	NA	-0.593271	0.553	3.31632	0.000912102	3.44477	0.000571545	3.48568	lassosum
BRSK2	Hypothyroidism	11	1389899	1462689	-3.49804	0.000468692	0.0194507	-3.84453	0.000120782	NA	NA	-2.50511	0.0122414	-2.31292	0.0207272	-2.65255	0.00798859	-3.84453	lassosum
FIG4	Hypothyroidism	6	109690609	109878098	2.90269	0.00369976	0.0207366	2.04081	0.0412696	3.00682	0.00264	3.08835	0.00201271	3.00674	0.00264068	2.46522	0.013693	3.08835	P+T(0.05)
IRAG1	Hypothyroidism	11	10573091	10693988	3.46563	0.000528992	0.0207977	3.63952	0.00027315	3.57856	0.00034549	3.57856	0.00034549	0.615559	0.538186	1.05843	0.289857	3.63952	lassosum
TUBG2	Hypothyroidism	17	42659284	42667006	-3.44068	0.000580262	0.0208894	-3.12014	0.00180762	NA	NA	NA	NA	2.1981	0.0279419	-3.69686	0.000218285	-3.69686	SDPR
C22orf23	Hypothyroidism	22	37943050	37953669	3.28594	0.00101642	0.0211056	3.47852	0.000504197	NA	NA	2.76993	0.00560678	3.07641	0.00209513	3.36287	0.000771365	3.47852	lassosum
C1QTNF6	Hypothyroidism	22	37180166	37199385	3.29801	0.000973724	0.0211056	3.43811	0.000585787	NA	NA	NA	NA	-2.62618	0.0086348	3.35457	0.000794874	3.43811	lassosum
HSD17B1	Hypothyroidism	17	42552922	42555214	3.4013	0.000670657	0.0229365	2.82577	0.00471676	NA	NA	NA	NA	3.6546	0.000257582	3.00697	0.00263866	3.6546	PRScs
PLPBP	Hypothyroidism	8	37762595	37779768	-3.28117	0.00103376	0.0230468	-1.42836	0.153188	0.521527	0.602	0.521527	0.602	1.13151	0.25784	-3.71026	0.000207049	-3.71026	SDPR
ZNF322	Hypothyroidism	6	26634383	26659752	2.85527	0.0043	0.023908	2.85527	0.0043	NA	NA	NA	NA	2.85527	0.0043	2.85527	0.0043	2.85527	lassosum
EIF3L	Hypothyroidism	22	37848868	37889407	-3.23055	0.00123552	0.0242299	-2.20825	0.0272265	-3.47915	0.000503	-3.47915	0.000503	-1.20678	0.227517	-2.13566	0.0327073	-3.47915	P+T(0.001)
ZSCAN31	Hypothyroidism	6	28324693	28356271	2.83572	0.00457231	0.0252203	NA	NA	NA	NA	NA	NA	1.49392	0.135196	3.04547	0.00232317	3.04547	SDPR
SEZ6	Hypothyroidism	17	28954901	29006440	3.16704	0.00154	0.0256917	NA	NA	NA	NA	NA	NA	3.16704	0.00154	3.16704	0.00154	3.16704	PRScs
PIGS	Hypothyroidism	17	28553383	28571794	3.16704	0.00154	0.0256917	3.16704	0.00154	NA	NA	NA	NA	-3.16704	0.00154	-3.16704	0.00154	3.16704	lassosum
GIT1	Hypothyroidism	17	29573475	29594054	3.16704	0.00154	0.0256917	3.16704	0.00154	-3.16704	0.00154	-3.16704	0.00154	3.16704	0.00154	-3.16704	0.00154	3.16704	lassosum
HDAC5	Hypothyroidism	17	44076746	44123702	-3.28712	0.00101216	0.0256917	-0.595547	0.551478	NA	NA	NA	NA	-3.58462	0.000337565	-1.00365	0.315548	-3.58462	PRScs
DUSP3	Hypothyroidism	17	43766125	43778977	-3.29754	0.000975358	0.0256917	-3.38323	0.000716386	NA	NA	3.2116	0.00132	3.2521	0.00114557	-3.31073	0.000930527	-3.38323	lassosum
UNC119	Hypothyroidism	17	28546708	28552631	-3.16704	0.00154	0.0256917	-3.16704	0.00154	NA	NA	NA	NA	-3.16704	0.00154	-3.16704	0.00154	-3.16704	lassosum
ALDOC	Hypothyroidism	17	28573115	28576948	-3.16704	0.00154	0.0256917	-3.16704	0.00154	3.16704	0.00154	3.16704	0.00154	-3.16704	0.00154	-3.16704	0.00154	-3.16704	lassosum
HROB	Hypothyroidism	17	44141906	44162476	-3.27671	0.00105026	0.0256917	-3.22308	0.00126821	-3.0425	0.00234621	-3.46161	0.000536949	-3.23323	0.00122398	-3.25004	0.00115388	-3.46161	P+T(0.05)
VPS25	Hypothyroidism	17	42773449	42779599	3.32397	0.000887444	0.0256917	-2.59946	0.00933703	NA	NA	NA	NA	3.60856	0.0003079	2.0658	0.0388474	3.60856	PRScs
AOC2	Hypothyroidism	17	42844580	42850707	-3.25019	0.0011533	0.0256917	2.80462	0.00503766	NA	NA	NA	NA	-3.42819	0.00060761	-3.21136	0.00132109	-3.42819	PRScs
SDF2	Hypothyroidism	17	28648346	28662189	3.16704	0.00154	0.0256917	NA	NA	NA	NA	NA	NA	3.16704	0.00154	-3.16704	0.00154	3.16704	PRScs
FLOT2	Hypothyroidism	17	28879335	28897733	3.16704	0.00154	0.0256917	3.16704	0.00154	NA	NA	-3.16704	0.00154	3.16704	0.00154	-3.16704	0.00154	3.16704	lassosum
G6PC3	Hypothyroidism	17	44070620	44082151	3.30357	0.000954635	0.0256917	-2.69815	0.00697253	3.25117	0.00114931	3.25117	0.00114931	3.61695	0.000298099	-0.587581	0.556813	3.61695	PRScs
NEK8	Hypothyroidism	17	28725897	28743455	-3.16704	0.00154	0.0256917	-3.16704	0.00154	NA	NA	NA	NA	3.16704	0.00154	-3.16704	0.00154	-3.16704	lassosum
TLCD1	Hypothyroidism	17	28724348	28727935	3.16704	0.00154	0.0256917	3.16704	0.00154	NA	NA	NA	NA	3.16704	0.00154	3.16704	0.00154	3.16704	lassosum
ASB16	Hypothyroidism	17	44170447	44179084	-3.2313	0.00123227	0.0256917	-3.46289	0.000534403	-3.2116	0.00132	-3.2116	0.00132	-2.80876	0.00497328	-3.07187	0.00212719	-3.46289	lassosum
DHRS13	Hypothyroidism	17	28897781	28903079	-3.16704	0.00154	0.0256917	NA	NA	NA	NA	-3.16704	0.00154	-3.16704	0.00154	-3.16704	0.00154	-3.16704	P+T(0.05)
ABHD15	Hypothyroidism	17	29560547	29567037	3.16704	0.00154	0.0256917	3.16704	0.00154	NA	NA	NA	NA	3.16704	0.00154	-3.16704	0.00154	3.16704	lassosum
PIPOX	Hypothyroidism	17	28950513	29057216	-3.16704	0.00154	0.0256917	NA	NA	NA	NA	NA	NA	-3.16704	0.00154	3.16704	0.00154	-3.16704	PRScs
RPL23A	Hypothyroidism	17	28719985	28724359	-3.16704	0.00154	0.0256917	-3.16704	0.00154	NA	NA	NA	NA	3.16704	0.00154	-3.16704	0.00154	-3.16704	lassosum
NA	Hypothyroidism	17	28580012	28614185	3.16704	0.00154	0.0256917	3.16704	0.00154	NA	NA	NA	NA	3.16704	0.00154	3.16704	0.00154	3.16704	lassosum
BAIAP2L2	Hypothyroidism	22	38084652	38111015	3.19292	0.00140844	0.0261674	3.19567	0.00139507	NA	NA	-0.593271	0.553	-0.772117	0.440045	3.49673	0.000471004	3.49673	SDPR
NAGS	Hypothyroidism	17	44004622	44009068	3.1525	0.00161878	0.026363	3.61171	0.000304185	-1.0736	0.283	-1.0736	0.283	-0.00615474	0.995089	-0.638455	0.523177	3.61171	lassosum
ZBTB22	Hypothyroidism	6	33314406	33317942	-2.81572	0.00486684	0.0266335	2.58356	0.00977864	-0.640266	0.522	1.43683	0.150766	-3.26645	0.00108907	0.825678	0.408987	-3.26645	PRScs
AOC3	Hypothyroidism	17	42851184	42858130	-3.13892	0.0016957	0.0269735	-3.50564	0.000455515	NA	NA	0.830953	0.406	-2.72916	0.00634959	1.3575	0.174622	-3.50564	lassosum
GTF2E1	Hypothyroidism	3	120742637	120783069	3.94265	8.05878e-05	0.0272387	NA	NA	NA	NA	0.784068	0.433	4.15929	3.19235e-05	3.76066	0.000169464	4.15929	PRScs
MFNG	Hypothyroidism	22	37469063	37486393	-3.12958	0.00175057	0.0280602	-0.956017	0.339064	NA	NA	NA	NA	-3.41111	0.000646996	-2.74723	0.00601011	-3.41111	PRScs
SH3BP1	Hypothyroidism	22	37634654	37656117	3.1534	0.0016138	0.0280602	2.9697	0.00298093	2.83044	0.00464833	2.83044	0.00464833	3.47967	0.000502035	2.97443	0.00293534	3.47967	PRScs
DDX17	Hypothyroidism	22	38483438	38507660	3.13496	0.00171876	0.0280602	3.5192	0.000432845	NA	NA	0.593271	0.553	-2.14069	0.0322994	-0.0921136	0.926608	3.5192	lassosum
MAFF	Hypothyroidism	22	38200767	38216507	-3.1168	0.00182828	0.0280602	-3.40421	0.000663555	0.593271	0.553	-1.35636	0.174986	-2.70199	0.00689264	-3.31162	0.000927567	-3.40421	lassosum
PHRF1	Hypothyroidism	11	576470	612222	-3.34074	0.000835554	0.0283909	-1.25695	0.208771	-3.54711	0.000389478	-3.60131	0.000316616	-2.68424	0.00726942	-2.62822	0.00858324	-3.60131	P+T(0.05)
RNF141	Hypothyroidism	11	10511673	10541230	3.35786	0.000785497	0.0283909	2.93293	0.00335779	NA	NA	3.67711	0.000235889	1.58357	0.113291	3.1167	0.00182889	3.67711	P+T(0.05)
FLI1	Hypothyroidism	11	128686535	128813267	-3.34054	0.000836145	0.0283909	-0.980605	0.326788	NA	NA	-3.2662	0.00109	-3.17487	0.00149902	-3.6045	0.000312752	-3.6045	SDPR
TRIM38	Hypothyroidism	6	25962802	25991231	2.78628	0.00533166	0.0289493	2.82882	0.00467202	2.85527	0.0043	2.85527	0.0043	1.805	0.0710748	2.87149	0.00408543	2.87149	SDPR
PLOD1	Hypothyroidism	1	11934205	11975538	3.59795	0.000320738	0.0294937	3.36097	0.000776686	1.93574	0.0529	1.85915	0.0630053	3.64098	0.000271599	3.90437	9.44715e-05	3.90437	SDPR
HIPK1	Hypothyroidism	1	113929324	113977869	-3.58944	0.00033139	0.0294937	-3.8465	0.000119816	NA	NA	NA	NA	-2.8287	0.00467372	3.08587	0.0020296	-3.8465	lassosum
H2AC6	Hypothyroidism	6	26124145	26139116	-2.77022	0.00560188	0.0301807	-2.5452	0.0109215	-2.85527	0.0043	-2.85527	0.0043	-0.437422	0.661805	-2.97166	0.00296198	-2.97166	SDPR
ASH2L	Hypothyroidism	8	38105493	38144076	-3.16911	0.00152906	0.0302029	-3.37806	0.00073	NA	NA	NA	NA	-0.63827	0.523298	-3.14022	0.0016882	-3.37806	lassosum
PLEKHA2	Hypothyroidism	8	38901235	38973912	-3.16238	0.00156485	0.0302029	-3.36465	0.000766419	NA	NA	-0.40293	0.687	-2.81031	0.00494942	-3.30461	0.000951084	-3.36465	lassosum
LSM1	Hypothyroidism	8	38163335	38176730	-3.14278	0.00167351	0.0302029	-3.40842	0.000653409	NA	NA	NA	NA	-2.7099	0.00673035	-2.61979	0.00879835	-3.40842	lassosum
ZNF703	Hypothyroidism	8	37695782	37700019	-3.15396	0.00161072	0.0302029	-2.67869	0.007391	NA	NA	NA	NA	-3.44135	0.000578818	-0.608553	0.542821	-3.44135	PRScs
CACHD1	Hypothyroidism	1	64470129	64693058	-3.56801	0.000359707	0.0302353	-0.0275764	0.978	NA	NA	NA	NA	-1.29988	0.193641	-3.84752	0.000119318	-3.84752	SDPR
FMNL1	Hypothyroidism	17	45221444	45247319	3.0949	0.0019688	0.0303665	2.31585	0.0205666	NA	NA	NA	NA	3.32836	0.000873603	2.96513	0.00302552	3.32836	PRScs
GPATCH8	Hypothyroidism	17	44395281	44503430	-3.09056	0.0019978	0.0303665	NA	NA	NA	NA	-3.2116	0.00132	2.97369	0.00294241	-3.02652	0.00247388	-3.2116	P+T(0.05)
HFE	Hypothyroidism	6	26087281	26098343	2.75679	0.00583724	0.0312068	2.82537	0.00472259	2.85527	0.0043	2.85527	0.0043	-0.702883	0.482129	2.77201	0.00557119	2.85527	P+T(0.001)
H2BC4	Hypothyroidism	6	26086317	26123926	2.7488	0.00598146	0.0317337	NA	NA	2.85527	0.0043	2.85527	0.0043	2.81787	0.00483431	0.310106	0.756481	2.85527	P+T(0.001)
KIFC1	Hypothyroidism	6	33391823	33409896	2.73495	0.006239	0.0328493	NA	NA	NA	NA	2.63274	0.00847	2.26469	0.0235316	2.95549	0.00312168	2.95549	SDPR
BECN1	Hypothyroidism	17	42810134	42833350	-3.05329	0.00226346	0.0336567	-3.28909	0.00100511	NA	NA	0.830953	0.406	-0.0389486	0.968931	-3.22843	0.00124472	-3.28909	lassosum
ELFN2	Hypothyroidism	22	37367960	37427479	3.0447	0.00232913	0.0342576	-0.630036	0.528671	NA	NA	NA	NA	0.662924	0.507379	3.36115	0.000776174	3.36115	SDPR
GCAT	Hypothyroidism	22	37807905	37817176	-3.03209	0.00242863	0.0342922	-3.45639	0.000547456	-2.57261	0.0100935	-2.57261	0.0100935	-1.86694	0.06191	-1.92062	0.0547797	-3.45639	lassosum
BTN1A1	Hypothyroidism	6	26500303	26510425	-2.71748	0.0065781	0.0343743	2.73138	0.006307	NA	NA	NA	NA	-2.9289	0.00340164	-1.19256	0.233042	-2.9289	PRScs
RUNDC1	Hypothyroidism	17	42980565	42995142	-3.03987	0.0023668	0.0344445	-1.61629	0.106032	-0.490204	0.623989	-0.490204	0.623989	-3.28422	0.00102264	-3.3243	0.000886401	-3.3243	SDPR
TACC1	Hypothyroidism	8	38728186	38853028	-3.08394	0.00204276	0.0351912	-3.39747	0.000680111	NA	NA	-0.40293	0.687	0.120071	0.904427	-3.09024	0.00199996	-3.39747	lassosum
PACC1	Hypothyroidism	1	212363928	212414901	-3.5135	0.000442249	0.035217	-0.940834	0.34679	NA	NA	-3.63778	0.000275	-3.72366	0.000196358	-2.94925	0.00318548	-3.72366	PRScs
TRIOBP	Hypothyroidism	22	37697048	37776556	-3.01008	0.00261182	0.0354605	-2.62774	0.00859554	-1.59707	0.110251	-1.59707	0.110251	-2.53549	0.011229	-3.43564	0.000591159	-3.43564	SDPR
CYTH4	Hypothyroidism	22	37282027	37315341	-2.98955	0.00279389	0.036242	-0.539034	0.589863	NA	NA	NA	NA	-3.30467	0.000950873	2.02153	0.0432253	-3.30467	PRScs
CDC42EP1	Hypothyroidism	22	37560480	37569405	-2.98083	0.00287472	0.036242	-3.44175	0.000577962	-1.11615	0.264358	-1.11615	0.264358	-0.847133	0.396921	-1.03059	0.302733	-3.44175	lassosum
B3GALT4	Hypothyroidism	6	33277123	33284832	2.69638	0.00700972	0.0363564	3.06613	0.00216848	NA	NA	2.63274	0.00847	-0.0812098	0.935275	1.4705	0.141427	3.06613	lassosum
BTN3A1	Hypothyroidism	6	26402237	26415208	-2.68575	0.00723677	0.037256	NA	NA	-2.85527	0.0043	-2.85527	0.0043	2.50347	0.0122982	-1.44766	0.147713	-2.85527	P+T(0.001)
H1-4	Hypothyroidism	6	26156329	26157115	2.67366	0.00750296	0.0380624	NA	NA	2.85527	0.0043	2.90557	0.0036658	1.53207	0.125505	1.96658	0.0492314	2.90557	P+T(0.05)
H3C4	Hypothyroidism	6	26196784	26197286	2.67384	0.00749875	0.0380624	2.73284	0.00627914	NA	NA	NA	NA	2.84382	0.00445757	1.87986	0.0601271	2.84382	PRScs
CNTD1	Hypothyroidism	17	42798800	42811587	-2.99752	0.00272188	0.0387868	NA	NA	NA	NA	NA	NA	-0.860258	0.389647	-3.20236	0.00136307	-3.20236	SDPR
CERK	Hypothyroidism	22	46684410	46738252	2.94271	0.00325352	0.0396032	1.37711	0.168479	3.264	0.00109851	3.1555	0.00160224	0.414199	0.678728	0.515584	0.606145	3.264	P+T(0.001)
UBTF	Hypothyroidism	17	44205033	44221626	2.9701	0.00297706	0.0415573	2.74278	0.00609215	3.2116	0.00132	3.2116	0.00132	0.585801	0.558009	-0.800471	0.423438	3.2116	P+T(0.001)
SCAF8	Hypothyroidism	6	154733378	154834244	-2.63073	0.00852011	0.0429093	-2.83793	0.00454069	NA	NA	NA	NA	-1.89309	0.0583462	-2.62347	0.00870396	-2.83793	lassosum
RRS1	Hypothyroidism	8	66429014	66430733	-3.01019	0.0026108	0.0430215	-1.91867	0.0550262	NA	NA	NA	NA	-0.836142	0.403075	-3.32477	0.000884901	-3.32477	SDPR
CDC5L	Hypothyroidism	6	44387706	44450425	-2.62018	0.00878826	0.0439413	-0.0590407	0.95292	NA	NA	NA	NA	-2.7913	0.00524973	-2.75793	0.00581688	-2.7913	PRScs
OXR1	Hypothyroidism	8	106270144	106752694	-2.98702	0.00281707	0.0444863	NA	NA	NA	NA	NA	NA	-1.677	0.0935417	-3.18863	0.00142947	-3.18863	SDPR
H2BC5	Hypothyroidism	6	26158122	26171349	-2.60684	0.00913809	0.0453641	-2.47375	0.0133701	-2.85527	0.0043	-2.85527	0.0043	-1.03423	0.301028	-1.33672	0.181315	-2.85527	P+T(0.001)
H4C8	Hypothyroidism	6	26277609	26285638	-2.60345	0.009229	0.0454904	-0.666801	0.504899	-2.93346	0.00335205	-2.93346	0.00335205	-1.90709	0.0565092	0.0172843	0.98621	-2.93346	P+T(0.001)
LY6G5C	Hypothyroidism	6	31676684	31684040	2.58591	0.00971231	0.0475356	1.24029	0.21487	1.96862	0.0489967	3.03961	0.00236887	-1.29524	0.195236	-2.41717	0.0156417	3.03961	P+T(0.05)
BCL2L15	Hypothyroidism	1	113876816	113887581	3.4151	0.000637575	0.0482325	3.70372	0.000212464	NA	NA	NA	NA	0.713394	0.475602	0.455336	0.648867	3.70372	lassosum
TUT1	Hypothyroidism	11	62575045	62591637	3.16754	0.00153736	0.0499309	NA	NA	NA	NA	NA	NA	3.15589	0.00160007	3.1787	0.00147939	3.1787	SDPR
BTN2A1	Hypothyroidism	6	26457904	26476621	-2.5612	0.0104311	0.0506965	-2.10879	0.034963	-2.85527	0.0043	-2.77318	0.00555119	-2.15402	0.0312383	-1.43485	0.151331	-2.85527	P+T(0.001)
HMGN4	Hypothyroidism	6	26538366	26546933	-2.54991	0.0107749	0.052004	-0.663057	0.507294	-2.85527	0.0043	-2.85527	0.0043	0.757979	0.448463	-0.446533	0.655212	-2.85527	P+T(0.001)
CTR9	Hypothyroidism	11	10751246	10801625	3.13734	0.0017049	0.053065	3.44512	0.000570806	NA	NA	NA	NA	1.52593	0.127027	0.716938	0.473412	3.44512	lassosum
LGALS2	Hypothyroidism	22	37570248	37582616	2.83545	0.00457609	0.0538454	-0.737151	0.461031	-1.07585	0.281994	-1.07585	0.281994	3.31116	0.000929092	1.69167	0.090709	3.31116	PRScs
BTN2A2	Hypothyroidism	6	26383096	26394874	-2.53236	0.0113297	0.0543044	-1.93724	0.0527166	-2.85527	0.0043	-2.74	0.00614387	-1.03001	0.303006	-2.05281	0.0400915	-2.85527	P+T(0.001)
LEFTY1	Hypothyroidism	1	225886282	225911382	-3.36688	0.000760243	0.0547737	-2.54086	0.011058	NA	NA	NA	NA	-3.65291	0.00025928	-0.510855	0.609453	-3.65291	PRScs
DAGLA	Hypothyroidism	11	61680391	61747001	-3.10813	0.00188274	0.0562563	-1.3103	0.190096	-3.20513	0.00135	-3.20513	0.00135	-0.087446	0.930317	-3.33768	0.000844805	-3.33768	SDPR
NDUFA13	Hypothyroidism	19	19515736	19529054	4.03498	5.46077e-05	0.059577	4.18819	2.81194e-05	NA	NA	NA	NA	3.77144	0.00016231	3.95769	7.56794e-05	4.18819	lassosum
PRIM2	Hypothyroidism	6	57314805	57646850	-2.47563	0.0133	0.0633116	-2.47563	0.0133	NA	NA	NA	NA	-2.47563	0.0133	-2.47563	0.0133	-2.47563	SDPR
CD6	Hypothyroidism	11	60971680	61020377	3.0591	0.00222003	0.0637831	2.48109	0.013098	NA	NA	NA	NA	3.20167	0.00136633	3.11472	0.00184118	3.20167	PRScs
SIGIRR	Hypothyroidism	11	405716	417455	-3.03895	0.002374	0.0639682	-2.33091	0.0197581	-3.29116	0.00099774	-3.2759	0.00105328	-2.36323	0.0181164	-2.31731	0.0204871	-3.29116	P+T(0.001)
LMNTD2	Hypothyroidism	11	554850	560738	-3.03596	0.00239774	0.0639682	-2.88254	0.00394486	-3.1988	0.00138002	-3.31535	0.000915278	-1.0074	0.313743	-1.76068	0.0782933	-3.31535	P+T(0.05)
DENND2C	Hypothyroidism	1	114582848	114670422	-3.30997	0.000933049	0.0641683	2.73647	0.00621031	-3.62029	0.000294277	-3.24684	0.00116694	-3.27203	0.00106778	1.43733	0.150625	-3.62029	P+T(0.001)
EFTUD2	Hypothyroidism	17	44849948	44899445	2.82291	0.00475906	0.065104	3.04489	0.00232767	NA	NA	-0.840204	0.400794	-1.81245	0.069917	3.02011	0.00252681	3.04489	lassosum
TRDMT1	Hypothyroidism	10	17137336	17202054	-3.69029	0.000224	0.0656355	NA	NA	NA	NA	-3.69029	0.000224	NA	NA	NA	NA	-3.69029	P+T(0.05)
STAM	Hypothyroidism	10	17644151	17716824	-3.62484	0.000289143	0.0656355	NA	NA	-3.69029	0.000224	-3.53504	0.000407714	NA	NA	NA	NA	-3.69029	P+T(0.001)
ANGPT1	Hypothyroidism	8	107249482	107498055	-2.85033	0.00436737	0.0662093	-2.92934	0.00339677	-2.69971	0.00694	-3.06379	0.00218554	1.38288	0.166703	-2.86965	0.00410923	-3.06379	P+T(0.05)
HEXIM1	Hypothyroidism	17	45148475	45152099	-2.80377	0.00505092	0.0677417	NA	NA	NA	NA	NA	NA	-1.15268	0.249043	-3.01783	0.00254594	-3.01783	SDPR
CCR6	Hypothyroidism	6	167111807	167139141	-2.44255	0.0145837	0.0686666	-2.92395	0.00345617	1.58047	0.114	0.208233	0.835047	1.00919	0.312885	-2.3139	0.020673	-2.92395	lassosum
CAPN11	Hypothyroidism	6	44158811	44184401	-2.43916	0.0147213	0.0686666	-2.04783	0.0405769	NA	NA	NA	NA	-1.55653	0.119582	-2.75654	0.00584168	-2.75654	SDPR
BTN3A2	Hypothyroidism	6	26365159	26378320	-2.44111	0.0146421	0.0686666	-0.259199	0.795482	-0.577161	0.563831	-0.577161	0.563831	-2.98082	0.00287473	-0.509584	0.610343	-2.98082	PRScs
TKFC	Hypothyroidism	11	61333220	61353295	-2.99985	0.00270116	0.0686692	-2.27165	0.0231075	NA	NA	NA	NA	-2.92823	0.00340901	-3.21778	0.00129185	-3.21778	SDPR
VWCE	Hypothyroidism	11	61258286	61295316	2.99352	0.0027578	0.0686692	NA	NA	NA	NA	3.20513	0.00135	2.95747	0.00310179	2.05058	0.0403081	3.20513	P+T(0.05)
CDKN2AIP	Hypothyroidism	4	183444635	183449064	3.40534	0.000660806	0.0695498	3.68387	0.000229719	3.28773	0.00101	2.8451	0.00443976	3.29081	0.000998996	3.2897	0.00100295	3.68387	lassosum
ZNF691	Hypothyroidism	1	42846573	42852477	-3.27383	0.001061	0.0697955	0.363368	0.71633	NA	NA	-2.50921	0.0121	-3.3268	0.000878488	-3.54547	0.000391907	-3.54547	SDPR
TREM1	Hypothyroidism	6	41267926	41286682	-2.42838	0.0151664	0.0698055	-2.73692	0.0062018	-1.89377	0.058255	-1.89377	0.058255	-1.87775	0.0604153	-2.63236	0.00847949	-2.73692	lassosum
SAMD3	Hypothyroidism	6	130144315	130365425	2.4294	0.0151236	0.0698055	2.52019	0.0117291	-2.42048	0.0155	-2.42048	0.0155	-2.16604	0.0303085	2.51224	0.0119969	2.52019	lassosum
TMEM200A	Hypothyroidism	6	130366017	130443067	2.42048	0.0155	0.0704085	-2.42048	0.0155	NA	NA	NA	NA	2.42048	0.0155	2.42048	0.0155	2.42048	PRScs
L3MBTL3	Hypothyroidism	6	130013699	130141449	2.42048	0.0155	0.0704085	2.42048	0.0155	2.42048	0.0155	2.42048	0.0155	2.42048	0.0155	2.42048	0.0155	2.42048	P+T(0.001)
SWAP70	Hypothyroidism	11	9664077	9752993	-2.97538	0.00292624	0.070513	-2.62359	0.00870073	2.64867	0.00808094	2.29379	0.0218026	-3.36012	0.000779085	-2.69172	0.00710844	-3.36012	PRScs
KIAA0930	Hypothyroidism	22	45192244	45240894	2.72242	0.0064806	0.0714891	2.75243	0.00591546	NA	NA	-0.755415	0.45	2.97856	0.00289602	2.58387	0.00976984	2.97856	PRScs
IL2RB	Hypothyroidism	22	37118666	37175118	2.72736	0.0063844	0.0714891	2.45211	0.0142023	NA	NA	NA	NA	0.580059	0.561875	3.02341	0.00249941	3.02341	SDPR
SFT2D1	Hypothyroidism	6	166319728	166342576	-2.41132	0.015895	0.0717341	-2.39204	0.016755	-0.422034	0.673	-0.422034	0.673	-2.16737	0.030207	-2.84544	0.00443501	-2.84544	SDPR
POLDIP2	Hypothyroidism	17	28346633	28357527	2.75652	0.00584192	0.0750986	NA	NA	-0.00626661	0.995	1.81908	0.068899	3.16562	0.00154753	2.84356	0.00446122	3.16562	PRScs
FAM171A2	Hypothyroidism	17	44353215	44363853	-2.75169	0.00592883	0.0750986	-3.08127	0.00206122	NA	NA	NA	NA	0.500403	0.616792	-2.0034	0.045134	-3.08127	lassosum
FZD2	Hypothyroidism	17	44557484	44561262	-2.75793	0.0058169	0.0750986	-1.85535	0.0635469	NA	NA	0.233981	0.815	0.290872	0.771149	-3.18061	0.00146967	-3.18061	SDPR
CDHR5	Hypothyroidism	11	616577	626078	2.9379	0.00330448	0.0761192	3.28149	0.00103261	2.70359	0.00685947	2.95655	0.00311101	2.26121	0.0237462	2.19488	0.0281721	3.28149	lassosum
FOSL1	Hypothyroidism	11	65892049	65900573	-2.93248	0.0033627	0.0761192	NA	NA	NA	NA	NA	NA	-3.14155	0.00168055	-0.627653	0.530231	-3.14155	PRScs
MTMR2	Hypothyroidism	11	95821766	95925315	2.91941	0.00350691	0.0770488	NA	NA	NA	NA	NA	NA	3.12005	0.00180817	1.90048	0.0573696	3.12005	PRScs
SUPT3H	Hypothyroidism	6	44809317	45377953	2.37981	0.0173216	0.077668	-2.16126	0.0306752	2.5607	0.0104461	2.5607	0.0104461	-2.21875	0.0265041	-2.08477	0.0370899	2.5607	P+T(0.001)
HLA-A	Hypothyroidism	6	29941260	29949572	2.37591	0.0175055	0.0779894	2.86711	0.00414235	1.5193	0.128688	1.56262	0.118141	0.440692	0.659436	2.13276	0.0329443	2.86711	lassosum
PICK1	Hypothyroidism	22	38056311	38075701	-2.6807	0.00734693	0.0785899	-1.50515	0.132285	-2.96985	0.00297949	-2.96985	0.00297949	-0.666173	0.5053	-1.0147	0.310251	-2.96985	P+T(0.001)
RETREG3	Hypothyroidism	17	42579513	42610623	-2.71781	0.00657149	0.0817255	NA	NA	NA	NA	-0.683961	0.494	-1.43773	0.150511	-3.05898	0.00222094	-3.05898	SDPR
LPAR2	Hypothyroidism	19	19623655	19628930	3.29291	0.000991571	0.0820426	3.5026	0.000460737	-3.2822	0.00103	-3.2822	0.00103	0.519655	0.603304	3.27047	0.00107368	3.5026	lassosum
GMIP	Hypothyroidism	19	19629476	19643657	-3.2822	0.00103	0.0820426	-3.2822	0.00103	3.2822	0.00103	3.2822	0.00103	3.2822	0.00103	-3.2822	0.00103	-3.2822	lassosum
ISYNA1	Hypothyroidism	19	18434388	18438167	3.2274	0.00124922	0.0820426	1.64163	0.100666	NA	NA	NA	NA	3.01132	0.00260115	3.48175	0.000498146	3.48175	SDPR
ARMC6	Hypothyroidism	19	19033575	19060311	-3.19612	0.00139287	0.0820426	-1.12205	0.261843	NA	NA	-3.2822	0.00103	-2.93373	0.0033491	-3.42042	0.000625239	-3.42042	SDPR
SUGP1	Hypothyroidism	19	19276018	19320509	3.3997	0.00067459	0.0820426	3.48449	0.000493075	NA	NA	3.2822	0.00103	3.24622	0.00116948	3.49067	0.000481817	3.49067	SDPR
ZNF14	Hypothyroidism	19	19710472	19733112	3.2822	0.00103	0.0820426	3.2822	0.00103	NA	NA	NA	NA	3.2822	0.00103	3.2822	0.00103	3.2822	PRScs
PBX4	Hypothyroidism	19	19561707	19618693	3.17627	0.00149183	0.0820426	3.29868	0.000971396	NA	NA	NA	NA	3.02015	0.00252652	3.13692	0.00170733	3.29868	lassosum
ATP13A1	Hypothyroidism	19	19645198	19663676	3.2822	0.00103	0.0820426	3.2822	0.00103	NA	NA	NA	NA	3.2822	0.00103	3.2822	0.00103	3.2822	SDPR
CILP2	Hypothyroidism	19	19538248	19546659	3.2822	0.00103	0.0820426	-3.2822	0.00103	NA	NA	NA	NA	3.2822	0.00103	3.2822	0.00103	3.2822	PRScs
GATAD2A	Hypothyroidism	19	19385826	19508932	3.2822	0.00103	0.0820426	-3.2822	0.00103	3.2822	0.00103	3.2822	0.00103	-3.2822	0.00103	-3.2822	0.00103	3.2822	P+T(0.001)
ZNF57	Hypothyroidism	19	2900928	2918473	3.19875	0.00138023	0.0820426	3.49167	0.000480005	NA	NA	2.42048	0.0155	3.13401	0.00172437	2.75501	0.005869	3.49167	lassosum
TSSK6	Hypothyroidism	19	19512418	19515548	3.26384	0.00109915	0.0820426	-2.28757	0.0221624	NA	NA	NA	NA	-3.14727	0.00164803	3.49093	0.000481336	3.49093	SDPR
ZNF101	Hypothyroidism	19	19668796	19683509	-3.2822	0.00103	0.0820426	-3.2822	0.00103	3.2822	0.00103	3.2822	0.00103	3.2822	0.00103	3.2822	0.00103	-3.2822	lassosum
NR2C2AP	Hypothyroidism	19	19201409	19203414	-3.3937	0.000689562	0.0820426	0.768922	0.44194	NA	NA	NA	NA	-3.51805	0.000434734	3.48733	0.000487865	-3.51805	PRScs
ZNF93	Hypothyroidism	19	19900913	19963464	3.17391	0.00150399	0.0820426	3.09358	0.0019776	NA	NA	NA	NA	0.262281	0.793105	3.40168	0.000669721	3.40168	SDPR
ZNF682	Hypothyroidism	19	19997058	20039505	3.2822	0.00103	0.0820426	-3.2822	0.00103	NA	NA	NA	NA	3.2822	0.00103	3.2822	0.00103	3.2822	SDPR
YJEFN3	Hypothyroidism	19	19528861	19537581	3.2822	0.00103	0.0820426	3.2822	0.00103	NA	NA	NA	NA	-3.2822	0.00103	3.2822	0.00103	3.2822	SDPR
BORCS8	Hypothyroidism	19	19176903	19192591	-3.18371	0.001454	0.0820426	-2.75015	0.00595672	NA	NA	-3.2822	0.00103	-3.41821	0.000630337	-2.06935	0.038513	-3.41821	PRScs
ZNF253	Hypothyroidism	19	19865882	19894674	-3.2822	0.00103	0.0820426	3.2822	0.00103	NA	NA	NA	NA	-3.2822	0.00103	3.2822	0.00103	-3.2822	PRScs
TTI2	Hypothyroidism	8	33473386	33513185	-2.76648	0.0056665	0.0826001	1.29369	0.195772	-2.74942	0.00597	-2.74942	0.00597	-1.98119	0.0475703	-3.103	0.00191567	-3.103	SDPR
EAF2	Hypothyroidism	3	121835183	121886526	3.55646	0.000375889	0.0847003	3.23114	0.00123297	-3.61703	0.000298	-3.61703	0.000298	3.75399	0.000174038	2.17311	0.0297718	3.75399	PRScs
ATF3	Hypothyroidism	1	212565334	212620777	3.20614	0.00134529	0.0848093	-0.207995	0.835233	NA	NA	3.48507	0.000492	0.922642	0.356194	3.27452	0.00105843	3.48507	P+T(0.05)
ACBD4	Hypothyroidism	17	45132600	45144181	2.69355	0.00706952	0.0863492	3.12311	0.0017895	-1.07138	0.284	-1.04701	0.295096	-1.5697	0.116484	-2.67862	0.00739262	3.12311	lassosum
MIX23	Hypothyroidism	3	122359591	122383231	3.40039	0.000672887	0.0909743	3.49797	0.00046881	NA	NA	NA	NA	0.481344	0.630272	3.52108	0.000429793	3.52108	SDPR
SLC15A2	Hypothyroidism	3	121894401	121944188	-3.42835	0.00060727	0.0909743	1.52919	0.126217	-3.61703	0.000298	-3.61703	0.000298	-3.39055	0.000697523	2.50232	0.0123383	-3.61703	P+T(0.001)
FGF17	Hypothyroidism	8	22042398	22048809	2.72194	0.00648996	0.0910998	NA	NA	NA	NA	2.78155	0.00541	2.34171	0.0191957	2.84525	0.00443762	2.84525	SDPR
SLC15A3	Hypothyroidism	11	60937060	60952653	-2.83144	0.00463387	0.0961528	-2.22699	0.0259481	NA	NA	-3.20513	0.00135	-1.39748	0.162268	-2.49045	0.0127581	-3.20513	P+T(0.05)
PTDSS2	Hypothyroidism	11	448268	491399	2.83259	0.00461731	0.0961528	2.09408	0.0362526	3.11794	0.00182121	2.93461	0.00333972	1.92951	0.0536674	2.78774	0.00530765	3.11794	P+T(0.001)
FOXJ3	Hypothyroidism	1	42176539	42335877	3.15229	0.00161994	0.0980389	-0.0700788	0.944131	NA	NA	NA	NA	3.43728	0.000587578	2.74988	0.00596174	3.43728	PRScs
DTL	Hypothyroidism	1	212035553	212107400	-3.13728	0.00170522	0.0992309	0.548692	0.583217	NA	NA	0.843409	0.399	-3.5231	0.000426536	-0.846491	0.397279	-3.5231	PRScs
ASAH1	Hypothyroidism	8	18055992	18084998	-2.65246	0.00799079	0.103593	-1.63113	0.102864	-2.69621	0.00701338	-3.06498	0.00217686	-1.43616	0.150957	-1.56734	0.117036	-3.06498	P+T(0.05)
TATDN1	Hypothyroidism	8	124488485	124539458	-2.65224	0.00799593	0.103593	2.63032	0.00853041	NA	NA	NA	NA	-2.88304	0.00393857	-1.25104	0.210919	-2.88304	PRScs
TRIB1	Hypothyroidism	8	125430358	125438403	-2.64372	0.0082	0.103593	-2.64372	0.0082	NA	NA	NA	NA	-2.64372	0.0082	2.64372	0.00820001	-2.64372	PRScs
PSME3	Hypothyroidism	17	42824385	42843760	2.62188	0.00874463	0.104936	2.4297	0.0151112	NA	NA	NA	NA	2.89492	0.00379257	-1.7841	0.0744067	2.89492	PRScs
ADHFE1	Hypothyroidism	8	66432492	66468907	-2.62537	0.00865541	0.105819	1.8323	0.0669063	-2.91472	0.00356012	-2.91472	0.00356012	-0.615407	0.538286	0.907574	0.364103	-2.91472	P+T(0.001)
MTSS1	Hypothyroidism	8	124550784	124728473	-2.61404	0.00894796	0.105977	-2.32641	0.0199969	NA	NA	NA	NA	-2.80841	0.00497866	-2.5168	0.0118427	-2.80841	PRScs
PLA2G6	Hypothyroidism	22	38111495	38214778	2.56628	0.0102795	0.106116	0.971083	0.331507	0.593271	0.553	0.593271	0.553	0.819377	0.412571	3.08091	0.00206366	3.08091	SDPR
CSNK1E	Hypothyroidism	22	38290691	38318084	-2.55821	0.0105214	0.106116	2.04873	0.0404887	-0.593271	0.553	-0.593271	0.553	-3.05674	0.00223762	1.31255	0.189336	-3.05674	PRScs
FUT10	Hypothyroidism	8	33370824	33473146	2.60299	0.0092415	0.106137	-2.50313	0.0123101	2.71096	0.00670889	2.71096	0.00670889	-2.28796	0.0221396	-2.62837	0.0085795	2.71096	P+T(0.001)
POLQ	Hypothyroidism	3	121431431	121545988	3.24249	0.00118489	0.106659	3.53947	0.000400939	NA	NA	NA	NA	-0.445687	0.655823	2.23632	0.0253305	3.53947	lassosum
ILDR1	Hypothyroidism	3	121987323	122022247	3.24141	0.00118939	0.106659	-1.76011	0.0783885	NA	NA	3.61703	0.000298	-1.67041	0.0948383	-0.0804263	0.935898	3.61703	P+T(0.05)
GOLGB1	Hypothyroidism	3	121663199	121749966	3.22443	0.00126224	0.106659	1.27761	0.201387	-0.687131	0.492	-1.6083	0.107769	3.65888	0.000253318	0.724437	0.468797	3.65888	PRScs
RNF19A	Hypothyroidism	8	100257060	100336218	-2.58812	0.00965	0.107569	NA	NA	NA	NA	NA	NA	-2.58812	0.00965	2.58812	0.00965	-2.58812	PRScs
KIF18A	Hypothyroidism	11	28020619	28108156	2.76057	0.00577	0.111265	2.76057	0.00577	NA	NA	NA	NA	-2.76057	0.00577	2.76057	0.00577	2.76057	lassosum
SBF2	Hypothyroidism	11	9776776	10304877	-2.75837	0.00580903	0.111265	-3.10142	0.00192598	NA	NA	2.52887	0.0114431	-0.0799901	0.936245	-2.5669	0.0102613	-3.10142	lassosum
FADS2	Hypothyroidism	11	61792980	61867354	2.77345	0.00554656	0.111265	0.244919	0.806519	NA	NA	3.20513	0.00135	0.0826276	0.934148	0.649598	0.515952	3.20513	P+T(0.05)
DMTN	Hypothyroidism	8	22048995	22082527	2.56277	0.0103841	0.112445	2.62941	0.00855334	NA	NA	NA	NA	1.48669	0.137096	2.74468	0.00605701	2.74468	SDPR
PLEKHH3	Hypothyroidism	17	42667914	42676994	-2.58964	0.00960753	0.113303	1.70662	0.0878932	NA	NA	NA	NA	-2.9106	0.00360736	2.03703	0.0416475	-2.9106	PRScs
RSPH9	Hypothyroidism	6	43645036	43672600	2.22164	0.0263076	0.116457	NA	NA	NA	NA	NA	NA	1.16585	0.243676	2.46323	0.013769	2.46323	SDPR
FAM162A	Hypothyroidism	3	122384161	122412334	3.15777	0.00158983	0.119414	0.76485	0.444361	NA	NA	1.29303	0.196	0.0895718	0.928627	3.54268	0.000396079	3.54268	SDPR
LYVE1	Hypothyroidism	11	10556966	10611689	2.72315	0.00646633	0.120759	1.68311	0.0923533	NA	NA	3.11041	0.00186826	1.01823	0.30857	2.45317	0.0141604	3.11041	P+T(0.05)
ZNF286A	Hypothyroidism	17	15699577	15720787	2.55956	0.0104803	0.121501	2.62956	0.00854963	2.47132	0.0134616	2.47132	0.0134616	2.29681	0.0216294	2.74518	0.00604774	2.74518	SDPR
ANKRD49	Hypothyroidism	11	94493979	94499578	2.71051	0.00671788	0.122397	3.05468	0.00225303	NA	NA	NA	NA	0.394198	0.693435	1.33157	0.183002	3.05468	lassosum
OLFML3	Hypothyroidism	1	113979391	114035572	3.06232	0.0021963	0.123074	3.36065	0.000777594	NA	NA	NA	NA	2.48303	0.013027	1.15459	0.248259	3.36065	lassosum
ZNF706	Hypothyroidism	8	101177878	101206193	2.51517	0.0118976	0.125255	1.39377	0.163387	2.58812	0.00965	2.58812	0.00965	2.57131	0.0101315	2.60441	0.00920332	2.60441	SDPR
NENF	Hypothyroidism	1	212432920	212446379	3.02743	0.00246645	0.12868	3.34201	0.00083174	NA	NA	NA	NA	-1.06949	0.284847	1.72246	0.0849855	3.34201	lassosum
NSL1	Hypothyroidism	1	212726153	212791782	3.0373	0.00238705	0.12868	3.32503	0.000884081	NA	NA	NA	NA	2.06575	0.0388522	2.57605	0.0099936	3.32503	lassosum
HEXIM2	Hypothyroidism	17	45160700	45170040	-2.52808	0.0114689	0.130745	-2.99544	0.00274053	0.233981	0.815	-0.514803	0.606691	-0.580542	0.561549	-2.48609	0.0129156	-2.99544	lassosum
UPF1	Hypothyroidism	19	18831959	18868230	-2.97654	0.00291521	0.131158	-3.2822	0.00103	NA	NA	NA	NA	2.37693	0.0174576	-0.83175	0.40555	-3.2822	lassosum
TMEM161A	Hypothyroidism	19	19119169	19138513	-3.00103	0.00269072	0.131158	NA	NA	NA	NA	-3.2822	0.00103	-1.66017	0.0968804	-2.67564	0.00745875	-3.2822	P+T(0.05)
MAU2	Hypothyroidism	19	19320829	19358754	-3.01743	0.0025493	0.131158	1.24289	0.213909	-3.2822	0.00103	-3.2822	0.00103	-1.48569	0.137361	1.60046	0.109497	-3.2822	P+T(0.001)
ZNF90	Hypothyroidism	19	20077994	20127076	-2.96975	0.00298038	0.131158	-3.28138	0.00103301	NA	NA	NA	NA	-1.1903	0.233927	-2.19078	0.0284681	-3.28138	lassosum
ZNF486	Hypothyroidism	19	20167214	20200488	2.96718	0.00300546	0.131158	NA	NA	NA	NA	3.2822	0.00103	1.91223	0.0558469	1.63973	0.101062	3.2822	P+T(0.05)
RNF10	Hypothyroidism	12	120533480	120577588	2.96165	0.00306	0.131198	2.96165	0.00306	-2.96165	0.00306	-2.96165	0.00306	2.96165	0.00306	2.96165	0.00306	2.96165	PRScs
KDM2B	Hypothyroidism	12	121429096	121581023	2.96165	0.00306	0.131198	2.96165	0.00306	NA	NA	NA	NA	2.96165	0.00306	2.96165	0.00306	2.96165	lassosum
COX6A1	Hypothyroidism	12	120438090	120440737	2.96165	0.00306	0.131198	2.96165	0.00306	NA	NA	NA	NA	2.96165	0.00306	2.96165	0.00306	2.96165	SDPR
SRSF9	Hypothyroidism	12	120461672	120495946	2.96165	0.00306	0.131198	NA	NA	NA	NA	NA	NA	2.96165	0.00306	2.96165	0.00306	2.96165	PRScs
ACADS	Hypothyroidism	12	120725774	120740008	2.96165	0.00306	0.131198	NA	NA	NA	NA	NA	NA	2.96165	0.00306	2.96165	0.00306	2.96165	PRScs
P2RX4	Hypothyroidism	12	121210065	121234106	-2.96165	0.00306	0.131198	-2.96165	0.00306	-2.96165	0.00306	-2.96165	0.00306	-2.96165	0.00306	-2.96165	0.00306	-2.96165	lassosum
VPS33A	Hypothyroidism	12	122229564	122266494	-2.96165	0.00306	0.131198	-2.96165	0.00306	NA	NA	NA	NA	2.96165	0.00306	-2.96165	0.00306	-2.96165	SDPR
RHOF	Hypothyroidism	12	121777754	121803403	-2.96165	0.00306	0.131198	-2.96165	0.00306	NA	NA	NA	NA	2.96165	0.00306	-2.96165	0.00306	-2.96165	lassosum
CABP1	Hypothyroidism	12	120640626	120667324	-2.96165	0.00306	0.131198	2.96165	0.00306	NA	NA	-2.96165	0.00306	-2.96165	0.00306	-2.96165	0.00306	-2.96165	PRScs
HPD	Hypothyroidism	12	121839527	121863596	-2.96165	0.00306	0.131198	-2.96165	0.00306	NA	NA	NA	NA	-2.96165	0.00306	-2.96165	0.00306	-2.96165	PRScs
LRRC43	Hypothyroidism	12	122167738	122203471	-2.96165	0.00306	0.131198	-2.96165	0.00306	NA	NA	NA	NA	-2.96165	0.00306	-2.96165	0.00306	-2.96165	PRScs
POP5	Hypothyroidism	12	120578764	120581402	-2.96165	0.00306	0.131198	2.96165	0.00306	NA	NA	NA	NA	-2.96165	0.00306	2.96165	0.00306	-2.96165	PRScs
MLXIP	Hypothyroidism	12	122078756	122147344	2.96165	0.00306	0.131198	2.96165	0.00306	NA	NA	NA	NA	2.96165	0.00306	2.96165	0.00306	2.96165	lassosum
B3GNT4	Hypothyroidism	12	122203681	122208952	2.96165	0.00306	0.131198	2.96165	0.00306	NA	NA	NA	NA	2.96165	0.00306	2.96165	0.00306	2.96165	PRScs
DIABLO	Hypothyroidism	12	122207663	122227456	2.96165	0.00306	0.131198	2.96165	0.00306	NA	NA	NA	NA	-2.96165	0.00306	2.96165	0.00306	2.96165	SDPR
TMEM120B	Hypothyroidism	12	121712752	121783001	2.96165	0.00306	0.131198	NA	NA	NA	NA	NA	NA	-2.96165	0.00306	2.96165	0.00306	2.96165	SDPR
FNBP4	Hypothyroidism	11	47716494	47767443	2.58956	0.00961	0.133036	2.58956	0.00961	2.58956	0.00961	2.58956	0.00961	2.58956	0.00961	2.58956	0.00961	2.58956	lassosum
PUS3	Hypothyroidism	11	125893485	125903221	-2.55235	0.0107	0.133036	-2.55235	0.0107	NA	NA	NA	NA	-2.55235	0.0107	-2.55235	0.0107	-2.55235	PRScs
DCPS	Hypothyroidism	11	126304060	126350005	-2.55235	0.0107	0.133036	-2.55235	0.0107	NA	NA	NA	NA	-2.55235	0.0107	-2.55235	0.0107	-2.55235	PRScs
ST3GAL4	Hypothyroidism	11	126355640	126440344	-2.60023	0.0093161	0.133036	-2.69371	0.00706626	NA	NA	-2.55235	0.0107	-2.61872	0.00882607	-2.50251	0.0123315	-2.69371	lassosum
CD5	Hypothyroidism	11	61102489	61127852	2.58934	0.00961593	0.133036	1.13277	0.257312	NA	NA	NA	NA	2.93857	0.00329725	1.39711	0.16238	2.93857	PRScs
PTPMT1	Hypothyroidism	11	47565430	47573461	2.58956	0.00961	0.133036	2.58956	0.00961	-2.58956	0.00961	-2.58956	0.00961	2.58956	0.00961	2.58956	0.00961	2.58956	PRScs
AMPD3	Hypothyroidism	11	10308313	10507579	-2.62752	0.00860088	0.133036	-2.18167	0.0291336	-2.64838	0.00808779	-2.97393	0.00294014	-1.64362	0.100254	-2.4682	0.0135794	-2.97393	P+T(0.05)
PTPRJ	Hypothyroidism	11	47980425	48170839	2.58956	0.00961	0.133036	2.58956	0.00961	2.58956	0.00961	2.58956	0.00961	2.58956	0.00961	2.58956	0.00961	2.58956	P+T(0.001)
TIRAP	Hypothyroidism	11	126282497	126298845	-2.55235	0.0107	0.133036	-2.55235	0.0107	NA	NA	NA	NA	-2.55235	0.0107	-2.55235	0.0107	-2.55235	PRScs
RPUSD4	Hypothyroidism	11	126202096	126211692	-2.64114	0.00826265	0.133036	-2.74841	0.00598852	NA	NA	-2.55235	0.0107	-2.56974	0.0101775	-2.65318	0.00797368	-2.74841	lassosum
RAPSN	Hypothyroidism	11	47437764	47449143	2.54971	0.0107814	0.133036	NA	NA	NA	NA	2.58956	0.00961	1.55112	0.120873	2.74701	0.0060142	2.74701	SDPR
AGBL2	Hypothyroidism	11	47659591	47715389	2.58956	0.00961	0.133036	2.58956	0.00961	2.58956	0.00961	2.58956	0.00961	2.58956	0.00961	2.58956	0.00961	2.58956	SDPR
FTH1	Hypothyroidism	11	61959718	61967634	2.65249	0.00799015	0.133036	2.34888	0.0188297	NA	NA	0.185292	0.853	-1.21666	0.223734	3.05886	0.00222184	3.05886	SDPR
CDC42BPG	Hypothyroidism	11	64823052	64844653	-2.54705	0.0108637	0.133036	-3.02754	0.00246557	2.01504	0.0439	2.01504	0.0439	-0.657957	0.510566	-1.62855	0.103409	-3.02754	lassosum
MAP3K11	Hypothyroidism	11	65597756	65615382	2.55195	0.0107122	0.133036	-0.347441	0.72826	2.85746	0.00427043	2.83102	0.00464005	1.94289	0.0520294	0.775318	0.438152	2.85746	P+T(0.001)
SPTBN2	Hypothyroidism	11	66682497	66744670	-2.58512	0.00973438	0.133036	0.0255614	0.979607	NA	NA	-2.60342	0.00923	-2.60162	0.00927854	-2.87012	0.00410319	-2.87012	SDPR
PELI3	Hypothyroidism	11	66466327	66477337	2.6578	0.0078652	0.133036	NA	NA	NA	NA	NA	NA	-0.00932902	0.992557	3.01455	0.00257357	3.01455	SDPR
EPS8L2	Hypothyroidism	11	694438	727727	2.60265	0.00925063	0.133036	2.22583	0.0260256	2.78712	0.00531784	2.80602	0.0050158	1.96733	0.0491455	2.55614	0.0105842	2.80602	P+T(0.05)
FAM118B	Hypothyroidism	11	126211724	126262984	-2.65951	0.00782555	0.133036	-2.69823	0.00697098	NA	NA	NA	NA	-2.5409	0.0110568	-2.71188	0.00669032	-2.71188	SDPR
HYLS1	Hypothyroidism	11	125883614	125900646	2.55235	0.0107	0.133036	-2.55235	0.0107	NA	NA	NA	NA	2.55235	0.0107	2.55235	0.0107	2.55235	SDPR
EPHX1	Hypothyroidism	1	225810124	225845563	-2.99193	0.00277222	0.139812	1.18528	0.235906	NA	NA	NA	NA	-3.31115	0.000929118	1.0554	0.291242	-3.31115	PRScs
FTSJ3	Hypothyroidism	17	63819433	63830012	2.49624	0.0125517	0.140744	2.30393	0.0212266	NA	NA	NA	NA	2.41401	0.0157781	2.6615	0.00777941	2.6615	SDPR
REEP4	Hypothyroidism	8	22138020	22141951	-2.46344	0.0137613	0.14096	-0.994204	0.320124	NA	NA	NA	NA	-2.80306	0.00506196	-1.92682	0.0540014	-2.80306	PRScs
SLC35B2	Hypothyroidism	6	44254096	44257890	-2.13988	0.0323644	0.142362	0.406796	0.684158	NA	NA	-2.18078	0.0292	-2.38905	0.0168921	-2.15421	0.0312239	-2.38905	PRScs
SNX3	Hypothyroidism	6	108211222	108261246	-2.13174	0.0330278	0.144367	-2.11948	0.03405	NA	NA	NA	NA	-1.95402	0.0506985	-2.25809	0.0239399	-2.25809	SDPR
FOXP4	Hypothyroidism	6	41546381	41602384	2.12094	0.0339271	0.147371	2.4946	0.01261	NA	NA	1.85288	0.0639	1.96136	0.0498369	1.11389	0.265326	2.4946	lassosum
EZH1	Hypothyroidism	17	42700275	42745049	2.44454	0.0145035	0.148066	1.24229	0.214131	NA	NA	NA	NA	2.79825	0.00513808	-1.56708	0.117096	2.79825	PRScs
PMP22	Hypothyroidism	17	15229773	15272292	-2.45632	0.0140369	0.148066	-1.926	0.054104	-1.94479	0.0518	-2.80982	0.00495696	-2.38884	0.0169018	-2.38001	0.0173123	-2.80982	P+T(0.05)
NCOR1	Hypothyroidism	17	16029065	16218185	-2.45296	0.0141685	0.148066	-0.991201	0.321587	-2.72336	0.0064622	-2.72336	0.0064622	-2.09292	0.0363561	-1.80563	0.070976	-2.72336	P+T(0.001)
WDR81	Hypothyroidism	17	1716523	1738599	2.44595	0.0144469	0.148066	2.26124	0.0237444	NA	NA	0.0991741	0.921	0.31459	0.753073	2.87849	0.00399581	2.87849	SDPR
CDRT4	Hypothyroidism	17	15436015	15475728	-2.47212	0.0134316	0.148066	-2.93859	0.00329713	-1.94479	0.0518	-1.94479	0.0518	2.20619	0.0273707	-0.194686	0.845639	-2.93859	lassosum
STRADA	Hypothyroidism	17	63682336	63741986	2.44503	0.014484	0.148066	2.3559	0.0184781	NA	NA	NA	NA	2.13742	0.0325638	2.64482	0.00817332	2.64482	SDPR
ANAPC5	Hypothyroidism	12	121308245	121399896	-2.80731	0.00499571	0.153958	1.63668	0.101697	-2.96165	0.00306	-2.96165	0.00306	-2.95856	0.00309078	1.81557	0.0694362	-2.96165	P+T(0.001)
COQ5	Hypothyroidism	12	120503279	120534434	2.81893	0.00481841	0.153958	-0.12789	0.898236	-2.96165	0.00306	-2.96165	0.00306	3.017	0.0025529	-0.968487	0.332801	3.017	PRScs
DDX55	Hypothyroidism	12	123602077	123620943	-2.81944	0.00481074	0.153958	-2.9542	0.00313481	-2.823	0.00475767	-2.9133	0.00357631	-2.41055	0.0159283	-2.74998	0.00595993	-2.9542	lassosum
PPHLN1	Hypothyroidism	12	42238447	42459715	2.79582	0.00517682	0.153958	2.9716	0.00296255	2.35546	0.0185	2.86354	0.00418936	2.07479	0.0380055	2.94472	0.00323242	2.9716	lassosum
ABCB9	Hypothyroidism	12	122920951	122981649	-2.79951	0.00511808	0.153958	-2.9353	0.00333221	-2.52107	0.0117	-2.52107	0.0117	-2.42586	0.0152722	-3.05239	0.0022703	-3.05239	SDPR
SPPL3	Hypothyroidism	12	120762510	120904358	2.78298	0.00538628	0.153958	2.5485	0.0108186	NA	NA	2.96165	0.00306	-0.301279	0.763202	2.96164	0.00306002	2.96165	P+T(0.05)
CFAP251	Hypothyroidism	12	121918592	122003927	2.8534	0.00432537	0.153958	NA	NA	NA	NA	NA	NA	2.78264	0.00539193	2.91028	0.00361106	2.91028	SDPR
UNC119B	Hypothyroidism	12	120710458	120723640	2.81954	0.00480927	0.153958	2.9402	0.00327996	NA	NA	0.231405	0.817	2.86862	0.0041227	2.9237	0.00345893	2.9402	lassosum
DIP2B	Hypothyroidism	12	50504985	50748657	-2.61281	0.00898	0.154007	-2.61281	0.00898	2.61281	0.00898	2.61281	0.00898	-2.61281	0.00898	-2.61281	0.00898	-2.61281	lassosum
PSMD9	Hypothyroidism	12	121888732	121918297	2.71334	0.00666087	0.154007	-2.34062	0.0192515	NA	NA	2.96165	0.00306	1.37342	0.169622	2.83241	0.00461989	2.96165	P+T(0.05)
PRPF40B	Hypothyroidism	12	49568218	49644666	2.61281	0.00898	0.154007	2.61281	0.00898	NA	NA	NA	NA	-2.61281	0.00898	2.61281	0.00898	2.61281	lassosum
ASIC1	Hypothyroidism	12	50057548	50083611	-2.61281	0.00898	0.154007	-2.61281	0.00898	NA	NA	NA	NA	-2.61281	0.00898	2.61281	0.00898	-2.61281	lassosum
MLEC	Hypothyroidism	12	120687149	120701859	2.69313	0.00707853	0.154007	2.87645	0.00402182	NA	NA	0.231405	0.817	0.703625	0.481666	2.95617	0.00311485	2.95617	SDPR
SPATS2	Hypothyroidism	12	49366584	49527425	2.61281	0.00898	0.154007	NA	NA	NA	NA	NA	NA	2.61281	0.00898	2.61281	0.00898	2.61281	PRScs
ZCRB1	Hypothyroidism	12	42312086	42326257	2.67839	0.0073978	0.154007	2.81547	0.00487065	2.35546	0.0185	2.35546	0.0185	2.76257	0.00573478	2.78728	0.00531533	2.81547	lassosum
GPR84	Hypothyroidism	12	54362445	54364487	2.63434	0.00843	0.154007	2.63434	0.00843	NA	NA	NA	NA	2.63434	0.00843	2.63434	0.00843	2.63434	lassosum
CERS5	Hypothyroidism	12	50129289	50167533	2.61281	0.00898	0.154007	2.61281	0.00898	2.61281	0.00898	2.61281	0.00898	2.61281	0.00898	2.61281	0.00898	2.61281	lassosum
C12orf43	Hypothyroidism	12	121000486	121016502	-2.70108	0.00691154	0.154007	-0.600559	0.548134	-2.96165	0.00306	-2.50167	0.0123609	-2.96195	0.003057	-0.111578	0.911158	-2.96195	PRScs
ITGA5	Hypothyroidism	12	54395261	54419266	2.63434	0.00843	0.154007	2.63434	0.00843	NA	NA	NA	NA	-2.63434	0.00843	2.63434	0.00843	2.63434	lassosum
FMNL3	Hypothyroidism	12	49636499	49708165	-2.61281	0.00898	0.154007	NA	NA	NA	NA	NA	NA	-2.61281	0.00898	-2.61281	0.00898	-2.61281	PRScs
TUBA1C	Hypothyroidism	12	49188736	49274600	-2.61281	0.00898	0.154007	-2.61281	0.00898	NA	NA	2.61281	0.00898	2.61281	0.00898	-2.61281	0.00898	-2.61281	lassosum
NCKAP5L	Hypothyroidism	12	49791146	49828750	2.61281	0.00898	0.154007	NA	NA	NA	NA	NA	NA	2.61281	0.00898	2.61281	0.00898	2.61281	PRScs
KMT5A	Hypothyroidism	12	123384132	123409353	-2.61455	0.00893443	0.154007	-2.68775	0.00719349	-2.52107	0.0117	-2.52107	0.0117	-2.72425	0.00644485	-2.5563	0.0105792	-2.72425	PRScs
BCDIN3D	Hypothyroidism	12	49836043	49843106	2.61281	0.00898	0.154007	2.61281	0.00898	NA	NA	NA	NA	2.61281	0.00898	2.61281	0.00898	2.61281	lassosum
H2BC15	Hypothyroidism	6	27838545	27855709	2.09631	0.0360549	0.155641	0.780664	0.435	NA	NA	NA	NA	2.49536	0.012583	1.10291	0.270066	2.49536	PRScs
RFXANK	Hypothyroidism	19	19192229	19201869	-2.89801	0.00375538	0.157582	0.493883	0.621389	NA	NA	-3.2822	0.00103	2.53518	0.011239	1.46632	0.142561	-3.2822	P+T(0.05)
SMYD4	Hypothyroidism	17	1779485	1830634	-2.41533	0.015721	0.158135	-2.56693	0.0102603	NA	NA	-2.05998	0.0394	-1.20652	0.227617	-2.65995	0.00781513	-2.65995	SDPR
CYB561A3	Hypothyroidism	11	61348754	61362283	2.47927	0.0131652	0.158619	0.712894	0.475911	NA	NA	NA	NA	2.641	0.0082661	2.59781	0.00938197	2.641	PRScs
ELP2	Hypothyroidism	18	36129444	36180557	2.80319	0.00506	0.158884	2.80319	0.00506	NA	NA	2.80319	0.00506	-2.80319	0.00506	-2.80319	0.00506	2.80319	lassosum
SLC39A6	Hypothyroidism	18	36108531	36129385	2.80319	0.00506	0.158884	2.80319	0.00506	NA	NA	NA	NA	2.80319	0.00506	-2.80319	0.00506	2.80319	lassosum
RPRD1A	Hypothyroidism	18	35984387	36067576	2.80319	0.00506	0.158884	2.80319	0.00506	NA	NA	NA	NA	-2.80319	0.00506	-2.80319	0.00506	2.80319	lassosum
C18orf21	Hypothyroidism	18	35972625	35979286	2.80319	0.00506	0.158884	2.80319	0.00506	NA	NA	NA	NA	2.80319	0.00506	2.80319	0.00506	2.80319	lassosum
GALNT1	Hypothyroidism	18	35581117	35711834	2.80319	0.00506	0.158884	2.80319	0.00506	NA	NA	NA	NA	-2.80319	0.00506	-2.80319	0.00506	2.80319	lassosum
COASY	Hypothyroidism	17	42561467	42566277	-2.39488	0.0166259	0.16333	-2.67755	0.00741633	NA	NA	NA	NA	-1.97162	0.0486528	2.05706	0.0396805	-2.67755	lassosum
MAP3K3	Hypothyroidism	17	63622415	63696305	-2.39292	0.016715	0.16333	-2.42779	0.0151911	NA	NA	-2.64493	0.00817087	-0.642754	0.520384	-2.33534	0.0195257	-2.64493	P+T(0.05)
NFKBIE	Hypothyroidism	6	44258166	44265788	-2.07041	0.0384141	0.164801	0.0575808	0.954083	NA	NA	0.0809605	0.935473	-2.68965	0.00715273	0.79717	0.425352	-2.68965	PRScs
SRP9	Hypothyroidism	1	225777813	225790468	-2.93043	0.00338489	0.165204	-3.31082	0.000930235	NA	NA	-2.49771	0.0125	-1.49027	0.136152	1.95995	0.0500016	-3.31082	lassosum
SUGP2	Hypothyroidism	19	18990888	19034023	2.86893	0.00411863	0.166423	-0.347576	0.728158	NA	NA	3.2822	0.00103	0.966042	0.334023	-0.871521	0.38347	3.2822	P+T(0.05)
C11orf80	Hypothyroidism	11	66744451	66843516	2.45255	0.0141849	0.168193	2.49195	0.0127043	-1.25082	0.211	-1.25082	0.211	-1.71131	0.0870237	2.88359	0.00393169	2.88359	SDPR
PERP	Hypothyroidism	6	138088505	138107419	2.05857	0.0395358	0.168573	0.394976	0.692861	2.39989	0.0164	2.39989	0.0164	-1.0948	0.273602	1.18646	0.235442	2.39989	P+T(0.001)
XPO7	Hypothyroidism	8	21919662	22006585	2.38697	0.0169881	0.169434	1.6743	0.0940719	NA	NA	0.0953964	0.924	0.906521	0.36466	2.86049	0.00422985	2.86049	SDPR
PIAS1	Hypothyroidism	15	68054309	68198603	2.63688	0.00836714	0.16985	2.60314	0.0092374	NA	NA	NA	NA	2.45696	0.014012	2.77099	0.00558862	2.77099	SDPR
CA12	Hypothyroidism	15	63321378	63381846	-2.68079	0.00734495	0.16985	0.150969	0.88	NA	NA	NA	NA	1.73451	0.0828282	-3.02674	0.0024721	-3.02674	SDPR
SLC12A1	Hypothyroidism	15	48178438	48304078	-2.48652	0.0129	0.16985	-2.48652	0.0129	NA	NA	NA	NA	-2.48652	0.0129	-2.48652	0.0129	-2.48652	lassosum
CEP152	Hypothyroidism	15	48712928	48811146	-2.48652	0.0129	0.16985	-2.48652	0.0129	NA	NA	NA	NA	-2.48652	0.0129	-2.48652	0.0129	-2.48652	lassosum
ATP8B4	Hypothyroidism	15	49858238	50182817	2.48652	0.0129	0.16985	2.48652	0.0129	2.48652	0.0129	2.48652	0.0129	2.48652	0.0129	2.48652	0.0129	2.48652	lassosum
DTWD1	Hypothyroidism	15	49621037	49656232	2.48652	0.0129	0.16985	2.48652	0.0129	2.48652	0.0129	2.48652	0.0129	2.48652	0.0129	2.48652	0.0129	2.48652	lassosum
DUT	Hypothyroidism	15	48331011	48343373	2.48652	0.0129	0.16985	2.48652	0.0129	NA	NA	NA	NA	2.48652	0.0129	2.48652	0.0129	2.48652	lassosum
FURIN	Hypothyroidism	15	90868588	90883564	-3.03459	0.00240864	0.16985	-3.00871	0.0026236	NA	NA	NA	NA	-2.27184	0.0230959	-3.23467	0.00121784	-3.23467	SDPR
GALK2	Hypothyroidism	15	49155656	49367869	-2.48652	0.0129	0.16985	-2.48652	0.0129	2.48652	0.0129	2.48652	0.0129	2.48652	0.0129	2.48652	0.0129	-2.48652	lassosum
FBN1	Hypothyroidism	15	48408313	48645721	2.48652	0.0129	0.16985	2.48652	0.0129	NA	NA	NA	NA	2.48652	0.0129	-2.48652	0.0129	2.48652	lassosum
FAM227B	Hypothyroidism	15	49326962	49620929	2.48652	0.0129	0.16985	2.48652	0.0129	NA	NA	2.48652	0.0129	2.48652	0.0129	2.48652	0.0129	2.48652	lassosum
CIAO2A	Hypothyroidism	15	64072565	64093857	2.52732	0.0114937	0.16985	1.38244	0.166836	NA	NA	NA	NA	2.32501	0.0200716	2.81611	0.00486085	2.81611	SDPR
PCLAF	Hypothyroidism	15	64364304	64387687	-2.81762	0.00483817	0.16985	-3.01973	0.00253	NA	NA	NA	NA	-2.83039	0.00464912	-1.64604	0.0997562	-3.01973	lassosum
PEX11A	Hypothyroidism	15	89677764	89690783	2.48929	0.0128	0.16985	2.48929	0.0128	NA	NA	NA	NA	-2.48929	0.0128	-2.48929	0.0128	2.48929	lassosum
MESP1	Hypothyroidism	15	89749875	89751249	-2.48929	0.0128	0.16985	-2.48929	0.0128	NA	NA	NA	NA	-2.48929	0.0128	-2.48929	0.0128	-2.48929	PRScs
SMAD3	Hypothyroidism	15	67063763	67195173	2.56689	0.0102616	0.16985	2.44201	0.0146056	1.64485	0.1	1.64485	0.1	2.7447	0.00605654	2.85757	0.00426895	2.85757	SDPR
RCCD1	Hypothyroidism	15	90954881	90963125	-2.76716	0.00565479	0.16985	2.03543	0.0418079	-2.04454	0.0409	-2.04454	0.0409	-3.19547	0.00139602	-2.55957	0.01048	-3.19547	PRScs
RPL4	Hypothyroidism	15	66498015	66524532	-2.66175	0.00777356	0.16985	NA	NA	NA	NA	-2.50921	0.0121	-2.44961	0.0143009	-2.85639	0.0042849	-2.85639	SDPR
GDPGP1	Hypothyroidism	15	90233808	90245811	2.4945	0.0126136	0.16985	2.58143	0.0098392	2.48929	0.0128	2.48929	0.0128	2.38773	0.0169527	2.49562	0.0125737	2.58143	lassosum
SKOR1	Hypothyroidism	15	67819704	67834582	-2.59869	0.00935799	0.16985	-2.2621	0.0236913	-2.50921	0.0121	-2.50921	0.0121	-2.82694	0.00469951	-2.62101	0.00876701	-2.82694	PRScs
C15orf61	Hypothyroidism	15	67521131	67530146	-2.50917	0.0121014	0.16985	-1.98409	0.0472454	-1.64485	0.1	-1.64485	0.1	-2.87597	0.00402789	-2.65044	0.00803876	-2.87597	PRScs
FBXL22	Hypothyroidism	15	63597353	63602428	-2.68921	0.0071621	0.16985	-3.01973	0.00253	NA	NA	-1.75252	0.079685	-0.336668	0.736368	-2.72127	0.00650317	-3.01973	lassosum
ARPIN	Hypothyroidism	15	89895006	89912952	-2.48929	0.0128	0.16985	-2.48929	0.0128	-2.48929	0.0128	-2.48929	0.0128	-2.48929	0.0128	-2.48929	0.0128	-2.48929	P+T(0.001)
EID1	Hypothyroidism	15	48878134	48880173	-2.48652	0.0129	0.16985	-2.48652	0.0129	NA	NA	NA	NA	2.48652	0.0129	-2.48652	0.0129	-2.48652	lassosum
IFI35	Hypothyroidism	17	43006740	43014456	-2.35657	0.0184447	0.170489	-2.72128	0.00650298	NA	NA	NA	NA	1.31998	0.186843	-1.24715	0.212341	-2.72128	lassosum
SERPINF2	Hypothyroidism	17	1742836	1755265	2.35985	0.0182824	0.170489	2.63333	0.00845517	NA	NA	1.47797	0.139416	2.53402	0.0112762	1.34099	0.179924	2.63333	lassosum
NOG	Hypothyroidism	17	56593699	56595611	-2.36421	0.0180685	0.170489	-2.57863	0.00991917	NA	NA	NA	NA	-2.11342	0.0345645	-2.20417	0.0275124	-2.57863	lassosum
DDX42	Hypothyroidism	17	63773603	63819317	-2.36487	0.0180365	0.170489	-2.64173	0.00824836	NA	NA	-1.94313	0.052	-2.39629	0.016562	-1.98273	0.0473979	-2.64173	lassosum
APOBEC2	Hypothyroidism	6	41053202	41064891	2.04558	0.0407976	0.172892	2.61487	0.00892605	-0.772193	0.44	-0.772193	0.44	0.493472	0.621679	1.65768	0.0973818	2.61487	lassosum
LACTB	Hypothyroidism	15	63121833	63142061	2.45025	0.0142759	0.173507	0.685557	0.492992	-0.150969	0.88	-0.441824	0.658616	2.97952	0.00288697	1.78452	0.0743385	2.97952	PRScs
RAB8B	Hypothyroidism	15	63189560	63267776	-2.4523	0.0141945	0.173507	-2.35816	0.0183655	NA	NA	NA	NA	-2.63495	0.00841501	-2.22253	0.0262473	-2.63495	PRScs
MAP2K5	Hypothyroidism	15	67542703	67807117	-2.43388	0.014938	0.17483	-2.46962	0.0135258	-1.94982	0.0511971	-1.94982	0.0511971	-2.66077	0.00779619	-2.55306	0.0106781	-2.66077	PRScs
TIAM2	Hypothyroidism	6	154832697	155257723	2.03708	0.0416422	0.175402	2.03884	0.0414659	-0.923014	0.356	0.222822	0.823674	2.5476	0.0108466	1.48403	0.1378	2.5476	PRScs
OR52K2	Hypothyroidism	11	4449295	4450361	2.42933	0.0151269	0.176559	1.05987	0.289202	2.50631	0.0122	2.50631	0.0122	2.72707	0.00638995	1.52959	0.126119	2.72707	PRScs
ME1	Hypothyroidism	6	83210402	83431051	-2.02371	0.043	0.176834	-2.02371	0.043	NA	NA	NA	NA	-2.02371	0.043	-2.02371	0.043	-2.02371	lassosum
DOP1A	Hypothyroidism	6	83067666	83171350	-2.02371	0.043	0.176834	-2.02371	0.043	NA	NA	NA	NA	2.02371	0.043	-2.02371	0.043	-2.02371	lassosum
MAP3K7	Hypothyroidism	6	90513573	90587086	-2.03056	0.0423	0.176834	-2.03056	0.0423	NA	NA	NA	NA	2.03056	0.0423	2.03056	0.0423	-2.03056	lassosum
TAPBP	Hypothyroidism	6	33299694	33314284	-2.02569	0.0427971	0.176834	2.18755	0.0287026	-2.37943	0.0173393	-1.14193	0.253482	-2.01609	0.0437908	-0.411808	0.68048	-2.37943	P+T(0.001)
PHF1	Hypothyroidism	6	33410399	33416453	-2.02109	0.0432706	0.1769	1.91494	0.0554997	NA	NA	NA	NA	-0.829088	0.407054	-2.32777	0.0199244	-2.32777	SDPR
DBF4B	Hypothyroidism	17	44708608	44752264	-2.337	0.0194391	0.177285	-1.04148	0.297655	NA	NA	NA	NA	-0.547365	0.584128	-2.71894	0.00654923	-2.71894	SDPR
OR52K1	Hypothyroidism	11	4482646	4493497	-2.42144	0.015459	0.17766	NA	NA	-2.50631	0.0122	-2.50631	0.0122	-2.51562	0.0118823	-1.68521	0.0919474	-2.51562	PRScs
CALML4	Hypothyroidism	15	68190705	68206079	-2.38092	0.0172694	0.182105	-1.96126	0.0498484	-2.50921	0.0121	-2.50921	0.0121	-2.46144	0.0138381	-2.15417	0.031227	-2.50921	P+T(0.001)
SECISBP2L	Hypothyroidism	15	48988476	49046447	-2.36841	0.0178647	0.182105	-2.58504	0.00973664	-0.843409	0.399	-1.68827	0.09136	-2.52507	0.0115676	-2.49266	0.012679	-2.58504	lassosum
SNAPC5	Hypothyroidism	15	66490135	66497780	-2.3699	0.0177928	0.182105	1.71851	0.0857036	NA	NA	NA	NA	-2.71504	0.00662684	1.43965	0.149966	-2.71504	PRScs
CIB1	Hypothyroidism	15	90229975	90234047	2.37252	0.0176672	0.182105	-0.510878	0.609436	2.48929	0.0128	2.63554	0.00840029	2.49134	0.0127264	1.57036	0.11633	2.63554	P+T(0.05)
SMURF2	Hypothyroidism	17	64542282	64662307	2.31804	0.0204472	0.184025	2.17892	0.0293378	NA	NA	1.94313	0.052	1.91228	0.0558406	2.65101	0.00802504	2.65101	SDPR
FOXRED1	Hypothyroidism	11	126269024	126278131	2.36273	0.0181408	0.186254	-2.23756	0.0252499	NA	NA	2.55235	0.0107	-2.53781	0.0111549	-0.384216	0.700819	2.55235	P+T(0.05)
HIPK3	Hypothyroidism	11	33256672	33357023	-2.3798	0.0173222	0.186254	-2.71572	0.00661317	NA	NA	NA	NA	2.19695	0.0280242	-0.0896347	0.928578	-2.71572	lassosum
CHEK1	Hypothyroidism	11	125625163	125676255	-2.36493	0.0180334	0.186254	-0.52718	0.598068	NA	NA	NA	NA	-2.38953	0.0168702	-2.6023	0.00926015	-2.6023	SDPR
ESAM	Hypothyroidism	11	124752583	124762290	-2.39131	0.0167884	0.186254	NA	NA	NA	NA	0.371856	0.71	-2.61387	0.00895226	-2.44658	0.0144218	-2.61387	PRScs
ASRGL1	Hypothyroidism	11	62337448	62393412	2.38399	0.0171263	0.186254	1.61622	0.106048	-0.868721	0.385	-0.868721	0.385	2.91458	0.00356168	0.59155	0.554152	2.91458	PRScs
RAB3IL1	Hypothyroidism	11	61897301	61920269	-2.3679	0.0178893	0.186254	1.89174	0.0585262	NA	NA	NA	NA	-2.73034	0.00632692	0.16074	0.872298	-2.73034	PRScs
PACS1	Hypothyroidism	11	66070272	66244744	2.36149	0.0182016	0.186254	1.40947	0.158696	NA	NA	2.60342	0.00923	-0.82173	0.411231	-2.59125	0.00956287	2.60342	P+T(0.05)
DENND5A	Hypothyroidism	11	9138825	9265959	-2.37844	0.017386	0.186254	-0.356165	0.721717	-2.45944	0.0139156	-2.82475	0.00473177	-1.06089	0.28874	-1.28254	0.199653	-2.82475	P+T(0.05)
PCTP	Hypothyroidism	17	55751051	55842830	-2.30813	0.0209919	0.186473	-2.32173	0.0202477	NA	NA	NA	NA	-2.27691	0.0227915	-2.3237	0.0201415	-2.3237	SDPR
SETD1B	Hypothyroidism	12	121804009	121832656	-2.53788	0.0111526	0.186603	NA	NA	NA	NA	NA	NA	-2.71397	0.00664831	-2.11407	0.0345092	-2.71397	PRScs
FOXQ1	Hypothyroidism	6	1312098	1314758	-1.99491	0.0460528	0.187174	-2.09991	0.0357371	-0.574513	0.565621	-1.64408	0.10016	-1.58276	0.113476	-2.40932	0.0159823	-2.40932	SDPR
CEP43	Hypothyroidism	6	166999174	167052718	1.99055	0.0465303	0.188015	-1.91652	0.0552987	NA	NA	2.32819	0.0199022	-1.924	0.054354	-0.534069	0.593294	2.32819	P+T(0.05)
CAMKK2	Hypothyroidism	12	121237675	121298308	-2.52128	0.011693	0.190985	-1.71498	0.0863483	1.42457	0.154282	1.42457	0.154282	-2.71686	0.00659053	-2.88128	0.00396057	-2.88128	SDPR
PCM1	Hypothyroidism	8	17922842	18029948	-2.31476	0.0206258	0.191161	-1.71954	0.0855159	-2.17968	0.0292809	-2.37986	0.0173192	-2.6459	0.00814727	-1.87404	0.0609245	-2.6459	PRScs
ERI1	Hypothyroidism	8	9002147	9116746	-2.25626	0.0240541	0.191161	-1.06824	0.285411	-1.03338	0.301425	-2.67774	0.00741212	-1.93613	0.0528523	-2.31974	0.0203548	-2.67774	P+T(0.05)
DOK2	Hypothyroidism	8	21908873	21913690	-2.25143	0.0243585	0.191161	1.15284	0.248978	NA	NA	-0.230721	0.817531	-2.71959	0.00653631	-1.76468	0.0776175	-2.71959	PRScs
CFAP418	Hypothyroidism	8	95244913	95269201	-2.29383	0.0218	0.191161	NA	NA	NA	NA	NA	NA	-2.29383	0.0218	-2.29383	0.0218	-2.29383	SDPR
FBXO32	Hypothyroidism	8	123497889	123541206	-2.24997	0.0244508	0.191161	-2.14037	0.0323252	NA	NA	NA	NA	-1.6214	0.104932	-2.50852	0.0121238	-2.50852	SDPR
FHIP2B	Hypothyroidism	8	22089150	22104911	2.28515	0.0223039	0.191161	2.77426	0.00553278	NA	NA	NA	NA	0.0344163	0.972545	-0.120549	0.904048	2.77426	lassosum
LETM2	Hypothyroidism	8	38386207	38409527	2.27228	0.0230696	0.191161	2.68874	0.00717213	NA	NA	-0.40293	0.687	2.14005	0.0323508	-1.34226	0.179513	2.68874	lassosum
PLEKHF2	Hypothyroidism	8	95115642	95156698	-2.29383	0.0218	0.191161	2.29383	0.0218	NA	NA	NA	NA	-2.29383	0.0218	2.29383	0.0218	-2.29383	PRScs
CA8	Hypothyroidism	8	60185412	60281400	-2.2656	0.0234757	0.191161	-1.85814	0.0631485	2.03451	0.0419	2.20926	0.0271565	-2.66496	0.00769984	-1.47485	0.140254	-2.66496	PRScs
EIF4EBP1	Hypothyroidism	8	38030534	38060365	-2.24796	0.0245786	0.191161	NA	NA	NA	NA	NA	NA	-0.930358	0.352186	-2.49627	0.0125506	-2.49627	SDPR
MAK16	Hypothyroidism	8	33485182	33501262	2.24583	0.0247147	0.191161	-2.06422	0.0389971	1.91583	0.055387	1.91583	0.055387	2.65786	0.00786391	1.79441	0.0727481	2.65786	PRScs
MGAT3	Hypothyroidism	22	39457012	39492194	2.33403	0.0195942	0.192132	-0.558108	0.576771	NA	NA	2.62284	0.00872	2.55436	0.0106383	-0.270915	0.786456	2.62284	P+T(0.05)
RPL27A	Hypothyroidism	11	8682788	8714759	2.34276	0.0191419	0.19323	2.22909	0.0258079	NA	NA	2.36357	0.0181	2.12764	0.0333671	2.51929	0.0117591	2.51929	SDPR
TLE5	Hypothyroidism	19	3052910	3063107	2.79695	0.00515871	0.194074	3.24325	0.00118176	1.88894	0.0589	1.4927	0.135515	1.89111	0.0586095	2.50825	0.0121331	3.24325	lassosum
CRTC1	Hypothyroidism	19	18683678	18782333	2.80385	0.00504961	0.194074	3.19426	0.00140189	NA	NA	-2.44713	0.0144	1.50659	0.131915	-1.02728	0.304291	3.19426	lassosum
LRRC56	Hypothyroidism	11	537527	554912	2.33327	0.0196341	0.195556	1.99938	0.0455677	2.56422	0.0103407	2.53172	0.0113506	1.77383	0.0760912	2.18945	0.0285645	2.56422	P+T(0.001)
CCDC62	Hypothyroidism	12	122774526	122827528	-2.49461	0.0126097	0.196597	-2.67823	0.00740128	-2.35146	0.0187	-2.35146	0.0187	-2.50905	0.0121056	-2.4595	0.013913	-2.67823	lassosum
RNF34	Hypothyroidism	12	121400083	121430623	2.49764	0.0125024	0.196597	0.231405	0.817	NA	NA	2.96165	0.00306	-0.359954	0.718882	-0.741771	0.458226	2.96165	P+T(0.05)
FAM174B	Hypothyroidism	15	92617448	92809884	2.32766	0.01993	0.196809	0.43118	0.666338	1.51521	0.129719	2.37822	0.0173965	2.64313	0.00821444	2.42871	0.0151524	2.64313	PRScs
LETMD1	Hypothyroidism	12	51047962	51060424	2.35378	0.0185835	0.197357	-1.4738	0.140534	NA	NA	NA	NA	2.68207	0.00731681	-1.91781	0.0551357	2.68207	PRScs
MPHOSPH9	Hypothyroidism	12	123152320	123244014	2.35146	0.0187	0.197357	2.35146	0.0187	NA	NA	NA	NA	2.35146	0.0187	2.35146	0.0187	2.35146	lassosum
SCARB1	Hypothyroidism	12	124776856	124882668	2.43147	0.0150375	0.197357	2.69601	0.00701755	NA	NA	2.53328	0.0113	0.95549	0.33933	2.16888	0.0300915	2.69601	lassosum
PITPNM2	Hypothyroidism	12	122983480	123151090	-2.35146	0.0187	0.197357	-2.35146	0.0187	NA	NA	NA	NA	-2.35146	0.0187	2.35146	0.0187	-2.35146	lassosum
SELPLG	Hypothyroidism	12	108621895	108633894	-2.39868	0.0164542	0.197357	-1.76972	0.0767732	NA	NA	NA	NA	-2.43296	0.0149761	-2.58502	0.00973728	-2.58502	SDPR
OGFOD2	Hypothyroidism	12	122974580	122980043	-2.35146	0.0187	0.197357	-2.35146	0.0187	NA	NA	NA	NA	-2.35146	0.0187	-2.35146	0.0187	-2.35146	lassosum
CDK2AP1	Hypothyroidism	12	123250112	123272334	-2.35146	0.0187	0.197357	-2.35146	0.0187	NA	NA	-2.35146	0.0187	-2.35146	0.0187	-2.35146	0.0187	-2.35146	lassosum
SPSB2	Hypothyroidism	12	6870935	6889358	-2.39541	0.0166018	0.197357	-1.84367	0.0652307	-1.35005	0.177	-2.05469	0.039909	-2.57046	0.0101565	-2.72897	0.00635332	-2.72897	SDPR
HIP1R	Hypothyroidism	12	122834453	122862961	2.35146	0.0187	0.197357	NA	NA	NA	NA	NA	NA	2.35146	0.0187	2.35146	0.0187	2.35146	PRScs
SBNO1	Hypothyroidism	12	123289109	123364847	-2.35146	0.0187	0.197357	-2.35146	0.0187	-2.35146	0.0187	-2.35146	0.0187	-2.35146	0.0187	-2.35146	0.0187	-2.35146	lassosum
VPS37B	Hypothyroidism	12	122865330	122896127	-2.35146	0.0187	0.197357	-2.35146	0.0187	NA	NA	-2.35146	0.0187	2.35146	0.0187	-2.35146	0.0187	-2.35146	lassosum
DENR	Hypothyroidism	12	122752824	122771064	2.35146	0.0187	0.197357	2.35146	0.0187	NA	NA	NA	NA	2.35146	0.0187	2.35146	0.0187	2.35146	lassosum
RILPL2	Hypothyroidism	12	123415039	123436684	2.35146	0.0187	0.197357	2.35146	0.0187	2.35146	0.0187	2.35146	0.0187	2.35146	0.0187	2.35146	0.0187	2.35146	lassosum
TCTN2	Hypothyroidism	12	123671110	123708399	2.40255	0.016281	0.197357	2.58061	0.00986245	2.35146	0.0187	2.35146	0.0187	2.35806	0.0183707	2.28099	0.0225491	2.58061	lassosum
TRIAP1	Hypothyroidism	12	120443964	120446384	-2.42225	0.0154248	0.197357	-2.94205	0.00326052	0.231405	0.817	0.231405	0.817	2.15063	0.0315051	0.236099	0.813356	-2.94205	lassosum
ARL6IP4	Hypothyroidism	12	122980060	122982913	-2.40845	0.0160205	0.197357	2.34365	0.019096	NA	NA	NA	NA	-2.53461	0.0112573	2.29552	0.0217036	-2.53461	PRScs
HCAR2	Hypothyroidism	12	122701293	122703357	2.35146	0.0187	0.197357	2.35146	0.0187	NA	NA	NA	NA	-2.35146	0.0187	2.35146	0.0187	2.35146	lassosum
SNRNP35	Hypothyroidism	12	123458088	123473154	-2.35146	0.0187	0.197357	-2.35146	0.0187	NA	NA	NA	NA	-2.35146	0.0187	-2.35146	0.0187	-2.35146	lassosum
ATP6V0A2	Hypothyroidism	12	123712353	123761755	2.36631	0.0179665	0.197357	2.4066	0.0161019	2.35146	0.0187	2.35146	0.0187	2.35994	0.0182781	2.35871	0.0183386	2.4066	lassosum
HCAR3	Hypothyroidism	12	122714756	122716811	2.35146	0.0187	0.197357	2.35146	0.0187	NA	NA	-2.35146	0.0187	-2.35146	0.0187	2.35146	0.0187	2.35146	lassosum
MAP1LC3B2	Hypothyroidism	12	116548105	116576606	2.40751	0.0160618	0.197357	2.0709	0.0383686	NA	NA	NA	NA	1.35131	0.176597	2.72525	0.0064253	2.72525	SDPR
NAGLU	Hypothyroidism	17	42536241	42544449	-2.28161	0.0225126	0.197418	-2.15581	0.0310983	NA	NA	0.830953	0.406	0.888638	0.374198	-2.69737	0.00698886	-2.69737	SDPR
NHSL1	Hypothyroidism	6	138422043	138692571	1.9668	0.0492068	0.19768	0.231325	0.817063	2.22639	0.0259879	2.22639	0.0259879	2.05591	0.0397909	1.23376	0.217292	2.22639	P+T(0.001)
IGSF22	Hypothyroidism	11	18704312	18726230	-2.32409	0.0201207	0.197766	1.21189	0.225554	NA	NA	-2.3116	0.0208	-2.52377	0.0116103	-2.39897	0.0164411	-2.52377	PRScs
DDB1	Hypothyroidism	11	61299451	61342596	2.31476	0.0206261	0.2001	0.324345	0.745677	NA	NA	NA	NA	2.63022	0.00853298	2.1443	0.0320088	2.63022	PRScs
KPNA1	Hypothyroidism	3	122421902	122514945	-2.92879	0.00340284	0.20048	-3.31345	0.000921531	0.687131	0.492	-0.161964	0.871334	-3.01316	0.00258545	-1.31344	0.189034	-3.31345	lassosum
PPM1L	Hypothyroidism	3	160755602	161078902	-2.92997	0.00339	0.20048	-2.92997	0.00339	NA	NA	NA	NA	-2.92997	0.00339	-2.92997	0.00339	-2.92997	lassosum
IQCB1	Hypothyroidism	3	121769761	121835079	-2.91483	0.00355882	0.20048	-3.16199	0.00156695	2.71305	0.00666669	2.71305	0.00666669	0.429064	0.667877	-3.07092	0.002134	-3.16199	lassosum
RABL3	Hypothyroidism	3	120684938	120742993	-2.83511	0.00458095	0.200867	-2.95188	0.00315842	NA	NA	NA	NA	-2.96844	0.00299311	-1.26368	0.206344	-2.96844	PRScs
UBP1	Hypothyroidism	3	33388336	33441371	2.85466	0.00430833	0.200867	2.78064	0.00542517	2.88293	0.00394	2.88293	0.00394	2.95648	0.00311173	2.7069	0.00679151	2.95648	PRScs
NMD3	Hypothyroidism	3	161104696	161253532	2.82833	0.00467921	0.200867	2.71894	0.00654906	2.92997	0.00339	2.92997	0.00339	2.95676	0.00310893	1.27048	0.203912	2.95676	PRScs
B3GALNT1	Hypothyroidism	3	161083883	161105411	2.78526	0.00534853	0.200867	-2.39719	0.0165211	2.92997	0.00339	2.92997	0.00339	2.92407	0.00345483	-0.221635	0.824598	2.92997	P+T(0.001)
PDCD6IP	Hypothyroidism	3	33798571	33869707	2.8012	0.00509136	0.200867	2.70486	0.0068333	2.88293	0.00394	2.88293	0.00394	2.87579	0.0040302	2.49766	0.0125015	2.88293	P+T(0.001)
MFN1	Hypothyroidism	3	179347709	179394936	-2.82099	0.00478764	0.200867	-2.68467	0.0072602	NA	NA	-2.77384	0.00553989	-2.75641	0.00584402	-2.9793	0.00288907	-2.9793	SDPR
FBXL2	Hypothyroidism	3	33277025	33403662	2.75004	0.00595878	0.201407	-2.8054	0.00502548	NA	NA	NA	NA	2.9346	0.00333979	-1.34707	0.177958	2.9346	PRScs
GLB1	Hypothyroidism	3	32996609	33097202	2.75833	0.00580982	0.201407	2.81281	0.00491113	NA	NA	2.88293	0.00394	0.807692	0.419268	2.85206	0.00434375	2.88293	P+T(0.05)
TCP1	Hypothyroidism	6	159778498	159789703	-1.95617	0.0504455	0.201492	-1.98173	0.0475098	-1.95317	0.0508	-1.95317	0.0508	-1.92875	0.0537623	-1.96208	0.0497528	-1.98173	lassosum
STXBP4	Hypothyroidism	17	54968727	55173632	2.26841	0.023304	0.201771	2.17639	0.0295262	NA	NA	NA	NA	-2.14142	0.0322405	2.41684	0.0156561	2.41684	SDPR
DYNLL1	Hypothyroidism	12	120469850	120498493	2.33579	0.0195022	0.202705	2.70034	0.00692679	NA	NA	NA	NA	1.57743	0.114696	0.830658	0.406167	2.70034	lassosum
SPRING1	Hypothyroidism	12	116710171	116738070	-2.31795	0.020452	0.203334	-1.92237	0.0545598	-0.227545	0.82	-0.389781	0.696698	-2.5161	0.011866	-2.71075	0.00671321	-2.71075	SDPR
DHX37	Hypothyroidism	12	124946825	124989131	-2.3197	0.0203572	0.203334	-0.134284	0.893178	NA	NA	-2.53328	0.0113	-2.56168	0.0104169	-1.98004	0.0476986	-2.56168	PRScs
DNAH10	Hypothyroidism	12	123762188	123935720	-2.32414	0.0201179	0.203334	-2.59161	0.00955268	NA	NA	NA	NA	2.16873	0.0301028	1.70918	0.087417	-2.59161	lassosum
GNB4	Hypothyroidism	3	179396088	179451476	2.71322	0.00666327	0.204744	2.38527	0.0170667	NA	NA	2.11068	0.0348	3.07681	0.00209226	2.19167	0.028403	3.07681	PRScs
CLASP2	Hypothyroidism	3	33496245	33718356	-2.71605	0.0066066	0.204744	-2.92962	0.00339376	NA	NA	2.88293	0.00394	1.53165	0.125609	2.32219	0.0202227	-2.92962	lassosum
UNC5B	Hypothyroidism	10	71212570	71302864	3.19842	0.00138182	0.209116	3.19567	0.00139508	NA	NA	2.22383	0.0261598	3.13493	0.00171894	3.41329	0.000641839	3.41329	SDPR
GTPBP2	Hypothyroidism	6	43605316	43629264	-1.93611	0.0528538	0.209905	-2.06863	0.0385807	NA	NA	NA	NA	-1.4416	0.149416	-2.04346	0.0410065	-2.06863	lassosum
TMEM63B	Hypothyroidism	6	44126914	44155519	-1.93309	0.0532251	0.210179	-2.24862	0.0245368	NA	NA	1.72349	0.0848	-0.330111	0.741316	-2.05979	0.0394184	-2.24862	lassosum
DCAF7	Hypothyroidism	17	63550222	63594286	-2.24773	0.0245936	0.210276	-2.62778	0.00859441	NA	NA	NA	NA	-1.5834	0.11333	0.325951	0.744461	-2.62778	lassosum
GTF2H3	Hypothyroidism	12	123633739	123662604	2.29952	0.0214756	0.210461	2.41397	0.0157797	NA	NA	2.35146	0.0187	2.26864	0.0232905	2.0778	0.0377282	2.41397	lassosum
DIPK2A	Hypothyroidism	3	143971823	144048719	2.68735	0.00720219	0.211682	2.72966	0.00633996	-2.61016	0.00905	-2.61016	0.00905	2.80417	0.00504456	2.63048	0.00852646	2.80417	PRScs
CRTAP	Hypothyroidism	3	33114014	33147773	2.67266	0.00752533	0.211963	1.01777	0.308786	NA	NA	-1.14551	0.252	3.1038	0.0019105	1.10294	0.270052	3.1038	PRScs
LMO2	Hypothyroidism	11	33858576	33892076	-2.28734	0.022176	0.212378	0.0511329	0.95922	-2.34357	0.0191	-2.34357	0.0191	-1.87391	0.060943	-2.66196	0.00776863	-2.66196	SDPR
CUBN	Hypothyroidism	10	16823966	17129811	-3.06021	0.00221184	0.214332	-2.23363	0.0255075	-3.11095	0.00186489	-3.42002	0.000626163	-2.08508	0.0370617	-2.40215	0.0162991	-3.42002	P+T(0.05)
VSIR	Hypothyroidism	10	71747556	71773520	2.98387	0.00284625	0.214332	2.70433	0.00684433	NA	NA	2.96569	0.00302	2.69009	0.00714332	3.22295	0.00126878	3.22295	SDPR
PCBD1	Hypothyroidism	10	70882280	70888565	-2.96569	0.00302	0.214332	-2.96569	0.00302	NA	NA	NA	NA	-2.96569	0.00302	-2.96569	0.00302	-2.96569	lassosum
PRF1	Hypothyroidism	10	70597348	70602759	2.85907	0.00424887	0.214332	2.75985	0.00578282	NA	NA	NA	NA	-0.533332	0.593804	3.10976	0.00187237	3.10976	SDPR
PSAP	Hypothyroidism	10	71816298	71851251	2.88437	0.00392195	0.214332	3.03267	0.00242398	NA	NA	NA	NA	0.521914	0.60173	2.98566	0.00282967	3.03267	lassosum
SLC29A3	Hypothyroidism	10	71319259	71381423	2.86741	0.0041385	0.214332	3.10127	0.00192692	-0.606775	0.544	0.462488	0.643731	2.87913	0.0039877	3.05231	0.0022709	3.10127	lassosum
PRPF19	Hypothyroidism	11	60890547	60906585	2.27871	0.0226843	0.214496	2.08173	0.0373672	NA	NA	NA	NA	1.02641	0.304698	2.58673	0.00968926	2.58673	SDPR
STAR	Hypothyroidism	8	38142700	38150992	-2.19078	0.0284675	0.215784	-2.70841	0.00676055	NA	NA	0.521527	0.602	0.765768	0.443814	-0.163326	0.870262	-2.70841	lassosum
RAB2A	Hypothyroidism	8	60516936	60623644	-2.17304	0.0297771	0.21703	-2.11213	0.0346755	-2.248	0.0245761	-2.248	0.0245761	-1.7381	0.0821937	-2.29207	0.0219017	-2.29207	SDPR
RAB11FIP1	Hypothyroidism	8	37858618	37899497	-2.17447	0.0296697	0.21703	-2.61807	0.00884292	NA	NA	NA	NA	0.438503	0.661022	0.116293	0.90742	-2.61807	lassosum
RILP	Hypothyroidism	17	1646145	1649866	2.22838	0.0258552	0.218333	0.927044	0.353904	NA	NA	2.05998	0.0394	1.41097	0.158254	2.64331	0.0082101	2.64331	SDPR
RGS9	Hypothyroidism	17	65100812	65227703	-2.22335	0.026192	0.218479	-0.398057	0.690588	NA	NA	NA	NA	-1.85829	0.0631279	-2.57866	0.0099183	-2.57866	SDPR
MRPL18	Hypothyroidism	6	159789812	159798436	-1.90891	0.0562735	0.21972	-1.86881	0.0616497	-1.93024	0.0535768	-1.88773	0.0590623	-1.93579	0.0528938	-1.91769	0.05515	-1.93579	PRScs
PI16	Hypothyroidism	6	36948263	36964837	-1.91008	0.0561233	0.21972	-1.23829	0.215608	-2.10375	0.0354	-2.12843	0.0333016	-1.99214	0.0463553	-1.32598	0.184846	-2.12843	P+T(0.05)
BTN3A3	Hypothyroidism	6	26440472	26453415	1.90585	0.056669	0.220028	1.53711	0.124266	NA	NA	2.28889	0.022086	-0.284184	0.776269	1.97801	0.047927	2.28889	P+T(0.05)
TRIM16	Hypothyroidism	17	15627960	15684311	-2.21579	0.0267058	0.220082	1.67524	0.0938869	-1.94479	0.0518	-2.64201	0.00824152	1.94458	0.0518251	1.8913	0.0585844	-2.64201	P+T(0.05)
SUSD5	Hypothyroidism	3	33150043	33218810	-2.63263	0.00847255	0.220286	2.74064	0.00613205	NA	NA	NA	NA	-2.78995	0.00527166	-0.881684	0.377948	-2.78995	PRScs
CHST2	Hypothyroidism	3	143119771	143124014	-2.64308	0.00821546	0.220286	-2.82566	0.0047183	NA	NA	-2.61016	0.00905	-2.31509	0.0206079	-2.62662	0.00862385	-2.82566	lassosum
EPB41L2	Hypothyroidism	6	130839347	131063322	1.89964	0.0574808	0.220714	-2.02426	0.0429438	NA	NA	2.42048	0.0155	-0.124571	0.900863	-0.134097	0.893326	2.42048	P+T(0.05)
ZBTB2	Hypothyroidism	6	151364115	151391559	-1.89978	0.0574623	0.220714	-1.91464	0.0555387	NA	NA	-1.93574	0.0529	-1.73986	0.081883	-1.97092	0.0487328	-1.97092	SDPR
MTRES1	Hypothyroidism	6	107028199	107051586	-1.892	0.0584909	0.223358	NA	NA	NA	NA	NA	NA	-2.04247	0.0411045	-1.64231	0.100526	-2.04247	PRScs
CNOT7	Hypothyroidism	8	17224966	17246878	2.15385	0.0312522	0.223483	-0.133823	0.893543	NA	NA	NA	NA	0.955821	0.339163	2.5861	0.00970694	2.5861	SDPR
MLC1	Hypothyroidism	22	50059391	50085426	2.26114	0.0237508	0.226596	0.438334	0.661144	-0.843409	0.399	0.627471	0.530351	2.7689	0.00562458	2.17165	0.0298821	2.7689	PRScs
BCL7A	Hypothyroidism	12	122019422	122062044	-2.26245	0.0236693	0.228692	1.68817	0.091378	NA	NA	NA	NA	-2.55388	0.0106531	-2.00397	0.0450737	-2.55388	PRScs
FUT8	Hypothyroidism	14	65410592	65744121	2.86626	0.00415357	0.230004	0.568969	0.569377	NA	NA	-1.38323	0.166595	3.20047	0.00137202	2.85092	0.00435931	3.20047	PRScs
SPTB	Hypothyroidism	14	64746283	64879907	-3.13081	0.00174324	0.230004	3.19672	0.00139	NA	NA	3.19672	0.00139	-3.20165	0.00136643	2.64913	0.00806986	-3.20165	PRScs
MTHFD1	Hypothyroidism	14	64388031	64463457	2.88964	0.00385679	0.230004	1.27055	0.20389	NA	NA	NA	NA	3.1996	0.00137621	2.30333	0.0212605	3.1996	PRScs
MAX	Hypothyroidism	14	65006174	65102695	-2.95337	0.00314323	0.230004	-2.61842	0.00883379	-3.19672	0.00139	-3.19672	0.00139	-2.15185	0.0314093	-1.49224	0.135637	-3.19672	P+T(0.001)
PLEKHG3	Hypothyroidism	14	64704102	64750249	2.93447	0.0033412	0.230004	-1.15543	0.247914	3.19672	0.00139	3.19672	0.00139	2.18084	0.0291955	1.96837	0.0490255	3.19672	P+T(0.001)
ESR2	Hypothyroidism	14	64084232	64338112	2.90099	0.00371981	0.230004	-0.183744	0.854215	NA	NA	NA	NA	3.23235	0.00122777	-0.44856	0.653749	3.23235	PRScs
FNTB	Hypothyroidism	14	64986895	65062652	2.91912	0.00351017	0.230004	2.87954	0.00398253	NA	NA	NA	NA	3.14851	0.00164105	0.198778	0.842436	3.14851	PRScs
CHURC1	Hypothyroidism	14	64914361	64944591	2.86687	0.00414557	0.230004	2.54897	0.0108042	2.43014	0.0150929	2.43014	0.0150929	3.1821	0.00146213	2.93227	0.0033649	3.1821	PRScs
ABTB2	Hypothyroidism	11	34150987	34358010	-2.24592	0.0247095	0.230725	0.336286	0.736655	0.156042	0.876	-0.480103	0.631154	-2.78473	0.0053573	-2.0904	0.0365816	-2.78473	PRScs
PPARA	Hypothyroidism	22	46150521	46243755	2.24271	0.0249152	0.231449	NA	NA	NA	NA	NA	NA	2.48651	0.0129002	1.08487	0.27798	2.48651	PRScs
TREML1	Hypothyroidism	6	41149337	41154347	1.86942	0.0615651	0.233813	1.32762	0.184302	1.85288	0.0639	1.85288	0.0639	1.58628	0.112676	2.20157	0.0276956	2.20157	SDPR
TMEM132A	Hypothyroidism	11	60924460	60937159	2.23017	0.0257364	0.233978	-0.228082	0.819582	NA	NA	NA	NA	-0.221899	0.824392	2.65577	0.0079127	2.65577	SDPR
PRR5L	Hypothyroidism	11	36296288	36465204	-2.22335	0.0261923	0.233978	1.04291	0.296991	-2.66175	0.00777359	-2.24279	0.0249104	-1.85391	0.0637513	1.2466	0.212544	-2.66175	P+T(0.001)
IFITM2	Hypothyroidism	11	303655	309397	-2.23202	0.0256138	0.233978	-0.998286	0.318141	-2.0093	0.0445056	-1.75666	0.0789752	-2.72668	0.00639747	-0.957894	0.338116	-2.72668	PRScs
IPO7	Hypothyroidism	11	9384652	9448127	2.22159	0.0263108	0.233978	-2.3337	0.0196112	2.36357	0.0181	2.36357	0.0181	-1.97619	0.0481338	1.53992	0.123581	2.36357	P+T(0.001)
CELSR1	Hypothyroidism	22	46360834	46537620	2.22631	0.0259935	0.234035	1.61858	0.105538	NA	NA	NA	NA	2.32896	0.0198611	2.36728	0.0179191	2.36728	SDPR
TCF20	Hypothyroidism	22	42160013	42343616	-2.17274	0.0298	0.234035	-2.17274	0.0298	NA	NA	NA	NA	-2.17274	0.0298	-2.17274	0.0298	-2.17274	lassosum
POLDIP3	Hypothyroidism	22	42583721	42614962	2.17274	0.0298	0.234035	2.17274	0.0298	NA	NA	NA	NA	2.17274	0.0298	2.17274	0.0298	2.17274	lassosum
CBX7	Hypothyroidism	22	39120167	39152680	-2.19006	0.0285197	0.234035	0.324001	0.745937	NA	NA	-2.62284	0.00872	-1.11837	0.26341	-2.06243	0.0391665	-2.62284	P+T(0.05)
SERHL2	Hypothyroidism	22	42553617	42574382	2.17274	0.0298	0.234035	2.17274	0.0298	NA	NA	NA	NA	-2.17274	0.0298	-2.17274	0.0298	2.17274	lassosum
CBX6	Hypothyroidism	22	38861422	38872249	2.17228	0.0298346	0.234035	0.596813	0.550632	NA	NA	2.62284	0.00872	2.00986	0.0444463	-0.341416	0.732791	2.62284	P+T(0.05)
NFAM1	Hypothyroidism	22	42380407	42432403	-2.17274	0.0298	0.234035	-2.17274	0.0298	NA	NA	NA	NA	2.17274	0.0298	2.17274	0.0298	-2.17274	lassosum
IGF1R	Hypothyroidism	15	98648539	98964530	-2.23827	0.0252033	0.234242	-1.53402	0.125026	-2.01124	0.0443	-2.01124	0.0443	0.535379	0.592388	-2.70521	0.00682615	-2.70521	SDPR
ZWILCH	Hypothyroidism	15	66504959	66550130	-2.24374	0.0248494	0.234242	-2.63296	0.0084644	NA	NA	NA	NA	-0.661472	0.50831	-1.05991	0.289184	-2.63296	lassosum
AKAP5	Hypothyroidism	14	64465499	64474503	-2.82286	0.00475966	0.234281	-2.97651	0.00291545	NA	NA	NA	NA	2.89491	0.00379266	2.03236	0.0421169	-2.97651	lassosum
SMPD2	Hypothyroidism	6	109440724	109443919	-1.86501	0.0621794	0.234862	-2.0215	0.0432283	NA	NA	NA	NA	1.08234	0.2791	-2.00378	0.0450934	-2.0215	lassosum
RAB23	Hypothyroidism	6	57186992	57222307	1.85943	0.0629663	0.235277	2.06331	0.0390828	-1.96254	0.0497	-1.44032	0.149777	0.562216	0.573969	2.09491	0.036179	2.09491	SDPR
NUP43	Hypothyroidism	6	149724315	149749665	-1.86038	0.0628323	0.235277	-1.93672	0.0527796	1.81516	0.0695	1.81516	0.0695	-1.93532	0.0529505	-1.76857	0.0769653	-1.93672	lassosum
INPP5K	Hypothyroidism	17	1494577	1516742	2.17095	0.0299352	0.235352	2.6232	0.00871075	2.05998	0.0394	2.05998	0.0394	1.19351	0.23267	0.388893	0.697355	2.6232	lassosum
SERPINF1	Hypothyroidism	17	1762029	1777565	2.17263	0.0298083	0.235352	2.50036	0.0124069	NA	NA	1.10076	0.271	2.28064	0.0225698	1.446	0.148178	2.50036	lassosum
ARL4D	Hypothyroidism	17	43398993	43401137	-2.17248	0.0298196	0.235352	-2.49635	0.0125477	NA	NA	0.393646	0.693843	2.31512	0.0206062	-1.54828	0.121555	-2.49635	lassosum
MYO1C	Hypothyroidism	17	1464186	1492686	2.18242	0.0290782	0.235352	1.40847	0.158992	NA	NA	NA	NA	1.54245	0.122965	2.53699	0.0111809	2.53699	SDPR
ACAT2	Hypothyroidism	6	159762045	159779112	-1.85647	0.0633863	0.23558	-2.04262	0.0410898	-1.95317	0.0508	-1.84871	0.0644996	-1.74153	0.0815903	-1.48678	0.137073	-2.04262	lassosum
RTN4IP1	Hypothyroidism	6	106570771	106629498	1.85165	0.0640765	0.236878	0.824973	0.409387	1.57179	0.116	1.57179	0.116	1.86317	0.062439	2.27668	0.0228052	2.27668	SDPR
RNF122	Hypothyroidism	8	33547754	33567128	2.11788	0.0341852	0.23993	1.9015	0.057236	1.7485	0.0803775	1.7485	0.0803775	2.46501	0.0137011	2.14414	0.0320219	2.46501	PRScs
AAGAB	Hypothyroidism	15	67200667	67255195	2.21686	0.0266329	0.240457	2.2701	0.0232017	1.64485	0.1	1.42972	0.152797	2.55148	0.0107265	2.19464	0.0281897	2.55148	PRScs
ZBTB24	Hypothyroidism	6	109460632	109483239	-1.82833	0.0675	0.240724	-1.82833	0.0675	-1.82833	0.0675	-1.82833	0.0675	-1.82833	0.0675	-1.82833	0.0675	-1.82833	lassosum
FOXO3	Hypothyroidism	6	108559835	108684774	1.82833	0.0675	0.240724	1.82833	0.0675	NA	NA	NA	NA	1.82833	0.0675	1.82833	0.0675	1.82833	lassosum
ARMC2	Hypothyroidism	6	108848416	108974476	1.82833	0.0675	0.240724	1.82833	0.0675	NA	NA	NA	NA	-1.82833	0.0675	1.82833	0.0675	1.82833	lassosum
CD164	Hypothyroidism	6	109366514	109382467	1.82833	0.0675	0.240724	1.82833	0.0675	NA	NA	NA	NA	-1.82833	0.0675	1.82833	0.0675	1.82833	lassosum
YIPF3	Hypothyroidism	6	43511832	43516985	1.82805	0.0675414	0.240724	1.81413	0.0696577	NA	NA	1.72349	0.0848	1.61737	0.105798	2.03214	0.0421393	2.03214	SDPR
PDSS2	Hypothyroidism	6	107152562	107459564	-1.83051	0.0671742	0.240724	-1.62633	0.103879	-2.01678	0.0437186	-2.01678	0.0437186	-1.57438	0.115401	-1.67352	0.0942249	-2.01678	P+T(0.001)
CEP57L1	Hypothyroidism	6	109095110	109174418	1.82833	0.0675	0.240724	1.82833	0.0675	NA	NA	NA	NA	1.82833	0.0675	1.82833	0.0675	1.82833	lassosum
SLC39A14	Hypothyroidism	8	22367278	22434129	-2.10862	0.0349778	0.241029	-2.71444	0.00663886	0.431644	0.666	0.431644	0.666	0.956814	0.338661	0.183847	0.854134	-2.71444	lassosum
TPH1	Hypothyroidism	11	18017555	18046269	-2.20418	0.0275119	0.241781	-2.37978	0.0173231	NA	NA	NA	NA	0.134753	0.892807	-2.39478	0.0166304	-2.39478	SDPR
PLCD3	Hypothyroidism	17	45108959	45133354	-2.15038	0.031525	0.245035	1.38616	0.165697	NA	NA	-0.233981	0.815	-2.63691	0.00836652	-1.44748	0.147763	-2.63691	PRScs
USP3	Hypothyroidism	15	63504511	63594640	2.19846	0.0279167	0.245046	0.179582	0.857481	1.62075	0.105071	1.62075	0.105071	2.7591	0.00579611	0.203474	0.838764	2.7591	PRScs
MTCH2	Hypothyroidism	11	47617315	47642607	2.19134	0.0284273	0.246921	2.58956	0.00961	NA	NA	-0.889006	0.374	-0.667878	0.504211	2.19082	0.0284648	2.58956	lassosum
PRR29	Hypothyroidism	17	63998351	64004305	-2.14238	0.032163	0.247185	-2.3713	0.0177257	NA	NA	NA	NA	0.415607	0.677698	-2.22808	0.0258749	-2.3713	lassosum
OASL	Hypothyroidism	12	121017763	121039246	-2.22458	0.0261097	0.247312	-2.07346	0.0381294	0.231405	0.817	-1.0212	0.307159	-2.75077	0.00594545	-0.592303	0.553648	-2.75077	PRScs
PRICKLE1	Hypothyroidism	12	42456757	42590355	-2.2215	0.0263174	0.247312	1.81384	0.0697023	-2.19033	0.0285	-2.19033	0.0285	-2.51945	0.0117539	1.97199	0.0486108	-2.51945	PRScs
TBC1D22A	Hypothyroidism	22	46762617	47175699	2.14104	0.0322709	0.247644	2.13144	0.0330531	2.56897	0.0102	1.94441	0.0518461	0.239389	0.810804	1.73402	0.082914	2.56897	P+T(0.001)
EIF2B1	Hypothyroidism	12	123620406	123633766	2.21422	0.026814	0.248573	2.47811	0.0132081	2.32994	0.0198091	2.32994	0.0198091	1.49089	0.135991	1.08416	0.278294	2.47811	lassosum
TMEM101	Hypothyroidism	17	44011188	44023946	-2.12994	0.0331765	0.249371	0.576983	0.563951	-2.52071	0.0117119	-2.52071	0.0117119	-1.25683	0.208817	-0.0520181	0.958514	-2.52071	P+T(0.001)
TRPV2	Hypothyroidism	17	16415571	16437003	-2.13079	0.0331067	0.249371	-2.41476	0.0157457	-2.0395	0.0414	-2.0395	0.0414	-2.06029	0.0393711	-1.80126	0.0716615	-2.41476	lassosum
MTCH1	Hypothyroidism	6	36965807	36986298	-1.80926	0.0704102	0.249669	-2.02887	0.0424717	-2.10375	0.0354	-2.18451	0.028925	-0.0715051	0.942996	-0.869328	0.384668	-2.18451	P+T(0.05)
TMEM45B	Hypothyroidism	11	129815848	129860003	2.18212	0.0291006	0.249864	1.59728	0.110204	NA	NA	2.40664	0.0161	2.30674	0.0210694	1.93982	0.0524017	2.40664	P+T(0.05)
EIF4G2	Hypothyroidism	11	10797050	10808940	-2.17291	0.0297874	0.250014	NA	NA	NA	NA	NA	NA	-2.38339	0.017154	-1.59721	0.110218	-2.38339	PRScs
SRPRA	Hypothyroidism	11	126262938	126269144	-2.17426	0.0296858	0.250014	-2.20905	0.0271715	NA	NA	-0.827133	0.408162	-2.55345	0.010666	-1.13107	0.258025	-2.55345	PRScs
YAF2	Hypothyroidism	12	42157104	42238349	-2.19033	0.0285	0.253909	-2.19033	0.0285	NA	NA	NA	NA	-2.19033	0.0285	-2.19033	0.0285	-2.19033	SDPR
GXYLT1	Hypothyroidism	12	42081845	42144874	2.19033	0.0285	0.253909	2.19033	0.0285	NA	NA	NA	NA	2.19033	0.0285	2.19033	0.0285	2.19033	lassosum
BRI3BP	Hypothyroidism	12	124993645	125031231	-2.20062	0.0277628	0.253909	0.675913	0.499096	-2.53328	0.0113	-2.53328	0.0113	-1.29939	0.193809	-0.433119	0.664928	-2.53328	P+T(0.001)
CD59	Hypothyroidism	11	33703010	33736479	-2.16222	0.0306014	0.253991	-2.61969	0.008801	NA	NA	-1.35631	0.175	0.438784	0.660818	-1.78852	0.0736919	-2.61969	lassosum
KCNQ1	Hypothyroidism	11	2444654	2849105	2.15782	0.0309418	0.253995	1.28598	0.198451	NA	NA	NA	NA	2.40382	0.0162249	2.13872	0.0324581	2.40382	PRScs
KHDRBS3	Hypothyroidism	8	135457456	135656722	2.0727	0.0382	0.253997	2.0727	0.0382	NA	NA	2.0727	0.0382	-2.0727	0.0382	2.0727	0.0382	2.0727	SDPR
PNOC	Hypothyroidism	8	28316986	28343355	-2.07378	0.0381	0.253997	NA	NA	NA	NA	NA	NA	-2.07378	0.0381	-2.07378	0.0381	-2.07378	PRScs
TRAPPC11	Hypothyroidism	4	183659267	183713594	2.96391	0.00303759	0.255765	0.128224	0.897972	NA	NA	3.28773	0.00101	0.297983	0.765716	2.97349	0.0029443	3.28773	P+T(0.05)
ATG5	Hypothyroidism	6	106045423	106325791	-1.79161	0.0731962	0.25823	NA	NA	NA	NA	-1.50238	0.133	-0.906974	0.36442	-2.15216	0.0313847	-2.15216	SDPR
SGPL1	Hypothyroidism	10	70815905	70895816	-2.7506	0.00594857	0.259735	-2.64561	0.00815438	NA	NA	NA	NA	-0.39447	0.693234	-3.01085	0.0026052	-3.01085	SDPR
SNCG	Hypothyroidism	10	86958599	86963258	-2.7321	0.00629313	0.259735	-1.15368	0.248632	-2.78396	0.00537	-2.78396	0.00537	-2.77579	0.00550686	-2.86165	0.00421442	-2.86165	SDPR
SEMA4B	Hypothyroidism	15	90160604	90229679	-2.16462	0.0304171	0.259779	-1.40257	0.160745	NA	NA	-2.48929	0.0128	-1.53102	0.125763	-2.24032	0.0250704	-2.48929	P+T(0.05)
YRDC	Hypothyroidism	1	37802945	37808208	2.76999	0.00560577	0.265048	1.00505	0.314873	2.91648	0.00354	2.91648	0.00354	2.83265	0.00461644	2.60315	0.00923702	2.91648	P+T(0.001)
PKHD1L1	Hypothyroidism	8	109362461	109537207	2.04791	0.0405684	0.265094	-1.80075	0.071743	NA	NA	2.34357	0.0191	-2.08448	0.0371164	-1.36688	0.171663	2.34357	P+T(0.05)
TMEM14C	Hypothyroidism	6	10722915	10731129	-1.77727	0.0755242	0.265098	-1.98822	0.0467875	NA	NA	-1.95401	0.0507	-1.41929	0.155815	-1.37057	0.17051	-1.98822	lassosum
TESK2	Hypothyroidism	1	45343883	45491163	-2.71487	0.00663017	0.265939	-3.11437	0.00184339	1.24996	0.211314	1.24996	0.211314	2.29148	0.0219358	-2.73026	0.00632837	-3.11437	lassosum
AP4B1	Hypothyroidism	1	113894194	113905201	2.74308	0.00608666	0.265939	3.17627	0.0014918	NA	NA	0.138079	0.890178	-0.294788	0.768156	-0.531599	0.595004	3.17627	lassosum
PARP1	Hypothyroidism	1	226360210	226408154	-2.73011	0.00633132	0.265939	-2.74183	0.00610987	NA	NA	2.49771	0.0125	-3.00845	0.00262584	-1.51457	0.129882	-3.00845	PRScs
H3-3A	Hypothyroidism	1	226061851	226072019	2.7249	0.00643203	0.265939	3.04267	0.00234489	NA	NA	2.37684	0.0174617	1.59613	0.110459	2.66394	0.00772323	3.04267	lassosum
TMEM63A	Hypothyroidism	1	225845536	225882380	2.72904	0.00635191	0.265939	-0.543481	0.586799	2.71992	0.0065298	3.16127	0.00157083	-0.525985	0.598899	-0.557766	0.577004	3.16127	P+T(0.05)
IPP	Hypothyroidism	1	45694324	45750653	2.71243	0.00667923	0.265939	2.85324	0.00432761	-1.43379	0.151631	-1.43379	0.151631	3.01601	0.00256123	2.62332	0.00870765	3.01601	PRScs
NEO1	Hypothyroidism	15	73051710	73305205	-2.12845	0.0333	0.268182	-2.12845	0.0333	2.12845	0.0333	2.12845	0.0333	-2.12845	0.0333	-2.12845	0.0333	-2.12845	lassosum
UNC45A	Hypothyroidism	15	90930180	90954093	2.04454	0.0409	0.268182	2.04454	0.0409	NA	NA	NA	NA	2.04454	0.0409	2.04454	0.0409	2.04454	SDPR
IQGAP1	Hypothyroidism	15	90388242	90502239	2.04454	0.0409	0.268182	2.04454	0.0409	NA	NA	NA	NA	-2.04454	0.0409	2.04454	0.0409	2.04454	lassosum
CRTC3	Hypothyroidism	15	90529923	90645345	-2.04454	0.0409	0.268182	-2.04454	0.0409	NA	NA	NA	NA	2.04454	0.0409	-2.04454	0.0409	-2.04454	lassosum
TLN2	Hypothyroidism	15	62390526	62844631	2.03765	0.0415852	0.268182	-1.88752	0.0590899	NA	NA	NA	NA	1.92109	0.0547207	2.21109	0.0270297	2.21109	SDPR
FES	Hypothyroidism	15	90883695	90895776	-2.04454	0.0409	0.268182	-2.04454	0.0409	2.04454	0.0409	2.04454	0.0409	2.04454	0.0409	-2.04454	0.0409	-2.04454	SDPR
NGRN	Hypothyroidism	15	90265659	90275778	2.04454	0.0409	0.268182	-2.04454	0.0409	NA	NA	NA	NA	2.04454	0.0409	2.04454	0.0409	2.04454	SDPR
VPS33B	Hypothyroidism	15	90998673	91022603	2.04454	0.0409	0.268182	2.04454	0.0409	NA	NA	-2.04454	0.0409	2.04454	0.0409	2.04454	0.0409	2.04454	SDPR
HDDC3	Hypothyroidism	15	90929968	90935196	2.04454	0.0409	0.268182	2.04454	0.0409	NA	NA	2.04454	0.0409	2.04454	0.0409	2.04454	0.0409	2.04454	PRScs
MAN2A2	Hypothyroidism	15	90902218	90922584	-2.04454	0.0409	0.268182	2.04454	0.0409	NA	NA	NA	NA	-2.04454	0.0409	-2.04454	0.0409	-2.04454	SDPR
BLM	Hypothyroidism	15	90717346	90816166	-2.04454	0.0409	0.268182	-2.04454	0.0409	NA	NA	NA	NA	-2.04454	0.0409	-2.04454	0.0409	-2.04454	SDPR
PRC1	Hypothyroidism	15	90966040	90995629	-2.04454	0.0409	0.268182	-2.04454	0.0409	NA	NA	NA	NA	-2.04454	0.0409	2.04454	0.0409	-2.04454	lassosum
ZNF664	Hypothyroidism	12	123971845	124015439	2.16041	0.0307412	0.270365	0.13678	0.891205	2.35146	0.0187	2.35146	0.0187	2.41527	0.0157236	-0.771815	0.440224	2.41527	PRScs
VIM	Hypothyroidism	10	17228241	17237593	-2.6417	0.00824909	0.271584	-2.95862	0.0030902	NA	NA	0.343796	0.731	-0.880029	0.378843	-2.73998	0.00614438	-2.95862	lassosum
CDH23	Hypothyroidism	10	71396920	71815947	2.55567	0.0105983	0.271584	2.05731	0.0396564	NA	NA	1.02708	0.304381	2.93757	0.00330795	2.30906	0.0209403	2.93757	PRScs
ADAMTS14	Hypothyroidism	10	70672506	70762441	-2.53997	0.0110862	0.271584	-2.82873	0.00467328	NA	NA	NA	NA	-2.33359	0.0196174	-1.39745	0.162278	-2.82873	lassosum
GLUD1	Hypothyroidism	10	87050202	87094843	-2.53124	0.0113659	0.271584	1.63232	0.102613	NA	NA	-2.78396	0.00537	-2.51109	0.0120361	-2.46593	0.0136659	-2.78396	P+T(0.05)
TAF3	Hypothyroidism	10	7818497	8016631	-2.62991	0.00854083	0.271584	0.568178	0.569914	NA	NA	-3.06552	0.00217288	-0.553095	0.580198	-1.63807	0.101406	-3.06552	P+T(0.05)
EEF1AKMT2	Hypothyroidism	10	124748149	124791887	-2.56405	0.0103458	0.271584	-2.74479	0.00605499	NA	NA	NA	NA	0.441306	0.658992	-2.65604	0.0079065	-2.74479	lassosum
NUTM2D	Hypothyroidism	10	87357720	87370695	-2.59808	0.00937479	0.271584	2.3444	0.0190578	-2.78396	0.00537	-2.78396	0.00537	-1.72968	0.0836878	2.56435	0.0103371	-2.78396	P+T(0.001)
C10orf105	Hypothyroidism	10	71711701	71737824	-2.64241	0.00823174	0.271584	-1.79701	0.0723341	NA	NA	-2.96569	0.00302	-1.65507	0.0979093	-2.6685	0.00761909	-2.96569	P+T(0.05)
YIF1A	Hypothyroidism	11	66284580	66289145	-2.12193	0.0338439	0.27317	0.284382	0.776118	NA	NA	NA	NA	-2.50361	0.0122934	-1.69103	0.0908311	-2.50361	PRScs
MRGPRE	Hypothyroidism	11	3225030	3232417	-2.11996	0.0340091	0.27317	-1.28149	0.20002	-2.13575	0.0327	-2.62488	0.00866789	0.364585	0.715421	-0.507242	0.611985	-2.62488	P+T(0.05)
TREM2	Hypothyroidism	6	41158506	41163186	-1.75177	0.0798134	0.275972	-0.79322	0.42765	NA	NA	NA	NA	-2.15579	0.0311003	-1.25023	0.211217	-2.15579	PRScs
PNLDC1	Hypothyroidism	6	159800249	159820704	1.75606	0.0790783	0.275972	-0.137219	0.890858	1.95317	0.0508	1.95317	0.0508	1.92577	0.0541325	1.7907	0.0733413	1.95317	P+T(0.001)
ZNF318	Hypothyroidism	6	43307134	43369647	1.75381	0.0794626	0.275972	1.82721	0.0676675	NA	NA	NA	NA	1.471	0.141292	1.86303	0.062458	1.86303	SDPR
EIF1AD	Hypothyroidism	11	65996545	66002176	2.10605	0.0351997	0.276781	NA	NA	NA	NA	NA	NA	2.06115	0.0392891	2.14593	0.0318788	2.14593	SDPR
NA	Hypothyroidism	11	61429220	61485822	2.10866	0.0349742	0.276781	2.53228	0.0113322	NA	NA	NA	NA	0.30431	0.760892	0.770632	0.440925	2.53228	lassosum
SLC25A39	Hypothyroidism	17	44319625	44324870	2.07978	0.0375461	0.279147	0.945952	0.344173	2.41162	0.0158816	2.41162	0.0158816	-0.286728	0.77432	1.59749	0.110157	2.41162	P+T(0.001)
PTGDR2	Hypothyroidism	11	60850933	60855950	2.09805	0.0359006	0.279351	2.40271	0.0162741	NA	NA	NA	NA	1.92727	0.0539456	1.18802	0.234825	2.40271	lassosum
CCDC92	Hypothyroidism	12	123918660	123972831	-2.14142	0.03224	0.279958	-2.01222	0.0441964	NA	NA	-2.52107	0.0117	-1.67189	0.0945469	-1.38524	0.165979	-2.52107	P+T(0.05)
PPP1R15A	Hypothyroidism	19	48872212	48876059	-2.64774	0.00810322	0.28028	-2.95349	0.00314205	NA	NA	NA	NA	-2.3366	0.0194601	-0.766866	0.443161	-2.95349	lassosum
CACTIN	Hypothyroidism	19	3610645	3626815	-2.64286	0.00822087	0.28028	-0.0149242	0.988093	NA	NA	NA	NA	-3.00973	0.00261481	-2.43097	0.0150586	-3.00973	PRScs
TMEM143	Hypothyroidism	19	48332356	48364059	2.66411	0.00771926	0.28028	1.00955	0.312713	NA	NA	NA	NA	2.60758	0.00911835	2.91018	0.00361221	2.91018	SDPR
CLN6	Hypothyroidism	15	68206992	68257211	-2.01008	0.044423	0.280753	-2.07567	0.0379247	-1.30364	0.192356	-1.30364	0.192356	-2.24443	0.0248046	-2.20406	0.0275203	-2.24443	PRScs
RHOG	Hypothyroidism	11	3826978	3840959	-2.09155	0.0364786	0.280923	-2.55288	0.0106835	NA	NA	-0.760426	0.447	0.0462114	0.963142	-2.2617	0.0237159	-2.55288	lassosum
CRAMP1	Hypothyroidism	16	1612337	1677908	3.1048	0.00190407	0.281208	-1.18023	0.237909	NA	NA	NA	NA	3.41353	0.000641271	1.76931	0.0768426	3.41353	PRScs
TNFRSF17	Hypothyroidism	16	11965210	11968068	2.99302	0.00276235	0.281208	3.28566	0.00101745	NA	NA	NA	NA	2.56528	0.0103093	1.44159	0.149419	3.28566	lassosum
MLYCD	Hypothyroidism	16	83899115	83951445	3.00719	0.00263677	0.281208	2.26036	0.0237991	2.91045	0.00360906	2.91045	0.00360906	3.05885	0.00222189	3.24455	0.00117636	3.24455	SDPR
NDUFB10	Hypothyroidism	16	1959538	1961975	3.16286	0.00156226	0.281208	-1.43689	0.150748	NA	NA	NA	NA	3.44757	0.000565646	-2.70473	0.00683607	3.44757	PRScs
JPT2	Hypothyroidism	16	1678256	1702280	-3.15091	0.00162762	0.281208	-2.76598	0.00567524	-2.24402	0.0248309	-2.24402	0.0248309	-3.56901	0.000358337	-2.05123	0.0402446	-3.56901	PRScs
MICAL1	Hypothyroidism	6	109444062	109465968	1.73887	0.0820575	0.282327	1.79574	0.0725351	NA	NA	NA	NA	-1.78271	0.0746331	1.61464	0.106389	1.79574	lassosum
IFITM3	Hypothyroidism	11	319676	329475	-2.08104	0.0374299	0.285307	-1.9853	0.0471107	-1.64967	0.0990114	-1.42544	0.154029	-2.43616	0.0148442	-2.11358	0.0345514	-2.43616	PRScs
PHLDA2	Hypothyroidism	11	2928273	2929420	-2.0721	0.0382561	0.285773	-1.97589	0.0481667	NA	NA	-0.412463	0.68	1.02018	0.307643	-2.51207	0.0120025	-2.51207	SDPR
B4GALNT4	Hypothyroidism	11	369499	382117	2.07252	0.0382169	0.285773	2.13239	0.0329745	1.95703	0.0503438	2.26494	0.0235163	0.565455	0.571764	2.22808	0.0258754	2.26494	P+T(0.05)
CDCA5	Hypothyroidism	11	65066300	65084164	2.06789	0.0386507	0.285862	2.48601	0.0129184	NA	NA	NA	NA	-1.01525	0.309985	-0.38687	0.698853	2.48601	lassosum
SHLD2	Hypothyroidism	10	87094161	87191465	-2.48489	0.0129593	0.287917	0.327489	0.743298	-0.637192	0.524	-0.637192	0.524	-2.63573	0.00839577	-2.90239	0.00370331	-2.90239	SDPR
CDNF	Hypothyroidism	10	14819245	14838575	-2.47516	0.0133177	0.287917	-2.82488	0.00472989	NA	NA	NA	NA	-1.43871	0.150233	-1.53336	0.125187	-2.82488	lassosum
COPS2	Hypothyroidism	15	49106068	49155661	1.99101	0.0464803	0.287995	2.59295	0.00951569	-0.843409	0.399	0.497271	0.618998	-0.623407	0.533017	1.03555	0.30041	2.59295	lassosum
SLC35F2	Hypothyroidism	11	107790991	107928293	2.05695	0.0396906	0.289886	1.54485	0.122382	2.21298	0.0268992	2.21298	0.0268992	2.06412	0.0390067	1.91586	0.0553824	2.21298	P+T(0.001)
HBD	Hypothyroidism	11	5232678	5243657	-2.05405	0.0399709	0.289886	NA	NA	NA	NA	NA	NA	-2.12264	0.033784	-1.96937	0.0489101	-2.12264	PRScs
CDC42	Hypothyroidism	1	22052627	22101360	2.65491	0.00793295	0.291843	0.876925	0.380527	NA	NA	NA	NA	2.97383	0.00294103	-2.21045	0.0270742	2.97383	PRScs
POMGNT1	Hypothyroidism	1	46188683	46220305	2.64084	0.00827	0.291843	-2.64084	0.00827	2.64084	0.00827	2.64084	0.00827	2.64084	0.00827	-2.64084	0.00827	2.64084	PRScs
PIK3R3	Hypothyroidism	1	46040140	46133036	2.64084	0.00827	0.291843	2.64084	0.00827	-2.64084	0.00827	-2.64084	0.00827	-2.64084	0.00827	2.64084	0.00827	2.64084	SDPR
MOB3C	Hypothyroidism	1	46607719	46616811	2.63985	0.00829428	0.291843	2.64084	0.00827	2.64084	0.00827	2.64084	0.00827	2.63899	0.00831539	-2.63772	0.00834661	2.64084	P+T(0.001)
CACNA1E	Hypothyroidism	1	181317690	181813262	-2.64484	0.00817297	0.291843	-2.79767	0.00514733	NA	NA	NA	NA	-2.27483	0.0229159	-2.66318	0.00774068	-2.79767	lassosum
GINM1	Hypothyroidism	6	149566294	149591748	-1.71673	0.0860288	0.294532	-1.92296	0.0544854	NA	NA	0.125661	0.9	-1.93557	0.0529202	-1.92196	0.0546108	-1.93557	PRScs
VPS51	Hypothyroidism	11	65089324	65111862	-2.04118	0.0412326	0.296161	-2.40576	0.0161387	NA	NA	NA	NA	1.60033	0.109526	0.945929	0.344185	-2.40576	lassosum
POLR1C	Hypothyroidism	6	43509702	43562419	-1.71088	0.0871041	0.296752	-1.1775	0.238995	NA	NA	NA	NA	-1.17487	0.240045	-2.08518	0.037053	-2.08518	SDPR
MSRA	Hypothyroidism	8	10054292	10428891	-1.99257	0.046309	0.297476	-1.36894	0.171017	1.93733	0.0527045	1.6689	0.095137	-1.84449	0.065112	-2.38057	0.0172857	-2.38057	SDPR
SCN4A	Hypothyroidism	17	63938554	63972918	-2.04144	0.0412073	0.298259	-2.22021	0.0264045	NA	NA	NA	NA	-1.87694	0.0605263	-1.92562	0.0541521	-2.22021	lassosum
CENPV	Hypothyroidism	17	16342534	16353656	-2.04696	0.0406624	0.298259	-1.94254	0.0520721	-2.0395	0.0414	-2.13194	0.0330118	-2.037	0.0416499	-2.05896	0.0394985	-2.13194	P+T(0.05)
ZSWIM7	Hypothyroidism	17	15976560	15999717	2.03925	0.0414249	0.298259	2.22547	0.0260498	2.08534	0.0370383	2.0202	0.0433624	2.00014	0.0454846	1.66392	0.096129	2.22547	lassosum
ZFP91	Hypothyroidism	11	58579063	58621550	-2.03336	0.042016	0.298914	-0.858597	0.390563	NA	NA	NA	NA	-2.06556	0.0388702	-2.2809	0.0225545	-2.2809	SDPR
C6orf52	Hypothyroidism	6	10671418	10694797	1.70233	0.0886935	0.299233	2.02057	0.0433246	NA	NA	NA	NA	1.62674	0.103792	-0.791268	0.428788	2.02057	lassosum
HDAC2	Hypothyroidism	6	113933028	114011308	1.70336	0.0885	0.299233	NA	NA	NA	NA	1.70336	0.0885	1.70336	0.0885	1.70336	0.0885	1.70336	PRScs
MFHAS1	Hypothyroidism	8	8783354	8893630	-1.98261	0.0474105	0.299477	NA	NA	-2.03483	0.0418681	-2.21537	0.0267346	0.820422	0.411976	1.99927	0.0455794	-2.21537	P+T(0.05)
PPP2R5B	Hypothyroidism	11	64917553	64934475	2.02393	0.0429777	0.29979	2.06015	0.0393839	2.01504	0.0439	2.01504	0.0439	2.01361	0.0440505	2.01341	0.0440713	2.06015	lassosum
LDHC	Hypothyroidism	11	18412318	18452063	2.02112	0.0432675	0.29979	2.46719	0.0136178	1.48274	0.138143	1.48274	0.138143	0.0605618	0.951708	2.31504	0.0206109	2.46719	lassosum
TRIM68	Hypothyroidism	11	4598672	4608231	-2.02039	0.0433431	0.29979	0.12288	0.902202	-2.50631	0.0122	-2.50631	0.0122	0.167629	0.866875	-0.0387625	0.96908	-2.50631	P+T(0.001)
RANBP9	Hypothyroidism	6	13621498	13711835	-1.69843	0.089427	0.300118	1.25207	0.210544	NA	NA	NA	NA	-1.89448	0.0581607	-1.72773	0.0840368	-1.89448	PRScs
GNL1	Hypothyroidism	6	30541381	30556489	-1.69635	0.0898195	0.300118	-2.26822	0.0233157	NA	NA	-0.719108	0.472074	0.32223	0.747279	-1.1749	0.240035	-2.26822	lassosum
MPC1	Hypothyroidism	6	166364919	166383013	-1.691	0.0908364	0.302022	-1.89708	0.0578169	-0.422034	0.673	-0.422034	0.673	-1.04793	0.294672	-2.22106	0.0263467	-2.22106	SDPR
UST	Hypothyroidism	6	148747030	149076990	-1.68653	0.0916929	0.302022	-1.25041	0.21115	NA	NA	NA	NA	-2.01657	0.0437408	-1.35136	0.176579	-2.01657	PRScs
BACH2	Hypothyroidism	6	89926528	90296843	-1.68785	0.0914397	0.302022	-0.556147	0.57811	NA	NA	NA	NA	-1.63091	0.102909	-2.02721	0.0426406	-2.02721	SDPR
DENND3	Hypothyroidism	8	141117278	141195808	1.95799	0.0502309	0.302183	-0.136074	0.891763	NA	NA	2.55173	0.010719	-0.344581	0.730409	0.355991	0.721847	2.55173	P+T(0.05)
RDH10	Hypothyroidism	8	73294602	73325281	1.96426	0.0495	0.302183	1.96426	0.0495	NA	NA	NA	NA	1.96426	0.0495	1.96426	0.0495	1.96426	lassosum
TMEM70	Hypothyroidism	8	73972437	73982783	1.96426	0.0495	0.302183	-1.96426	0.0495	NA	NA	NA	NA	1.96426	0.0495	-1.96426	0.0495	1.96426	PRScs
TFB1M	Hypothyroidism	6	155256134	155314493	-1.67945	0.0930646	0.304007	-0.943922	0.345209	-1.97973	0.0477342	-1.97973	0.0477342	0.983397	0.325412	-1.49887	0.133908	-1.97973	P+T(0.001)
SRF	Hypothyroidism	6	43171269	43181506	1.67891	0.0931705	0.304007	1.86777	0.0617942	NA	NA	-1.72349	0.0848	-1.49693	0.134411	-1.5113	0.130712	1.86777	lassosum
PPP1R14C	Hypothyroidism	6	150143044	150250392	-1.67518	0.0938992	0.304953	1.16246	0.24505	NA	NA	NA	NA	0.25861	0.795936	-2.15498	0.0311637	-2.15498	SDPR
MRPS18A	Hypothyroidism	6	43671202	43687791	1.67293	0.0943413	0.304964	NA	NA	NA	NA	NA	NA	1.18949	0.234245	1.8971	0.0578142	1.8971	SDPR
MAP4K3	Hypothyroidism	2	39249266	39437301	-2.82621	0.0047103	0.306143	-2.34219	0.0191711	NA	NA	NA	NA	-3.13258	0.0017328	-1.53873	0.123871	-3.13258	PRScs
POLR1A	Hypothyroidism	2	86020216	86106155	-3.01614	0.00256017	0.306143	-3.43342	0.000596019	-2.41582	0.0157	-2.41582	0.0157	-2.28414	0.0223633	-2.5869	0.00968441	-3.43342	lassosum
RPL31	Hypothyroidism	2	101002229	101024032	-2.98494	0.00283631	0.306143	-3.27084	0.00107227	NA	NA	1.69172	0.0907	0.0754701	0.939841	-3.08016	0.00206889	-3.27084	lassosum
GNLY	Hypothyroidism	2	85685175	85698852	-2.82293	0.00475871	0.306143	-2.61676	0.00887691	NA	NA	NA	NA	-2.56913	0.0101955	-3.03787	0.00238258	-3.03787	SDPR
VAMP8	Hypothyroidism	2	85561562	85582031	2.98697	0.00281756	0.306143	2.06181	0.0392262	NA	NA	NA	NA	3.29742	0.000975774	1.82659	0.067762	3.29742	PRScs
ITPRID2	Hypothyroidism	2	181891730	181930738	-2.99258	0.00276633	0.306143	-0.580118	0.561835	-3.01262	0.00259	-3.01262	0.00259	-3.01101	0.00260381	-3.16813	0.00153422	-3.16813	SDPR
GALM	Hypothyroidism	2	38666081	38741237	-2.89256	0.00382115	0.306143	-3.1562	0.00159842	-2.70551	0.00682	-2.77786	0.0054719	-2.45577	0.0140584	-2.91641	0.00354086	-3.1562	lassosum
AGAP1	Hypothyroidism	2	235494043	236131793	3.02175	0.00251321	0.306143	2.73756	0.00618972	-0.109255	0.913	0.777891	0.436633	3.45272	0.000554964	2.20741	0.0272851	3.45272	PRScs
SFTPB	Hypothyroidism	2	85657314	85668741	3.33646	0.000848536	0.306143	-3.32416	0.000886848	NA	NA	NA	NA	3.53028	0.000415125	0.526086	0.598828	3.53028	PRScs
C2orf68	Hypothyroidism	2	85605254	85612066	-3.33163	0.000863403	0.306143	-3.43428	0.000594131	NA	NA	NA	NA	-2.32865	0.0198778	-3.44347	0.000574301	-3.44347	SDPR
TMEM150A	Hypothyroidism	2	85598547	85603196	2.82332	0.00475295	0.306143	2.171	0.0299312	NA	NA	NA	NA	3.06238	0.00219588	2.69592	0.0070195	3.06238	PRScs
RNF181	Hypothyroidism	2	85595725	85597708	-2.83328	0.00460725	0.306143	1.94274	0.0520482	NA	NA	NA	NA	-3.07354	0.00211534	2.73303	0.00627546	-3.07354	PRScs
ABCC10	Hypothyroidism	6	43427366	43450427	-1.65516	0.0978927	0.312089	-1.58219	0.113606	NA	NA	-1.72349	0.0848	-1.15621	0.247595	-1.87998	0.060111	-1.87998	SDPR
LATS1	Hypothyroidism	6	149658153	149718105	1.6589	0.0971354	0.312089	-1.70966	0.0873288	NA	NA	NA	NA	1.92925	0.0536993	-0.725033	0.468431	1.92925	PRScs
FLOT1	Hypothyroidism	6	30727709	30742732	1.65728	0.0974624	0.312089	NA	NA	-1.13651	0.255744	-1.77696	0.0755742	1.24472	0.213235	1.95862	0.0501574	1.95862	SDPR
EMILIN2	Hypothyroidism	18	2847006	2916003	2.41071	0.0159216	0.312461	2.39702	0.016529	0.192948	0.847	0.578433	0.562972	1.92784	0.053875	2.86738	0.00413879	2.86738	SDPR
TPGS2	Hypothyroidism	18	36777647	36829216	-2.43335	0.0149598	0.312461	1.3209	0.186535	-2.80319	0.00506	-2.21625	0.026674	-0.770094	0.441244	2.55319	0.0106742	-2.80319	P+T(0.001)
PTGR3	Hypothyroidism	18	75195113	75209139	-2.50518	0.012239	0.312461	-2.1433	0.032089	1.12876	0.259	1.12876	0.259	-1.50098	0.13336	-2.99493	0.00274507	-2.99493	SDPR
OARD1	Hypothyroidism	6	41033627	41097787	-1.65205	0.0985235	0.312666	-0.27188	0.785715	NA	NA	NA	NA	-2.17848	0.0293705	0.5914	0.554253	-2.17848	PRScs
BATF3	Hypothyroidism	1	212686417	212699840	-2.58649	0.00969586	0.313492	-1.18326	0.236706	0.843409	0.399	0.843409	0.399	-1.61389	0.106552	-3.09084	0.00199593	-3.09084	SDPR
HSPG2	Hypothyroidism	1	21822244	21937310	-2.60366	0.0092234	0.313492	-1.69639	0.0898114	NA	NA	NA	NA	0.795618	0.426254	-2.94893	0.00318877	-2.94893	SDPR
EFCAB14	Hypothyroidism	1	46674659	46719146	-2.58753	0.00966676	0.313492	-2.49329	0.0126567	-2.64084	0.00827	-2.64084	0.00827	-2.47697	0.0132505	-2.64087	0.00826941	-2.64087	SDPR
AGTRAP	Hypothyroidism	1	11736084	11754802	-2.58498	0.00973836	0.313492	-3.01189	0.00259624	1.93574	0.0529	1.93574	0.0529	1.22056	0.222254	-2.52708	0.0115016	-3.01189	lassosum
THRB	Hypothyroidism	3	24117153	24495756	-2.4966	0.0125389	0.313936	-2.82691	0.0047	NA	NA	NA	NA	2.09762	0.0359389	0.485883	0.62705	-2.82691	lassosum
MTHFD1L	Hypothyroidism	6	150865679	151101887	-1.64744	0.0994685	0.31423	-1.3659	0.171971	NA	NA	NA	NA	-1.75699	0.0789198	-1.72395	0.0847175	-1.75699	PRScs
SLC9A9	Hypothyroidism	3	143265222	143848485	-2.48267	0.0130403	0.314829	1.15685	0.247333	-2.61016	0.00905	-2.61016	0.00905	-2.46606	0.0136608	-2.5231	0.0116326	-2.61016	P+T(0.001)
PGGHG	Hypothyroidism	11	289126	296107	-1.97017	0.0488187	0.317605	-1.30455	0.192045	-1.93758	0.052674	-2.44619	0.0144375	-1.44996	0.147069	-1.09652	0.272853	-2.44619	P+T(0.05)
SSRP1	Hypothyroidism	11	57325986	57335892	-1.97	0.0488385	0.317605	-1.21743	0.223441	NA	NA	0.695088	0.487	-2.49077	0.0127465	-0.527777	0.597654	-2.49077	PRScs
FAU	Hypothyroidism	11	65120630	65122177	1.97381	0.0484038	0.317605	-0.495948	0.619931	NA	NA	NA	NA	0.498529	0.618111	2.41766	0.0156209	2.41766	SDPR
NDUFC2	Hypothyroidism	11	78068297	78079862	1.9806	0.0476359	0.317605	-1.81675	0.0692549	NA	NA	NA	NA	2.09966	0.0357587	-1.97275	0.0485237	2.09966	PRScs
FIBP	Hypothyroidism	11	65883740	65888531	1.98394	0.0472623	0.317605	2.29622	0.0216633	NA	NA	-1.25082	0.211	1.94606	0.051648	1.83172	0.0669934	2.29622	lassosum
TMEM9B	Hypothyroidism	11	8947202	8965011	-1.97805	0.0479226	0.317605	-1.77837	0.0753434	-1.62576	0.104	-1.67928	0.0930979	-2.11909	0.0340832	-2.25715	0.0239987	-2.25715	SDPR
LAYN	Hypothyroidism	11	111540280	111561745	-1.96951	0.048895	0.317605	NA	NA	NA	NA	1.96772	0.0491	-1.9722	0.0485873	-1.96859	0.0490007	-1.9722	PRScs
SRBD1	Hypothyroidism	2	45388680	45612165	-2.76037	0.00577361	0.318374	-2.93778	0.00330576	0.758754	0.448	0.428667	0.668165	-2.63688	0.00836733	-3.05563	0.00224588	-3.05563	SDPR
TRABD2A	Hypothyroidism	2	84821650	84907008	2.76214	0.00574238	0.318374	2.89424	0.00380083	NA	NA	NA	NA	2.64371	0.00820041	2.68383	0.00727842	2.89424	lassosum
MTRFR	Hypothyroidism	12	123233385	123258079	-2.08326	0.0372279	0.319229	-1.29555	0.195131	NA	NA	-2.35146	0.0187	-2.30023	0.0214353	-1.06599	0.28643	-2.35146	P+T(0.05)
PARVB	Hypothyroidism	22	43999211	44172939	2.02705	0.0426573	0.320384	2.66213	0.00776469	-0.15858	0.874	-0.224754	0.822171	0.264788	0.791173	1.28637	0.198312	2.66213	lassosum
FYN	Hypothyroidism	6	111660332	111873452	-1.63048	0.103	0.321196	-1.63048	0.103	NA	NA	NA	NA	-1.63048	0.103	1.63048	0.103	-1.63048	lassosum
RNASET2	Hypothyroidism	6	166922113	166957191	1.62801	0.103522	0.321196	-1.58047	0.114	NA	NA	-1.58047	0.114	1.93965	0.0524227	0.930862	0.351925	1.93965	PRScs
TRAF3IP2	Hypothyroidism	6	111555381	111606906	-1.63048	0.103	0.321196	-1.63048	0.103	NA	NA	NA	NA	1.63048	0.103	-1.63048	0.103	-1.63048	lassosum
RPS6KA2	Hypothyroidism	6	166409364	166906451	-1.63011	0.103078	0.321196	-2.14887	0.0316444	1.76717	0.0772	1.08179	0.279348	-0.702448	0.4824	-0.64616	0.518176	-2.14887	lassosum
TMSB10	Hypothyroidism	2	84905656	84906671	2.56897	0.0102	0.321759	2.56897	0.0102	NA	NA	NA	NA	2.56897	0.0102	2.56897	0.0102	2.56897	SDPR
RETSAT	Hypothyroidism	2	85341955	85354531	-2.56897	0.0102	0.321759	-2.56897	0.0102	NA	NA	NA	NA	-2.56897	0.0102	-2.56897	0.0102	-2.56897	PRScs
CAPG	Hypothyroidism	2	85394753	85418432	-2.56897	0.0102	0.321759	-2.56897	0.0102	NA	NA	NA	NA	-2.56897	0.0102	-2.56897	0.0102	-2.56897	SDPR
ITGA4	Hypothyroidism	2	181457202	181538940	-2.55038	0.0107607	0.321759	-1.72244	0.0849892	NA	NA	NA	NA	-2.89271	0.00381933	-1.37857	0.168029	-2.89271	PRScs
ELMOD3	Hypothyroidism	2	85354394	85391752	-2.56897	0.0102	0.321759	-2.56897	0.0102	NA	NA	NA	NA	-2.56897	0.0102	-2.56897	0.0102	-2.56897	lassosum
TCF7L1	Hypothyroidism	2	85133392	85310387	-2.56897	0.0102	0.321759	-2.56897	0.0102	NA	NA	NA	NA	-2.56897	0.0102	-2.56897	0.0102	-2.56897	SDPR
TGOLN2	Hypothyroidism	2	85318027	85328251	-2.56897	0.0102	0.321759	-2.56897	0.0102	NA	NA	NA	NA	2.56897	0.0102	-2.56897	0.0102	-2.56897	lassosum
SUCLG1	Hypothyroidism	2	84423528	84460045	-2.70534	0.00682341	0.321759	2.77837	0.00546321	NA	NA	NA	NA	-2.78267	0.00539141	2.45588	0.0140539	-2.78267	PRScs
MAT2A	Hypothyroidism	2	85539168	85545281	2.58867	0.00963483	0.321759	2.41582	0.0157	NA	NA	NA	NA	2.85258	0.0043366	1.89572	0.0579967	2.85258	PRScs
ARL4C	Hypothyroidism	2	234493041	234497081	2.56419	0.0103416	0.321759	-0.640347	0.521947	NA	NA	-0.319958	0.749	3.02118	0.00251788	0.165654	0.868429	3.02118	PRScs
NIF3L1	Hypothyroidism	2	200889327	200903938	-2.54793	0.0108364	0.321759	-2.0545	0.0399278	-2.62716	0.00861	-2.62716	0.00861	-2.57428	0.0100448	-2.59132	0.0095608	-2.62716	P+T(0.001)
ATP6V1E2	Hypothyroidism	2	46490750	46542577	2.66704	0.00765236	0.321759	3.01255	0.00259066	1.29193	0.196382	1.29193	0.196382	2.65479	0.00793587	2.67157	0.00754969	3.01255	lassosum
KIAA1328	Hypothyroidism	18	36829106	37232172	2.35622	0.0184618	0.322056	1.49402	0.135171	NA	NA	1.92846	0.0537983	2.77917	0.00544981	1.53428	0.12496	2.77917	PRScs
CCDC85B	Hypothyroidism	11	65890673	65891635	-1.95847	0.0501743	0.323105	-2.06215	0.0391932	NA	NA	NA	NA	-2.08969	0.036646	-1.4803	0.138793	-2.08969	PRScs
BCLAF1	Hypothyroidism	6	136256627	136289851	1.62218	0.104764	0.323605	1.36725	0.171548	NA	NA	NA	NA	1.83698	0.0662126	1.52631	0.126932	1.83698	PRScs
HNRNPLL	Hypothyroidism	2	38561969	38603586	2.53265	0.0113204	0.32368	1.30103	0.193248	2.97224	0.00295635	2.59289	0.00951745	1.35086	0.176741	0.107691	0.91424	2.97224	P+T(0.001)
GAB2	Hypothyroidism	11	78215293	78418348	-1.93335	0.0531935	0.326091	-1.54136	0.123229	NA	NA	NA	NA	-1.88512	0.059414	-2.14931	0.0316102	-2.14931	SDPR
SPA17	Hypothyroidism	11	124673844	124697518	-1.94929	0.0512605	0.326091	0.39667	0.691611	0.371856	0.71	0.371856	0.71	-2.59767	0.00938594	-0.344118	0.730757	-2.59767	PRScs
USP35	Hypothyroidism	11	78188812	78215232	-1.9357	0.052905	0.326091	-2.00028	0.0454704	NA	NA	NA	NA	-1.95249	0.05088	-1.83607	0.0663471	-2.00028	lassosum
DPF2	Hypothyroidism	11	65333843	65354262	-1.93283	0.0532571	0.326091	-1.73146	0.0833705	NA	NA	-0.338482	0.735	-2.35944	0.0183024	-1.70176	0.0888013	-2.35944	PRScs
SAC3D1	Hypothyroidism	11	65040901	65044828	-1.93608	0.0528573	0.326091	-1.60897	0.107623	-2.01504	0.0439	-2.01504	0.0439	-2.02862	0.0424966	-1.87178	0.0612368	-2.02862	PRScs
KCTD21	Hypothyroidism	11	78171249	78188626	-1.94115	0.0522399	0.326091	-1.89052	0.0586879	NA	NA	NA	NA	-1.8964	0.0579069	-2.02143	0.0432351	-2.02143	SDPR
KCNMB3	Hypothyroidism	3	179236691	179267002	-2.45694	0.0140125	0.326637	2.11068	0.0348	NA	NA	NA	NA	-2.7343	0.00625126	-2.06219	0.0391897	-2.7343	PRScs
PCMT1	Hypothyroidism	6	149749444	149811420	-1.61486	0.106341	0.326668	1.71986	0.0854585	-1.81516	0.0695	-1.81516	0.0695	1.0761	0.281883	1.1265	0.259954	-1.81516	P+T(0.001)
UNC5CL	Hypothyroidism	6	41026895	41039221	1.61322	0.106696	0.326668	-0.192355	0.847464	-1.85288	0.0639	0.145167	0.884579	2.2153	0.0267395	1.47553	0.14007	2.2153	PRScs
UQCRB	Hypothyroidism	8	96222947	96235546	-1.90707	0.0565112	0.326962	-2.13454	0.0327989	NA	NA	-1.27299	0.203023	-0.218484	0.827052	-2.2481	0.02457	-2.2481	SDPR
MTERF3	Hypothyroidism	8	96239398	96261610	1.9157	0.0554035	0.326962	-0.774701	0.438516	NA	NA	NA	NA	-1.46557	0.142765	2.29922	0.0214924	2.29922	SDPR
GFRA2	Hypothyroidism	8	21690398	21812357	1.90379	0.056938	0.326962	2.34704	0.018923	NA	NA	NA	NA	-0.789271	0.429954	-0.481618	0.630077	2.34704	lassosum
LBR	Hypothyroidism	1	225401502	225428925	-2.56308	0.0103748	0.327021	-2.18363	0.0289898	-2.49771	0.0125	-2.77629	0.00549838	-2.7662	0.00567141	-1.62483	0.104199	-2.77629	P+T(0.05)
TXLNB	Hypothyroidism	6	139240061	139291998	-1.60916	0.107582	0.327936	1.78415	0.074399	NA	NA	NA	NA	-1.86045	0.0628223	-0.403096	0.686878	-1.86045	PRScs
PDK2	Hypothyroidism	17	50094737	50112152	1.95232	0.0509	0.328449	1.95232	0.0509	NA	NA	NA	NA	1.95232	0.0509	1.95232	0.0509	1.95232	lassosum
DLX4	Hypothyroidism	17	49968588	49974959	-1.95232	0.0509	0.328449	-1.95232	0.0509	NA	NA	NA	NA	-1.95232	0.0509	-1.95232	0.0509	-1.95232	PRScs
PPP1R9B	Hypothyroidism	17	50133737	50150677	-1.95232	0.0509	0.328449	-1.95232	0.0509	NA	NA	NA	NA	-1.95232	0.0509	-1.95232	0.0509	-1.95232	PRScs
SGCA	Hypothyroidism	17	50164214	50175928	1.95232	0.0509	0.328449	-1.95232	0.0509	NA	NA	NA	NA	-1.95232	0.0509	1.95232	0.0509	1.95232	SDPR
LRRC59	Hypothyroidism	17	50375059	50397523	-1.95232	0.0509	0.328449	-1.95232	0.0509	-1.95232	0.0509	-1.95232	0.0509	-1.95232	0.0509	-1.95232	0.0509	-1.95232	lassosum
RND2	Hypothyroidism	17	43025231	43032041	-1.98737	0.0468812	0.328449	0.851043	0.394746	NA	NA	-0.830953	0.406	0.538938	0.58993	-2.51336	0.0119587	-2.51336	SDPR
SPOP	Hypothyroidism	17	49598884	49678163	-1.95232	0.0509	0.328449	NA	NA	NA	NA	NA	NA	1.95232	0.0509	-1.95232	0.0509	-1.95232	SDPR
SAMD14	Hypothyroidism	17	50110040	50130160	1.95232	0.0509	0.328449	1.95232	0.0509	NA	NA	NA	NA	1.95232	0.0509	1.95232	0.0509	1.95232	SDPR
TAC4	Hypothyroidism	17	49838300	49848069	-1.95232	0.0509	0.328449	-1.95232	0.0509	NA	NA	NA	NA	-1.95232	0.0509	-1.95232	0.0509	-1.95232	PRScs
POLG2	Hypothyroidism	17	64477785	64497054	1.96522	0.049389	0.328449	1.54666	0.121945	NA	NA	NA	NA	1.19512	0.23204	2.31882	0.0204047	2.31882	SDPR
GH1	Hypothyroidism	17	63917200	63918839	1.98202	0.0474767	0.328449	NA	NA	NA	NA	NA	NA	0.457685	0.647179	2.27323	0.0230125	2.27323	SDPR
SLC35B1	Hypothyroidism	17	49700934	49709014	-1.94394	0.0519026	0.328716	-1.90395	0.0569168	NA	NA	NA	NA	-1.97949	0.0477612	-1.9446	0.0518235	-1.97949	PRScs
TACO1	Hypothyroidism	17	63600882	63608365	1.94447	0.0518389	0.328716	0.151505	0.879578	NA	NA	NA	NA	1.31567	0.188286	2.39787	0.0164906	2.39787	SDPR
FAAH	Hypothyroidism	1	46394317	46413848	-2.55126	0.0107335	0.331423	-2.46838	0.0135727	-2.64084	0.00827	-2.64084	0.00827	-2.6283	0.00858132	-2.17599	0.0295562	-2.64084	P+T(0.001)
SLC37A2	Hypothyroidism	11	125063302	125090516	1.92122	0.0547039	0.332226	1.34894	0.177356	NA	NA	-0.881587	0.378	0.458798	0.646379	2.43792	0.0147721	2.43792	SDPR
SLC22A18	Hypothyroidism	11	2899721	2925246	-1.88588	0.0593115	0.333125	-1.90469	0.0568204	-1.26186	0.207	-1.26186	0.207	-2.29755	0.0215876	-1.71907	0.0856015	-2.29755	PRScs
NUP98	Hypothyroidism	11	3671083	3797792	-1.88979	0.0587858	0.333125	-1.27534	0.20219	NA	NA	-0.880838	0.378405	-1.41012	0.158504	-2.36873	0.0178494	-2.36873	SDPR
SNX19	Hypothyroidism	11	130866250	130916479	1.90556	0.0567074	0.333125	2.17495	0.0296339	NA	NA	0.599259	0.549	0.713604	0.475472	2.20557	0.0274143	2.20557	SDPR
MYRF	Hypothyroidism	11	61752636	61788518	1.9018	0.0571976	0.333125	0.546436	0.584766	NA	NA	NA	NA	0.187523	0.851251	2.38795	0.0169426	2.38795	SDPR
ADM	Hypothyroidism	11	10305073	10307397	-1.89463	0.058141	0.333125	-2.46487	0.0137061	-0.684967	0.493365	-0.729748	0.465544	-1.6984	0.0894316	-0.810507	0.417649	-2.46487	lassosum
EIF3M	Hypothyroidism	11	32583798	32606264	1.88969	0.0588	0.333125	1.88969	0.0588	1.88969	0.0588	1.88969	0.0588	1.88969	0.0588	1.88969	0.0588	1.88969	PRScs
IFTAP	Hypothyroidism	11	36594369	36675695	1.89272	0.0583956	0.333125	1.7292	0.0837736	NA	NA	NA	NA	1.40358	0.160443	2.17252	0.0298165	2.17252	SDPR
BATF2	Hypothyroidism	11	64987945	64997018	1.90418	0.0568866	0.333125	NA	NA	NA	NA	2.01504	0.0439	1.97209	0.0485996	1.61847	0.105562	2.01504	P+T(0.05)
SF1	Hypothyroidism	11	64764606	64778786	-1.88821	0.0589983	0.333125	-1.56019	0.118715	NA	NA	NA	NA	-2.06879	0.038566	1.87987	0.0601263	-2.06879	PRScs
DEAF1	Hypothyroidism	11	644233	707118	-1.8969	0.0578409	0.333125	-1.60033	0.109524	-2.24324	0.0248811	-2.12352	0.0337106	-0.684339	0.493761	-1.49738	0.134294	-2.24324	P+T(0.001)
P2RX7	Hypothyroidism	12	121132819	121188032	-2.06023	0.0393763	0.333484	-0.157333	0.874983	-0.231405	0.817	-0.231405	0.817	-2.96164	0.00306008	-0.00684187	0.994541	-2.96164	PRScs
SUN2	Hypothyroidism	22	38733290	38794143	2.0004	0.0454572	0.3343	0.794582	0.426857	NA	NA	-2.19022	0.028508	-0.215803	0.829142	2.3752	0.0175395	2.3752	SDPR
SERPINB1	Hypothyroidism	6	2832332	2841959	-1.5927	0.111229	0.334315	-1.2077	0.227161	-1.67335	0.0942579	-1.67335	0.0942579	-1.67095	0.0947318	-1.5938	0.11098	-1.67335	P+T(0.001)
AMD1	Hypothyroidism	6	110874770	110898879	-1.59553	0.110595	0.334315	-0.189551	0.849661	-1.91915	0.0549648	-1.75452	0.0793414	-1.74979	0.0801551	-1.49486	0.134952	-1.91915	P+T(0.001)
CMTR1	Hypothyroidism	6	37433219	37482827	1.5938	0.11098	0.334315	0.952941	0.34062	NA	NA	NA	NA	1.76038	0.078343	1.73083	0.0834813	1.76038	PRScs
LRFN2	Hypothyroidism	6	40391591	40587364	-1.59105	0.111599	0.334315	-0.796648	0.425656	NA	NA	-2.052	0.0401699	1.61855	0.105543	-0.631782	0.527529	-2.052	P+T(0.05)
RPL3	Hypothyroidism	22	39312882	39320389	1.98256	0.0474164	0.33476	2.42148	0.0154576	NA	NA	NA	NA	-0.502315	0.615446	0.575579	0.5649	2.42148	lassosum
TMA7B	Hypothyroidism	22	39960397	39964905	-1.98918	0.0466809	0.33476	-2.21916	0.0264759	1.96668	0.04922	1.77065	0.0766196	-0.867986	0.385402	-2.18502	0.0288872	-2.21916	lassosum
TJAP1	Hypothyroidism	6	43477523	43506556	-1.58789	0.11231	0.335003	0.926056	0.354417	NA	NA	NA	NA	-1.64814	0.0993231	-1.81975	0.0687968	-1.81975	SDPR
BANF1	Hypothyroidism	11	66002228	66004149	-1.87708	0.0605066	0.337302	-2.31021	0.0208767	NA	NA	NA	NA	-1.57367	0.115564	-0.166576	0.867704	-2.31021	lassosum
PRDM10	Hypothyroidism	11	129899706	130002835	1.87225	0.0611714	0.338482	NA	NA	NA	NA	NA	NA	-0.382044	0.702429	2.18603	0.0288137	2.18603	SDPR
QRSL1	Hypothyroidism	6	106629578	106668417	-1.57676	0.114851	0.341116	-1.49445	0.135058	-1.57179	0.116	-1.57179	0.116	-1.6713	0.0946622	-1.5558	0.119755	-1.6713	PRScs
PPP2R5A	Hypothyroidism	1	212285410	212361853	2.52017	0.0117298	0.342603	-0.663392	0.50708	NA	NA	1.74171	0.081559	2.98264	0.00285774	-0.0593291	0.95269	2.98264	PRScs
QSOX1	Hypothyroidism	1	180154869	180204030	-2.51882	0.0117749	0.342603	-2.66525	0.00769306	-0.0677307	0.946	0.353251	0.723901	-2.42665	0.015239	-2.87807	0.0040012	-2.87807	SDPR
UQCRH	Hypothyroidism	1	46303698	46316776	-2.52935	0.0114274	0.342603	-2.47146	0.0134563	NA	NA	NA	NA	-2.44217	0.0145991	-2.63747	0.00835272	-2.63747	SDPR
MMUT	Hypothyroidism	6	49430360	49463253	-1.57222	0.115899	0.342766	-1.66127	0.0966595	1.3722	0.17	1.3722	0.17	-1.66656	0.095602	-1.67887	0.0931783	-1.67887	SDPR
CCDC47	Hypothyroidism	17	63745255	63776351	1.92086	0.0547491	0.343563	0.803377	0.421757	NA	NA	NA	NA	1.6989	0.0893382	2.26603	0.0234494	2.26603	SDPR
RNF144B	Hypothyroidism	6	18387350	18468870	1.56588	0.117376	0.344204	0.672798	0.501076	2.00144	0.0453454	1.92785	0.053874	-0.433597	0.664581	1.01869	0.308349	2.00144	P+T(0.001)
GFOD1	Hypothyroidism	6	13357830	13487662	-1.56769	0.116952	0.344204	-1.297	0.194633	NA	NA	-1.58485	0.113	-1.6117	0.107028	-1.69085	0.0908659	-1.69085	SDPR
MMD	Hypothyroidism	17	55392622	55421924	1.91493	0.055501	0.345115	2.35744	0.0184016	NA	NA	NA	NA	0.861458	0.388986	0.419736	0.674678	2.35744	lassosum
HYCC2	Hypothyroidism	2	200973718	201071671	2.4957	0.0125708	0.346595	-2.23766	0.0252434	2.62716	0.00861	2.62716	0.00861	1.4708	0.141346	2.63599	0.00838913	2.63599	SDPR
LRP11	Hypothyroidism	6	149818757	149864359	-1.55858	0.119095	0.347777	-0.658814	0.510015	NA	NA	NA	NA	-2.13895	0.03244	0.177769	0.858904	-2.13895	PRScs
SSBP4	Hypothyroidism	19	18418864	18434562	-2.54899	0.0108035	0.347858	-1.62129	0.104955	NA	NA	NA	NA	0.883224	0.377115	-2.89901	0.00374341	-2.89901	SDPR
SLC25A42	Hypothyroidism	19	19063994	19113030	2.5423	0.0110125	0.347858	-1.18241	0.237043	NA	NA	NA	NA	-1.11546	0.264652	2.89773	0.00375874	2.89773	SDPR
MEF2B	Hypothyroidism	19	19145567	19192131	2.53766	0.0111595	0.347858	2.89315	0.00381396	NA	NA	NA	NA	-1.46107	0.143996	-0.686068	0.49267	2.89315	lassosum
MAK	Hypothyroidism	6	10762723	10838553	-1.55507	0.11993	0.34875	-0.469545	0.63868	-1.93753	0.0526801	-1.97865	0.0478558	-0.915523	0.359917	-0.696181	0.486316	-1.97865	P+T(0.05)
MRTFA	Hypothyroidism	22	40410281	40636719	-1.95565	0.0505065	0.349584	-0.331832	0.740016	NA	NA	0.623433	0.533	-2.49561	0.0125742	-1.04217	0.297333	-2.49561	PRScs
ATP2B1	Hypothyroidism	12	89588049	89709366	-2.03551	0.0418	0.349693	NA	NA	NA	NA	NA	NA	-2.03551	0.0418	2.03551	0.0418	-2.03551	PRScs
DAAM2	Hypothyroidism	6	39792298	39904877	-1.54823	0.121567	0.350576	-1.18585	0.235683	NA	NA	NA	NA	-1.56609	0.117327	-1.7381	0.0821936	-1.7381	SDPR
TMEM181	Hypothyroidism	6	158536436	158635429	1.54867	0.121461	0.350576	0.944437	0.344946	NA	NA	-0.778953	0.436007	2.10456	0.0353294	0.809487	0.418235	2.10456	PRScs
TREML4	Hypothyroidism	6	41228339	41238882	-1.54482	0.122391	0.351493	-1.21117	0.225829	-1.77707	0.0755566	-1.77707	0.0755566	-1.43173	0.152221	-1.14873	0.250665	-1.77707	P+T(0.001)
TMEM218	Hypothyroidism	11	125094389	125111763	-1.84205	0.0654672	0.352281	-1.66777	0.0953621	NA	NA	NA	NA	-2.19585	0.0281024	0.599487	0.548848	-2.19585	PRScs
SYVN1	Hypothyroidism	11	65121780	65134532	-1.84391	0.0651956	0.352281	-1.53195	0.125535	NA	NA	-2.01504	0.0439	-2.0379	0.0415596	1.45548	0.145537	-2.0379	PRScs
TRAF6	Hypothyroidism	11	36483769	36510272	-1.84148	0.0655516	0.352281	-1.52597	0.127016	NA	NA	-2.18408	0.0289567	-0.861837	0.388777	-1.89748	0.0577644	-2.18408	P+T(0.05)
P2RY2	Hypothyroidism	11	73218281	73242427	-1.84757	0.064664	0.352281	-1.60661	0.108139	NA	NA	-2.04454	0.0409	-1.49136	0.135866	-1.98176	0.0475065	-2.04454	P+T(0.05)
MCPH1	Hypothyroidism	8	6406592	6648508	1.85731	0.0632677	0.352624	2.01975	0.0434097	NA	NA	NA	NA	2.00823	0.0446191	0.939651	0.347396	2.01975	lassosum
KLF10	Hypothyroidism	8	102648784	102655725	-1.8604	0.0628297	0.352624	-1.88244	0.0597765	NA	NA	NA	NA	1.64814	0.0993235	-1.981	0.0475915	-1.981	SDPR
KLHDC3	Hypothyroidism	6	43014103	43021298	-1.54109	0.123295	0.352633	0.712879	0.475921	NA	NA	NA	NA	-1.50392	0.132603	-1.86193	0.0626126	-1.86193	SDPR
MMRN2	Hypothyroidism	10	86935540	86969481	-2.38393	0.017129	0.353481	-2.8618	0.00421237	NA	NA	-0.42438	0.671289	-0.463855	0.642752	0.568489	0.569703	-2.8618	lassosum
MAJIN	Hypothyroidism	11	64937517	64972108	-1.8355	0.0664316	0.35446	2.0367	0.0416801	NA	NA	NA	NA	0.262763	0.792733	-2.05212	0.0401579	-2.05212	SDPR
TBPL1	Hypothyroidism	6	133952170	133990432	1.52204	0.128	0.355138	1.52204	0.128	NA	NA	1.52204	0.128	1.52204	0.128	1.52204	0.128	1.52204	lassosum
NEDD9	Hypothyroidism	6	11183298	11382348	-1.52888	0.126293	0.355138	0.189573	0.849644	-1.95401	0.0507	-1.95401	0.0507	-0.104777	0.916552	1.8746	0.0608483	-1.95401	P+T(0.001)
HBS1L	Hypothyroidism	6	134960378	135103056	1.52204	0.128	0.355138	1.52204	0.128	NA	NA	NA	NA	1.52204	0.128	1.52204	0.128	1.52204	lassosum
CUL9	Hypothyroidism	6	43182184	43224587	-1.52535	0.127173	0.355138	-1.71797	0.0858017	NA	NA	NA	NA	-1.43781	0.150488	-1.32782	0.184237	-1.71797	lassosum
MYB	Hypothyroidism	6	135181308	135219173	1.52204	0.128	0.355138	NA	NA	NA	NA	NA	NA	1.52204	0.128	-1.52204	0.128	1.52204	PRScs
SGK1	Hypothyroidism	6	134169248	134318112	-1.52204	0.128	0.355138	-1.52204	0.128	NA	NA	NA	NA	1.52204	0.128	-1.52204	0.128	-1.52204	lassosum
AHI1	Hypothyroidism	6	135283407	135498434	1.52812	0.126482	0.355138	-1.47057	0.141407	NA	NA	1.5621	0.118264	-1.54097	0.123325	-1.53389	0.125058	1.5621	P+T(0.05)
ZC3H12D	Hypothyroidism	6	149446795	149485014	1.52101	0.128259	0.355138	0.686311	0.492517	1.81516	0.0695	1.81516	0.0695	1.75342	0.0795304	-0.276404	0.782238	1.81516	P+T(0.001)
CFLAR	Hypothyroidism	2	201116154	201176687	-2.37604	0.0174995	0.355483	-2.6259	0.00864194	2.03825	0.0415245	2.03825	0.0415245	-1.78874	0.073657	-2.60409	0.00921194	-2.6259	lassosum
DNAJC10	Hypothyroidism	2	182716255	182794464	2.36291	0.0181322	0.355483	1.78166	0.0748042	NA	NA	NA	NA	2.69875	0.00696004	-1.58606	0.112726	2.69875	PRScs
GGCX	Hypothyroidism	2	85544720	85561532	-2.45383	0.0141343	0.355483	2.28278	0.0224432	NA	NA	-2.56897	0.0102	2.43844	0.014751	2.46323	0.0137691	-2.56897	P+T(0.05)
PDCL3	Hypothyroidism	2	100562993	100576739	-2.42059	0.0154954	0.355483	-2.43784	0.0147753	-2.07593	0.0379	-2.62473	0.00867165	-2.05755	0.0396334	-2.53201	0.011341	-2.62473	P+T(0.05)
KDM3A	Hypothyroidism	2	86440647	86492716	-2.39993	0.016398	0.355483	-2.69329	0.00707505	-1.47208	0.141	-1.47208	0.141	-2.42113	0.0154722	-2.52135	0.0116905	-2.69329	lassosum
SH3BP4	Hypothyroidism	2	234952017	235055714	-2.41551	0.0157133	0.355483	-1.18065	0.237741	NA	NA	-0.565108	0.572	-2.85667	0.00428117	-1.92162	0.0546532	-2.85667	PRScs
PTCD3	Hypothyroidism	2	86106223	86142157	2.42042	0.0155024	0.355483	2.46673	0.0136352	NA	NA	2.41582	0.0157	2.39301	0.0167108	2.40093	0.0163533	2.46673	lassosum
IMMT	Hypothyroidism	2	86143932	86195472	-2.43849	0.0147488	0.355483	-2.44867	0.0143386	2.41582	0.0157	2.41582	0.0157	-2.41045	0.0159329	-2.49377	0.0126393	-2.49377	SDPR
MRPL35	Hypothyroidism	2	86199355	86213790	-2.36563	0.0179996	0.355483	-2.49179	0.0127102	NA	NA	NA	NA	1.42032	0.155516	-2.50639	0.012197	-2.50639	SDPR
USP39	Hypothyroidism	2	85602856	85649283	2.37664	0.0174711	0.355483	0.591593	0.554123	NA	NA	2.56897	0.0102	2.69222	0.00709779	-0.126364	0.899444	2.69222	PRScs
CERKL	Hypothyroidism	2	181535041	181680665	2.38417	0.0171177	0.355483	-2.19656	0.028052	NA	NA	-0.806421	0.42	2.7873	0.00531499	-1.61022	0.10735	2.7873	PRScs
RDH14	Hypothyroidism	2	18554723	18560679	-2.35709	0.0184188	0.355483	-2.3431	0.0191241	NA	NA	NA	NA	1.05668	0.290657	-2.60256	0.00925308	-2.60256	SDPR
SCAF1	Hypothyroidism	19	49642209	49658642	-2.50983	0.012079	0.356166	-2.24123	0.0250113	NA	NA	NA	NA	-2.82398	0.0047432	0.369397	0.711832	-2.82398	PRScs
LRRC25	Hypothyroidism	19	18391137	18397622	-2.51013	0.0120686	0.356166	1.34338	0.179148	-2.81813	0.00483036	-2.81813	0.00483036	-0.540722	0.588699	0.268974	0.787949	-2.81813	P+T(0.001)
STK25	Hypothyroidism	2	241492670	241509730	2.31207	0.0207741	0.357244	NA	NA	NA	NA	2.08576	0.037	1.34665	0.178092	2.61573	0.00890367	2.61573	SDPR
SMYD5	Hypothyroidism	2	73214222	73227221	-2.32735	0.0199469	0.357244	-2.37626	0.0174891	NA	NA	NA	NA	-2.02087	0.0432937	-2.45089	0.0142505	-2.45089	SDPR
THUMPD2	Hypothyroidism	2	39736060	39779267	2.32058	0.0203098	0.357244	2.36835	0.0178676	NA	NA	2.70551	0.00682	-0.436592	0.662408	-0.265175	0.790875	2.70551	P+T(0.05)
TPRKB	Hypothyroidism	2	73729104	73737400	2.3153	0.0205966	0.357244	0.464361	0.642389	NA	NA	2.40843	0.0160214	2.4025	0.0162836	2.45896	0.0139339	2.45896	SDPR
PLGLB1	Hypothyroidism	2	87002559	87021852	-2.31116	0.0208238	0.357244	-2.33729	0.0194242	2.21351	0.0268622	2.21351	0.0268622	-2.48376	0.0130003	-2.21408	0.0268232	-2.48376	PRScs
ARHGAP12	Hypothyroidism	10	31805398	31928876	-2.3475	0.0189	0.357525	-2.3475	0.0189	NA	NA	NA	NA	2.3475	0.0189	-2.3475	0.0189	-2.3475	lassosum
KIF5B	Hypothyroidism	10	32009015	32056425	-2.3475	0.0189	0.357525	-2.3475	0.0189	NA	NA	NA	NA	2.3475	0.0189	-2.3475	0.0189	-2.3475	lassosum
CENPQ	Hypothyroidism	6	49463370	49493107	-1.51538	0.129676	0.357637	1.59139	0.111523	-1.3722	0.17	-1.64006	0.100992	1.37289	0.169787	1.5353	0.124709	-1.64006	P+T(0.05)
REEP1	Hypothyroidism	2	86213993	86338083	-2.18926	0.0285778	0.357818	-2.26425	0.0235585	1.60408	0.108697	1.60408	0.108697	-2.41554	0.015712	-2.33312	0.0196416	-2.41554	PRScs
CYTIP	Hypothyroidism	2	157414619	157488961	2.18896	0.0286	0.357818	2.18896	0.0286	NA	NA	NA	NA	2.18896	0.0286	2.18896	0.0286	2.18896	lassosum
SOS1	Hypothyroidism	2	38962206	39124345	2.19747	0.0279872	0.357818	-0.862835	0.388228	NA	NA	2.70551	0.00682	0.348358	0.727571	-0.368656	0.712385	2.70551	P+T(0.05)
EPAS1	Hypothyroidism	2	46293667	46386697	2.18708	0.0287367	0.357818	2.77497	0.00552071	1.00064	0.317	1.06938	0.2849	0.0272763	0.978239	2.17593	0.0295606	2.77497	lassosum
ACVR1C	Hypothyroidism	2	157526767	157628864	-2.18896	0.0286	0.357818	-2.18896	0.0286	NA	NA	NA	NA	-2.18896	0.0286	-2.18896	0.0286	-2.18896	lassosum
IL1B	Hypothyroidism	2	112829751	112836816	2.22323	0.0262	0.357818	2.22323	0.0262	NA	NA	NA	NA	2.22323	0.0262	2.22323	0.0262	2.22323	PRScs
PAX8	Hypothyroidism	2	113215997	113278921	-2.22323	0.0262	0.357818	-2.22323	0.0262	NA	NA	NA	NA	-2.22323	0.0262	-2.22323	0.0262	-2.22323	lassosum
PSD4	Hypothyroidism	2	113157325	113209396	2.22323	0.0262	0.357818	-2.22323	0.0262	NA	NA	2.22323	0.0262	2.22323	0.0262	2.22323	0.0262	2.22323	SDPR
ZNG1B	Hypothyroidism	2	113437691	113496204	2.22323	0.0262	0.357818	NA	NA	2.22323	0.0262	2.22323	0.0262	2.22323	0.0262	2.22323	0.0262	2.22323	PRScs
IL1RN	Hypothyroidism	2	113099315	113134016	2.22323	0.0262	0.357818	2.22323	0.0262	NA	NA	NA	NA	2.22323	0.0262	2.22323	0.0262	2.22323	SDPR
RABL2A	Hypothyroidism	2	113627229	113643396	-2.22323	0.0262	0.357818	-2.22323	0.0262	NA	NA	NA	NA	-2.22323	0.0262	-2.22323	0.0262	-2.22323	lassosum
PIGF	Hypothyroidism	2	46580937	46617055	2.21623	0.0266757	0.357818	1.85449	0.0636688	NA	NA	1.00064	0.317	2.6904	0.00713674	-0.149322	0.8813	2.6904	PRScs
CAPN13	Hypothyroidism	2	30722771	30820542	2.21501	0.0267595	0.357818	2.78652	0.00532772	-1.16012	0.246	-0.339732	0.734058	-0.942531	0.345921	-0.308178	0.757947	2.78652	lassosum
CTLA4	Hypothyroidism	2	203853888	203873965	-2.27696	0.0227885	0.357818	-1.46843	0.141986	NA	NA	NA	NA	-0.848439	0.396194	-2.64885	0.00807656	-2.64885	SDPR
SLC8A1	Hypothyroidism	2	40097270	40611053	2.25577	0.0240848	0.357818	1.28834	0.197627	2.53019	0.0114	2.53019	0.0114	0.280749	0.778903	2.14534	0.0319253	2.53019	P+T(0.001)
DCTN1	Hypothyroidism	2	74361154	74392087	-2.25787	0.0239537	0.357818	-2.23932	0.0251348	NA	NA	NA	NA	-2.37403	0.0175949	-2.10934	0.0349155	-2.37403	PRScs
RNF103	Hypothyroidism	2	86603398	86623866	-2.22582	0.0260261	0.357818	-2.07967	0.0375557	1.47208	0.141	1.47208	0.141	-2.71522	0.0066231	-0.834001	0.40428	-2.71522	PRScs
ACVR1	Hypothyroidism	2	157736251	157876330	2.16447	0.0304282	0.35858	-2.16952	0.0300436	2.18896	0.0286	2.18896	0.0286	2.1848	0.0289037	2.07793	0.0377158	2.18896	P+T(0.001)
CHMP3	Hypothyroidism	2	86503430	86563479	2.15708	0.0309993	0.35858	2.51372	0.0119464	-1.12846	0.259127	-1.12846	0.259127	0.882574	0.377467	2.44978	0.0142944	2.51372	lassosum
ALMS1	Hypothyroidism	2	73385758	73625166	2.14533	0.0319268	0.35858	2.38826	0.0169285	-1.5382	0.124	-1.5382	0.124	2.31415	0.0206597	2.17236	0.0298288	2.38826	lassosum
AFF3	Hypothyroidism	2	99545419	100192428	2.16286	0.0305522	0.35858	2.49745	0.012509	0.275412	0.783	0.4224	0.672733	0.910106	0.362766	2.52975	0.0114144	2.52975	SDPR
GEMIN6	Hypothyroidism	2	38751534	38785002	2.14545	0.0319166	0.35858	2.52084	0.0117074	NA	NA	1.59807	0.110028	2.11923	0.0340714	0.929394	0.352685	2.52084	lassosum
VAMP5	Hypothyroidism	2	85584431	85593406	-2.15724	0.0309871	0.35858	-0.756005	0.449646	NA	NA	-2.56897	0.0102	-1.36559	0.172068	-2.05487	0.0398911	-2.56897	P+T(0.05)
KCNH7	Hypothyroidism	2	162371407	162838767	-2.1438	0.0320492	0.35858	-2.02177	0.0432004	NA	NA	NA	NA	-2.41591	0.015696	-1.47227	0.140947	-2.41591	PRScs
LEPROTL1	Hypothyroidism	8	30095408	30177208	-1.83855	0.0659815	0.358727	0.534494	0.593	NA	NA	2.07378	0.0381	1.50339	0.132738	-2.09437	0.0362274	-2.09437	SDPR
C8orf76	Hypothyroidism	8	123219967	123241377	1.83545	0.0664394	0.358727	-0.579181	0.562467	NA	NA	NA	NA	1.01718	0.309068	2.26964	0.0232295	2.26964	SDPR
KIF13B	Hypothyroidism	8	29067278	29263124	1.83032	0.0672021	0.358727	0.298001	0.765703	2.07378	0.0381	2.07378	0.0381	1.6651	0.0958934	1.82279	0.0683349	2.07378	P+T(0.001)
SART3	Hypothyroidism	12	108522214	108561400	-2.00841	0.0446	0.359948	-2.00841	0.0446	NA	NA	NA	NA	-2.00841	0.0446	2.00841	0.0446	-2.00841	PRScs
USP30	Hypothyroidism	12	109023089	109088023	-2.00841	0.0446	0.359948	-2.00841	0.0446	NA	NA	NA	NA	-2.00841	0.0446	-2.00841	0.0446	-2.00841	SDPR
ALKBH2	Hypothyroidism	12	109088188	109093631	-2.00841	0.0446	0.359948	2.00841	0.0446	NA	NA	NA	NA	-2.00841	0.0446	-2.00841	0.0446	-2.00841	SDPR
ACTR3	Hypothyroidism	2	113890063	113962596	2.12665	0.0334493	0.359954	2.23135	0.0256579	NA	NA	NA	NA	1.85791	0.0631824	2.18871	0.0286179	2.23135	lassosum
TMEM237	Hypothyroidism	2	201620184	201643570	2.12519	0.0335708	0.359954	NA	NA	-0.563639	0.573	-0.563639	0.573	2.62844	0.00857763	-1.20697	0.227444	2.62844	PRScs
PUS10	Hypothyroidism	2	60940222	61018259	2.13398	0.0328445	0.359954	2.31577	0.0205709	NA	NA	1.66086	0.0967421	2.07711	0.0377918	2.2063	0.0273629	2.31577	lassosum
SLC16A10	Hypothyroidism	6	111087503	111231194	1.50671	0.131884	0.361945	0.527279	0.598	NA	NA	1.63048	0.103	1.63542	0.101961	1.69215	0.0906183	1.69215	SDPR
LAMA2	Hypothyroidism	6	128883138	129516566	-1.50517	0.132279	0.361945	NA	NA	NA	NA	NA	NA	-1.46354	0.14332	-1.54338	0.122738	-1.54338	SDPR
MKNK1	Hypothyroidism	1	46557407	46616843	2.47671	0.01326	0.362702	-2.08215	0.0373285	2.64084	0.00827	2.64084	0.00827	2.26728	0.0233734	-2.42736	0.0152093	2.64084	P+T(0.001)
NOTCH2	Hypothyroidism	1	119911553	120100779	-2.47719	0.013242	0.362702	-1.5559	0.119732	NA	NA	-2.80319	0.00506	-2.59996	0.00932354	-0.112224	0.910646	-2.80319	P+T(0.05)
SDE2	Hypothyroidism	1	225982702	225999343	-2.4723	0.0134245	0.362702	-1.52584	0.12705	NA	NA	-1.79471	0.0727	-1.90415	0.0568909	-2.88984	0.00385438	-2.88984	SDPR
CD1E	Hypothyroidism	1	158353696	158357553	-2.47411	0.0133567	0.362702	-1.77526	0.0758545	2.18213	0.0291	2.20172	0.027685	-2.89454	0.00379711	-2.09529	0.0361455	-2.89454	PRScs
PUM2	Hypothyroidism	2	20248691	20352234	-2.09873	0.0358411	0.36289	-2.50792	0.0121445	NA	NA	NA	NA	0.308696	0.757552	1.28326	0.1994	-2.50792	lassosum
THADA	Hypothyroidism	2	43230851	43596038	2.09473	0.036195	0.36289	2.41405	0.0157764	NA	NA	NA	NA	1.75596	0.0790953	1.48494	0.137559	2.41405	lassosum
ACTR2	Hypothyroidism	2	65227788	65271253	-2.10447	0.0353373	0.36289	-2.53373	0.0112857	NA	NA	NA	NA	0.506488	0.612514	0.338073	0.735308	-2.53373	lassosum
DUSP11	Hypothyroidism	2	73761782	73780132	2.10592	0.0352116	0.36289	-1.79363	0.0728729	NA	NA	NA	NA	2.46534	0.0136883	0.449359	0.653173	2.46534	PRScs
MZT2A	Hypothyroidism	2	131464900	131492743	-2.10033	0.0357	0.36289	-2.10033	0.0357	-2.10033	0.0357	-2.10033	0.0357	-2.10033	0.0357	-2.10033	0.0357	-2.10033	lassosum
NKIRAS1	Hypothyroidism	3	23889951	23946591	2.40631	0.0161147	0.363118	-0.65783	0.510647	NA	NA	NA	NA	2.78207	0.00540138	0.836811	0.402699	2.78207	PRScs
GALNT5	Hypothyroidism	2	157257705	157318491	2.08827	0.0367732	0.363278	-0.415529	0.677755	NA	NA	NA	NA	2.34328	0.0191152	2.14165	0.0322213	2.34328	PRScs
TMEM169	Hypothyroidism	2	216081866	216102783	-2.08384	0.0371748	0.363278	-1.35482	0.175475	NA	NA	NA	NA	-2.47947	0.0131579	-0.563612	0.573018	-2.47947	PRScs
SIK2	Hypothyroidism	11	111602449	111730855	1.82037	0.0687024	0.363976	1.86167	0.0626503	NA	NA	NA	NA	1.89814	0.0576771	1.66388	0.096136	1.89814	PRScs
MCHR1	Hypothyroidism	22	40679273	40682812	1.92959	0.053657	0.364249	-0.0202648	0.983832	-0.623433	0.533	-0.475979	0.634089	2.59236	0.00953208	2.33391	0.0196004	2.59236	PRScs
PTDSS1	Hypothyroidism	8	96261902	96336995	-1.81002	0.0702919	0.367837	1.35234	0.176268	NA	NA	NA	NA	-1.97246	0.048557	-1.88076	0.0600039	-1.97246	PRScs
CHD7	Hypothyroidism	8	60678740	60868028	1.80644	0.0708499	0.367837	2.16485	0.0303994	NA	NA	1.22123	0.222	-1.01252	0.311289	1.89091	0.0586365	2.16485	lassosum
ADGRA2	Hypothyroidism	8	37784191	37844896	1.79948	0.071943	0.368465	0.460441	0.645199	NA	NA	0.521527	0.602	2.3387	0.0193512	1.39761	0.16223	2.3387	PRScs
RIPK2	Hypothyroidism	8	89757806	89791064	1.79164	0.0731902	0.369854	-0.529329	0.596577	1.87725	0.0604841	1.87725	0.0604841	2.20713	0.0273048	0.512677	0.608178	2.20713	PRScs
SYNE2	Hypothyroidism	14	63761899	64226433	-2.51518	0.0118972	0.36992	-2.07589	0.0379041	NA	NA	0.48032	0.631	-0.200111	0.841394	-2.95222	0.00315503	-2.95222	SDPR
ZBTB25	Hypothyroidism	14	64449106	64505213	2.50536	0.0122326	0.36992	-1.96903	0.0489492	1.13829	0.255	-0.210666	0.833148	3.03968	0.0023683	-0.0395747	0.968432	3.03968	PRScs
GEMIN2	Hypothyroidism	14	39114285	39136973	2.49698	0.0125255	0.36992	-2.62272	0.00872297	NA	NA	NA	NA	2.6483	0.00808977	0.869253	0.384709	2.6483	PRScs
HSPA2	Hypothyroidism	14	64535905	64546173	-2.61135	0.00901861	0.36992	-1.58992	0.111852	NA	NA	NA	NA	-2.95621	0.00311444	1.12162	0.262024	-2.95621	PRScs
RALGAPA1	Hypothyroidism	14	35538352	35809304	2.51363	0.0119497	0.36992	2.64371	0.00820024	NA	NA	NA	NA	-2.19769	0.0279711	2.5521	0.0107077	2.64371	lassosum
TRAPPC6B	Hypothyroidism	14	39147811	39170532	2.55654	0.0105719	0.36992	-0.018945	0.984885	2.48929	0.0128	2.48929	0.0128	2.85999	0.0042366	2.70572	0.00681573	2.85999	PRScs
TNFRSF8	Hypothyroidism	1	12063303	12144207	-2.45718	0.0140033	0.3717	NA	NA	NA	NA	-2.02957	0.0424	-2.76994	0.0056066	-1.75337	0.0795383	-2.76994	PRScs
KLHL26	Hypothyroidism	19	18637025	18671721	-2.48506	0.0129529	0.371885	-2.038	0.0415503	NA	NA	NA	NA	0.322779	0.746863	-2.8237	0.00474731	-2.8237	SDPR
KDM1A	Hypothyroidism	1	23019443	23083689	2.01696	0.0437	0.372739	2.01696	0.0437	NA	NA	NA	NA	2.01696	0.0437	-2.01696	0.0437	2.01696	lassosum
TNFRSF1B	Hypothyroidism	1	12166991	12209228	2.1386	0.0324677	0.372739	2.52457	0.0115841	-2.02957	0.0424	-2.02957	0.0424	1.81074	0.0701815	1.44715	0.147856	2.52457	lassosum
VPS13D	Hypothyroidism	1	12230030	12512047	2.06093	0.0393095	0.372739	NA	NA	NA	NA	NA	NA	2.26634	0.0234303	1.55948	0.118884	2.26634	PRScs
HHAT	Hypothyroidism	1	210328252	210676296	2.17198	0.0298574	0.372739	2.10741	0.035082	2.22175	0.0263	2.22175	0.0263	2.36825	0.0178726	1.48533	0.137457	2.36825	PRScs
ZMYND12	Hypothyroidism	1	42430329	42456253	-2.44045	0.0146689	0.372739	0.382133	0.702363	NA	NA	NA	NA	-2.07078	0.0383794	-2.77432	0.00553168	-2.77432	SDPR
RRP15	Hypothyroidism	1	218285293	218337983	2.23813	0.0252123	0.372739	2.22406	0.0261444	2.25496	0.024136	2.25496	0.024136	2.23764	0.0252446	2.21731	0.0266019	2.25496	P+T(0.001)
EIF4G3	Hypothyroidism	1	20806292	21177285	-2.20435	0.0275	0.372739	-2.20435	0.0275	NA	NA	-2.20435	0.0275	-2.20435	0.0275	2.20435	0.0275	-2.20435	P+T(0.05)
RAP1GAP	Hypothyroidism	1	21596221	21669357	2.02398	0.0429721	0.372739	-1.86619	0.0620149	2.20435	0.0275	2.20435	0.0275	-1.80168	0.0715955	-1.79255	0.0730451	2.20435	P+T(0.001)
TRAF5	Hypothyroidism	1	211326615	211374946	2.2904	0.0219984	0.372739	1.17936	0.238257	NA	NA	-0.444059	0.657	2.60349	0.00922787	2.45791	0.0139748	2.60349	PRScs
RAD54L	Hypothyroidism	1	46246461	46278480	2.43453	0.014911	0.372739	2.58698	0.00968213	NA	NA	NA	NA	2.62125	0.00876082	0.0759395	0.939467	2.62125	PRScs
MAST2	Hypothyroidism	1	45786987	46036122	-2.33645	0.0194678	0.372739	1.21216	0.22545	-2.64084	0.00827	-2.64084	0.00827	0.0672662	0.94637	2.12323	0.0337345	-2.64084	P+T(0.001)
MUL1	Hypothyroidism	1	20499448	20508151	2.21932	0.0264651	0.372739	2.51497	0.0119042	NA	NA	NA	NA	1.75354	0.0795092	1.88977	0.0587884	2.51497	lassosum
FBXO6	Hypothyroidism	1	11664200	11674354	-2.19566	0.0281163	0.372739	-2.3641	0.0180741	NA	NA	NA	NA	-0.350374	0.726058	-2.35451	0.0185473	-2.3641	lassosum
KIAA2013	Hypothyroidism	1	11919591	11926428	2.32598	0.0200197	0.372739	1.5959	0.110512	1.93574	0.0529	1.93574	0.0529	2.75295	0.00590616	2.17891	0.0293384	2.75295	PRScs
KIF17	Hypothyroidism	1	20664014	20718017	-2.32907	0.0198553	0.372739	NA	NA	NA	NA	NA	NA	-2.15947	0.030814	-2.44111	0.0146424	-2.44111	SDPR
ECE1	Hypothyroidism	1	21217247	21345572	-2.09342	0.0363115	0.372739	-0.575322	0.565073	2.20435	0.0275	2.20435	0.0275	-2.43013	0.0150933	0.527159	0.598083	-2.43013	PRScs
NSUN4	Hypothyroidism	1	46340789	46365152	-2.41262	0.0158383	0.372739	-2.35919	0.0183147	-2.64084	0.00827	-2.64084	0.00827	-0.109431	0.91286	-2.13339	0.0328925	-2.64084	P+T(0.001)
UBIAD1	Hypothyroidism	1	11273198	11296049	2.13076	0.0331088	0.372739	2.53818	0.0111429	NA	NA	NA	NA	1.13239	0.25747	0.373241	0.708969	2.53818	lassosum
ATPAF1	Hypothyroidism	1	46632737	46673867	2.35246	0.0186497	0.372739	0.317572	0.75081	2.64084	0.00827	2.64084	0.00827	0.154837	0.87695	2.21086	0.0270459	2.64084	P+T(0.001)
STIL	Hypothyroidism	1	47250139	47314892	-2.21369	0.0268504	0.372739	NA	NA	NA	NA	NA	NA	-2.48568	0.0129305	0.329435	0.741827	-2.48568	PRScs
EMC1	Hypothyroidism	1	19215660	19251552	2.37318	0.0176354	0.372739	2.68078	0.00734502	NA	NA	NA	NA	1.47882	0.139189	2.0886	0.0367434	2.68078	lassosum
HP1BP3	Hypothyroidism	1	20740266	20787323	-2.20435	0.0275	0.372739	2.20435	0.0275	NA	NA	NA	NA	-2.20435	0.0275	-2.20435	0.0275	-2.20435	SDPR
LRRC41	Hypothyroidism	1	46261196	46303616	2.25339	0.0242343	0.372739	NA	NA	NA	NA	2.64084	0.00827	0.349631	0.726616	1.37715	0.168465	2.64084	P+T(0.05)
FCRL2	Hypothyroidism	1	157745733	157777132	2.18213	0.0291	0.372739	2.18213	0.0291	NA	NA	NA	NA	2.18213	0.0291	-2.18213	0.0291	2.18213	PRScs
MMACHC	Hypothyroidism	1	45500300	45513382	2.30958	0.0209113	0.372739	0.242292	0.808554	NA	NA	2.82978	0.00465799	-0.581186	0.561115	0.0672565	0.946378	2.82978	P+T(0.05)
NAV1	Hypothyroidism	1	201539127	201826969	-2.33725	0.0194262	0.372739	-1.1777	0.238918	NA	NA	-1.72128	0.0852	-0.767249	0.442934	-2.79094	0.00525551	-2.79094	SDPR
STX6	Hypothyroidism	1	180972712	181023121	2.1525	0.0313581	0.372739	-1.14339	0.252876	2.26707	0.023386	2.26707	0.023386	2.28696	0.0221982	2.06405	0.0390132	2.28696	PRScs
NBPF3	Hypothyroidism	1	21440128	21485005	2.22244	0.0262538	0.372739	2.44725	0.014395	-2.20435	0.0275	-2.20435	0.0275	-1.68666	0.0916687	2.21669	0.0266446	2.44725	lassosum
CYP4B1	Hypothyroidism	1	46757838	46819413	2.37036	0.017771	0.372739	0.472291	0.636719	NA	NA	2.64084	0.00827	2.55028	0.0107636	1.76123	0.0782	2.64084	P+T(0.05)
XPR1	Hypothyroidism	1	180632022	180890279	-2.20273	0.0276138	0.372739	NA	NA	NA	NA	-2.25394	0.0242	-2.09436	0.0362277	-2.23873	0.0251732	-2.25394	P+T(0.05)
EFNA3	Hypothyroidism	1	155078837	155087538	-2.0424	0.0411122	0.372739	-0.304607	0.760665	NA	NA	NA	NA	-2.48946	0.0127939	-0.393198	0.694173	-2.48946	PRScs
HCN3	Hypothyroidism	1	155277463	155289848	-2.08256	0.0372915	0.372739	-2.45832	0.0139589	NA	NA	-0.156042	0.876	-1.4527	0.146308	-2.20661	0.0273413	-2.45832	lassosum
GALNT2	Hypothyroidism	1	230057990	230282122	2.14153	0.0322315	0.372739	NA	NA	NA	NA	NA	NA	2.1614	0.0306643	2.12047	0.0339668	2.1614	PRScs
CNIH4	Hypothyroidism	1	224356858	224379459	2.10922	0.0349256	0.372739	1.9085	0.056326	2.17674	0.0295	2.17674	0.0295	2.20834	0.0272205	1.97925	0.0477873	2.20834	PRScs
CNIH3	Hypothyroidism	1	224434660	224740554	2.12829	0.033313	0.372739	NA	NA	NA	NA	NA	NA	2.37985	0.0173195	-1.01533	0.309947	2.37985	PRScs
PYCR2	Hypothyroidism	1	225919877	225924340	-2.14095	0.0322777	0.372739	1.99585	0.0459499	NA	NA	-2.49771	0.0125	1.70691	0.0878383	1.69629	0.0898307	-2.49771	P+T(0.05)
CD1B	Hypothyroidism	1	158327951	158331531	2.20087	0.0277455	0.372739	-1.80837	0.0705493	2.18213	0.0291	2.18213	0.0291	2.41791	0.0156098	-2.17043	0.0299744	2.41791	PRScs
CCDC17	Hypothyroidism	1	45620044	45624057	-2.14235	0.0321653	0.372739	0.991835	0.321278	NA	NA	-2.64084	0.00827	-1.085	0.27792	0.457509	0.647305	-2.64084	P+T(0.05)
GPBP1L1	Hypothyroidism	1	45627304	45688113	-2.27287	0.023034	0.372739	NA	NA	NA	NA	-2.64084	0.00827	1.02178	0.306884	-1.49366	0.135264	-2.64084	P+T(0.05)
ENTREP3	Hypothyroidism	1	155247205	155255483	2.11025	0.0348366	0.372739	0.363565	0.716183	NA	NA	NA	NA	2.54016	0.01108	-0.421087	0.673692	2.54016	PRScs
FCRL3	Hypothyroidism	1	157674321	157700769	2.18213	0.0291	0.372739	2.18213	0.0291	NA	NA	NA	NA	-2.18213	0.0291	2.18213	0.0291	2.18213	SDPR
PLPP3	Hypothyroidism	1	56494761	56645301	2.02681	0.0426815	0.372739	NA	NA	NA	NA	2.3475	0.0189	1.77465	0.0759557	1.25915	0.207976	2.3475	P+T(0.05)
DRAXIN	Hypothyroidism	1	11691710	11725857	-2.13029	0.0331476	0.372739	-1.32756	0.184323	NA	NA	1.93574	0.0529	2.15916	0.0308378	-2.41998	0.0155215	-2.41998	SDPR
DHRS3	Hypothyroidism	1	12567910	12618210	-2.3742	0.0175869	0.372739	-2.21478	0.0267753	-1.93574	0.0529	-2.22864	0.0258381	-2.55169	0.0107202	-2.56239	0.0103956	-2.56239	SDPR
CAMK2N1	Hypothyroidism	1	20482391	20486210	2.40844	0.0160209	0.372739	-2.20435	0.0275	NA	NA	NA	NA	2.56721	0.0102519	2.35077	0.0187345	2.56721	PRScs
TRIM58	Hypothyroidism	1	247857187	247880138	2.01316	0.044098	0.372739	2.36927	0.0178231	NA	NA	1.27871	0.201	1.70111	0.0889217	1.93802	0.0526209	2.36927	lassosum
WDR26	Hypothyroidism	1	224385146	224437033	2.38854	0.0169153	0.372739	-0.766599	0.44332	NA	NA	NA	NA	-2.52464	0.0115817	2.54055	0.0110677	2.54055	SDPR
DCST1	Hypothyroidism	1	155033824	155050930	-2.11674	0.034282	0.372739	-2.20575	0.0274017	NA	NA	NA	NA	-2.1218	0.0338542	-1.99059	0.0465261	-2.20575	lassosum
FCRL1	Hypothyroidism	1	157794403	157820120	2.18213	0.0291	0.372739	-2.18213	0.0291	NA	NA	NA	NA	2.18213	0.0291	2.18213	0.0291	2.18213	PRScs
AIM2	Hypothyroidism	1	159061599	159187843	2.06227	0.0391822	0.372739	1.87829	0.0603421	1.85288	0.0639	1.85288	0.0639	1.84354	0.0652506	2.42126	0.015467	2.42126	SDPR
ERMAP	Hypothyroidism	1	42817122	42844991	-2.20724	0.0272973	0.372739	-0.525526	0.599218	-2.50921	0.0121	-2.50921	0.0121	1.79833	0.0721247	1.33578	0.181621	-2.50921	P+T(0.001)
RAB4A	Hypothyroidism	1	229271062	229305894	2.01623	0.0437763	0.372739	-1.78851	0.0736945	1.92925	0.0537	1.92925	0.0537	2.17207	0.0298505	2.12788	0.033347	2.17207	PRScs
SLC50A1	Hypothyroidism	1	155135344	155138857	2.10718	0.0351018	0.372739	NA	NA	NA	NA	2.53953	0.0111	-0.157525	0.874831	1.08566	0.277631	2.53953	P+T(0.05)
EFNA1	Hypothyroidism	1	155127876	155134899	2.23838	0.0251963	0.372739	0.03306	0.973627	NA	NA	NA	NA	2.49042	0.0127594	2.49034	0.0127622	2.49042	PRScs
TOR1AIP2	Hypothyroidism	1	179839967	179877803	-2.0134	0.0440722	0.372739	NA	NA	NA	NA	-0.881587	0.378	-0.711265	0.47692	-2.42978	0.0151081	-2.42978	SDPR
TOR1AIP2	Hypothyroidism	1	179839967	179877803	-2.0134	0.0440722	0.372739	NA	NA	NA	NA	-0.881587	0.378	-0.711265	0.47692	-2.42978	0.0151081	-2.42978	SDPR
MTHFR	Hypothyroidism	1	11785723	11806455	2.02412	0.0429574	0.372739	2.48567	0.0129307	-1.93574	0.0529	-1.93574	0.0529	-1.21968	0.222587	-0.342874	0.731694	2.48567	lassosum
INPP5B	Hypothyroidism	1	37860697	37947053	-2.44138	0.0146314	0.372739	-2.03431	0.0419202	-2.73823	0.00617703	-2.73823	0.00617703	-0.233657	0.815252	-0.504499	0.613911	-2.73823	P+T(0.001)
TCEA3	Hypothyroidism	1	23380909	23424748	2.01696	0.0437	0.372739	2.01696	0.0437	NA	NA	NA	NA	2.01696	0.0437	2.01696	0.0437	2.01696	PRScs
DDOST	Hypothyroidism	1	20651767	20661544	-2.20435	0.0275	0.372739	-2.20435	0.0275	NA	NA	NA	NA	-2.20435	0.0275	-2.20435	0.0275	-2.20435	SDPR
CCT7	Hypothyroidism	2	73233420	73253021	2.05689	0.0396966	0.373445	1.76928	0.076847	NA	NA	1.5382	0.124	2.0204	0.0433415	2.37483	0.0175569	2.37483	SDPR
CNOT11	Hypothyroidism	2	101252886	101270316	2.0522	0.0401502	0.373445	1.8912	0.0585979	NA	NA	NA	NA	1.54108	0.123298	2.32496	0.0200739	2.32496	SDPR
BOLA3	Hypothyroidism	2	74135400	74147912	2.06123	0.039281	0.373445	2.46344	0.0137611	NA	NA	NA	NA	-1.2326	0.217726	-0.598581	0.549453	2.46344	lassosum
NAT8B	Hypothyroidism	2	73700576	73701340	2.06419	0.039	0.373445	2.06419	0.039	NA	NA	NA	NA	-2.06419	0.039	2.06419	0.039	2.06419	lassosum
SLC27A3	Hypothyroidism	1	153774354	153780157	-2.00962	0.0444714	0.373807	-0.695773	0.486571	NA	NA	-2.53953	0.0111	-0.639447	0.522532	-0.582156	0.560461	-2.53953	P+T(0.05)
RRM2B	Hypothyroidism	8	102204502	102238961	-1.77267	0.076283	0.3739	-1.8608	0.0627729	NA	NA	NA	NA	1.27319	0.202952	-1.93297	0.0532402	-1.93297	SDPR
UBE2W	Hypothyroidism	8	73780097	73878910	-1.76212	0.0780492	0.3739	-1.85323	0.0638491	NA	NA	NA	NA	-1.34842	0.177524	-1.89885	0.0575842	-1.89885	SDPR
DEFA4	Hypothyroidism	8	6935820	6938306	-1.75697	0.0789235	0.3739	-1.33902	0.180564	NA	NA	-1.83842	0.066	-1.82761	0.0676076	-1.84629	0.0648502	-1.84629	SDPR
BMP1	Hypothyroidism	8	22165140	22212326	1.77738	0.0755058	0.3739	-1.37009	0.170659	NA	NA	NA	NA	-0.972499	0.330802	2.15328	0.0312963	2.15328	SDPR
NAT1	Hypothyroidism	8	18170477	18223689	-1.76462	0.0776274	0.3739	0.404884	0.685563	NA	NA	-2.05136	0.040232	-2.09329	0.0363232	0.745916	0.455718	-2.09329	PRScs
ADAM23	Hypothyroidism	2	206443532	206621127	2.0458	0.0407758	0.374749	-1.0743	0.282687	1.23454	0.217	1.23454	0.217	2.59548	0.00944594	1.41323	0.157588	2.59548	PRScs
APLP2	Hypothyroidism	11	130068147	130144811	-1.8008	0.0717346	0.375792	-1.60758	0.107926	NA	NA	NA	NA	-2.1251	0.0335785	-1.07126	0.284054	-2.1251	PRScs
CAPRIN1	Hypothyroidism	11	34051731	34102610	-1.79951	0.0719387	0.375792	1.61616	0.106059	NA	NA	NA	NA	-2.06044	0.0393564	-1.47285	0.140791	-2.06044	PRScs
FBXO2	Hypothyroidism	1	11637018	11655785	-2.0047	0.0449949	0.376118	-2.43908	0.0147247	NA	NA	NA	NA	1.06958	0.28481	-0.261197	0.793941	-2.43908	lassosum
CEND1	Hypothyroidism	11	787115	790113	1.79577	0.0725312	0.376255	-0.856132	0.391925	2.31353	0.0206937	1.60932	0.107546	1.2454	0.212985	1.38443	0.166226	2.31353	P+T(0.001)
MAPK13	Hypothyroidism	6	36127809	36144524	-1.47714	0.139637	0.380581	0.637217	0.523984	NA	NA	NA	NA	-1.96891	0.048964	-0.684622	0.493583	-1.96891	PRScs
CAPN1	Hypothyroidism	11	65180566	65212006	-1.78661	0.0740002	0.381229	-2.03766	0.0415843	-0.338482	0.735	-1.04213	0.29735	-2.04186	0.0411653	-1.93766	0.0526651	-2.04186	PRScs
CDC40	Hypothyroidism	6	110180141	110254275	-1.47341	0.140641	0.381817	1.31429	0.188749	NA	NA	NA	NA	-1.25799	0.208396	-1.70997	0.0872713	-1.70997	SDPR
GTF3C6	Hypothyroidism	6	110958706	110967890	-1.4701	0.141536	0.382752	-1.54689	0.12189	NA	NA	-1.63048	0.103	-1.55731	0.119396	-0.87539	0.381362	-1.63048	P+T(0.05)
PDCD10	Hypothyroidism	3	167683298	167734939	2.37413	0.0175902	0.38358	2.06158	0.0392477	NA	NA	NA	NA	2.70283	0.00687519	0.612052	0.540504	2.70283	PRScs
RUNX2	Hypothyroidism	6	45328157	45664349	1.4668	0.14243	0.383679	1.20341	0.22882	1.77684	0.075595	1.77684	0.075595	0.551324	0.581412	1.24871	0.211771	1.77684	P+T(0.001)
EZR	Hypothyroidism	6	158765741	158819368	1.45873	0.14464	0.383876	-0.250726	0.802026	-1.61183	0.107	-1.61183	0.107	1.89085	0.0586446	-0.949634	0.342298	1.89085	PRScs
CRISP3	Hypothyroidism	6	49727376	49744437	-1.46093	0.144036	0.383876	-1.64328	0.100325	NA	NA	NA	NA	-0.62416	0.532522	-1.66343	0.0962269	-1.66343	SDPR
TMEM14B	Hypothyroidism	6	10747759	10852753	1.45855	0.14469	0.383876	0.0863278	0.931206	1.95401	0.0507	1.95401	0.0507	-0.864964	0.387059	1.44019	0.149813	1.95401	P+T(0.001)
KIAA1586	Hypothyroidism	6	57046532	57055239	1.45846	0.144713	0.383876	-0.267716	0.788918	NA	NA	NA	NA	0.501017	0.616359	2.04776	0.040584	2.04776	SDPR
ST3GAL5	Hypothyroidism	2	85837120	85905199	-2.02949	0.0424082	0.385166	-1.99824	0.0456908	1.27988	0.200586	1.27988	0.200586	-2.37999	0.017313	-2.11802	0.0341736	-2.37999	PRScs
RYBP	Hypothyroidism	3	72371825	72446621	-2.36016	0.018267	0.385891	-2.35345	0.0186	NA	NA	NA	NA	-2.32794	0.0199153	-2.39554	0.0165961	-2.39554	SDPR
WDR35	Hypothyroidism	2	19910263	19990105	-2.02181	0.0431961	0.38776	-1.34469	0.178726	NA	NA	NA	NA	-1.09376	0.274062	-2.40233	0.0162909	-2.40233	SDPR
RPP38	Hypothyroidism	10	15097180	15139818	2.30049	0.0214205	0.388996	-0.223843	0.822879	NA	NA	1.06023	0.28904	1.94371	0.0519299	2.75424	0.00588278	2.75424	SDPR
BRCA1	Hypothyroidism	17	43044295	43170245	1.85571	0.063495	0.391266	0.719208	0.472013	-1.14995	0.250164	-1.14995	0.250164	-1.46067	0.144106	2.42173	0.0154469	2.42173	SDPR
MSANTD2	Hypothyroidism	11	124766498	124800706	1.76754	0.0771377	0.391985	2.18718	0.0287292	NA	NA	NA	NA	-0.909465	0.363105	0.991362	0.321509	2.18718	lassosum
HBG1	Hypothyroidism	11	5248269	5249857	1.77008	0.0767145	0.391985	-0.452609	0.650831	0.930717	0.352	0.930717	0.352	1.6307	0.102954	2.34855	0.0188469	2.34855	SDPR
PXDN	Hypothyroidism	2	1631887	1744852	2.00245	0.0452359	0.392384	2.30665	0.0210742	0.940424	0.347	1.69554	0.0899725	1.8458	0.064921	2.18771	0.0286906	2.30665	lassosum
PKP4	Hypothyroidism	2	158456952	158682879	-2.00401	0.0450689	0.392384	1.80802	0.0706034	-2.18896	0.0286	-2.04017	0.0413335	-2.17763	0.0294333	1.18865	0.234577	-2.18896	P+T(0.001)
LBX2	Hypothyroidism	2	74497517	74503316	-2.00925	0.0445107	0.392384	-1.82668	0.0677485	NA	NA	NA	NA	0.650058	0.515655	-2.34559	0.018997	-2.34559	SDPR
CSTF3	Hypothyroidism	11	33077188	33162371	1.76339	0.0778352	0.392857	0.620532	0.534908	NA	NA	NA	NA	-1.49216	0.135656	2.14509	0.0319458	2.14509	SDPR
USP48	Hypothyroidism	1	21678298	21783606	-1.983	0.0473677	0.393777	-1.98168	0.0475151	NA	NA	-2.01696	0.0437	-1.97581	0.0481768	-1.95482	0.050604	-2.01696	P+T(0.05)
TTC19	Hypothyroidism	17	15999784	16045015	1.84807	0.0645916	0.393797	0.613104	0.539808	2.08808	0.0367902	1.95454	0.050637	2.02906	0.0424523	1.47614	0.139906	2.08808	P+T(0.001)
ADAM11	Hypothyroidism	17	44758988	44781846	-1.84487	0.0650571	0.393797	-2.27721	0.0227739	NA	NA	NA	NA	-0.550751	0.581805	-1.06133	0.288538	-2.27721	lassosum
SDCCAG8	Hypothyroidism	1	243256034	243500091	-1.98011	0.0476912	0.394299	-2.00238	0.045244	NA	NA	NA	NA	-1.9864	0.0469892	-1.9496	0.0512239	-2.00238	lassosum
ADAM15	Hypothyroidism	1	155050566	155062775	-1.97744	0.047992	0.39463	0.625566	0.5316	NA	NA	-2.53953	0.0111	0.395731	0.692304	0.231067	0.817263	-2.53953	P+T(0.05)
NFYA	Hypothyroidism	6	41072974	41102403	-1.4279	0.153321	0.396209	-0.838222	0.401906	-1.85288	0.0639	-1.85288	0.0639	-1.10398	0.269602	-0.24118	0.809416	-1.85288	P+T(0.001)
GOPC	Hypothyroidism	6	117560269	117602542	-1.43581	0.151057	0.396209	-1.33641	0.181414	NA	NA	-0.666711	0.504957	-1.88732	0.0591172	-1.11844	0.263379	-1.88732	PRScs
CRYBG1	Hypothyroidism	6	106360717	106572017	-1.43479	0.151347	0.396209	-1.2038	0.228667	NA	NA	NA	NA	-1.28602	0.198436	-1.67533	0.0938691	-1.67533	SDPR
AARS2	Hypothyroidism	6	44298731	44313347	-1.43482	0.151337	0.396209	-0.449225	0.653269	NA	NA	NA	NA	-1.92362	0.0544023	-0.957057	0.338539	-1.92362	PRScs
FARS2	Hypothyroidism	6	5261044	5829192	1.42779	0.153353	0.396209	1.26482	0.205936	1.60084	0.109412	1.60084	0.109412	1.28531	0.198685	1.24487	0.213178	1.60084	P+T(0.001)
SYCP2L	Hypothyroidism	6	10886831	10979320	1.42838	0.153183	0.396209	0.355432	0.722266	1.80123	0.0716663	1.99812	0.0457041	-0.482214	0.629654	-0.480134	0.631132	1.99812	P+T(0.05)
PNPLA1	Hypothyroidism	6	36243203	36313955	-1.43091	0.152457	0.396209	-1.02611	0.30484	NA	NA	NA	NA	-1.75251	0.0796857	-1.21052	0.22608	-1.75251	PRScs
PPIH	Hypothyroidism	1	42658335	42676758	-1.97058	0.0487715	0.398872	1.55059	0.121	NA	NA	NA	NA	-2.03942	0.0414077	-2.11806	0.0341699	-2.11806	SDPR
GATD1	Hypothyroidism	11	767220	777488	1.7527	0.0796539	0.399339	2.14613	0.0318629	1.48592	0.137301	1.872	0.0612062	1.25259	0.210357	1.15424	0.248402	2.14613	lassosum
CNPY3	Hypothyroidism	6	42929480	42939294	1.4199	0.155638	0.400623	0.256589	0.797496	NA	NA	NA	NA	1.60577	0.108324	1.78079	0.074947	1.78079	SDPR
MOCS1	Hypothyroidism	6	39899578	39934551	-1.41781	0.156247	0.400708	-1.33477	0.181953	-1.43601	0.151	-1.43601	0.151	-1.45818	0.144791	-1.41525	0.156995	-1.45818	PRScs
MFN2	Hypothyroidism	1	11980181	12015211	-1.96605	0.0492933	0.400972	-0.713812	0.475344	1.7763	0.0756832	1.7763	0.0756832	-2.46062	0.0138699	1.0528	0.292433	-2.46062	PRScs
CEP350	Hypothyroidism	1	179954674	180114880	1.96078	0.0499042	0.401623	-0.508595	0.611036	NA	NA	NA	NA	1.74076	0.0817249	2.31773	0.0204643	2.31773	SDPR
CDA	Hypothyroidism	1	20589086	20618903	1.96113	0.049864	0.401623	1.0492	0.294087	2.20435	0.0275	2.20435	0.0275	0.598962	0.549198	2.05626	0.0397577	2.20435	P+T(0.001)
PLOD2	Hypothyroidism	3	146035139	146163725	-2.33298	0.0196492	0.40251	-0.977007	0.328566	NA	NA	NA	NA	-1.66806	0.0953044	-2.69119	0.0071198	-2.69119	SDPR
TSGA10IP	Hypothyroidism	11	65945480	65959966	1.74265	0.081394	0.402658	NA	NA	NA	NA	1.25082	0.211	2.07096	0.0383629	1.43365	0.151672	2.07096	PRScs
DRAP1	Hypothyroidism	11	65919274	65921563	1.74569	0.0808644	0.402658	0.781608	0.434445	NA	NA	2.01504	0.0439	1.98817	0.0467924	1.23648	0.216278	2.01504	P+T(0.05)
CASP10	Hypothyroidism	2	201182872	201229428	1.97759	0.0479747	0.40361	2.40658	0.0161025	NA	NA	-1.57275	0.115777	-1.69276	0.0905015	-0.948882	0.342681	2.40658	lassosum
PLEKHH2	Hypothyroidism	2	43637260	43767987	1.98389	0.0472676	0.40361	0.906525	0.364658	2.13944	0.0324	2.13944	0.0324	2.02691	0.0426718	1.93667	0.0527861	2.13944	P+T(0.001)
SESTD1	Hypothyroidism	2	179101678	179264832	-1.9765	0.0480986	0.40361	-2.21197	0.0269686	-1.72682	0.0842	-1.64804	0.0993447	-1.74927	0.080245	-2.16294	0.0305456	-2.21197	lassosum
POU2AF1	Hypothyroidism	11	111352255	111455630	1.73522	0.0827015	0.403778	-1.78229	0.0747016	NA	NA	NA	NA	1.92781	0.0538793	-1.24116	0.214547	1.92781	PRScs
DEPDC7	Hypothyroidism	11	33015876	33033582	-1.73811	0.082192	0.403778	-0.108595	0.913524	NA	NA	NA	NA	-1.91473	0.0555271	-2.11784	0.0341887	-2.11784	SDPR
C1QB	Hypothyroidism	1	22652762	22661637	-1.9549	0.0505949	0.405027	-1.95646	0.0504111	-2.01696	0.0437	-1.68143	0.092679	-2.0165	0.0437481	-2.01042	0.0443865	-2.01696	P+T(0.001)
RHAG	Hypothyroidism	6	49605175	49636839	1.40725	0.159354	0.406021	1.19983	0.230206	NA	NA	1.02577	0.305	1.48572	0.137355	1.67692	0.0935584	1.67692	SDPR
DDO	Hypothyroidism	6	110391771	110415575	1.4068	0.159488	0.406021	1.02784	0.304025	1.69122	0.0907945	1.69122	0.0907945	-1.2868	0.198163	0.781487	0.434516	1.69122	P+T(0.001)
GCNT2	Hypothyroidism	6	10492223	10629368	-1.40466	0.160121	0.406146	0.177638	0.859007	NA	NA	-1.10827	0.267746	-2.03146	0.0422085	1.14493	0.252237	-2.03146	PRScs
DGUOK	Hypothyroidism	2	73926826	73958961	-1.96487	0.0494293	0.407265	-1.55745	0.119363	-2.06419	0.039	-2.06419	0.039	-2.06226	0.0391834	-1.86676	0.061935	-2.06419	P+T(0.001)
DYNC2LI1	Hypothyroidism	2	43774039	43810010	-1.95004	0.0511719	0.407265	-0.556724	0.577716	-2.13944	0.0324	-2.40742	0.0160656	-0.846534	0.397255	-1.21004	0.226262	-2.40742	P+T(0.05)
RMND5A	Hypothyroidism	2	86720291	86778041	1.95695	0.0503539	0.407265	1.76843	0.076989	-1.47208	0.141	-1.87042	0.0614253	-1.79819	0.0721469	2.3224	0.0202112	2.3224	SDPR
ATOH8	Hypothyroidism	2	85751344	85791383	-1.95696	0.0503516	0.407265	-0.728342	0.466404	-2.56897	0.0102	-1.11154	0.266337	-0.603838	0.545951	-0.388764	0.69745	-2.56897	P+T(0.001)
PELI1	Hypothyroidism	2	64092652	64144420	-1.95279	0.0508445	0.407265	-1.16751	0.243004	NA	NA	NA	NA	-2.00873	0.0445662	-2.16642	0.0302792	-2.16642	SDPR
GATC	Hypothyroidism	12	120446444	120463749	1.94974	0.0512073	0.408468	2.2364	0.0253257	NA	NA	1.72352	0.0847939	-1.99021	0.0465682	1.36292	0.172909	2.2364	lassosum
RILPL1	Hypothyroidism	12	123470054	123533719	-1.94393	0.0519039	0.409265	-1.24747	0.212225	-2.17134	0.0299054	-2.17134	0.0299054	-1.97852	0.0478703	-1.25581	0.209185	-2.17134	P+T(0.001)
MTMR7	Hypothyroidism	8	17296794	17413528	-1.70771	0.0876903	0.410304	-0.157031	0.87522	NA	NA	NA	NA	-2.26634	0.0234308	-0.447092	0.654809	-2.26634	PRScs
SYNGR1	Hypothyroidism	22	39349925	39385575	-1.86865	0.0616709	0.410751	0.299978	0.764194	NA	NA	-0.334503	0.738	-2.46458	0.0137175	0.369975	0.711401	-2.46458	PRScs
PMAIP1	Hypothyroidism	18	59899996	59904305	-2.22314	0.0262063	0.411438	0.799745	0.423859	NA	NA	NA	NA	-2.2369	0.0252927	-2.47015	0.0135058	-2.47015	SDPR
MIA2	Hypothyroidism	14	39230231	39388513	-2.41339	0.0158047	0.411852	-2.43585	0.014857	NA	NA	-2.48929	0.0128	-2.12313	0.0337428	-2.48897	0.0128113	-2.48929	P+T(0.05)
TTC7B	Hypothyroidism	14	90524564	90816479	-2.42774	0.0151931	0.411852	NA	NA	1.78169	0.0748	0.385273	0.700036	2.15759	0.0309594	-2.83768	0.00454432	-2.83768	SDPR
GPX2	Hypothyroidism	14	64939152	64942746	-2.39171	0.01677	0.412728	-2.05255	0.0401165	NA	NA	NA	NA	-2.71806	0.00656664	-0.944902	0.344709	-2.71806	PRScs
CRIP3	Hypothyroidism	6	43299710	43308826	-1.39191	0.163949	0.413507	-1.42903	0.152994	NA	NA	NA	NA	-1.61431	0.106461	-0.932256	0.351204	-1.61431	PRScs
WTAP	Hypothyroidism	6	159725585	159756319	1.39104	0.164213	0.413507	1.50438	0.132483	1.29595	0.194994	1.29595	0.194994	1.38145	0.16714	1.44407	0.14872	1.50438	lassosum
RASGRP2	Hypothyroidism	11	64726911	64745456	-1.72067	0.0853112	0.413815	-2.06899	0.0385466	NA	NA	NA	NA	0.507634	0.61171	1.64415	0.100145	-2.06899	lassosum
PFKL	Hypothyroidism	21	44300051	44327376	2.04203	0.0411486	0.414443	2.3139	0.0206732	2.18621	0.0288	2.29114	0.0219551	1.98572	0.0470647	0.0435617	0.965254	2.3139	lassosum
SOD1	Hypothyroidism	21	31659666	31668931	-1.97208	0.0486	0.414443	-1.97208	0.0486	NA	NA	NA	NA	-1.97208	0.0486	-1.97208	0.0486	-1.97208	lassosum
SIK1	Hypothyroidism	21	43414483	43427131	-1.95223	0.0509106	0.414443	-2.12628	0.03348	NA	NA	NA	NA	-1.278	0.201249	2.04558	0.0407981	-2.12628	lassosum
TRPM2	Hypothyroidism	21	44350163	44443081	-2.09764	0.0359373	0.414443	-1.21073	0.226001	-2.18621	0.0288	-2.18621	0.0288	-2.23726	0.0252695	-2.07406	0.0380733	-2.23726	PRScs
N6AMT1	Hypothyroidism	21	28872191	28885371	2.1597	0.0307958	0.414443	2.16542	0.0303556	2.15707	0.031	2.15707	0.031	2.16131	0.0306717	2.15756	0.0309619	2.16542	lassosum
RWDD2B	Hypothyroidism	21	29004384	29019360	2.16902	0.0300812	0.414443	-2.18947	0.0285624	2.20039	0.027779	2.13195	0.0330112	-2.15723	0.0309877	-2.16182	0.0306319	2.20039	P+T(0.001)
USP16	Hypothyroidism	21	29024629	29054488	-1.80738	0.0707029	0.414443	NA	NA	NA	NA	-2.15707	0.031	-1.81395	0.0696848	-0.243658	0.807496	-2.15707	P+T(0.05)
MAP3K7CL	Hypothyroidism	21	29077221	29175889	2.07036	0.0384185	0.414443	2.11454	0.0344693	-2.15707	0.031	-1.9563	0.0504295	1.87416	0.0609079	2.16223	0.0306006	2.16223	SDPR
BACH1	Hypothyroidism	21	29194071	29630751	-1.85788	0.0631864	0.414443	0.883835	0.376785	-2.15707	0.031	-2.15707	0.031	-0.42087	0.67385	-1.82271	0.0683467	-2.15707	P+T(0.001)
MX1	Hypothyroidism	21	41420020	41470071	1.99385	0.0461679	0.414443	2.01928	0.0434579	-0.384733	0.700435	-0.725254	0.468296	2.34319	0.0191195	2.18372	0.0289831	2.34319	PRScs
PDXK	Hypothyroidism	21	43719094	43762307	-1.78953	0.0735302	0.414443	1.08752	0.276806	-1.5336	0.125128	-1.5336	0.125128	-2.28406	0.022368	1.28396	0.199157	-2.28406	PRScs
TRAPPC10	Hypothyroidism	21	44012309	44106552	2.06694	0.0387395	0.414443	2.29044	0.0219956	NA	NA	NA	NA	-0.765181	0.444164	-2.14396	0.0320358	2.29044	lassosum
CFAP410	Hypothyroidism	21	44328944	44339402	1.9102	0.0561077	0.414443	-1.40412	0.160283	2.18621	0.0288	2.26694	0.0233937	1.14284	0.253104	1.01143	0.311809	2.26694	P+T(0.05)
LRRC3	Hypothyroidism	21	44455510	44462196	1.85204	0.0640207	0.414443	0.601391	0.54758	NA	NA	2.36786	0.0178912	1.28078	0.200271	0.989033	0.322647	2.36786	P+T(0.05)
ITGB2	Hypothyroidism	21	44885953	44931989	-1.81982	0.0687858	0.414443	-2.13544	0.0327249	NA	NA	1.20553	0.228	-1.36109	0.173487	-1.91893	0.054993	-2.13544	lassosum
GRIK1	Hypothyroidism	21	29536933	29940033	2.07004	0.038449	0.414443	-1.96358	0.0495789	2.15707	0.031	2.15707	0.031	1.79723	0.0722988	-2.14888	0.0316435	2.15707	P+T(0.001)
TSPEAR	Hypothyroidism	21	44497893	44711572	-1.82543	0.0679366	0.414443	-2.18737	0.0287157	NA	NA	NA	NA	-0.203556	0.8387	-1.82303	0.0682982	-2.18737	lassosum
COL18A1	Hypothyroidism	21	45405165	45513720	1.79033	0.0734011	0.414443	2.40338	0.0162441	-0.210712	0.833112	-0.210712	0.833112	-0.394939	0.692888	1.92918	0.0537081	2.40338	lassosum
FAM3B	Hypothyroidism	21	41304212	41357727	-2.05318	0.0400553	0.414443	-1.05831	0.289913	-2.25928	0.0238658	-2.16161	0.0306485	-2.24345	0.0248679	-1.51345	0.130164	-2.25928	P+T(0.001)
UBE2G2	Hypothyroidism	21	44768580	44801826	-1.81684	0.0692419	0.414443	-1.99499	0.0460438	NA	NA	1.20553	0.228	-1.78784	0.0738015	-1.92758	0.0539076	-1.99499	lassosum
SUMO3	Hypothyroidism	21	44805617	44818779	-1.98033	0.047667	0.414443	-0.574087	0.565909	NA	NA	NA	NA	-2.41527	0.0157235	0.609063	0.542483	-2.41527	PRScs
LTN1	Hypothyroidism	21	28928144	28992956	2.17247	0.0298201	0.414443	2.18296	0.029039	NA	NA	NA	NA	2.18267	0.0290604	2.15083	0.0314898	2.18296	lassosum
ICOSLG	Hypothyroidism	21	44215382	44241446	-1.76867	0.0769495	0.414858	-0.870937	0.383788	NA	NA	NA	NA	-2.17788	0.0294153	-1.14822	0.25088	-2.17788	PRScs
PGP	Hypothyroidism	16	2211593	2214840	-2.77649	0.00549495	0.414905	-2.41046	0.0159324	NA	NA	NA	NA	-0.938157	0.348164	-3.07906	0.00207653	-3.07906	SDPR
HSBP1	Hypothyroidism	16	83719311	83819737	-2.76422	0.00570596	0.414905	-2.83842	0.00453376	-2.93832	0.0033	-2.83999	0.00451151	-1.99651	0.0458785	-2.60661	0.00914447	-2.93832	P+T(0.001)
LMAN1	Hypothyroidism	18	59327823	59359265	-2.09017	0.0366029	0.415144	-1.9893	0.0466686	NA	NA	-2.39989	0.0164	-1.94357	0.0519471	-1.53046	0.125903	-2.39989	P+T(0.05)
SMCHD1	Hypothyroidism	18	2655726	2805017	-1.93586	0.0528846	0.415144	-2.52151	0.0116854	-1.24927	0.211568	-0.947161	0.343557	-1.12246	0.261669	-0.601124	0.547758	-2.52151	lassosum
SS18	Hypothyroidism	18	26016253	26091217	-1.93611	0.0528542	0.415144	-2.3265	0.0199919	NA	NA	NA	NA	-1.27349	0.202843	-1.00115	0.316752	-2.3265	lassosum
OSBPL1A	Hypothyroidism	18	24162045	24397880	-1.94813	0.0514	0.415144	-1.94813	0.0514	NA	NA	NA	NA	-1.94813	0.0514	-1.94813	0.0514	-1.94813	lassosum
CD226	Hypothyroidism	18	69831158	69961803	-2.10413	0.0353668	0.415144	-2.22576	0.02603	2.2072	0.0273	2.2072	0.0273	2.07925	0.0375948	-1.12075	0.262395	-2.22576	lassosum
CABYR	Hypothyroidism	18	24138987	24161600	1.94813	0.0514	0.415144	1.94813	0.0514	NA	NA	NA	NA	-1.94813	0.0514	-1.94813	0.0514	1.94813	lassosum
IMPACT	Hypothyroidism	18	24426634	24453531	-1.94813	0.0514	0.415144	-1.94813	0.0514	NA	NA	NA	NA	-1.94813	0.0514	1.94813	0.0514	-1.94813	lassosum
SEC11C	Hypothyroidism	18	59139866	59158832	2.10592	0.0352113	0.415144	-0.531459	0.595101	2.39989	0.0164	2.39989	0.0164	0.77775	0.436716	1.96158	0.0498116	2.39989	P+T(0.001)
DOK6	Hypothyroidism	18	69400888	69849087	-1.98504	0.0471395	0.415144	-2.02952	0.0424058	NA	NA	NA	NA	0.550865	0.581726	-2.24752	0.024607	-2.24752	SDPR
ZNF407	Hypothyroidism	18	74597870	75065671	1.99312	0.0462478	0.415144	0.931832	0.351423	NA	NA	NA	NA	2.37221	0.0176822	1.45165	0.146599	2.37221	PRScs
PER3	Hypothyroidism	1	7784291	7845177	1.94153	0.0521945	0.415633	1.99709	0.0458155	-0.532326	0.5945	-0.532326	0.5945	2.32444	0.0201017	2.064	0.0390177	2.32444	PRScs
MOB1A	Hypothyroidism	2	74152528	74178898	1.93594	0.0528751	0.416527	NA	NA	NA	NA	1.5382	0.124	1.45514	0.145631	2.26255	0.0236634	2.26255	SDPR
PPIL3	Hypothyroidism	2	200870907	200889303	-1.93117	0.0534624	0.416899	0.952593	0.340796	-2.2559	0.0240768	-2.2559	0.0240768	-0.908259	0.363742	1.46938	0.14173	-2.2559	P+T(0.001)
TTC17	Hypothyroidism	11	43358920	43494933	-1.71333	0.0866524	0.417609	-0.362279	0.717144	NA	NA	-2.07056	0.0384	-1.92512	0.0542141	-1.17971	0.238115	-2.07056	P+T(0.05)
CORO1C	Hypothyroidism	12	108645109	108731526	1.9284	0.0538052	0.417977	1.29795	0.194306	1.46471	0.143	1.46471	0.143	2.23728	0.0252679	2.19069	0.0284745	2.23728	PRScs
IFNG	Hypothyroidism	12	68154768	68159740	1.92502	0.0542273	0.417977	1.92604	0.0541	NA	NA	NA	NA	1.92129	0.0546955	1.9277	0.0538927	1.9277	SDPR
UTP18	Hypothyroidism	17	51260546	51297936	1.76717	0.0772	0.419086	1.76717	0.0772	NA	NA	NA	NA	1.76717	0.0772	1.76717	0.0772	1.76717	PRScs
XYLT2	Hypothyroidism	17	50346126	50363138	-1.76717	0.0772	0.419086	-1.76717	0.0772	NA	NA	NA	NA	-1.76717	0.0772	-1.76717	0.0772	-1.76717	PRScs
PIGL	Hypothyroidism	17	16217191	16351797	-1.8026	0.0714513	0.419086	-0.980678	0.326751	-2.0395	0.0414	-2.0395	0.0414	1.11829	0.263443	-1.86763	0.061814	-2.0395	P+T(0.001)
MLX	Hypothyroidism	17	42567072	42573239	1.80917	0.0704241	0.419086	1.25354	0.21001	NA	NA	0.631831	0.527498	2.31845	0.0204248	1.1573	0.247148	2.31845	PRScs
MRPL27	Hypothyroidism	17	50367857	50373207	-1.76717	0.0772	0.419086	-1.76717	0.0772	NA	NA	NA	NA	-1.76717	0.0772	-1.76717	0.0772	-1.76717	lassosum
YWHAE	Hypothyroidism	17	1344275	1400222	-1.79535	0.0725986	0.419086	-0.143647	0.885779	NA	NA	NA	NA	0.313607	0.75382	-2.3429	0.0191348	-2.3429	SDPR
EME1	Hypothyroidism	17	50373220	50381483	-1.76717	0.0772	0.419086	-1.76717	0.0772	NA	NA	NA	NA	-1.76717	0.0772	-1.76717	0.0772	-1.76717	PRScs
TMEM92	Hypothyroidism	17	50271406	50281485	-1.76717	0.0772	0.419086	-1.76717	0.0772	NA	NA	-1.76717	0.0772	-1.76717	0.0772	-1.76717	0.0772	-1.76717	PRScs
ADORA2B	Hypothyroidism	17	15945130	15975746	-1.77176	0.0764351	0.419086	-0.355288	0.722374	-2.0395	0.0414	-2.20986	0.0271146	-1.62105	0.105006	-0.315219	0.752596	-2.20986	P+T(0.05)
DCAKD	Hypothyroidism	17	45023338	45061131	-1.79516	0.0726279	0.419086	-0.203581	0.838681	1.78181	0.0747801	0.950359	0.34193	-2.16981	0.0300212	-2.06021	0.0393782	-2.16981	PRScs
KIF18B	Hypothyroidism	17	44924709	44947773	-1.78822	0.0737404	0.419086	0.578409	0.562988	NA	NA	-1.07138	0.284	-2.27157	0.0231127	-1.56853	0.116759	-2.27157	PRScs
CCDC200	Hypothyroidism	17	43216941	43305397	-1.80335	0.071334	0.419086	-2.35771	0.0183882	0.665212	0.505915	0.665212	0.505915	1.60952	0.107503	1.409	0.158836	-2.35771	lassosum
CEP95	Hypothyroidism	17	64506865	64542461	1.78909	0.0736	0.419086	NA	NA	NA	NA	NA	NA	1.78909	0.0736	1.78909	0.0736	1.78909	SDPR
PBXIP1	Hypothyroidism	1	154944076	154956123	1.93421	0.0530874	0.42053	1.15955	0.246231	NA	NA	NA	NA	2.40104	0.0163484	-0.144128	0.885399	2.40104	PRScs
GNA13	Hypothyroidism	17	65009289	65056740	-1.76122	0.0782009	0.421176	-1.86813	0.0617438	NA	NA	NA	NA	-1.46625	0.142579	-1.84201	0.0654736	-1.86813	lassosum
TRAF3IP3	Hypothyroidism	1	209756032	209782320	-1.92997	0.0536101	0.422459	-0.560081	0.575424	-2.22175	0.0263	-2.22175	0.0263	-1.86631	0.0619978	-0.893906	0.371372	-2.22175	P+T(0.001)
ADCK1	Hypothyroidism	14	77800109	77935014	-2.36225	0.0181645	0.423521	-2.80704	0.00499992	0.330453	0.741058	0.330453	0.741058	-1.93906	0.0524938	-2.40652	0.0161052	-2.80704	lassosum
PSMC3IP	Hypothyroidism	17	42572310	42577831	-1.75367	0.0794865	0.424756	-0.63827	0.523298	NA	NA	NA	NA	-1.4098	0.158599	-2.14778	0.0317312	-2.14778	SDPR
KIF26A	Hypothyroidism	14	104136454	104180894	-2.29507	0.0217292	0.424893	-2.46039	0.0138787	NA	NA	-2.07919	0.0376	-2.35549	0.0184983	-2.14665	0.0318209	-2.46039	lassosum
ABCD4	Hypothyroidism	14	74285269	74303055	-2.31171	0.0207938	0.424893	-2.4348	0.0149	NA	NA	NA	NA	-1.94978	0.0512029	-2.3796	0.0173313	-2.4348	lassosum
ZC2HC1C	Hypothyroidism	14	75064109	75119502	-2.25778	0.0239596	0.424893	-2.44624	0.0144354	NA	NA	NA	NA	0.518054	0.60442	-2.37429	0.0175826	-2.44624	lassosum
ALDH6A1	Hypothyroidism	14	74056847	74084492	2.24391	0.0248382	0.424893	2.36214	0.01817	1.06032	0.289	2.14301	0.0321124	2.4409	0.0146507	2.28055	0.022575	2.4409	PRScs
GPR68	Hypothyroidism	14	91232532	91253925	-2.2727	0.0230444	0.424893	2.43465	0.0149063	0.143367	0.886	-1.89326	0.0583238	-2.66388	0.00772459	-1.72554	0.0844299	-2.66388	PRScs
TSHR	Hypothyroidism	14	80954989	81146306	-2.32595	0.0200212	0.424893	2.0965	0.0360382	NA	NA	-1.46106	0.144	-2.30518	0.0211563	-2.6333	0.00845587	-2.6333	SDPR
GPR132	Hypothyroidism	14	105049395	105065445	2.22803	0.0258785	0.424893	-1.05324	0.292231	NA	NA	0.6919	0.489	0.901604	0.367267	2.71382	0.00665126	2.71382	SDPR
ADSS1	Hypothyroidism	14	104724174	104747325	-2.22776	0.0258964	0.424893	-2.56064	0.010448	1.39174	0.164	1.39174	0.164	2.46708	0.0136219	-1.76056	0.0783125	-2.56064	lassosum
APOBEC3B	Hypothyroidism	22	38982347	38992804	-1.84502	0.0650352	0.425137	-2.21023	0.0270892	NA	NA	-0.327883	0.743	-2.07739	0.0377654	-0.751289	0.452479	-2.21023	lassosum
SFXN5	Hypothyroidism	2	72942036	73075619	-1.91551	0.0554269	0.425531	NA	NA	NA	NA	NA	NA	-0.788359	0.430487	-2.19064	0.0284781	-2.19064	SDPR
TTN	Hypothyroidism	2	178525989	178830802	1.91344	0.0556919	0.425531	-1.55672	0.119536	NA	NA	1.72682	0.0842	1.67547	0.0938425	2.25333	0.0242385	2.25333	SDPR
GALNT14	Hypothyroidism	2	30910467	31155202	-1.9093	0.0562231	0.425531	2.04354	0.0409991	NA	NA	-1.82633	0.0678	-2.06125	0.0392794	1.44884	0.147382	-2.06125	PRScs
SLCO3A1	Hypothyroidism	15	91853708	92172435	-1.80288	0.0714064	0.426558	1.76534	0.0775063	0.243007	0.808	0.243007	0.808	-2.40162	0.0163225	1.25953	0.207839	-2.40162	PRScs
RGMA	Hypothyroidism	15	93035271	93089211	1.80202	0.071543	0.426558	2.15474	0.0311824	NA	NA	0.361133	0.718	2.02142	0.0432359	1.07754	0.28124	2.15474	lassosum
CTSD	Hypothyroidism	11	1752752	1764573	1.69895	0.0893288	0.427748	0.617066	0.537191	NA	NA	2.16171	0.0306403	1.68806	0.0913992	0.803812	0.421505	2.16171	P+T(0.05)
NUP153	Hypothyroidism	6	17615035	17706925	-1.36925	0.170921	0.428845	NA	NA	NA	NA	NA	NA	-0.696449	0.486148	-1.6786	0.09323	-1.6786	SDPR
PCGF1	Hypothyroidism	2	74505043	74507695	-1.89876	0.0575963	0.429276	-2.35256	0.0186447	NA	NA	NA	NA	0.639382	0.522574	0.428736	0.668115	-2.35256	lassosum
TTC30A	Hypothyroidism	2	177612999	177618742	-1.89698	0.05783	0.429276	0.791338	0.428747	NA	NA	NA	NA	1.69828	0.0894558	-2.23936	0.0251327	-2.23936	SDPR
SLC1A4	Hypothyroidism	2	64988477	65023865	1.8925	0.0584244	0.429558	2.12796	0.0333405	NA	NA	NA	NA	1.34497	0.178634	1.86533	0.062135	2.12796	lassosum
NAV2	Hypothyroidism	11	19350724	20121601	1.69365	0.090332	0.429796	-0.277676	0.781261	NA	NA	NA	NA	2.16364	0.0304921	1.18702	0.235218	2.16364	PRScs
MR1	Hypothyroidism	1	181033374	181061938	-1.91826	0.0550782	0.431779	1.68765	0.091478	-2.25394	0.0242	-2.25394	0.0242	-0.227652	0.819916	0.950824	0.341694	-2.25394	P+T(0.001)
IRF2	Hypothyroidism	4	184385702	184474558	2.73948	0.00615374	0.431787	3.18402	0.00145246	-0.487365	0.626	-0.487365	0.626	-1.41978	0.155673	2.64018	0.00828619	3.18402	lassosum
ZHX2	Hypothyroidism	8	122781655	122974510	-1.67423	0.0940862	0.434862	-2.07219	0.0382474	NA	NA	NA	NA	-1.61764	0.105741	0.260279	0.794648	-2.07219	lassosum
CD8B	Hypothyroidism	2	86815339	86861924	1.88245	0.059775	0.435343	2.42307	0.0153899	NA	NA	0.847548	0.39669	0.372793	0.709302	1.07651	0.281698	2.42307	lassosum
ARHGAP5	Hypothyroidism	14	32076114	32159728	-2.20395	0.0275277	0.435527	0.0846171	0.932566	NA	NA	NA	NA	-2.35773	0.018387	-2.44501	0.0144848	-2.44501	SDPR
FGD2	Hypothyroidism	6	37005646	37029069	1.35358	0.17587	0.4381	1.38623	0.165675	1.589	0.11206	1.589	0.11206	0.280568	0.779041	1.47509	0.140188	1.589	P+T(0.001)
SMIM13	Hypothyroidism	6	11093834	11138733	-1.35543	0.175279	0.4381	0.803054	0.421944	NA	NA	NA	NA	-0.148422	0.88201	-2.01527	0.0438762	-2.01527	SDPR
ARHGAP33	Hypothyroidism	19	35774532	35788822	-2.09818	0.0358894	0.438275	-2.05923	0.0394719	-2.08356	0.0372	-2.17044	0.0299732	-2.07726	0.0377777	-2.08945	0.0366671	-2.17044	P+T(0.05)
CCDC124	Hypothyroidism	19	17933015	17943991	-2.16024	0.0307539	0.438275	-2.49931	0.0124434	NA	NA	NA	NA	-1.88137	0.0599209	-0.744453	0.456603	-2.49931	lassosum
ZBTB32	Hypothyroidism	19	35704558	35717038	2.04038	0.0413123	0.438275	1.71757	0.0858742	2.08356	0.0372	2.11734	0.034231	1.09872	0.271892	2.32976	0.019819	2.32976	SDPR
HOMER3	Hypothyroidism	19	18929201	18941261	-2.01573	0.043828	0.438275	-2.4542	0.01412	NA	NA	NA	NA	-0.679964	0.496527	-0.343365	0.731324	-2.4542	lassosum
GNA15	Hypothyroidism	19	3136033	3163749	2.05257	0.0401141	0.438275	1.63706	0.101618	NA	NA	NA	NA	2.04859	0.0405018	2.24535	0.0247458	2.24535	SDPR
SPHK2	Hypothyroidism	19	48619291	48630717	-2.06276	0.039135	0.438275	-2.23443	0.0254547	-2.01984	0.0434	-2.01984	0.0434	-1.54985	0.121177	-2.18215	0.0290987	-2.23443	lassosum
HMG20B	Hypothyroidism	19	3572777	3579088	2.19676	0.0280373	0.438275	2.86359	0.00418864	-0.0514085	0.959	-0.0514085	0.959	-0.108342	0.913724	-0.522032	0.601648	2.86359	lassosum
TLE2	Hypothyroidism	19	2997639	3047635	2.04689	0.0406687	0.438275	2.53904	0.0111158	NA	NA	-0.685545	0.493	0.711667	0.476671	1.53474	0.124848	2.53904	lassosum
RNF126	Hypothyroidism	19	647526	663233	-2.09111	0.0365185	0.438275	-1.17164	0.24134	-2.43773	0.0147799	-2.42922	0.0151312	-0.945764	0.344269	-0.38161	0.702751	-2.43773	P+T(0.001)
PRKACA	Hypothyroidism	19	14091688	14118084	2.02663	0.0427	0.438275	2.02663	0.0427	NA	NA	NA	NA	-2.02663	0.0427	-2.02663	0.0427	2.02663	lassosum
ADGRL1	Hypothyroidism	19	14147743	14206187	2.02663	0.0427	0.438275	2.02663	0.0427	NA	NA	NA	NA	2.02663	0.0427	2.02663	0.0427	2.02663	SDPR
NOTCH3	Hypothyroidism	19	15159038	15200995	-2.02663	0.0427	0.438275	NA	NA	NA	NA	NA	NA	-2.02663	0.0427	-2.02663	0.0427	-2.02663	PRScs
ZNF506	Hypothyroidism	19	19785839	19821751	2.07281	0.0381898	0.438275	2.6409	0.00826869	-0.974114	0.33	-0.974114	0.33	-0.492904	0.62208	1.4933	0.135358	2.6409	lassosum
FTL	Hypothyroidism	19	48965309	48966879	-2.10451	0.0353342	0.438275	NA	NA	NA	NA	-2.32162	0.0202532	-1.9437	0.0519312	-1.87267	0.0611145	-2.32162	P+T(0.05)
NDUFB7	Hypothyroidism	19	14566078	14572066	-2.02663	0.0427	0.438275	-2.02663	0.0427	NA	NA	NA	NA	2.02663	0.0427	-2.02663	0.0427	-2.02663	SDPR
TECR	Hypothyroidism	19	14517085	14565980	2.02663	0.0427	0.438275	2.02663	0.0427	NA	NA	NA	NA	-2.02663	0.0427	-2.02663	0.0427	2.02663	lassosum
HCN2	Hypothyroidism	19	589881	617159	2.29812	0.0215551	0.438275	2.3918	0.0167659	2.04439	0.0409147	2.66323	0.0077395	1.78478	0.0742967	1.37261	0.169874	2.66323	P+T(0.05)
DHDH	Hypothyroidism	19	48933699	48944969	2.05934	0.0394616	0.438275	1.18254	0.236993	NA	NA	NA	NA	-2.16048	0.0307354	2.24016	0.0250803	2.24016	SDPR
SNRNP70	Hypothyroidism	19	49085419	49108605	2.30704	0.0210527	0.438275	0.202749	0.839331	1.96082	0.0499	1.96082	0.0499	2.7577	0.00582096	2.14656	0.0318283	2.7577	PRScs
LIN7B	Hypothyroidism	19	49114324	49118460	2.25559	0.0240966	0.438275	2.21667	0.0266455	NA	NA	2.01984	0.0434	2.40057	0.0163695	2.28126	0.0225329	2.40057	PRScs
OAZ1	Hypothyroidism	19	2269509	2273490	2.09777	0.0359251	0.438275	-0.195094	0.84532	NA	NA	2.42048	0.0155	2.29493	0.0217374	1.45794	0.144856	2.42048	P+T(0.05)
IL27RA	Hypothyroidism	19	14031762	14053218	2.02663	0.0427	0.438275	-2.02663	0.0427	NA	NA	-2.02663	0.0427	2.02663	0.0427	-2.02663	0.0427	2.02663	PRScs
ASF1B	Hypothyroidism	19	14119512	14136613	-2.02663	0.0427	0.438275	2.02663	0.0427	NA	NA	NA	NA	2.02663	0.0427	-2.02663	0.0427	-2.02663	SDPR
ILVBL	Hypothyroidism	19	15114984	15125786	2.02663	0.0427	0.438275	-2.02663	0.0427	NA	NA	NA	NA	2.02663	0.0427	-2.02663	0.0427	2.02663	PRScs
TJP3	Hypothyroidism	19	3708362	3750813	2.11827	0.0341523	0.438275	1.81427	0.0696364	NA	NA	2.11115	0.034759	2.06888	0.0385575	2.31214	0.0207697	2.31214	SDPR
RPS19	Hypothyroidism	19	41860255	41872925	2.0993	0.0357902	0.438275	2.17462	0.0296589	NA	NA	NA	NA	1.74853	0.0803726	2.21905	0.0264831	2.21905	SDPR
KDELR1	Hypothyroidism	19	48382575	48391551	-2.01984	0.0434	0.438275	-2.01984	0.0434	NA	NA	NA	NA	-2.01984	0.0434	-2.01984	0.0434	-2.01984	lassosum
CARD8	Hypothyroidism	19	48180770	48255946	2.01984	0.0434	0.438275	2.01984	0.0434	NA	NA	NA	NA	2.01984	0.0434	-2.01984	0.0434	2.01984	lassosum
LIG1	Hypothyroidism	19	48115445	48170603	2.01984	0.0434	0.438275	2.01984	0.0434	NA	NA	NA	NA	2.01984	0.0434	2.01984	0.0434	2.01984	lassosum
PLA2G4C	Hypothyroidism	19	48047843	48110817	-2.01984	0.0434	0.438275	-2.01984	0.0434	NA	NA	NA	NA	2.01984	0.0434	2.01984	0.0434	-2.01984	lassosum
BCAT2	Hypothyroidism	19	48795062	48811029	-2.37679	0.0174641	0.438275	-1.81066	0.0701939	NA	NA	0.138974	0.88947	-2.3994	0.0164218	-2.73979	0.00614789	-2.73979	SDPR
PLEKHA4	Hypothyroidism	19	48837092	48868617	-2.07058	0.0383978	0.438275	1.22407	0.220925	NA	NA	-2.01984	0.0434	-2.23492	0.0254229	-2.21977	0.0264345	-2.23492	PRScs
DDX49	Hypothyroidism	19	18919705	18929189	-2.19711	0.0280127	0.438275	-1.54904	0.121372	NA	NA	NA	NA	2.01898	0.0434895	-2.48028	0.0131278	-2.48028	SDPR
KXD1	Hypothyroidism	19	18557762	18569387	-2.37156	0.0177131	0.438275	-2.66115	0.00778751	NA	NA	-2.44713	0.0144	-2.2117	0.0269872	-0.132196	0.894829	-2.66115	lassosum
DDX39A	Hypothyroidism	19	14408798	14419383	2.02663	0.0427	0.438275	NA	NA	NA	NA	NA	NA	2.02663	0.0427	2.02663	0.0427	2.02663	SDPR
ADGRE5	Hypothyroidism	19	14380501	14408725	2.02663	0.0427	0.438275	2.02663	0.0427	NA	NA	NA	NA	2.02663	0.0427	2.02663	0.0427	2.02663	lassosum
GIPC1	Hypothyroidism	19	14477760	14496149	-2.02663	0.0427	0.438275	2.02663	0.0427	NA	NA	NA	NA	-2.02663	0.0427	-2.02663	0.0427	-2.02663	SDPR
FFAR2	Hypothyroidism	19	35443907	35451767	-2.2434	0.0248708	0.438275	-2.38615	0.017026	NA	NA	-2.08356	0.0372	-1.63761	0.101503	-2.42654	0.0152437	-2.42654	SDPR
COX6B1	Hypothyroidism	19	35648323	35658782	-2.14596	0.0318761	0.438275	-2.24372	0.0248506	-2.08356	0.0372	-2.08356	0.0372	-1.99326	0.0462324	-2.25334	0.0242379	-2.25334	SDPR
BCL2L12	Hypothyroidism	19	49665142	49673916	-2.12436	0.0336405	0.438275	NA	NA	NA	NA	NA	NA	-2.32341	0.0201572	-1.64571	0.099824	-2.32341	PRScs
ADGRE2	Hypothyroidism	19	14732392	14778560	2.02663	0.0427	0.438275	2.02663	0.0427	2.02663	0.0427	2.02663	0.0427	2.02663	0.0427	2.02663	0.0427	2.02663	SDPR
DOHH	Hypothyroidism	19	3490821	3500674	2.19407	0.0282301	0.438275	2.54736	0.0108543	NA	NA	NA	NA	1.53544	0.124675	1.44865	0.147437	2.54736	lassosum
ABHD17A	Hypothyroidism	19	1876810	1885496	2.08984	0.0366318	0.438275	1.15829	0.246744	NA	NA	1.82873	0.0674396	2.39251	0.0167336	2.14505	0.0319485	2.39251	PRScs
APOE	Hypothyroidism	19	44905791	44909393	2.29215	0.0218971	0.438275	2.6724	0.00753111	NA	NA	NA	NA	-0.954663	0.339748	-1.03892	0.29884	2.6724	lassosum
TRPM4	Hypothyroidism	19	49157741	49211836	-2.07598	0.0378956	0.438275	-1.18235	0.237067	NA	NA	NA	NA	-2.39805	0.0164826	-1.83352	0.0667249	-2.39805	PRScs
ZNF317	Hypothyroidism	19	9140397	9163424	-2.03975	0.0413752	0.438275	-1.90457	0.0568364	NA	NA	NA	NA	-1.76458	0.0776344	-2.26151	0.0237276	-2.26151	SDPR
ADGRE3	Hypothyroidism	19	14619117	14690027	2.02663	0.0427	0.438275	2.02663	0.0427	NA	NA	2.02663	0.0427	2.02663	0.0427	2.02663	0.0427	2.02663	PRScs
PODNL1	Hypothyroidism	19	13931187	13953392	-2.02663	0.0427	0.438275	-2.02663	0.0427	NA	NA	NA	NA	-2.02663	0.0427	2.02663	0.0427	-2.02663	lassosum
RFX1	Hypothyroidism	19	13961530	14007039	2.02663	0.0427	0.438275	2.02663	0.0427	NA	NA	NA	NA	2.02663	0.0427	-2.02663	0.0427	2.02663	PRScs
BRME1	Hypothyroidism	19	13882348	13906452	-2.02663	0.0427	0.438275	NA	NA	NA	NA	NA	NA	-2.02663	0.0427	-2.02663	0.0427	-2.02663	PRScs
CC2D1A	Hypothyroidism	19	13906201	13930879	-2.02663	0.0427	0.438275	-2.02663	0.0427	NA	NA	NA	NA	-2.02663	0.0427	2.02663	0.0427	-2.02663	lassosum
MISP3	Hypothyroidism	19	14072536	14075062	2.02663	0.0427	0.438275	-2.02663	0.0427	NA	NA	NA	NA	2.02663	0.0427	2.02663	0.0427	2.02663	PRScs
SAMD1	Hypothyroidism	19	14087851	14091036	2.02663	0.0427	0.438275	2.02663	0.0427	NA	NA	NA	NA	-2.02663	0.0427	-2.02663	0.0427	2.02663	lassosum
BRD4	Hypothyroidism	19	15235519	15332545	2.02663	0.0427	0.438275	2.02663	0.0427	NA	NA	2.02663	0.0427	2.02663	0.0427	2.02663	0.0427	2.02663	SDPR
DPP9	Hypothyroidism	19	4674341	4724673	-2.06692	0.0387418	0.438275	-1.38597	0.165757	NA	NA	NA	NA	-2.43864	0.0147426	-1.22608	0.220169	-2.43864	PRScs
EMP3	Hypothyroidism	19	48321509	48330553	-2.01984	0.0434	0.438275	-2.01984	0.0434	NA	NA	NA	NA	-2.01984	0.0434	-2.01984	0.0434	-2.01984	lassosum
LMTK3	Hypothyroidism	19	48485271	48513935	2.05151	0.0402177	0.438275	1.01872	0.308334	NA	NA	NA	NA	1.71457	0.0864233	2.39887	0.0164456	2.39887	SDPR
ZNF333	Hypothyroidism	19	14689801	14733746	-2.02663	0.0427	0.438275	-2.02663	0.0427	2.02663	0.0427	2.02663	0.0427	2.02663	0.0427	-2.02663	0.0427	-2.02663	SDPR
ZNF146	Hypothyroidism	19	36214602	36238771	2.08356	0.0372	0.438275	-2.08356	0.0372	NA	NA	NA	NA	-2.08356	0.0372	2.08356	0.0372	2.08356	SDPR
ZNF558	Hypothyroidism	19	8806170	8832314	2.22267	0.0262383	0.438275	2.38283	0.0171799	NA	NA	NA	NA	2.36442	0.0180582	-0.773831	0.439031	2.38283	lassosum
ZNF77	Hypothyroidism	19	2933218	2944971	-2.15365	0.0312675	0.438275	1.97354	0.0484341	NA	NA	0.0928786	0.926	-2.65061	0.00803464	-0.262129	0.793222	-2.65061	PRScs
GNG7	Hypothyroidism	19	2511219	2702694	-2.04975	0.0403884	0.438275	-2.28959	0.0220452	NA	NA	NA	NA	-1.98792	0.0468201	-1.52204	0.127999	-2.28959	lassosum
TMPRSS9	Hypothyroidism	19	2360238	2426261	2.12661	0.0334525	0.438275	2.35918	0.0183153	NA	NA	NA	NA	1.24819	0.211962	2.14013	0.0323441	2.35918	lassosum
GIPC3	Hypothyroidism	19	3585478	3593541	-2.01651	0.0437465	0.438275	-2.42419	0.0153426	NA	NA	0.635661	0.524997	-1.37685	0.168559	-1.97608	0.048146	-2.42419	lassosum
KCNJ14	Hypothyroidism	19	48455574	48466980	-2.01525	0.0438788	0.438275	-1.79028	0.0734086	NA	NA	NA	NA	-2.3317	0.0197166	1.23793	0.215741	-2.3317	PRScs
ZNF566	Hypothyroidism	19	36445119	36489902	-2.08356	0.0372	0.438275	-2.08356	0.0372	NA	NA	NA	NA	-2.08356	0.0372	-2.08356	0.0372	-2.08356	lassosum
CYP4F12	Hypothyroidism	19	15673018	15697174	2.02663	0.0427	0.438275	NA	NA	NA	NA	NA	NA	2.02663	0.0427	-2.02663	0.0427	2.02663	PRScs
NANOS3	Hypothyroidism	19	13862063	13880757	-2.02663	0.0427	0.438275	2.02663	0.0427	NA	NA	NA	NA	-2.02663	0.0427	-2.02663	0.0427	-2.02663	SDPR
ZNF567	Hypothyroidism	19	36687612	36727701	2.01229	0.0441891	0.438275	NA	NA	NA	NA	NA	NA	1.90448	0.0568482	2.09556	0.0361212	2.09556	SDPR
C19orf73	Hypothyroidism	19	49118402	49119143	-2.10886	0.0349569	0.438275	0.496079	0.619839	NA	NA	NA	NA	-1.41031	0.158447	-2.502	0.0123493	-2.502	SDPR
SCAMP4	Hypothyroidism	19	1905214	1926013	-2.14359	0.0320658	0.438275	-2.62561	0.00864944	NA	NA	-0.685545	0.493	1.32855	0.183997	1.23229	0.217842	-2.62561	lassosum
HAUS5	Hypothyroidism	19	35612735	35625355	-2.19266	0.028332	0.438275	-1.10755	0.268058	NA	NA	NA	NA	-2.5953	0.0094509	0.330056	0.741357	-2.5953	PRScs
HNRNPR	Hypothyroidism	1	23303771	23344336	-1.9047	0.0568186	0.438605	NA	NA	NA	NA	-2.01696	0.0437	-2.01795	0.0435966	-1.47771	0.139485	-2.01795	PRScs
CDCA8	Hypothyroidism	1	37692481	37709719	1.90839	0.0563407	0.438605	-0.223693	0.822996	NA	NA	NA	NA	2.08653	0.0369309	2.13985	0.032367	2.13985	SDPR
ARL8A	Hypothyroidism	1	202133404	202144743	-1.90496	0.0567852	0.438605	-1.71684	0.0860087	-1.72128	0.0852	-1.72128	0.0852	-1.83355	0.0667203	-2.22336	0.0261916	-2.22336	SDPR
XRRA1	Hypothyroidism	11	74807739	74949200	1.67361	0.0942079	0.439833	1.02293	0.306342	1.90485	0.0568	1.90485	0.0568	1.67776	0.093394	1.25794	0.208414	1.90485	P+T(0.001)
SIPA1	Hypothyroidism	11	65638101	65650918	-1.67597	0.0937433	0.439833	-1.5291	0.126239	NA	NA	1.25082	0.211	-1.58557	0.112837	-1.99205	0.0463651	-1.99205	SDPR
AP5B1	Hypothyroidism	11	65773898	65780976	1.67678	0.0935861	0.439833	1.42687	0.153617	NA	NA	NA	NA	2.00763	0.044683	1.11973	0.262827	2.00763	PRScs
MRTO4	Hypothyroidism	1	19251805	19260128	-1.90121	0.0572747	0.439881	-1.68835	0.0913443	NA	NA	NA	NA	-2.18878	0.0286128	-1.45021	0.147	-2.18878	PRScs
CD248	Hypothyroidism	11	66314494	66317044	1.67029	0.0948625	0.440138	NA	NA	NA	NA	1.25082	0.211	1.17723	0.239102	2.02691	0.0426711	2.02691	SDPR
NMT1	Hypothyroidism	17	44957992	45109016	-1.73337	0.0830306	0.440255	NA	NA	NA	NA	-0.624303	0.532429	1.58052	0.113987	-2.09068	0.0365565	-2.09068	SDPR
ACER3	Hypothyroidism	11	76860859	77026797	-1.65449	0.0980274	0.441421	-1.83785	0.0660841	NA	NA	1.30176	0.193	-1.28759	0.19789	-1.85953	0.0629525	-1.85953	SDPR
NARS2	Hypothyroidism	11	78435620	78575194	1.65935	0.0970459	0.441421	1.76958	0.0767977	NA	NA	NA	NA	1.75249	0.0796899	1.33591	0.18158	1.76958	lassosum
PTS	Hypothyroidism	11	112226367	112269955	1.65417	0.0980937	0.441421	NA	NA	NA	NA	NA	NA	0.700798	0.483429	1.95441	0.0506525	1.95441	SDPR
VPS37C	Hypothyroidism	11	61130257	61161615	-1.6602	0.0968748	0.441421	-1.92071	0.0547686	NA	NA	NA	NA	-1.60676	0.108107	-1.13723	0.255443	-1.92071	lassosum
IFITM5	Hypothyroidism	11	298200	299526	1.65532	0.0978592	0.441421	0.590895	0.55459	1.78072	0.0749575	1.68122	0.0927205	1.90399	0.0569119	1.61545	0.106214	1.90399	PRScs
SYNM	Hypothyroidism	15	99098217	99135593	-1.76854	0.0769713	0.442235	2.00807	0.0446354	NA	NA	-2.01124	0.0443	-1.39774	0.162191	0.779559	0.43565	-2.01124	P+T(0.05)
NDN	Hypothyroidism	15	23685400	23687305	-1.76932	0.0768401	0.442235	-1.63834	0.101351	NA	NA	NA	NA	-1.82446	0.0680831	-1.81908	0.0688996	-1.82446	PRScs
IFITM1	Hypothyroidism	11	310041	315272	-1.65014	0.0989143	0.442449	-1.15852	0.246652	0.463478	0.643022	1.00525	0.314777	-2.26718	0.0233791	-1.06057	0.288888	-2.26718	PRScs
FAM111B	Hypothyroidism	11	59107185	59127412	1.64618	0.0997258	0.443424	1.54833	0.121542	NA	NA	1.68184	0.0926	1.73694	0.0823977	1.592	0.111384	1.73694	PRScs
UBE2Q1	Hypothyroidism	1	154548577	154559028	-1.89325	0.0583249	0.443445	1.36931	0.170903	NA	NA	-2.53953	0.0111	-0.050572	0.959667	0.338464	0.735013	-2.53953	P+T(0.05)
ACBD6	Hypothyroidism	1	180269653	180502954	1.89511	0.0580778	0.443445	-1.36874	0.171081	2.25394	0.0242	2.25394	0.0242	0.348966	0.727115	-0.690009	0.490189	2.25394	P+T(0.001)
FBXO33	Hypothyroidism	14	39397684	39432466	-2.18296	0.0290386	0.44359	-2.41145	0.0158892	NA	NA	NA	NA	-2.18853	0.0286307	-1.37178	0.170133	-2.41145	lassosum
ZBTB1	Hypothyroidism	14	64503712	64533690	2.16483	0.030401	0.443998	NA	NA	NA	NA	NA	NA	-1.37696	0.168523	2.39564	0.0165912	2.39564	SDPR
SETD3	Hypothyroidism	14	99397748	99480889	-2.14441	0.032	0.443998	-2.14441	0.032	NA	NA	NA	NA	-2.14441	0.032	-2.14441	0.032	-2.14441	SDPR
ENTPD5	Hypothyroidism	14	73958010	74019399	-2.14351	0.0320721	0.443998	2.01157	0.0442653	-2.4348	0.0149	-2.4348	0.0149	0.345278	0.729885	0.928735	0.353026	-2.4348	P+T(0.001)
NME2	Hypothyroidism	17	51165435	51171744	1.72549	0.0844384	0.444276	-0.0623449	0.950288	NA	NA	NA	NA	1.48308	0.138052	2.31043	0.0208643	2.31043	SDPR
TRMT61A	Hypothyroidism	14	103529196	103537073	2.11874	0.0341125	0.445322	2.05403	0.0399724	NA	NA	2.07919	0.0376	2.23916	0.0251454	2.06822	0.0386197	2.23916	PRScs
NDUFB1	Hypothyroidism	14	92116122	92121917	2.11796	0.0341782	0.445322	2.60692	0.00913597	-1.39174	0.164	-1.39464	0.163124	1.22375	0.221048	1.99171	0.0464028	2.60692	lassosum
MTDH	Hypothyroidism	8	97644184	97730260	-1.65115	0.0987076	0.445359	-1.73888	0.0820559	-0.845199	0.398	-0.845199	0.398	-0.881562	0.378014	-2.17618	0.0295419	-2.17618	SDPR
AGPAT5	Hypothyroidism	8	6708642	6761503	1.65199	0.0985366	0.445359	0.840089	0.400858	1.83842	0.066	1.1666	0.243373	1.8377	0.0661062	1.83982	0.0657942	1.83982	SDPR
SDSL	Hypothyroidism	12	113422380	113438276	1.89233	0.0584464	0.445491	2.19559	0.0281214	NA	NA	1.21859	0.223	1.16828	0.242692	2.05893	0.0395011	2.19559	lassosum
TSPYL5	Hypothyroidism	8	97273488	97277928	1.64523	0.0999218	0.445534	1.09515	0.273449	NA	NA	2.07702	0.0378	1.10496	0.269177	1.48974	0.136292	2.07702	P+T(0.05)
IFT57	Hypothyroidism	3	108160812	108222435	-2.28296	0.0224329	0.446018	-2.76862	0.00562946	-1.62229	0.104742	-1.62229	0.104742	-1.0207	0.307395	-2.04473	0.0408811	-2.76862	lassosum
PWP2	Hypothyroidism	21	44107373	44131181	-1.71375	0.0865755	0.447307	NA	NA	NA	NA	NA	NA	-1.96599	0.0492999	1.05399	0.291887	-1.96599	PRScs
MOB2	Hypothyroidism	11	1469457	1501247	1.63851	0.101316	0.447828	2.17998	0.0292591	NA	NA	-0.647539	0.517283	-1.26933	0.204324	-0.678473	0.497472	2.17998	lassosum
NSF	Hypothyroidism	17	46590669	46757679	1.71099	0.0870834	0.447858	1.70745	0.087739	1.80998	0.070299	1.80998	0.070299	1.49787	0.134167	1.65449	0.0980273	1.80998	P+T(0.001)
COX11	Hypothyroidism	17	54951902	54968703	1.71441	0.0864539	0.447858	1.60219	0.109114	NA	NA	1.11325	0.265601	2.1641	0.0304566	-0.795441	0.426357	2.1641	PRScs
ERN1	Hypothyroidism	17	64039080	64130819	-1.71403	0.0865234	0.447858	1.00874	0.3131	-1.94313	0.052	-1.97312	0.0484822	1.74251	0.08142	1.0976	0.272381	-1.97312	P+T(0.05)
GTSE1	Hypothyroidism	22	46296870	46330810	-1.80002	0.0718574	0.449694	-0.68826	0.491289	NA	NA	NA	NA	-2.21973	0.0264368	1.15904	0.246439	-2.21973	PRScs
TTC28	Hypothyroidism	22	27978014	28679840	-1.79785	0.0722	0.449694	NA	NA	NA	NA	-1.79785	0.0722	-1.79785	0.0722	-1.79785	0.0722	-1.79785	SDPR
H1-0	Hypothyroidism	22	37805229	37807432	1.79525	0.0726135	0.449694	1.67182	0.0945604	-1.70684	0.0878512	-1.70684	0.0878512	-0.580668	0.561465	2.19952	0.0278412	2.19952	SDPR
TNFRSF11A	Hypothyroidism	18	62325287	62391288	1.87243	0.0611475	0.450323	NA	NA	NA	NA	1.98901	0.0467	2.011	0.0443254	1.32554	0.184993	2.011	PRScs
CCDC102B	Hypothyroidism	18	68715209	69055189	-1.85847	0.0631026	0.450323	-1.19869	0.230649	-0.396142	0.692	-1.2914	0.196565	-2.46724	0.0136159	-0.525562	0.599192	-2.46724	PRScs
ARL6IP6	Hypothyroidism	2	152717647	152762396	1.8626	0.0625191	0.451073	NA	NA	NA	NA	1.62576	0.104	1.8262	0.0678201	2.03184	0.0421697	2.03184	SDPR
HSD17B14	Hypothyroidism	19	48813018	48836510	-1.99621	0.0459106	0.451247	1.36282	0.172941	-2.01984	0.0434	-2.01984	0.0434	-2.21354	0.0268602	-1.96367	0.0495683	-2.21354	PRScs
HSP90AB1	Hypothyroidism	6	44246166	44253888	-1.33315	0.182483	0.451338	NA	NA	NA	NA	NA	NA	-1.75068	0.0800004	0.366251	0.714178	-1.75068	PRScs
LYRM4	Hypothyroidism	6	5103629	5260950	1.33502	0.181868	0.451338	-1.12855	0.259086	1.67722	0.0935	1.67722	0.0935	-0.388879	0.697366	-1.12483	0.260663	1.67722	P+T(0.001)
MAD2L1BP	Hypothyroidism	6	43629540	43640941	1.33037	0.183397	0.45199	0.835105	0.403659	NA	NA	NA	NA	1.57062	0.116272	-1.3721	0.170032	1.57062	PRScs
DHRS9	Hypothyroidism	2	169064789	169096167	1.85736	0.0632604	0.452195	1.60828	0.107775	-1.80997	0.0703	-1.80997	0.0703	1.96152	0.049819	1.98745	0.0468731	1.98745	SDPR
GRIN2D	Hypothyroidism	19	48393668	48444931	1.9873	0.0468893	0.452567	0.824101	0.409882	NA	NA	NA	NA	2.37964	0.0173297	1.34123	0.179845	2.37964	PRScs
PLEKHF1	Hypothyroidism	19	29665459	29675477	1.9837	0.0472894	0.452567	2.28104	0.0225461	NA	NA	NA	NA	1.59373	0.110997	-1.66243	0.096427	2.28104	lassosum
ZNF497	Hypothyroidism	19	58354357	58362848	-1.99083	0.0465	0.452567	-1.99083	0.0465	NA	NA	NA	NA	-1.99083	0.0465	-1.99083	0.0465	-1.99083	SDPR
SSH1	Hypothyroidism	12	108778191	108857590	1.87983	0.0601308	0.453293	NA	NA	NA	NA	NA	NA	2.16854	0.0301174	-0.636775	0.524271	2.16854	PRScs
PRADC1	Hypothyroidism	2	73228010	73233239	1.84884	0.0644814	0.453375	0.159248	0.873474	NA	NA	-1.5382	0.124	2.42716	0.0152175	-0.239268	0.810898	2.42716	PRScs
CD28	Hypothyroidism	2	203706475	203738912	1.84802	0.0646	0.453375	1.84802	0.0646	NA	NA	NA	NA	1.84802	0.0646	-1.84802	0.0646	1.84802	PRScs
PTK7	Hypothyroidism	6	43076307	43161719	1.32643	0.184698	0.453586	1.49178	0.135756	NA	NA	NA	NA	1.19808	0.230886	1.2398	0.21505	1.49178	lassosum
COL6A2	Hypothyroidism	21	46098112	46132848	1.68756	0.0914965	0.453823	0.198287	0.84282	2.15228	0.0313751	2.05085	0.0402815	1.24986	0.211351	-0.464421	0.642346	2.15228	P+T(0.001)
EXTL3	Hypothyroidism	8	28600469	28756561	-1.63048	0.103	0.45392	1.06466	0.287032	NA	NA	NA	NA	-2.02313	0.0430595	-1.07182	0.2838	-2.02313	PRScs
STK33	Hypothyroidism	11	8391868	8594289	-1.62576	0.104	0.454316	1.62576	0.104	-1.62576	0.104	-1.62576	0.104	-1.62576	0.104	-1.62576	0.104	-1.62576	PRScs
SAAL1	Hypothyroidism	11	18069935	18106087	1.62826	0.10347	0.454316	1.94642	0.051604	NA	NA	NA	NA	-0.890116	0.373404	1.52516	0.127219	1.94642	lassosum
GRAP2	Hypothyroidism	22	39901084	39973721	1.78237	0.0746885	0.454569	2.37142	0.0177199	1.43598	0.151008	1.28923	0.197319	0.698331	0.48497	0.485113	0.627596	2.37142	lassosum
CD8A	Hypothyroidism	2	86784610	86808396	1.84199	0.065476	0.455383	1.86207	0.0625937	NA	NA	NA	NA	1.94036	0.0523365	1.68069	0.0928232	1.94036	PRScs
ZDHHC13	Hypothyroidism	11	19117099	19176422	-1.62117	0.104981	0.455933	0.430299	0.666978	-0.602262	0.547	-0.602262	0.547	-2.33531	0.0195273	0.366102	0.714289	-2.33531	PRScs
ELOC	Hypothyroidism	8	73939169	73972307	1.61806	0.105649	0.45605	1.9633	0.0496112	NA	NA	NA	NA	1.38075	0.167356	0.986151	0.324059	1.9633	lassosum
ZNF572	Hypothyroidism	8	124973295	124979389	-1.61694	0.10589	0.45605	NA	NA	NA	NA	NA	NA	-1.27705	0.201583	-1.80726	0.070722	-1.80726	SDPR
ATAD2	Hypothyroidism	8	123319850	123416350	-1.61096	0.107189	0.456457	0.581614	0.560827	NA	NA	NA	NA	-0.864444	0.387344	-2.07761	0.0377455	-2.07761	SDPR
RRP1B	Hypothyroidism	21	43659560	43696079	-1.6659	0.0957327	0.456571	-1.6942	0.0902278	-0.883437	0.377	-1.82623	0.0678149	1.69406	0.0902544	-1.78691	0.0739522	-1.82623	P+T(0.05)
REV3L	Hypothyroidism	6	111299028	111483715	-1.3192	0.187101	0.457183	-0.527279	0.598	NA	NA	1.63048	0.103	-1.72039	0.0853609	0.53472	0.592843	-1.72039	PRScs
FAM8A1	Hypothyroidism	6	17600302	17611719	1.31808	0.187478	0.457183	0.325706	0.744647	NA	NA	NA	NA	1.04983	0.293797	1.83355	0.0667212	1.83355	SDPR
PTP4A1	Hypothyroidism	6	63521746	63583588	-1.31571	0.18827	0.457509	-1.20377	0.22868	NA	NA	NA	NA	-1.38363	0.166472	-1.34422	0.178879	-1.38363	PRScs
MIS18A	Hypothyroidism	21	32268228	32279049	-1.64642	0.0996775	0.457778	-1.70955	0.0873487	NA	NA	NA	NA	-1.83896	0.0659218	-1.1321	0.25759	-1.83896	PRScs
MEMO1	Hypothyroidism	2	31865060	32011230	-1.83556	0.0664229	0.457844	0.553363	0.580015	NA	NA	NA	NA	-2.2308	0.0256944	-1.46218	0.143693	-2.2308	PRScs
SH3YL1	Hypothyroidism	2	217730	266398	1.76085	0.0782633	0.458329	1.87549	0.0607248	1.65883	0.0971499	1.66493	0.0959277	1.86106	0.062736	1.6828	0.0924135	1.87549	lassosum
NOP58	Hypothyroidism	2	202265736	202303661	-1.69953	0.089219	0.458329	-1.66399	0.0961142	-1.71525	0.0863	-1.71525	0.0863	-1.72861	0.0838789	-1.67045	0.0948302	-1.72861	PRScs
ACTR1B	Hypothyroidism	2	97655939	97664044	-1.7341	0.0829	0.458329	1.7341	0.0829	NA	NA	NA	NA	-1.7341	0.0829	1.7341	0.0829	-1.7341	PRScs
ZAP70	Hypothyroidism	2	97713576	97739862	-1.7341	0.0829	0.458329	-1.7341	0.0829	NA	NA	NA	NA	-1.7341	0.0829	-1.7341	0.0829	-1.7341	SDPR
IFIH1	Hypothyroidism	2	162267074	162318684	1.72592	0.0843626	0.458329	NA	NA	NA	NA	NA	NA	1.81876	0.0689484	1.60582	0.108312	1.81876	PRScs
AUP1	Hypothyroidism	2	74526645	74529760	1.70403	0.0883761	0.458329	2.05867	0.0395263	NA	NA	NA	NA	-1.16747	0.24302	-1.31006	0.190177	2.05867	lassosum
LOXL3	Hypothyroidism	2	74532258	74555690	1.75249	0.0796888	0.458329	1.54536	0.122259	NA	NA	NA	NA	-0.438768	0.66083	2.14026	0.0323334	2.14026	SDPR
PASK	Hypothyroidism	2	241106099	241150264	1.74717	0.0806072	0.458329	1.20398	0.228599	2.11674	0.0342816	2.10995	0.0348626	0.39044	0.696211	0.950251	0.341985	2.11674	P+T(0.001)
CYP20A1	Hypothyroidism	2	203238977	203306026	1.71525	0.0863	0.458329	1.71525	0.0863	NA	NA	NA	NA	1.71525	0.0863	1.71525	0.0863	1.71525	lassosum
COX5B	Hypothyroidism	2	97646062	97648383	1.7341	0.0829	0.458329	-1.7341	0.0829	NA	NA	NA	NA	1.7341	0.0829	1.7341	0.0829	1.7341	PRScs
ERMN	Hypothyroidism	2	157318631	157327713	-1.69865	0.0893859	0.458329	-1.03584	0.300277	NA	NA	NA	NA	-0.870561	0.383994	-2.11869	0.0341169	-2.11869	SDPR
CARF	Hypothyroidism	2	202912214	202988263	1.71525	0.0863	0.458329	1.71525	0.0863	NA	NA	1.71525	0.0863	1.71525	0.0863	1.71525	0.0863	1.71525	lassosum
FAM117B	Hypothyroidism	2	202634969	202769757	-1.71525	0.0863	0.458329	-1.71525	0.0863	NA	NA	NA	NA	1.71525	0.0863	-1.71525	0.0863	-1.71525	lassosum
ABI2	Hypothyroidism	2	203328280	203447728	1.71525	0.0863	0.458329	NA	NA	NA	NA	NA	NA	1.71525	0.0863	1.71525	0.0863	1.71525	PRScs
VPS54	Hypothyroidism	2	63892146	64019428	1.81724	0.0691797	0.458329	0.8922	0.372286	NA	NA	NA	NA	2.10776	0.0350515	1.7753	0.075849	2.10776	PRScs
UBR3	Hypothyroidism	2	169827454	170084131	-1.76379	0.0777671	0.458329	-1.70281	0.0886041	NA	NA	-2.13204	0.0330037	-1.45321	0.146165	-1.11615	0.264358	-2.13204	P+T(0.05)
NBEAL1	Hypothyroidism	2	203014608	203226378	1.71525	0.0863	0.458329	1.71525	0.0863	NA	NA	NA	NA	-1.71525	0.0863	-1.71525	0.0863	1.71525	lassosum
SPC25	Hypothyroidism	2	168834132	168913371	-1.80997	0.0703	0.458329	-1.80997	0.0703	NA	NA	NA	NA	-1.80997	0.0703	-1.80997	0.0703	-1.80997	lassosum
ZFP36L2	Hypothyroidism	2	43222402	43226606	-1.7473	0.0805861	0.458329	-0.755929	0.449692	NA	NA	-2.13944	0.0324	-1.17837	0.238647	-1.80829	0.0705619	-2.13944	P+T(0.05)
M1AP	Hypothyroidism	2	74557883	74648338	1.81966	0.0688108	0.458329	0.209923	0.833728	NA	NA	NA	NA	2.23818	0.0252096	1.60148	0.109271	2.23818	PRScs
HK2	Hypothyroidism	2	74834127	74893359	1.71526	0.0862985	0.458329	1.62585	0.103982	NA	NA	NA	NA	-0.416827	0.676805	2.08091	0.0374425	2.08091	SDPR
PEX13	Hypothyroidism	2	61017225	61051990	-1.81222	0.069952	0.458329	-2.13263	0.0329549	NA	NA	-0.463508	0.643	-1.98587	0.0470476	-1.45915	0.144523	-2.13263	lassosum
RNF149	Hypothyroidism	2	101271219	101308701	-1.74336	0.0812709	0.458329	-1.64173	0.100645	NA	NA	NA	NA	-2.01795	0.0435968	-1.21704	0.223588	-2.01795	PRScs
ICA1L	Hypothyroidism	2	202773150	202871766	-1.71525	0.0863	0.458329	-1.71525	0.0863	1.71525	0.0863	1.71525	0.0863	1.71525	0.0863	1.71525	0.0863	-1.71525	lassosum
RAPH1	Hypothyroidism	2	203394345	203535335	-1.71525	0.0863	0.458329	-1.71525	0.0863	NA	NA	NA	NA	-1.71525	0.0863	-1.71525	0.0863	-1.71525	lassosum
KCMF1	Hypothyroidism	2	84971093	85059472	-1.79219	0.0731018	0.458329	-2.25899	0.023884	NA	NA	1.16258	0.245	1.37097	0.170384	1.18412	0.236365	-2.25899	lassosum
BOK	Hypothyroidism	2	241551424	241574131	1.69726	0.0896472	0.458329	1.35698	0.174789	NA	NA	1.51119	0.130741	2.1103	0.0348321	1.06559	0.286607	2.1103	PRScs
GPR35	Hypothyroidism	2	240605430	240633159	1.74876	0.0803334	0.458329	1.09317	0.27432	1.46242	0.143626	2.02894	0.0424644	1.87338	0.0610163	1.74712	0.0806158	2.02894	P+T(0.05)
PRKRA	Hypothyroidism	2	178431292	178451512	1.73487	0.0827644	0.458329	1.78311	0.0745689	0.690309	0.49	0.942423	0.345976	1.81806	0.0690545	2.12787	0.0333475	2.12787	SDPR
D2HGDH	Hypothyroidism	2	241734602	241768816	1.74004	0.0818512	0.458329	2.02097	0.0432829	1.72948	0.0837232	1.72948	0.0837232	1.56958	0.116514	1.36626	0.171856	2.02097	lassosum
FAM110C	Hypothyroidism	2	38814	46870	-1.82619	0.0678212	0.458329	-1.86216	0.0625811	-1.47702	0.13967	-1.71068	0.0871408	-1.83189	0.0669673	-2.04324	0.0410289	-2.04324	SDPR
TET3	Hypothyroidism	2	73984910	74108176	1.70945	0.0873674	0.458329	1.38477	0.166123	NA	NA	NA	NA	1.57865	0.114416	1.95597	0.050469	1.95597	SDPR
SLC4A5	Hypothyroidism	2	74216242	74343416	-1.79045	0.0733812	0.458329	-2.38905	0.0168918	NA	NA	-0.306794	0.759	0.426154	0.669996	0.609115	0.542448	-2.38905	lassosum
TTC30B	Hypothyroidism	2	177548998	177552796	-1.69792	0.0895221	0.458329	NA	NA	NA	NA	NA	NA	-2.02214	0.0431619	-0.491664	0.622957	-2.02214	PRScs
ANKRD36B	Hypothyroidism	2	97492663	97589877	-1.7341	0.0829	0.458329	1.7341	0.0829	-1.7341	0.0829	-1.7341	0.0829	-1.7341	0.0829	1.7341	0.0829	-1.7341	PRScs
BMPR2	Hypothyroidism	2	202376327	202567751	-1.71525	0.0863	0.458329	-1.71525	0.0863	NA	NA	-1.71525	0.0863	-1.71525	0.0863	-1.71525	0.0863	-1.71525	lassosum
PJVK	Hypothyroidism	2	178451346	178462102	-1.70692	0.0878362	0.458329	1.17249	0.241	NA	NA	0.690309	0.49	-2.11783	0.0341894	1.73521	0.0827036	-2.11783	PRScs
MRPL53	Hypothyroidism	2	74471982	74472687	-1.72768	0.0840455	0.458329	-2.03008	0.0423484	NA	NA	NA	NA	-0.473099	0.636142	-1.77137	0.0764985	-2.03008	lassosum
C2orf92	Hypothyroidism	2	97664217	97703066	-1.7341	0.0829	0.458329	NA	NA	-1.7341	0.0829	-1.7341	0.0829	1.7341	0.0829	-1.7341	0.0829	-1.7341	P+T(0.001)
TNFAIP3	Hypothyroidism	6	137867214	137883314	1.31089	0.189896	0.459853	1.25585	0.209171	NA	NA	NA	NA	0.998428	0.318072	1.54608	0.122085	1.54608	SDPR
FXR1	Hypothyroidism	3	180868141	180982753	2.23832	0.0252	0.460411	NA	NA	NA	NA	NA	NA	2.23832	0.0252	2.23832	0.0252	2.23832	SDPR
TTC14	Hypothyroidism	3	180602163	180617828	-2.23832	0.0252	0.460411	-2.23832	0.0252	NA	NA	NA	NA	-2.23832	0.0252	-2.23832	0.0252	-2.23832	SDPR
DNAJC19	Hypothyroidism	3	180983697	180989774	-2.23832	0.0252	0.460411	-2.23832	0.0252	NA	NA	-2.23832	0.0252	-2.23832	0.0252	-2.23832	0.0252	-2.23832	PRScs
ABCA7	Hypothyroidism	19	1039997	1065572	1.96499	0.0494158	0.460792	2.36928	0.0178227	1.91179	0.0559031	1.79553	0.0725695	1.53672	0.124362	1.38343	0.166532	2.36928	lassosum
POLR2E	Hypothyroidism	19	1086574	1095380	1.9705	0.0487814	0.460792	2.45545	0.0140707	1.36746	0.17148	1.31968	0.186943	1.60345	0.108835	1.73709	0.0823709	2.45545	lassosum
FCGRT	Hypothyroidism	19	49506816	49526428	1.96821	0.0490437	0.460792	1.20593	0.227845	NA	NA	NA	NA	-0.822418	0.410839	2.37007	0.0177849	2.37007	SDPR
TENT5A	Hypothyroidism	6	81491439	81752774	-1.30726	0.191124	0.461219	1.16258	0.245	-1.18504	0.236	-1.18504	0.236	-1.56532	0.117508	-1.31929	0.187072	-1.56532	PRScs
POMT2	Hypothyroidism	14	77274956	77320883	-1.92925	0.0537	0.461815	-1.92925	0.0537	NA	NA	NA	NA	-1.92925	0.0537	-1.92925	0.0537	-1.92925	PRScs
ANGEL1	Hypothyroidism	14	76786009	76826246	1.92925	0.0537	0.461815	1.92925	0.0537	NA	NA	NA	NA	1.92925	0.0537	1.92925	0.0537	1.92925	PRScs
GALC	Hypothyroidism	14	87837820	87993665	-1.97453	0.0483217	0.461815	-1.95989	0.0500082	-2.01984	0.0434	-2.16086	0.0307062	-0.795474	0.426338	-2.08328	0.0372255	-2.16086	P+T(0.05)
VASH1	Hypothyroidism	14	76761468	76783015	-1.92925	0.0537	0.461815	1.92925	0.0537	NA	NA	-1.92925	0.0537	1.92925	0.0537	1.92925	0.0537	-1.92925	P+T(0.05)
PPP1R13B	Hypothyroidism	14	103733195	103847575	-1.97666	0.0480798	0.461815	0.789336	0.429916	NA	NA	NA	NA	-2.1675	0.0301966	2.10474	0.035314	-2.1675	PRScs
GPATCH2L	Hypothyroidism	14	76151916	76254342	1.92925	0.0537	0.461815	1.92925	0.0537	NA	NA	NA	NA	1.92925	0.0537	-1.92925	0.0537	1.92925	lassosum
CCNK	Hypothyroidism	14	99481169	99535044	2.02588	0.0427774	0.461815	0.35591	0.721908	NA	NA	NA	NA	2.31079	0.0208443	2.04651	0.0407057	2.31079	PRScs
RPS6KA5	Hypothyroidism	14	90847861	91060641	2.08659	0.0369256	0.461815	-1.40904	0.158823	2.40259	0.0162794	2.40259	0.0162794	-0.528771	0.596964	-1.51503	0.129764	2.40259	P+T(0.001)
BRMS1L	Hypothyroidism	14	35826338	35932325	-1.93936	0.0524571	0.461815	NA	NA	NA	NA	NA	NA	-2.02875	0.0424835	-1.82199	0.068456	-2.02875	PRScs
IRF2BPL	Hypothyroidism	14	77024543	77028708	-1.92925	0.0537	0.461815	1.92925	0.0537	-1.92925	0.0537	-1.92925	0.0537	-1.92925	0.0537	1.92925	0.0537	-1.92925	PRScs
TRAF3	Hypothyroidism	14	102777449	102911500	1.93983	0.0524	0.461815	1.93983	0.0524	NA	NA	1.93983	0.0524	1.93983	0.0524	1.93983	0.0524	1.93983	P+T(0.05)
DGLUCY	Hypothyroidism	14	91060333	91225632	1.94638	0.0516092	0.461815	2.13707	0.0325926	-2.09923	0.0357963	-1.8902	0.0587314	0.702322	0.482478	1.97651	0.0480968	2.13707	lassosum
CATSPERB	Hypothyroidism	14	91580696	91780707	1.90208	0.0571602	0.461815	-1.13044	0.258293	1.8599	0.0629	2.32447	0.0201005	-1.62205	0.104792	-1.61122	0.107131	2.32447	P+T(0.05)
VIPAS39	Hypothyroidism	14	77426675	77457952	1.92925	0.0537	0.461815	1.92925	0.0537	NA	NA	NA	NA	-1.92925	0.0537	1.92925	0.0537	1.92925	SDPR
NOXRED1	Hypothyroidism	14	77394021	77423523	-1.92925	0.0537	0.461815	-1.92925	0.0537	NA	NA	NA	NA	-1.92925	0.0537	-1.92925	0.0537	-1.92925	lassosum
PNMA1	Hypothyroidism	14	73711783	73714384	-2.0773	0.037774	0.461815	-2.05958	0.0394387	NA	NA	NA	NA	0.288459	0.772996	-2.37839	0.0173884	-2.37839	SDPR
ACOT1	Hypothyroidism	14	73537143	73543796	1.90074	0.057336	0.461815	1.52399	0.127512	NA	NA	-1.25572	0.209216	2.1061	0.0351959	2.11901	0.0340893	2.11901	SDPR
CALM1	Hypothyroidism	14	90396502	90408268	-1.91409	0.0556087	0.461815	-1.96646	0.0492451	NA	NA	NA	NA	1.77449	0.0759816	-1.9706	0.0487695	-1.9706	SDPR
CDC42BPB	Hypothyroidism	14	102932380	103057549	-1.93983	0.0524	0.461815	-1.93983	0.0524	NA	NA	NA	NA	-1.93983	0.0524	1.93983	0.0524	-1.93983	lassosum
TRAV9-2	Hypothyroidism	14	21941128	21941657	2.01051	0.0443769	0.461815	2.28411	0.0223651	NA	NA	NA	NA	0.668551	0.503782	2.01373	0.0440381	2.28411	lassosum
COA8	Hypothyroidism	14	103562960	103607523	-1.9231	0.0544671	0.461815	NA	NA	NA	NA	-2.07919	0.0376	-1.37533	0.169029	-2.01659	0.0437382	-2.07919	P+T(0.05)
STAU2	Hypothyroidism	8	73420369	73747708	-1.59912	0.109795	0.462358	-1.9721	0.0485984	NA	NA	0.119348	0.905	-1.94196	0.0521419	-1.40895	0.158849	-1.9721	lassosum
CCNT2	Hypothyroidism	2	134918235	134959342	-1.66808	0.0953	0.462714	-1.66808	0.0953	NA	NA	NA	NA	-1.66808	0.0953	-1.66808	0.0953	-1.66808	lassosum
PPP1R7	Hypothyroidism	2	241149576	241183652	-1.67442	0.0940477	0.462714	-0.518901	0.60383	-0.787482	0.431	-0.787482	0.431	-1.28575	0.198531	-2.30297	0.0212806	-2.30297	SDPR
LGALSL	Hypothyroidism	2	64453969	64461381	1.66919	0.0950801	0.462714	1.54267	0.122911	NA	NA	NA	NA	1.05816	0.289981	1.97265	0.0485354	1.97265	SDPR
MYO1B	Hypothyroidism	2	191245185	191425389	1.68443	0.0920985	0.462714	2.15326	0.031298	NA	NA	NA	NA	-0.826107	0.408744	-0.512213	0.608502	2.15326	lassosum
ACP1	Hypothyroidism	2	264140	278283	1.66812	0.0952927	0.462714	1.4479	0.147646	1.52888	0.126293	1.58281	0.113464	1.92802	0.0538521	1.67286	0.0943557	1.92802	PRScs
ACKR3	Hypothyroidism	2	236567787	236582354	1.68488	0.0920118	0.462714	1.3951	0.162985	NA	NA	NA	NA	1.57429	0.11542	1.9146	0.055544	1.9146	SDPR
MGAT5	Hypothyroidism	2	134119983	134454621	1.66808	0.0953	0.462714	1.66808	0.0953	NA	NA	NA	NA	1.66808	0.0953	1.66808	0.0953	1.66808	lassosum
TMEM163	Hypothyroidism	2	134455759	134719000	1.66808	0.0953	0.462714	1.66808	0.0953	NA	NA	1.66808	0.0953	1.66808	0.0953	-1.66808	0.0953	1.66808	lassosum
SPTLC2	Hypothyroidism	14	77505997	77616637	1.89164	0.0585383	0.46308	1.93026	0.0535746	NA	NA	NA	NA	1.92907	0.0537228	1.80208	0.0715328	1.93026	lassosum
SERAC1	Hypothyroidism	6	158109519	158168280	1.30284	0.19263	0.463245	1.52167	0.128091	-0.820366	0.412007	-0.0683318	0.945522	1.7763	0.0756834	1.95599	0.0504666	1.95599	SDPR
SMIM8	Hypothyroidism	6	87322583	87399749	-1.29303	0.196	0.463352	-1.29303	0.196	NA	NA	NA	NA	-1.29303	0.196	-1.29303	0.196	-1.29303	lassosum
SSR1	Hypothyroidism	6	7268306	7347446	-1.29301	0.196008	0.463352	-1.38362	0.166476	NA	NA	-1.43532	0.151197	1.19102	0.233646	-1.09656	0.272833	-1.43532	P+T(0.05)
ENPP3	Hypothyroidism	6	131628442	131747418	-1.29687	0.194675	0.463352	0.281019	0.778696	NA	NA	NA	NA	-1.86725	0.0618667	0.878164	0.379855	-1.86725	PRScs
SLC35A1	Hypothyroidism	6	87470623	87512336	1.29303	0.196	0.463352	1.29303	0.196	NA	NA	1.29303	0.196	1.29303	0.196	1.29303	0.196	1.29303	lassosum
TMEM217	Hypothyroidism	6	37212180	37258155	-1.29828	0.19419	0.463352	1.3847	0.166144	NA	NA	NA	NA	-1.61785	0.105694	-0.515341	0.606315	-1.61785	PRScs
USP13	Hypothyroidism	3	179653032	179804366	-2.14358	0.0320663	0.464585	-2.1574	0.0309746	NA	NA	-2.23832	0.0252	-1.85078	0.0642009	-2.21387	0.0268376	-2.23832	P+T(0.05)
TF	Hypothyroidism	3	133746040	133796641	2.13295	0.0329286	0.464585	1.54656	0.12197	2.08247	0.0373	2.08247	0.0373	2.3339	0.019601	2.23423	0.0254679	2.3339	PRScs
OGG1	Hypothyroidism	3	9749944	9788219	2.01696	0.0437	0.464585	2.01696	0.0437	NA	NA	NA	NA	2.01696	0.0437	2.01696	0.0437	2.01696	lassosum
GORASP1	Hypothyroidism	3	39095222	39108369	-2.18008	0.0292512	0.464585	-2.23526	0.0254	-2.23526	0.0254	-2.23526	0.0254	-1.67574	0.0937899	-2.26309	0.0236303	-2.26309	SDPR
NAA50	Hypothyroidism	3	113716458	113746300	-2.20036	0.0277814	0.464585	NA	NA	NA	NA	NA	NA	-2.2502	0.0244363	-2.14212	0.032184	-2.2502	PRScs
CCR2	Hypothyroidism	3	46353864	46360940	-1.96284	0.0496651	0.464585	-2.11353	0.0345555	NA	NA	NA	NA	-1.31241	0.189383	-2.0788	0.037636	-2.11353	lassosum
VHL	Hypothyroidism	3	10141778	10153667	-1.95697	0.0503514	0.464585	2.10215	0.0355404	NA	NA	NA	NA	-2.14656	0.0318284	0.635215	0.525288	-2.14656	PRScs
CPNE9	Hypothyroidism	3	9703826	9729908	-2.01696	0.0437	0.464585	-2.01696	0.0437	-2.01696	0.0437	-2.01696	0.0437	-2.01696	0.0437	-2.01696	0.0437	-2.01696	lassosum
FANCD2	Hypothyroidism	3	10026370	10101932	-2.01947	0.0434379	0.464585	-2.01554	0.0438485	-2.01696	0.0437	-2.01696	0.0437	-2.01899	0.0434883	-2.02878	0.042481	-2.02878	SDPR
VGLL4	Hypothyroidism	3	11556069	11771350	1.97431	0.048346	0.464585	1.69599	0.0898883	2.05169	0.0402	2.05169	0.0402	2.05012	0.0403525	1.91078	0.0560333	2.05169	P+T(0.001)
RPL32	Hypothyroidism	3	12834485	12841582	1.95603	0.0504619	0.464585	2.12119	0.0339056	NA	NA	NA	NA	1.14692	0.251415	2.07895	0.0376222	2.12119	lassosum
PHLDB2	Hypothyroidism	3	111732497	111976517	-1.95269	0.0508569	0.464585	-1.34034	0.180135	-2.29858	0.0215288	-1.92662	0.054027	-1.73489	0.082761	-1.86867	0.0616693	-2.29858	P+T(0.001)
BRPF1	Hypothyroidism	3	9731729	9748019	-2.02359	0.0430126	0.464585	1.05812	0.29	-2.01696	0.0437	-2.33261	0.0196684	-1.35524	0.175342	-2.18441	0.0289325	-2.33261	P+T(0.05)
RPUSD3	Hypothyroidism	3	9837849	9844602	-2.01696	0.0437	0.464585	-2.01696	0.0437	NA	NA	NA	NA	-2.01696	0.0437	-2.01696	0.0437	-2.01696	lassosum
FAIM	Hypothyroidism	3	138608606	138633376	1.98181	0.0475	0.464585	1.98181	0.0475	NA	NA	-1.98181	0.0475	-1.98181	0.0475	1.98181	0.0475	1.98181	lassosum
SPICE1	Hypothyroidism	3	113442718	113515187	-2.14672	0.0318154	0.464585	-1.77528	0.0758515	NA	NA	NA	NA	-2.3805	0.0172892	-2.02637	0.0427269	-2.3805	PRScs
IL17RE	Hypothyroidism	3	9902612	9916402	2.01127	0.0442966	0.464585	1.30245	0.192764	NA	NA	NA	NA	2.26738	0.0233671	1.96411	0.0495174	2.26738	PRScs
IL17RC	Hypothyroidism	3	9917074	9933630	-2.01504	0.0439009	0.464585	-2.01704	0.0436915	-2.01696	0.0437	-2.01696	0.0437	-2.05307	0.040066	-1.96597	0.0493025	-2.05307	PRScs
CRELD1	Hypothyroidism	3	9933793	9945413	2.01696	0.0437	0.464585	2.01696	0.0437	2.01696	0.0437	2.01696	0.0437	2.01696	0.0437	2.01696	0.0437	2.01696	lassosum
PRRT3	Hypothyroidism	3	9939450	9952408	-2.01696	0.0437	0.464585	-2.01696	0.0437	-2.01696	0.0437	-2.01696	0.0437	-2.01696	0.0437	-2.01696	0.0437	-2.01696	lassosum
MTMR14	Hypothyroidism	3	9649433	9702393	-2.01696	0.0437	0.464585	-2.01696	0.0437	-2.01696	0.0437	-2.01696	0.0437	-2.01696	0.0437	-2.01696	0.0437	-2.01696	lassosum
RFC4	Hypothyroidism	3	186789880	186807058	1.99423	0.0461271	0.464585	2.15132	0.0314506	1.99908	0.0456	2.34062	0.0192519	0.226354	0.820926	1.51456	0.129883	2.34062	P+T(0.05)
RPSA	Hypothyroidism	3	39406716	39426255	-2.05045	0.0403204	0.464585	-1.96366	0.049569	NA	NA	NA	NA	-2.10675	0.0351391	-2.06641	0.0387893	-2.10675	PRScs
SETD5	Hypothyroidism	3	9397615	9479240	2.00206	0.0452778	0.464585	2.33677	0.0194514	NA	NA	-1.05812	0.29	-1.01145	0.311803	-2.15335	0.0312913	2.33677	lassosum
CX3CR1	Hypothyroidism	3	39263495	39281735	-2.19588	0.0281002	0.464585	-2.19461	0.0281918	NA	NA	NA	NA	-2.20655	0.0273454	-2.18619	0.0288014	-2.20655	PRScs
BFSP2	Hypothyroidism	3	133400056	133475222	-1.95545	0.0505299	0.464585	-2.24225	0.0249449	NA	NA	-2.08247	0.0373	1.76179	0.0781043	-0.562213	0.573971	-2.24225	lassosum
JAGN1	Hypothyroidism	3	9890574	9894349	2.01696	0.0437	0.464585	2.01696	0.0437	2.01696	0.0437	2.01696	0.0437	2.01696	0.0437	2.01696	0.0437	2.01696	lassosum
TADA3	Hypothyroidism	3	9779967	9793011	1.98124	0.0475648	0.464585	2.01696	0.0437	NA	NA	-2.01696	0.0437	1.39858	0.161938	2.15954	0.0308084	2.15954	SDPR
IL20RB	Hypothyroidism	3	136946230	137011085	1.98247	0.0474269	0.464585	1.52058	0.128365	NA	NA	NA	NA	2.31529	0.0205969	1.49349	0.135308	2.31529	PRScs
RPL15	Hypothyroidism	3	23916591	23924374	2.00775	0.0446694	0.464585	0.921137	0.356979	NA	NA	NA	NA	2.5882	0.00964788	-0.0325596	0.974026	2.5882	PRScs
P2RY14	Hypothyroidism	3	151212117	151278542	-2.09476	0.0361924	0.464585	-1.41005	0.158524	-2.41513	0.0157296	-2.41513	0.0157296	-0.739308	0.45972	-1.28231	0.199734	-2.41513	P+T(0.001)
NME9	Hypothyroidism	3	138261437	138329886	1.95801	0.0502286	0.464585	2.26489	0.0235192	NA	NA	NA	NA	1.25029	0.211195	1.76967	0.0767814	2.26489	lassosum
CCR4	Hypothyroidism	3	32951644	32956349	-2.20174	0.027684	0.464585	-2.73199	0.00629538	-1.14551	0.252	-1.14551	0.252	0.635869	0.524862	1.85093	0.0641797	-2.73199	lassosum
BTLA	Hypothyroidism	3	112463966	112499472	-2.0872	0.03687	0.464585	-0.268082	0.788636	NA	NA	-2.59042	0.00958581	-0.92461	0.355169	-1.44145	0.149457	-2.59042	P+T(0.05)
TTLL3	Hypothyroidism	3	9808086	9855138	2.01696	0.0437	0.464585	2.01696	0.0437	-2.01696	0.0437	-2.01696	0.0437	2.01696	0.0437	2.01696	0.0437	2.01696	lassosum
ARPC4	Hypothyroidism	3	9792495	9807101	2.01696	0.0437	0.464585	2.01696	0.0437	NA	NA	NA	NA	2.01696	0.0437	2.01696	0.0437	2.01696	lassosum
BRK1	Hypothyroidism	3	10115675	10127190	-2.01696	0.0437	0.464585	-2.01696	0.0437	-2.01696	0.0437	-2.01696	0.0437	2.01696	0.0437	-2.01696	0.0437	-2.01696	lassosum
GEMIN4	Hypothyroidism	17	744421	753999	-1.69005	0.0910187	0.464603	-1.20276	0.229069	NA	NA	-2.02566	0.0428	-0.897253	0.369584	-1.82768	0.0675979	-2.02566	P+T(0.05)
PPP2R1B	Hypothyroidism	11	111726908	111766389	1.60855	0.107715	0.465103	1.88348	0.0596356	-0.802956	0.422	-0.802956	0.422	1.94938	0.0512502	-1.50695	0.131824	1.94938	PRScs
SEC13	Hypothyroidism	3	10293131	10321112	-1.94628	0.0516216	0.465282	-1.82223	0.0684199	-2.01696	0.0437	-2.01696	0.0437	-1.99315	0.0462446	-1.83059	0.067162	-2.01696	P+T(0.001)
VPS41	Hypothyroidism	7	38722974	38932394	2.12148	0.0338816	0.465404	1.93866	0.0525423	-0.954165	0.34	-0.758498	0.448153	0.684607	0.493592	2.65443	0.00794436	2.65443	SDPR
STARD3NL	Hypothyroidism	7	38178245	38230670	2.33244	0.0196777	0.465404	2.53953	0.0111	NA	NA	-0.0426256	0.966	2.43749	0.0147898	2.47351	0.0133795	2.53953	lassosum
STAG3	Hypothyroidism	7	100177563	100214387	-1.69181	0.090682	0.465404	1.51538	0.129676	-1.62108	0.105	-2.05799	0.0395909	0.800478	0.423434	1.7145	0.0864365	-2.05799	P+T(0.05)
OSBPL3	Hypothyroidism	7	24796540	24981634	2.2354	0.0253913	0.465404	2.42941	0.0151236	1.86773	0.0618	2.53594	0.0112145	0.428344	0.6684	2.08948	0.0366642	2.53594	P+T(0.05)
BCAP29	Hypothyroidism	7	107580246	107629170	-2.3684	0.0178654	0.465404	0.583054	0.559857	NA	NA	-0.676064	0.499	-2.82587	0.00471525	-1.74892	0.0803051	-2.82587	PRScs
AMPH	Hypothyroidism	7	38383704	38631420	2.96336	0.00304301	0.465404	1.02939	0.303298	NA	NA	NA	NA	2.50869	0.012118	3.26112	0.00110973	3.26112	SDPR
EPDR1	Hypothyroidism	7	37920640	37951936	2.02785	0.0425756	0.465404	1.48152	0.138469	NA	NA	2.53953	0.0111	-0.269587	0.787478	0.765711	0.443848	2.53953	P+T(0.05)
DTX2	Hypothyroidism	7	76461676	76505995	1.81057	0.0702073	0.465404	1.98858	0.0467474	NA	NA	-0.126925	0.899	2.01339	0.0440734	2.00007	0.0454923	2.01339	PRScs
NRCAM	Hypothyroidism	7	108147623	108456717	2.39439	0.016648	0.465404	1.35424	0.175661	2.53953	0.0111	2.53953	0.0111	2.62707	0.00861235	0.497464	0.618862	2.62707	PRScs
LAMB1	Hypothyroidism	7	107923799	108003213	-2.88828	0.00387356	0.465404	-2.8994	0.00373879	NA	NA	NA	NA	-2.52302	0.0116351	-3.03885	0.0023748	-3.03885	SDPR
DLD	Hypothyroidism	7	107891162	107931730	-2.99412	0.00275238	0.465404	NA	NA	NA	NA	NA	NA	-3.19178	0.001414	-1.95094	0.0510646	-3.19178	PRScs
GTPBP10	Hypothyroidism	7	90335223	90391453	-1.786	0.0741	0.465404	-1.786	0.0741	NA	NA	NA	NA	-1.786	0.0741	-1.786	0.0741	-1.786	SDPR
PMPCB	Hypothyroidism	7	103297407	103331818	-2.2445	0.0248	0.465404	-2.2445	0.0248	NA	NA	NA	NA	2.2445	0.0248	-2.2445	0.0248	-2.2445	lassosum
DNAJC2	Hypothyroidism	7	103312289	103344830	2.2445	0.0248	0.465404	2.2445	0.0248	NA	NA	NA	NA	-2.2445	0.0248	-2.2445	0.0248	2.2445	lassosum
HBP1	Hypothyroidism	7	107168961	107202522	-2.20914	0.0271646	0.465404	-1.6654	0.0958321	-2.47833	0.0132	-2.47833	0.0132	-1.75428	0.0793825	-1.64794	0.099366	-2.47833	P+T(0.001)
PALS2	Hypothyroidism	7	24573268	24694193	-2.11885	0.0341031	0.465404	2.28208	0.0224846	1.86773	0.0618	1.86773	0.0618	-2.4393	0.0147156	-0.963872	0.33511	-2.4393	PRScs
GSDME	Hypothyroidism	7	24698355	24757940	2.04491	0.040864	0.465404	1.88845	0.0589656	2.18974	0.0285429	2.18974	0.0285429	1.87491	0.0608044	1.93715	0.0527268	2.18974	P+T(0.001)
H2AZ2	Hypothyroidism	7	44826791	44848087	-1.98208	0.0474699	0.465404	-1.80963	0.0703526	NA	NA	-1.86487	0.0622	-2.09895	0.0358209	-2.07166	0.038297	-2.09895	PRScs
SSBP1	Hypothyroidism	7	141738334	141787922	-1.69067	0.0909	0.465404	-1.69067	0.0909	NA	NA	NA	NA	1.69067	0.0909	1.69067	0.0909	-1.69067	lassosum
GRB10	Hypothyroidism	7	50590063	50793462	-1.86148	0.0626766	0.465404	-1.89063	0.0586743	NA	NA	NA	NA	-2.10009	0.0357212	-1.06928	0.284945	-2.10009	PRScs
EPHB6	Hypothyroidism	7	142855061	142871094	-1.69067	0.0909	0.465404	-1.69067	0.0909	NA	NA	NA	NA	1.69067	0.0909	-1.69067	0.0909	-1.69067	lassosum
CASP2	Hypothyroidism	7	143288215	143307696	1.69067	0.0909	0.465404	NA	NA	NA	NA	1.69067	0.0909	1.69067	0.0909	-1.69067	0.0909	1.69067	P+T(0.05)
NPTX2	Hypothyroidism	7	98617285	98629869	2.0802	0.0375075	0.465404	1.94965	0.0512174	NA	NA	0.032941	0.973722	2.59173	0.00954933	1.96502	0.0494119	2.59173	PRScs
ZKSCAN1	Hypothyroidism	7	100015572	100041689	-1.77901	0.0752377	0.465404	1.56352	0.117929	NA	NA	NA	NA	-2.06236	0.0391735	-1.39928	0.161729	-2.06236	PRScs
TAF6	Hypothyroidism	7	100106876	100119841	1.85025	0.0642768	0.465404	-1.62108	0.105	NA	NA	NA	NA	2.01821	0.0435697	-1.81186	0.0700082	2.01821	PRScs
ANKMY2	Hypothyroidism	7	16599779	16645817	-2.02729	0.0426324	0.465404	-1.29324	0.195927	NA	NA	-1.7058	0.088045	-2.382	0.0172189	-1.95784	0.0502491	-2.382	PRScs
YKT6	Hypothyroidism	7	44200959	44214294	-1.96426	0.0495	0.465404	-1.96426	0.0495	NA	NA	NA	NA	1.96426	0.0495	-1.96426	0.0495	-1.96426	lassosum
BBS9	Hypothyroidism	7	33109557	33877180	-1.73287	0.0831192	0.465404	-1.76827	0.0770161	NA	NA	-1.75946	0.0785	-1.72167	0.0851299	-1.67566	0.0938047	-1.76827	lassosum
HNRNPA2B1	Hypothyroidism	7	26171151	26201529	-1.82644	0.0677839	0.465404	-1.36519	0.172194	NA	NA	NA	NA	-1.8209	0.0686219	-2.03939	0.0414114	-2.03939	SDPR
RAMP3	Hypothyroidism	7	45157791	45186302	2.30147	0.021365	0.465404	2.15573	0.0311045	NA	NA	NA	NA	2.59542	0.00944761	1.04493	0.296054	2.59542	PRScs
DYNC2I1	Hypothyroidism	7	158856558	158956747	-2.62054	0.008779	0.465404	-3.02466	0.00248914	NA	NA	-1.3163	0.188074	1.32296	0.185849	-2.28158	0.0225143	-3.02466	lassosum
TRPV5	Hypothyroidism	7	142908101	142933746	-1.69067	0.0909	0.465404	-1.69067	0.0909	NA	NA	-1.69067	0.0909	-1.69067	0.0909	-1.69067	0.0909	-1.69067	lassosum
PTPN12	Hypothyroidism	7	77537295	77640069	1.91205	0.0558695	0.465404	1.91997	0.0548615	NA	NA	1.9247	0.0542668	0.53892	0.589942	2.19567	0.0281152	2.19567	SDPR
PODXL	Hypothyroidism	7	131500262	131558217	-2.07039	0.0384154	0.465404	-2.29849	0.0215341	NA	NA	NA	NA	-0.704969	0.48083	2.14458	0.0319868	-2.29849	lassosum
SUMF2	Hypothyroidism	7	56064002	56080670	2.08078	0.0374536	0.465404	1.02056	0.307462	2.39239	0.0167391	2.39239	0.0167391	1.48188	0.138373	1.30588	0.191594	2.39239	P+T(0.001)
PNPLA8	Hypothyroidism	7	108470417	108569666	-2.5805	0.00986575	0.465404	-2.69353	0.00707003	NA	NA	NA	NA	-1.10324	0.269922	-2.73399	0.00625721	-2.73399	SDPR
TBRG4	Hypothyroidism	7	45100100	45112047	-1.71687	0.0860023	0.465404	-1.6853	0.0919307	NA	NA	NA	NA	-1.57155	0.116054	-1.84682	0.0647735	-1.84682	SDPR
DDX56	Hypothyroidism	7	44565804	44575051	1.96426	0.0495	0.465404	-1.96426	0.0495	NA	NA	-1.96426	0.0495	1.96426	0.0495	1.96426	0.0495	1.96426	SDPR
CCM2	Hypothyroidism	7	44999475	45076469	1.81854	0.0689811	0.465404	1.84856	0.0645208	1.96426	0.0495	1.74507	0.0809729	1.71815	0.0857692	1.7624	0.0780022	1.96426	P+T(0.001)
POMZP3	Hypothyroidism	7	76609986	76627279	1.92331	0.0544411	0.465404	2.07947	0.0375742	NA	NA	1.65001	0.0989412	1.76176	0.0781097	-2.03819	0.0415306	2.07947	lassosum
SLC12A9	Hypothyroidism	7	100826820	100867010	-1.82495	0.0680084	0.465404	-1.0588	0.289689	-2.01336	0.0440772	-2.01336	0.0440772	-2.0284	0.0425192	-0.917711	0.35877	-2.0284	PRScs
GIGYF1	Hypothyroidism	7	100679507	100694250	-1.78504	0.0742542	0.465404	-1.04753	0.294854	-1.91279	0.0557752	-1.91279	0.0557752	-1.92016	0.0548377	-1.66924	0.0950692	-1.92016	PRScs
EPHA1	Hypothyroidism	7	143390289	143408856	1.69067	0.0909	0.465404	1.69067	0.0909	NA	NA	NA	NA	-1.69067	0.0909	1.69067	0.0909	1.69067	lassosum
NCAPG2	Hypothyroidism	7	158631169	158704804	2.52809	0.0114684	0.465404	-0.826958	0.408261	NA	NA	1.49467	0.135	2.90737	0.00364485	2.43119	0.0150495	2.90737	PRScs
VOPP1	Hypothyroidism	7	55436056	55572988	-2.02932	0.0424253	0.465404	0.43229	0.66553	NA	NA	NA	NA	-2.4283	0.0151699	1.44369	0.148826	-2.4283	PRScs
PTPRN2	Hypothyroidism	7	157539056	158587823	-2.23608	0.0253465	0.465404	-0.0431512	0.965581	-1.49467	0.135	-2.4149	0.0157396	-2.65	0.0080491	-2.14433	0.0320068	-2.65	PRScs
ELMO1	Hypothyroidism	7	36852906	37449223	-2.53953	0.0111	0.465404	-2.53953	0.0111	NA	NA	-2.53953	0.0111	-2.53953	0.0111	-2.53953	0.0111	-2.53953	P+T(0.05)
PAXIP1	Hypothyroidism	7	154943687	155003124	1.78401	0.0744223	0.465404	-0.930484	0.35212	NA	NA	NA	NA	0.643439	0.519939	2.22439	0.026122	2.22439	SDPR
CLDN12	Hypothyroidism	7	90383721	90513402	1.786	0.0741	0.465404	1.786	0.0741	NA	NA	NA	NA	-1.786	0.0741	-1.786	0.0741	1.786	lassosum
TMED4	Hypothyroidism	7	44577894	44582287	-1.69019	0.0909925	0.465404	-0.447651	0.654405	NA	NA	-1.96426	0.0495	1.37039	0.170566	1.94363	0.0519396	-1.96426	P+T(0.05)
FAM131B	Hypothyroidism	7	143353400	143362770	-1.69067	0.0909	0.465404	-1.69067	0.0909	NA	NA	NA	NA	1.69067	0.0909	-1.69067	0.0909	-1.69067	lassosum
ZYX	Hypothyroidism	7	143381295	143391111	1.69067	0.0909	0.465404	1.69067	0.0909	NA	NA	NA	NA	1.69067	0.0909	1.69067	0.0909	1.69067	lassosum
PSMC2	Hypothyroidism	7	103328570	103370346	-2.2445	0.0248	0.465404	-2.2445	0.0248	NA	NA	NA	NA	2.2445	0.0248	-2.2445	0.0248	-2.2445	lassosum
COG5	Hypothyroidism	7	107201372	107564261	-2.33634	0.0194737	0.465404	-2.25532	0.0241135	2.40692	0.0160877	2.40692	0.0160877	-2.47367	0.0133734	-1.87104	0.0613389	-2.47367	PRScs
BRI3	Hypothyroidism	7	98252379	98310441	-1.95074	0.0510878	0.465404	-2.39498	0.0166212	0.0564291	0.955	0.0564291	0.955	-1.6477	0.099414	-2.45704	0.0140087	-2.45704	SDPR
LMTK2	Hypothyroidism	7	98106862	98209638	-2.58363	0.00977658	0.465404	-2.86392	0.00418437	NA	NA	-0.859617	0.39	-2.6884	0.00717963	-2.12484	0.0336	-2.86392	lassosum
PHKG1	Hypothyroidism	7	56080283	56092996	2.32273	0.0201934	0.465404	2.29602	0.0216747	2.40346	0.0162409	2.40346	0.0162409	2.12181	0.0338535	2.31728	0.0204883	2.40346	P+T(0.001)
ORC5	Hypothyroidism	7	104126341	104208047	-2.2445	0.0248	0.465404	-2.2445	0.0248	NA	NA	NA	NA	2.2445	0.0248	-2.2445	0.0248	-2.2445	lassosum
SUN1	Hypothyroidism	7	816615	896435	1.7381	0.0821934	0.465404	1.27446	0.202502	-1.21334	0.225	2.14061	0.0323053	1.91911	0.0549704	1.09169	0.27497	2.14061	P+T(0.05)
TRPV6	Hypothyroidism	7	142871208	142885745	-1.69067	0.0909	0.465404	-1.69067	0.0909	NA	NA	NA	NA	1.69067	0.0909	-1.69067	0.0909	-1.69067	lassosum
LLCFC1	Hypothyroidism	7	142939343	142940868	1.69067	0.0909	0.465404	1.69067	0.0909	NA	NA	-1.69067	0.0909	-1.69067	0.0909	1.69067	0.0909	1.69067	lassosum
NYAP1	Hypothyroidism	7	100483927	100494802	-1.81196	0.0699927	0.465404	-1.65596	0.0977296	NA	NA	NA	NA	-1.90124	0.0572703	-1.83999	0.0657697	-1.90124	PRScs
THAP5	Hypothyroidism	7	108554543	108569750	2.47447	0.0133436	0.465404	2.5182	0.0117957	NA	NA	2.53953	0.0111	2.48558	0.0129342	2.30783	0.0210084	2.53953	P+T(0.05)
TMEM139	Hypothyroidism	7	143279957	143288048	-1.69067	0.0909	0.465404	-1.69067	0.0909	NA	NA	NA	NA	1.69067	0.0909	1.69067	0.0909	-1.69067	lassosum
BHLHA15	Hypothyroidism	7	98211439	98215457	-2.37757	0.0174273	0.465404	-2.7674	0.00565051	NA	NA	NA	NA	-0.189835	0.849438	-0.863376	0.387931	-2.7674	lassosum
TAS2R60	Hypothyroidism	7	143443453	143444409	1.69067	0.0909	0.465404	NA	NA	NA	NA	NA	NA	1.69067	0.0909	-1.69067	0.0909	1.69067	PRScs
SPACDR	Hypothyroidism	7	100456620	100464260	-1.81137	0.0700842	0.465404	-1.73238	0.0832065	NA	NA	-1.19522	0.232	-2.02488	0.0428801	-1.91188	0.0558919	-2.02488	PRScs
GSAP	Hypothyroidism	7	77310751	77416349	1.82083	0.0686326	0.465404	-1.16162	0.245391	2.0375	0.0416	1.91697	0.0552412	2.06962	0.0384877	-0.806646	0.41987	2.06962	PRScs
CLCN1	Hypothyroidism	7	143316111	143352083	1.69067	0.0909	0.465404	1.69067	0.0909	NA	NA	NA	NA	1.69067	0.0909	1.69067	0.0909	1.69067	lassosum
FAM221A	Hypothyroidism	7	23680130	23703249	1.88048	0.0600424	0.465404	2.13271	0.0329484	NA	NA	NA	NA	2.05107	0.0402601	-0.206101	0.836712	2.13271	lassosum
SDHAF3	Hypothyroidism	7	97117698	97181763	-2.15217	0.0313839	0.465404	-1.76155	0.078145	NA	NA	NA	NA	1.02184	0.306855	-2.50036	0.0124066	-2.50036	SDPR
GAL3ST4	Hypothyroidism	7	100159244	100168617	-1.90281	0.0570655	0.465404	1.62108	0.105	NA	NA	-1.98629	0.0470008	-1.96165	0.0498028	1.9447	0.0518115	-1.98629	P+T(0.05)
GSTK1	Hypothyroidism	7	143244093	143270854	-1.69067	0.0909	0.465404	-1.69067	0.0909	1.69067	0.0909	1.69067	0.0909	-1.69067	0.0909	-1.69067	0.0909	-1.69067	lassosum
PDGFA	Hypothyroidism	7	497258	520296	2.08958	0.0366554	0.465404	2.50626	0.0122017	-0.492715	0.622214	0.707014	0.479558	1.85169	0.0640706	2.23791	0.0252269	2.50626	lassosum
KEL	Hypothyroidism	7	142941114	142962363	-1.69067	0.0909	0.465404	-1.69067	0.0909	NA	NA	-1.69067	0.0909	-1.69067	0.0909	-1.69067	0.0909	-1.69067	lassosum
ZNF783	Hypothyroidism	7	149262171	149297302	-1.76658	0.0772984	0.465404	0.415714	0.677619	NA	NA	-1.13351	0.257	-2.28503	0.0223109	-1.33922	0.1805	-2.28503	PRScs
PRSS1	Hypothyroidism	7	142749468	142753072	-1.69067	0.0909	0.465404	-1.69067	0.0909	-1.69067	0.0909	-1.69067	0.0909	-1.69067	0.0909	1.69067	0.0909	-1.69067	lassosum
TRGJP2	Hypothyroidism	7	38256337	38256396	-2.40188	0.0163113	0.465404	-2.11805	0.034171	NA	NA	NA	NA	-1.05422	0.29178	-2.71792	0.00656937	-2.71792	SDPR
TRGJP1	Hypothyroidism	7	38276259	38276318	-2.50161	0.012363	0.465404	-2.70863	0.00675624	NA	NA	NA	NA	2.52713	0.0114999	1.53681	0.12434	-2.70863	lassosum
TRGV10	Hypothyroidism	7	38299811	38300322	-2.3015	0.0213635	0.465404	0.429328	0.667684	NA	NA	NA	NA	-2.62601	0.00863925	-2.07686	0.0378146	-2.62601	PRScs
TRGV5	Hypothyroidism	7	38349355	38350022	2.62698	0.00861461	0.465404	2.6742	0.00749083	2.53953	0.0111	2.53953	0.0111	2.62592	0.00864162	2.7153	0.00662165	2.7153	SDPR
TRGV4	Hypothyroidism	7	38353715	38354517	2.57374	0.0100605	0.465404	2.67969	0.00736893	NA	NA	0.954165	0.34	2.63884	0.00831905	2.68987	0.00714805	2.68987	SDPR
TRGV3	Hypothyroidism	7	38358512	38359162	2.60349	0.00922812	0.465404	2.71772	0.00657342	2.53953	0.0111	2.63868	0.00832302	2.09258	0.0363867	2.71754	0.00657687	2.71772	lassosum
TRBV6-1	Hypothyroidism	7	142328297	142328786	1.69067	0.0909	0.465404	1.69067	0.0909	1.69067	0.0909	1.69067	0.0909	-1.69067	0.0909	1.69067	0.0909	1.69067	lassosum
TRBV4-1	Hypothyroidism	7	142313184	142313666	1.69067	0.0909	0.465404	1.69067	0.0909	1.69067	0.0909	1.69067	0.0909	1.69067	0.0909	1.69067	0.0909	1.69067	lassosum
TRBV6-4	Hypothyroidism	7	142380806	142381261	1.69067	0.0909	0.465404	NA	NA	NA	NA	NA	NA	1.69067	0.0909	1.69067	0.0909	1.69067	PRScs
TRBV7-3	Hypothyroidism	7	142384329	142384841	-1.69067	0.0909	0.465404	-1.69067	0.0909	-1.69067	0.0909	-1.69067	0.0909	1.69067	0.0909	-1.69067	0.0909	-1.69067	lassosum
TRBV9	Hypothyroidism	7	142391891	142392412	-1.69067	0.0909	0.465404	-1.69067	0.0909	NA	NA	1.69067	0.0909	1.69067	0.0909	-1.69067	0.0909	-1.69067	lassosum
TRBV10-1	Hypothyroidism	7	142399860	142400377	1.69067	0.0909	0.465404	1.69067	0.0909	NA	NA	-1.69067	0.0909	-1.69067	0.0909	1.69067	0.0909	1.69067	lassosum
TRBV11-1	Hypothyroidism	7	142407672	142408136	-1.69067	0.0909	0.465404	-1.69067	0.0909	NA	NA	-1.69067	0.0909	1.69067	0.0909	-1.69067	0.0909	-1.69067	lassosum
TRBV6-5	Hypothyroidism	7	142450947	142451448	1.69067	0.0909	0.465404	1.69067	0.0909	1.69067	0.0909	1.69067	0.0909	1.69067	0.0909	1.69067	0.0909	1.69067	lassosum
TRBV6-6	Hypothyroidism	7	142469537	142470013	1.69067	0.0909	0.465404	1.69067	0.0909	1.69067	0.0909	1.69067	0.0909	1.69067	0.0909	1.69067	0.0909	1.69067	lassosum
TRBV5-5	Hypothyroidism	7	142482548	142483019	1.69067	0.0909	0.465404	1.69067	0.0909	1.69067	0.0909	1.69067	0.0909	1.69067	0.0909	1.69067	0.0909	1.69067	lassosum
TRBV7-6	Hypothyroidism	7	142492132	142492673	1.69067	0.0909	0.465404	NA	NA	1.69067	0.0909	1.69067	0.0909	1.69067	0.0909	1.69067	0.0909	1.69067	P+T(0.001)
TRBV5-6	Hypothyroidism	7	142500028	142500534	1.69067	0.0909	0.465404	NA	NA	1.69067	0.0909	1.69067	0.0909	1.69067	0.0909	1.69067	0.0909	1.69067	P+T(0.001)
TRBV5-1	Hypothyroidism	7	142320677	142321544	1.69067	0.0909	0.465404	1.69067	0.0909	NA	NA	1.69067	0.0909	1.69067	0.0909	1.69067	0.0909	1.69067	lassosum
TRBV19	Hypothyroidism	7	142618849	142619532	1.69067	0.0909	0.465404	1.69067	0.0909	NA	NA	NA	NA	-1.69067	0.0909	-1.69067	0.0909	1.69067	lassosum
TRBV20-1	Hypothyroidism	7	142626649	142627399	-1.69067	0.0909	0.465404	-1.69067	0.0909	-1.69067	0.0909	-1.69067	0.0909	-1.69067	0.0909	-1.69067	0.0909	-1.69067	lassosum
TRBV23-1	Hypothyroidism	7	142645961	142646467	-1.69067	0.0909	0.465404	-1.69067	0.0909	-1.69067	0.0909	-1.69067	0.0909	-1.69067	0.0909	-1.69067	0.0909	-1.69067	lassosum
TRBV24-1	Hypothyroidism	7	142656701	142657213	-1.69067	0.0909	0.465404	-1.69067	0.0909	-1.69067	0.0909	-1.69067	0.0909	-1.69067	0.0909	-1.69067	0.0909	-1.69067	lassosum
TRBC1	Hypothyroidism	7	142791694	142793368	1.69067	0.0909	0.465404	1.69067	0.0909	NA	NA	NA	NA	1.69067	0.0909	-1.69067	0.0909	1.69067	lassosum
TRBV28	Hypothyroidism	7	142720660	142721160	-1.69067	0.0909	0.465404	-1.69067	0.0909	-1.69067	0.0909	-1.69067	0.0909	-1.69067	0.0909	-1.69067	0.0909	-1.69067	lassosum
TRBJ2-1	Hypothyroidism	7	142796365	142796414	1.69067	0.0909	0.465404	1.69067	0.0909	1.69067	0.0909	1.69067	0.0909	1.69067	0.0909	1.69067	0.0909	1.69067	lassosum
TRBJ2-2	Hypothyroidism	7	142796560	142796610	1.69067	0.0909	0.465404	1.69067	0.0909	1.69067	0.0909	1.69067	0.0909	1.69067	0.0909	1.69067	0.0909	1.69067	lassosum
TRBJ2-3	Hypothyroidism	7	142796847	142796895	1.69067	0.0909	0.465404	1.69067	0.0909	1.69067	0.0909	1.69067	0.0909	1.69067	0.0909	1.69067	0.0909	1.69067	lassosum
TRBJ2-5	Hypothyroidism	7	142797119	142797166	1.69067	0.0909	0.465404	NA	NA	NA	NA	NA	NA	1.69067	0.0909	1.69067	0.0909	1.69067	PRScs
TRBJ2-7	Hypothyroidism	7	142797456	142797502	1.69067	0.0909	0.465404	1.69067	0.0909	NA	NA	NA	NA	1.69067	0.0909	-1.69067	0.0909	1.69067	lassosum
TRBC2	Hypothyroidism	7	142801041	142802748	-1.69067	0.0909	0.465404	-1.69067	0.0909	-1.69067	0.0909	-1.69067	0.0909	-1.69067	0.0909	-1.69067	0.0909	-1.69067	lassosum
PVRIG	Hypothyroidism	7	100218241	100221490	1.8735	0.0609997	0.465404	1.91212	0.0558614	NA	NA	-1.19522	0.232	2.03727	0.0416232	1.95592	0.0504749	2.03727	PRScs
PLXNA4	Hypothyroidism	7	132123340	132648688	1.84719	0.0647193	0.465404	1.30262	0.192703	NA	NA	2.01005	0.0444262	-1.77414	0.0760397	1.98684	0.0469398	2.01005	P+T(0.05)
TAS2R40	Hypothyroidism	7	143222037	143223079	-1.69067	0.0909	0.465404	NA	NA	NA	NA	NA	NA	-1.69067	0.0909	1.69067	0.0909	-1.69067	PRScs
TRBV2	Hypothyroidism	7	142300924	142301432	1.69067	0.0909	0.465404	1.69067	0.0909	1.69067	0.0909	1.69067	0.0909	1.69067	0.0909	1.69067	0.0909	1.69067	lassosum
TRGC2	Hypothyroidism	7	38239580	38249572	-2.61359	0.00895957	0.465404	-2.68845	0.00717839	NA	NA	NA	NA	-2.61962	0.00880277	-2.50616	0.0122049	-2.68845	lassosum
TRBV10-2	Hypothyroidism	7	142424965	142425465	-1.69067	0.0909	0.465404	NA	NA	NA	NA	-1.69067	0.0909	-1.69067	0.0909	-1.69067	0.0909	-1.69067	P+T(0.05)
TRBV5-4	Hypothyroidism	7	142462916	142463581	1.69067	0.0909	0.465404	1.69067	0.0909	NA	NA	NA	NA	1.69067	0.0909	1.69067	0.0909	1.69067	lassosum
TRBV29-1	Hypothyroidism	7	142740206	142740894	-1.69067	0.0909	0.465404	-1.69067	0.0909	-1.69067	0.0909	-1.69067	0.0909	-1.69067	0.0909	-1.69067	0.0909	-1.69067	lassosum
TRGV2	Hypothyroidism	7	38362864	38363518	-2.37734	0.017438	0.465404	-2.1571	0.0309981	NA	NA	-0.954165	0.34	-2.651	0.00802542	-2.45378	0.0141365	-2.651	PRScs
TRBV30	Hypothyroidism	7	142812586	142813399	1.69067	0.0909	0.465404	1.69067	0.0909	NA	NA	-1.69067	0.0909	1.69067	0.0909	1.69067	0.0909	1.69067	lassosum
TRBV3-1	Hypothyroidism	7	142308542	142309048	1.69067	0.0909	0.465404	1.69067	0.0909	1.69067	0.0909	1.69067	0.0909	1.69067	0.0909	1.69067	0.0909	1.69067	lassosum
CCDC71L	Hypothyroidism	7	106654360	106661158	2.06411	0.0390075	0.465404	2.35962	0.0182935	NA	NA	NA	NA	0.922825	0.356098	1.97161	0.0486536	2.35962	lassosum
TRBV7-7	Hypothyroidism	7	142511626	142512127	-1.69067	0.0909	0.465404	-1.69067	0.0909	NA	NA	NA	NA	1.69067	0.0909	1.69067	0.0909	-1.69067	lassosum
TRBV7-4	Hypothyroidism	7	142455174	142455635	1.69067	0.0909	0.465404	NA	NA	NA	NA	1.69067	0.0909	-1.69067	0.0909	-1.69067	0.0909	1.69067	P+T(0.05)
UTP25	Hypothyroidism	1	209827972	209857565	1.85513	0.0635773	0.465907	-0.69523	0.486911	2.22175	0.0263	2.22175	0.0263	0.940294	0.347067	0.667608	0.504384	2.22175	P+T(0.001)
RCOR3	Hypothyroidism	1	211258377	211316385	-1.86699	0.061903	0.465907	0.614697	0.538755	NA	NA	NA	NA	-2.28889	0.022086	-1.13647	0.25576	-2.28889	PRScs
LHX4	Hypothyroidism	1	180230264	180278984	-1.853	0.0638829	0.465907	1.73519	0.0827077	NA	NA	-2.25394	0.0242	0.935678	0.349439	-1.50417	0.132538	-2.25394	P+T(0.05)
GLUL	Hypothyroidism	1	182378098	182392206	1.84969	0.0643586	0.465907	2.00022	0.0454769	NA	NA	-1.38607	0.165727	1.09912	0.271717	2.14568	0.0318982	2.14568	SDPR
PIGM	Hypothyroidism	1	160024953	160031990	1.85288	0.0639	0.465907	1.85288	0.0639	NA	NA	NA	NA	1.85288	0.0639	1.85288	0.0639	1.85288	SDPR
CD1D	Hypothyroidism	1	158178030	158186427	1.85466	0.0636449	0.465907	-1.62093	0.105032	2.18213	0.0291	2.18213	0.0291	0.785958	0.431892	0.543114	0.587051	2.18213	P+T(0.001)
TAGLN2	Hypothyroidism	1	159918107	159925507	-1.85288	0.0639	0.465907	-1.85288	0.0639	NA	NA	-1.85288	0.0639	-1.85288	0.0639	-1.85288	0.0639	-1.85288	lassosum
CHTOP	Hypothyroidism	1	153633982	153646306	-1.85124	0.0641354	0.465907	0.490662	0.623665	NA	NA	0.365149	0.715	-2.43725	0.0147993	0.393028	0.694299	-2.43725	PRScs
SLAMF9	Hypothyroidism	1	159951492	159954237	-1.85288	0.0639	0.465907	1.85288	0.0639	NA	NA	NA	NA	1.85288	0.0639	-1.85288	0.0639	-1.85288	SDPR
CFAP45	Hypothyroidism	1	159872364	159900165	-1.85288	0.0639	0.465907	-1.85288	0.0639	NA	NA	-1.85288	0.0639	-1.85288	0.0639	-1.85288	0.0639	-1.85288	P+T(0.05)
SEC63	Hypothyroidism	6	107867756	107958208	-1.23027	0.218595	0.466382	1.27423	0.202584	NA	NA	-1.82833	0.0675	1.60139	0.109291	-0.0999035	0.920421	-1.82833	P+T(0.05)
HEBP2	Hypothyroidism	6	138403531	138422197	1.25922	0.207952	0.466382	0.769473	0.441612	NA	NA	2.02676	0.042687	0.22808	0.819584	-0.365314	0.714877	2.02676	P+T(0.05)
SYNJ2	Hypothyroidism	6	157981863	158099176	-1.16638	0.243462	0.466382	-0.351132	0.725489	-1.51105	0.130776	-1.51105	0.130776	1.14188	0.253503	0.928571	0.353112	-1.51105	P+T(0.001)
OSTM1	Hypothyroidism	6	108029245	108165854	-1.14166	0.253596	0.466382	1.21317	0.225063	NA	NA	NA	NA	-1.48851	0.136616	0.4856	0.627251	-1.48851	PRScs
CEP85L	Hypothyroidism	6	118460772	118710075	-1.20553	0.228	0.466382	-1.20553	0.228	NA	NA	NA	NA	-1.20553	0.228	-1.20553	0.228	-1.20553	lassosum
RNGTT	Hypothyroidism	6	88609897	88963618	-1.13829	0.255	0.466382	-1.13829	0.255	NA	NA	-1.13829	0.255	-1.13829	0.255	-1.13829	0.255	-1.13829	lassosum
SERINC1	Hypothyroidism	6	122443351	122471807	1.17	0.242	0.466382	1.17	0.242	NA	NA	NA	NA	1.17	0.242	1.17	0.242	1.17	lassosum
MTRF1L	Hypothyroidism	6	152987362	153002709	1.27549	0.202138	0.466382	1.48105	0.138592	NA	NA	NA	NA	1.281	0.200194	0.952842	0.34067	1.48105	lassosum
BAG2	Hypothyroidism	6	57172326	57189833	1.18288	0.236859	0.466382	1.22162	0.221851	NA	NA	NA	NA	0.98568	0.32429	1.30358	0.192377	1.30358	SDPR
WASF1	Hypothyroidism	6	110099819	110180004	1.22642	0.220041	0.466382	1.25983	0.207731	-1.20036	0.23	-1.20036	0.23	0.58291	0.559954	1.57777	0.114617	1.57777	SDPR
CNR1	Hypothyroidism	6	88139864	88166347	-1.13829	0.255	0.466382	-1.13829	0.255	-1.13829	0.255	-1.13829	0.255	-1.13829	0.255	-1.13829	0.255	-1.13829	lassosum
AKAP7	Hypothyroidism	6	131135467	131283535	1.14407	0.252593	0.466382	1.25719	0.208684	0.789151	0.430024	0.789151	0.430024	1.11149	0.266357	1.50591	0.13209	1.50591	SDPR
AKAP7	Hypothyroidism	6	131135467	131283535	1.14407	0.252593	0.466382	1.25719	0.208684	0.789151	0.430024	0.789151	0.430024	1.11149	0.266357	1.50591	0.13209	1.50591	SDPR
ALDH8A1	Hypothyroidism	6	134917393	134950115	1.20127	0.229647	0.466382	0.806691	0.419844	NA	NA	NA	NA	1.58308	0.113403	0.913121	0.361179	1.58308	PRScs
NQO2	Hypothyroidism	6	2987987	3019755	1.2159	0.224024	0.466382	1.22656	0.219988	-1.25605	0.209098	-1.25605	0.209098	1.63635	0.101767	0.333389	0.738841	1.63635	PRScs
LGSN	Hypothyroidism	6	63275951	63319983	-1.20586	0.227873	0.466382	-0.415981	0.677424	-1.36036	0.173717	-1.36036	0.173717	-1.59404	0.110928	-0.842098	0.399733	-1.59404	PRScs
SCML4	Hypothyroidism	6	107702154	107824317	-1.1387	0.254828	0.466382	0.0577577	0.953942	-1.40844	0.159	-1.40844	0.159	-1.97788	0.0479418	1.30681	0.191277	-1.97788	PRScs
PTPRK	Hypothyroidism	6	127968785	128520616	1.24468	0.213249	0.466382	2.2095	0.0271399	-0.498687	0.618	-0.765487	0.443981	-0.153404	0.87808	-0.142202	0.886921	2.2095	lassosum
SERPINB9	Hypothyroidism	6	2887270	2903309	1.18436	0.236269	0.466382	-1.10034	0.271186	1.56555	0.117453	1.56555	0.117453	-0.401937	0.687731	-0.711637	0.476689	1.56555	P+T(0.001)
SMPDL3A	Hypothyroidism	6	122789049	122809720	1.17	0.242	0.466382	1.17	0.242	NA	NA	NA	NA	1.17	0.242	1.17	0.242	1.17	lassosum
ZDHHC14	Hypothyroidism	6	157381133	157678157	1.18875	0.234539	0.466382	1.31737	0.187715	0.640234	0.522021	0.640234	0.522021	1.14023	0.254191	1.65982	0.0969497	1.65982	SDPR
RPF2	Hypothyroidism	6	110982015	111028263	-1.2094	0.226511	0.466382	-1.32409	0.185473	-0.527279	0.598	-0.527279	0.598	-1.65727	0.0974646	-1.38856	0.164965	-1.65727	PRScs
C6orf89	Hypothyroidism	6	36871870	36928964	-1.27903	0.200887	0.466382	-1.29656	0.194783	NA	NA	-0.102953	0.918	-2.02494	0.0428735	-0.912411	0.361552	-2.02494	PRScs
UBE2J1	Hypothyroidism	6	89326625	89352722	1.13829	0.255	0.466382	1.13829	0.255	NA	NA	NA	NA	-1.13829	0.255	1.13829	0.255	1.13829	lassosum
MANEAL	Hypothyroidism	1	37793847	37801137	1.84699	0.0647486	0.466498	NA	NA	NA	NA	NA	NA	0.479134	0.631843	2.1532	0.0313031	2.1532	SDPR
DTYMK	Hypothyroidism	2	241675747	241686944	-1.65939	0.0970366	0.466598	-2.05505	0.039874	-1.03429	0.301	-1.03429	0.301	-1.38948	0.164686	-1.83796	0.0660687	-2.05505	lassosum
PDCD1	Hypothyroidism	2	241849884	241858894	-1.65506	0.097913	0.466598	-0.527377	0.597932	-0.646431	0.518	-0.646431	0.518	-2.33381	0.0196054	0.65189	0.514472	-2.33381	PRScs
SPRED2	Hypothyroidism	2	65310851	65432637	1.65774	0.0973697	0.466598	2.4444	0.0145094	0.279319	0.78	0.279319	0.78	0.231009	0.817308	-0.176289	0.860067	2.4444	lassosum
FUT1	Hypothyroidism	19	48748011	48755390	1.95564	0.0505073	0.466979	1.21334	0.225	NA	NA	NA	NA	1.0714	0.283988	2.34636	0.0189578	2.34636	SDPR
ITPKB	Hypothyroidism	1	226631690	226739323	-1.84371	0.0652254	0.467706	1.60048	0.109492	NA	NA	NA	NA	-2.14808	0.0317078	-1.35792	0.174489	-2.14808	PRScs
ASPH	Hypothyroidism	8	61500556	61714640	1.58699	0.112515	0.468607	1.82735	0.0676468	NA	NA	NA	NA	-1.28538	0.19866	-1.47202	0.141016	1.82735	lassosum
BTBD6	Hypothyroidism	14	105248533	105251093	-1.87853	0.0603091	0.468718	-2.12443	0.0336343	-1.38905	0.164817	-1.38905	0.164817	-0.698138	0.485091	-2.25274	0.0242757	-2.25274	SDPR
MED12L	Hypothyroidism	3	151085286	151437072	1.93666	0.0527865	0.469522	1.46937	0.141732	NA	NA	2.33583	0.0195	1.85591	0.0634668	0.955098	0.339528	2.33583	P+T(0.05)
SAMD15	Hypothyroidism	14	77376689	77392163	1.85158	0.064086	0.473168	-1.37395	0.169456	NA	NA	NA	NA	1.99229	0.0463393	1.951	0.051057	1.99229	PRScs
ZC3H14	Hypothyroidism	14	88562970	88627596	-1.85211	0.0640104	0.473168	NA	NA	NA	NA	NA	NA	-2.15992	0.0307791	-0.457698	0.64717	-2.15992	PRScs
ZBTB42	Hypothyroidism	14	104800596	104804712	1.86566	0.0620888	0.473168	1.46338	0.143362	NA	NA	NA	NA	0.938634	0.347918	2.23813	0.0252127	2.23813	SDPR
CHRNA10	Hypothyroidism	11	3665587	3671384	1.59666	0.11034	0.473703	NA	NA	NA	NA	NA	NA	0.706133	0.480105	1.89938	0.0575148	1.89938	SDPR
SELENOH	Hypothyroidism	11	57741491	57743554	1.59372	0.110999	0.473808	1.9442	0.0518715	NA	NA	NA	NA	1.29069	0.19681	1.05283	0.292419	1.9442	lassosum
CDK14	Hypothyroidism	7	90466424	91210590	-1.67727	0.0934891	0.474286	-1.80464	0.0711307	NA	NA	NA	NA	-1.78534	0.0742057	-1.25943	0.207876	-1.80464	lassosum
ZFPL1	Hypothyroidism	11	65084210	65088398	1.58608	0.112721	0.475255	2.06721	0.0387143	NA	NA	NA	NA	-0.421471	0.673411	0.948989	0.342626	2.06721	lassosum
PSMD13	Hypothyroidism	11	236966	252984	-1.58377	0.113247	0.475255	-1.867	0.0619009	-1.29742	0.194487	-1.26498	0.205878	-1.4681	0.142076	-1.70762	0.0877073	-1.867	lassosum
SDHD	Hypothyroidism	11	112086824	112120016	-1.58435	0.113115	0.475255	-2.01618	0.0437813	NA	NA	NA	NA	0.868789	0.384963	0.92063	0.357243	-2.01618	lassosum
TYROBP	Hypothyroidism	19	35904401	35908295	1.94121	0.0522332	0.476867	1.58562	0.112826	2.08356	0.0372	2.08356	0.0372	2.11697	0.0342628	1.22494	0.220596	2.11697	PRScs
ZNF776	Hypothyroidism	19	57746815	57758148	1.93941	0.052451	0.476867	1.72748	0.0840818	1.99083	0.0465	2.33884	0.0193436	1.34586	0.178348	1.3321	0.182827	2.33884	P+T(0.05)
MRPL14	Hypothyroidism	6	44113451	44127452	-1.12222	0.261768	0.477503	0.585015	0.558538	NA	NA	NA	NA	-1.34113	0.179877	1.28732	0.197981	-1.34113	PRScs
PCBP3	Hypothyroidism	21	45643694	45942454	1.60585	0.108306	0.47964	1.8633	0.0624207	1.32332	0.185729	1.26488	0.205913	1.31852	0.187329	1.83832	0.0660148	1.8633	lassosum
MYL12A	Hypothyroidism	18	3247481	3256236	1.80917	0.070424	0.48072	1.86261	0.0625175	0.932651	0.351	2.30487	0.0211739	1.1435	0.252831	1.02668	0.304573	2.30487	P+T(0.05)
DDX54	Hypothyroidism	12	113157173	113185479	-1.84801	0.064601	0.481699	NA	NA	NA	NA	NA	NA	-2.00049	0.0454475	-1.59574	0.110546	-2.00049	PRScs
PEX6	Hypothyroidism	6	42963865	42979181	1.11435	0.265128	0.482366	0.839954	0.400934	0.767137	0.443	0.767137	0.443	1.54037	0.123471	1.29349	0.195842	1.54037	PRScs
NAB1	Hypothyroidism	2	190646746	190692766	-1.6357	0.101902	0.482629	-2.10781	0.035047	NA	NA	-0.932651	0.351	-0.918742	0.35823	-1.45633	0.145302	-2.10781	lassosum
WEE1	Hypothyroidism	11	9573670	9593457	-1.56899	0.116651	0.484101	-2.17766	0.0294317	-0.100344	0.920071	0.0252406	0.979863	-1.31543	0.188367	-2.41906	0.0155607	-2.41906	SDPR
CCDC153	Hypothyroidism	11	119190250	119196769	1.57034	0.116337	0.484101	1.6649	0.0959334	NA	NA	1.66557	0.0958	1.63047	0.103002	1.16274	0.244934	1.66557	P+T(0.05)
BCO2	Hypothyroidism	11	112175510	112224699	-1.56585	0.117384	0.484453	-1.98371	0.0472877	NA	NA	0.802956	0.422	-1.78227	0.0747049	-0.37509	0.707593	-1.98371	lassosum
LSM4	Hypothyroidism	19	18306236	18323112	1.9284	0.0538048	0.485133	2.50045	0.0124036	-1.48328	0.138	-1.156	0.24768	-0.336706	0.736339	1.28605	0.198427	2.50045	lassosum
AP4M1	Hypothyroidism	7	100101549	100110345	-1.66243	0.0964271	0.485246	-2.04937	0.0404255	1.19522	0.232	1.19522	0.232	0.669374	0.503257	-1.93389	0.0531266	-2.04937	lassosum
SLC45A4	Hypothyroidism	8	141207166	141308305	-1.56316	0.118014	0.486167	-1.94047	0.0523222	-1.23186	0.218	-1.23186	0.218	-0.685644	0.492938	-1.80088	0.0717221	-1.94047	lassosum
SLC22A23	Hypothyroidism	6	3268962	3457050	1.10784	0.267932	0.486196	1.2348	0.216906	-1.28155	0.2	-1.31208	0.189492	0.220862	0.8252	1.45139	0.146672	1.45139	SDPR
CAPZB	Hypothyroidism	1	19338775	19485539	-1.82412	0.0681342	0.48626	-1.87512	0.0607764	-1.44307	0.149	-1.87936	0.0601959	-1.70684	0.0878512	-2.00864	0.0445758	-2.00864	SDPR
NEFM	Hypothyroidism	8	24913758	24919098	-1.55073	0.120966	0.487724	-0.622646	0.533517	NA	NA	-1.64485	0.1	-1.88065	0.0600197	-1.40072	0.161299	-1.88065	PRScs
ERLIN2	Hypothyroidism	8	37736601	37758422	-1.55106	0.120887	0.487724	NA	NA	NA	NA	NA	NA	0.156939	0.875293	-2.02782	0.042579	-2.02782	SDPR
LPXN	Hypothyroidism	11	58526871	58578220	-1.5586	0.119092	0.488801	-1.77773	0.0754476	NA	NA	NA	NA	-1.69639	0.0898125	-0.700485	0.483625	-1.77773	lassosum
ZSCAN12	Hypothyroidism	6	28378955	28399747	1.10076	0.271	0.489208	1.10076	0.271	NA	NA	NA	NA	1.10076	0.271	1.10076	0.271	1.10076	lassosum
ZKSCAN3	Hypothyroidism	6	28349947	28369172	1.10076	0.271	0.489208	1.10076	0.271	-1.10076	0.271	-1.10076	0.271	1.10076	0.271	1.10076	0.271	1.10076	lassosum
EHBP1L1	Hypothyroidism	11	65576046	65592650	1.55353	0.120296	0.49102	1.76106	0.0782282	NA	NA	NA	NA	1.64848	0.0992545	0.913819	0.360812	1.76106	lassosum
CNTF	Hypothyroidism	11	58622665	58625733	1.55081	0.120947	0.49102	1.66372	0.0961684	NA	NA	NA	NA	-1.00383	0.315463	1.72152	0.0851564	1.72152	SDPR
SYT2	Hypothyroidism	1	202590596	202710454	-1.81751	0.0691395	0.491118	-1.90437	0.0568617	NA	NA	NA	NA	-1.98148	0.0475377	1.29179	0.196431	-1.98148	PRScs
POLR2M	Hypothyroidism	15	57706695	57782762	1.71092	0.0870956	0.491468	2.15708	0.0309996	NA	NA	-0.775575	0.438	0.83451	0.403994	1.70395	0.0883908	2.15708	lassosum
POLR2M	Hypothyroidism	15	57706695	57782762	1.71092	0.0870956	0.491468	2.15708	0.0309996	NA	NA	-0.775575	0.438	0.83451	0.403994	1.70395	0.0883908	2.15708	lassosum
XYLB	Hypothyroidism	3	38346760	38421348	-1.91039	0.0560833	0.491634	-2.40519	0.016164	NA	NA	0.942376	0.346	-0.796536	0.425721	-1.45457	0.145788	-2.40519	lassosum
ARMC8	Hypothyroidism	3	138187248	138298384	1.89147	0.058562	0.491634	NA	NA	1.98181	0.0475	1.98181	0.0475	0.621912	0.534	2.07307	0.0381657	2.07307	SDPR
THUMPD3	Hypothyroidism	3	9362971	9386791	-1.88288	0.0597161	0.491634	0.84778	0.39656	NA	NA	NA	NA	-2.33673	0.019453	-0.346357	0.729074	-2.33673	PRScs
DBR1	Hypothyroidism	3	138160988	138174949	-1.87284	0.0610906	0.491634	-2.28947	0.0220519	NA	NA	NA	NA	1.07883	0.280664	-0.77891	0.436033	-2.28947	lassosum
TSEN2	Hypothyroidism	3	12484421	12541549	1.88674	0.0591959	0.491634	2.12206	0.0338326	-1.38845	0.165	-1.38845	0.165	-2.03644	0.0417063	1.94598	0.0516576	2.12206	lassosum
SERPINI1	Hypothyroidism	3	167735243	167825569	1.8764	0.0606	0.491634	1.8764	0.0606	NA	NA	NA	NA	-1.8764	0.0606	1.8764	0.0606	1.8764	lassosum
KCNAB1	Hypothyroidism	3	156037701	156539138	1.9001	0.0574194	0.491634	-1.34688	0.178019	NA	NA	NA	NA	2.33725	0.0194259	-0.235128	0.814109	2.33725	PRScs
GOLIM4	Hypothyroidism	3	168008689	168095924	1.8764	0.0606	0.491634	1.8764	0.0606	NA	NA	NA	NA	1.8764	0.0606	1.8764	0.0606	1.8764	lassosum
CDYL	Hypothyroidism	6	4706159	4955551	1.09566	0.273229	0.491954	1.2307	0.218435	NA	NA	NA	NA	1.22473	0.220677	0.759724	0.44742	1.2307	lassosum
DTX4	Hypothyroidism	11	59171430	59208588	-1.54163	0.123162	0.493115	-1.63262	0.102549	NA	NA	1.22387	0.221	-1.74871	0.0803413	-1.38567	0.165849	-1.74871	PRScs
ZNF143	Hypothyroidism	11	9460319	9528524	1.54048	0.123444	0.493115	-0.390257	0.696347	1.90964	0.056179	1.92741	0.053928	1.27045	0.203926	-0.753609	0.451084	1.92741	P+T(0.05)
AP2A2	Hypothyroidism	11	924881	1012245	1.54258	0.122932	0.493115	1.34658	0.178114	1.03611	0.300153	2.20672	0.0273339	0.277872	0.781111	0.484612	0.627951	2.20672	P+T(0.05)
SCARF1	Hypothyroidism	17	1633858	1645744	-1.65783	0.0973515	0.493248	-2.09955	0.0357689	NA	NA	NA	NA	-1.08209	0.279211	0.582402	0.560296	-2.09955	lassosum
NDUFB9	Hypothyroidism	8	124539101	124580648	1.53412	0.125	0.49349	1.53412	0.125	NA	NA	NA	NA	-1.53412	0.125	-1.53412	0.125	1.53412	lassosum
RNF139	Hypothyroidism	8	124474880	124488618	1.53412	0.125	0.49349	NA	NA	NA	NA	NA	NA	-1.53412	0.125	1.53412	0.125	1.53412	SDPR
VAMP3	Hypothyroidism	1	7771296	7781432	1.81139	0.0700807	0.495477	1.42331	0.154645	NA	NA	2.31707	0.0205	0.401063	0.688374	1.20463	0.228346	2.31707	P+T(0.05)
PPARG	Hypothyroidism	3	12287368	12434356	-1.84228	0.0654349	0.496484	-1.71655	0.086061	NA	NA	1.38845	0.165	-1.82386	0.0681728	-2.11567	0.0343731	-2.11567	SDPR
SLC25A38	Hypothyroidism	3	39383370	39397351	1.85861	0.0630822	0.496484	2.23526	0.0254	NA	NA	NA	NA	-0.796181	0.425927	-1.49097	0.13597	2.23526	lassosum
ARL13B	Hypothyroidism	3	93980139	94055678	-1.83774	0.0661	0.496484	-1.83774	0.0661	NA	NA	NA	NA	-1.83774	0.0661	-1.83774	0.0661	-1.83774	lassosum
NSUN3	Hypothyroidism	3	94062980	94131832	1.83774	0.0661	0.496484	NA	NA	NA	NA	NA	NA	1.83774	0.0661	-1.83774	0.0661	1.83774	PRScs
DHFR2	Hypothyroidism	3	94047836	94063389	-1.83774	0.0661	0.496484	-1.83774	0.0661	NA	NA	NA	NA	-1.83774	0.0661	-1.83774	0.0661	-1.83774	lassosum
CCR8	Hypothyroidism	3	39329709	39333680	-1.84174	0.0655128	0.496484	-1.93255	0.0532912	NA	NA	-2.23526	0.0254	-0.667945	0.504169	-1.04707	0.295068	-2.23526	P+T(0.05)
PARP12	Hypothyroidism	7	140023749	140062951	1.64532	0.0999043	0.49681	1.67682	0.0935771	NA	NA	NA	NA	1.71618	0.0861289	1.51874	0.128829	1.71618	PRScs
TRBV4-2	Hypothyroidism	7	142345421	142345985	1.64332	0.100317	0.49681	-1.67667	0.0936075	NA	NA	1.69067	0.0909	-1.57671	0.114863	-1.6196	0.105318	1.69067	P+T(0.05)
MZF1	Hypothyroidism	19	58561931	58573575	1.907	0.0565206	0.49729	2.12129	0.0338975	NA	NA	-1.1359	0.256	0.618293	0.536382	2.22211	0.0262757	2.22211	SDPR
LILRB5	Hypothyroidism	19	54249421	54257301	-1.9083	0.0563522	0.49729	-1.66529	0.0958557	NA	NA	-1.88448	0.0595	-1.75893	0.0785902	-2.14319	0.0320981	-2.14319	SDPR
NTN5	Hypothyroidism	19	48661407	48673081	1.9088	0.0562873	0.49729	1.61186	0.106993	2.01984	0.0434	2.01984	0.0434	1.78037	0.0750157	1.96409	0.0495201	2.01984	P+T(0.001)
CARD10	Hypothyroidism	22	37490362	37519542	-1.7316	0.0833441	0.498652	1.75729	0.0788682	NA	NA	NA	NA	0.764431	0.44461	-2.00698	0.0447521	-2.00698	SDPR
BCL6	Hypothyroidism	3	187721377	187745725	-1.80251	0.0714649	0.499143	2.02887	0.0424717	-2.15836	0.0309	-1.81388	0.0696959	1.17889	0.238442	0.250948	0.801855	-2.15836	P+T(0.001)
HHLA2	Hypothyroidism	3	108296529	108378285	-1.81777	0.0691001	0.499143	-1.6133	0.10668	NA	NA	-1.90485	0.0568	-1.92731	0.0539406	-1.74848	0.0803808	-1.92731	PRScs
STAG1	Hypothyroidism	3	136336236	136752403	1.81973	0.0688	0.499143	1.81973	0.0688	1.81973	0.0688	1.81973	0.0688	1.81973	0.0688	1.81973	0.0688	1.81973	lassosum
NDUFB5	Hypothyroidism	3	179604690	179627647	-1.80164	0.0716026	0.499143	-1.25134	0.210812	NA	NA	NA	NA	-2.19807	0.027944	-0.913429	0.361017	-2.19807	PRScs
DYNC1LI1	Hypothyroidism	3	32525974	32570858	-1.8153	0.0694774	0.499143	-2.41718	0.0156412	1.14551	0.252	-0.642798	0.520355	0.658749	0.510057	1.26241	0.206802	-2.41718	lassosum
MSL2	Hypothyroidism	3	136148917	136197241	1.81973	0.0688	0.499143	NA	NA	NA	NA	NA	NA	1.81973	0.0688	1.81973	0.0688	1.81973	PRScs
VEPH1	Hypothyroidism	3	157259742	157533619	1.80151	0.0716226	0.499143	0.497954	0.618517	NA	NA	NA	NA	2.27548	0.022877	0.49721	0.619041	2.27548	PRScs
SEC61G	Hypothyroidism	7	54752250	54759974	1.63574	0.101894	0.500647	NA	NA	NA	NA	NA	NA	1.946	0.0516546	0.637388	0.523872	1.946	PRScs
TRIM22	Hypothyroidism	11	5689610	5737089	-1.52706	0.126746	0.500948	-1.69533	0.0900127	NA	NA	-1.56749	0.117	-1.59164	0.111466	-1.03912	0.298751	-1.69533	lassosum
MED19	Hypothyroidism	11	57703710	57712221	1.52855	0.126376	0.500948	1.96979	0.0488623	0.695088	0.487	0.695088	0.487	0.847571	0.396677	1.86412	0.0623043	1.96979	lassosum
NEDD4	Hypothyroidism	15	55826922	55993660	-1.66626	0.0956609	0.5016	-1.58471	0.113032	-1.55579	0.119759	-1.35014	0.17697	-1.99763	0.0457563	-1.52901	0.126263	-1.99763	PRScs
AQP9	Hypothyroidism	15	58138169	58185911	-1.59321	0.111114	0.5016	0.836693	0.402765	NA	NA	-1.7341	0.0829	-1.59999	0.109602	-1.77705	0.0755604	-1.77705	SDPR
RCN2	Hypothyroidism	15	76931738	76954393	1.60725	0.108	0.5016	NA	NA	NA	NA	1.60725	0.108	1.60725	0.108	-1.60725	0.108	1.60725	P+T(0.05)
CIB2	Hypothyroidism	15	78104606	78131535	-1.61067	0.107251	0.5016	1.37778	0.168272	-2.05207	0.0401626	-2.05207	0.0401626	0.13956	0.889008	0.473541	0.635827	-2.05207	P+T(0.001)
APH1B	Hypothyroidism	15	63276018	63309126	-1.64395	0.100186	0.5016	-2.24608	0.0246986	0.911215	0.362182	0.911215	0.362182	-0.145937	0.883971	-1.78333	0.0745332	-2.24608	lassosum
NEIL1	Hypothyroidism	15	75346955	75357115	-1.60725	0.108	0.5016	-1.60725	0.108	NA	NA	NA	NA	-1.60725	0.108	1.60725	0.108	-1.60725	lassosum
CHRFAM7A	Hypothyroidism	15	30360566	30393849	-1.59819	0.11	0.5016	-1.59819	0.11	NA	NA	NA	NA	-1.59819	0.11	-1.59819	0.11	-1.59819	PRScs
FBXO22	Hypothyroidism	15	75903876	75942511	-1.60725	0.108	0.5016	-1.60725	0.108	NA	NA	NA	NA	-1.60725	0.108	-1.60725	0.108	-1.60725	lassosum
MAP2K1	Hypothyroidism	15	66386837	66491656	1.64485	0.1	0.5016	NA	NA	NA	NA	NA	NA	1.64485	0.1	1.64485	0.1	1.64485	PRScs
TMEM266	Hypothyroidism	15	76059958	76229121	1.60725	0.108	0.5016	NA	NA	1.60725	0.108	1.60725	0.108	1.60725	0.108	1.60725	0.108	1.60725	P+T(0.001)
RASGRP1	Hypothyroidism	15	38488103	38565575	-1.68012	0.0929338	0.5016	1.21604	0.223971	NA	NA	NA	NA	-2.06804	0.0386359	-0.980548	0.326816	-2.06804	PRScs
IMP3	Hypothyroidism	15	75639085	75648706	1.60725	0.108	0.5016	1.60725	0.108	NA	NA	NA	NA	1.60725	0.108	-1.60725	0.108	1.60725	lassosum
NSMCE3	Hypothyroidism	15	29264989	29269822	-1.59819	0.11	0.5016	NA	NA	NA	NA	NA	NA	-1.59819	0.11	1.59819	0.11	-1.59819	PRScs
GOLGA8R	Hypothyroidism	15	30400562	30414260	-1.59819	0.11	0.5016	1.59819	0.11	NA	NA	NA	NA	1.59819	0.11	-1.59819	0.11	-1.59819	SDPR
NAALADL1	Hypothyroidism	11	65044818	65058553	-1.52194	0.128024	0.503337	-1.90341	0.0569867	NA	NA	NA	NA	-0.287048	0.774076	-1.58365	0.113272	-1.90341	lassosum
IFI16	Hypothyroidism	1	158999968	159055155	-1.80197	0.0715496	0.50351	-1.55324	0.120365	-1.85288	0.0639	-1.85288	0.0639	-1.83715	0.0661882	-1.84108	0.0656104	-1.85288	P+T(0.001)
SPCS2	Hypothyroidism	11	74949261	74979033	1.51791	0.129038	0.504341	-1.11719	0.263912	1.90485	0.0568	1.90485	0.0568	0.976487	0.328823	-0.329278	0.741945	1.90485	P+T(0.001)
ALG8	Hypothyroidism	11	78095244	78139660	-1.51421	0.129973	0.504341	-2.07664	0.0378347	NA	NA	NA	NA	-0.305936	0.759653	-0.503392	0.614689	-2.07664	lassosum
TAF1D	Hypothyroidism	11	93729948	93784391	1.5129	0.130305	0.504341	0.509951	0.610085	1.90639	0.0566	1.00492	0.314936	1.91749	0.0551755	-0.650445	0.515405	1.91749	PRScs
INO80B	Hypothyroidism	2	74455087	74457944	1.60837	0.107755	0.504685	-0.775885	0.437817	NA	NA	2.06419	0.039	1.72991	0.0836455	0.400216	0.688998	2.06419	P+T(0.05)
SEMA4F	Hypothyroidism	2	74654228	74683853	-1.60786	0.107867	0.504685	-1.1803	0.237882	NA	NA	NA	NA	-1.69662	0.089768	-1.76039	0.0783409	-1.76039	SDPR
PHTF2	Hypothyroidism	7	77798773	77957503	1.62658	0.103827	0.506157	2.16148	0.030658	NA	NA	NA	NA	-0.0777359	0.938038	1.71435	0.0864638	2.16148	lassosum
TEDDM1	Hypothyroidism	1	182398117	182400667	1.79706	0.0723255	0.506613	1.91252	0.0558097	NA	NA	NA	NA	1.99092	0.0464894	0.945615	0.344345	1.99092	PRScs
ZFAND1	Hypothyroidism	8	81701334	81732903	1.47488	0.140246	0.506626	1.4643	0.143112	NA	NA	-1.43953	0.15	1.49565	0.134745	1.49761	0.134234	1.49761	SDPR
DCTN6	Hypothyroidism	8	30156319	30183639	1.47726	0.139606	0.506626	NA	NA	NA	NA	NA	NA	1.85379	0.0637685	-0.404466	0.68587	1.85379	PRScs
DERL1	Hypothyroidism	8	123013170	123042302	-1.48626	0.13721	0.506626	1.01007	0.312463	NA	NA	NA	NA	-1.62134	0.104945	-1.62288	0.104614	-1.62288	SDPR
GSDMC	Hypothyroidism	8	129748196	129786624	-1.48706	0.137	0.506626	-1.48706	0.137	NA	NA	NA	NA	-1.48706	0.137	-1.48706	0.137	-1.48706	lassosum
ASAP1	Hypothyroidism	8	130052104	130443674	1.48706	0.137	0.506626	1.48706	0.137	-1.48706	0.137	-1.48706	0.137	-1.48706	0.137	-1.48706	0.137	1.48706	lassosum
FZD6	Hypothyroidism	8	103298433	103332866	-1.47765	0.1395	0.506626	-1.74691	0.0806533	0.629533	0.529	0.629533	0.529	1.42646	0.153734	-1.86749	0.0618337	-1.86749	SDPR
PCMTD1	Hypothyroidism	8	51817575	51899186	-1.50902	0.131292	0.506626	-1.98084	0.047609	-0.969054	0.332518	-0.969054	0.332518	-0.835312	0.403542	-1.67868	0.0932151	-1.98084	lassosum
MBOAT4	Hypothyroidism	8	30131671	30144665	-1.47884	0.139183	0.506626	-1.39225	0.163847	NA	NA	NA	NA	-1.2803	0.200438	-1.67333	0.0942614	-1.67333	SDPR
GPR20	Hypothyroidism	8	141356470	141367286	1.47446	0.140358	0.506626	1.49723	0.134332	NA	NA	NA	NA	1.2381	0.215678	1.61576	0.106147	1.61576	SDPR
GMNN	Hypothyroidism	6	24774931	24786099	-1.07548	0.282162	0.506724	-1.04258	0.297143	NA	NA	NA	NA	-1.0816	0.279429	-1.10118	0.27082	-1.10118	SDPR
AKR7L	Hypothyroidism	1	19265982	19274194	-1.79412	0.0727939	0.507544	-2.30589	0.0211167	NA	NA	-1.10076	0.271	-1.04766	0.294796	-0.93258	0.351037	-2.30589	lassosum
C7orf50	Hypothyroidism	7	996986	1138260	1.62135	0.104943	0.507631	1.6871	0.0915842	1.52648	0.12689	1.58601	0.112738	1.74834	0.0804056	1.50801	0.131551	1.74834	PRScs
SASH1	Hypothyroidism	6	148272304	148552044	1.07027	0.284496	0.507664	0.93055	0.352086	NA	NA	1.46677	0.142439	0.365719	0.714575	1.29785	0.194339	1.46677	P+T(0.05)
HECA	Hypothyroidism	6	139135080	139180802	-1.06943	0.284876	0.507664	-0.127056	0.898896	NA	NA	NA	NA	-1.44	0.149866	-1.70065	0.0890089	-1.70065	SDPR
KATNA1	Hypothyroidism	6	149594873	149648972	1.07253	0.283484	0.507664	1.93574	0.0529	NA	NA	NA	NA	-0.0815833	0.934978	1.25463	0.209612	1.93574	lassosum
TBC1D2B	Hypothyroidism	15	77984036	78077724	-1.57998	0.11411	0.507872	-1.74451	0.08107	-1.45742	0.145	-1.45742	0.145	-1.72873	0.083857	-1.37817	0.168151	-1.74451	lassosum
TRIM21	Hypothyroidism	11	4384897	4393702	1.50654	0.131928	0.507989	-1.0074	0.313741	NA	NA	2.05577	0.0398047	0.205126	0.837474	-1.50385	0.132619	2.05577	P+T(0.05)
PPP1R3G	Hypothyroidism	6	5085341	5089487	-1.06607	0.286392	0.50906	1.39772	0.162196	-1.67722	0.0935	-1.28939	0.197263	0.21052	0.833262	0.366496	0.713995	-1.67722	P+T(0.001)
CHCHD2	Hypothyroidism	7	56101573	56106476	1.60436	0.108635	0.509687	1.05333	0.29219	2.03887	0.0414626	1.81964	0.0688145	0.659747	0.509416	1.20778	0.22713	2.03887	P+T(0.001)
LAMTOR4	Hypothyroidism	7	100148912	100155944	1.60984	0.107432	0.509687	1.39954	0.161652	NA	NA	1.19522	0.232	2.01278	0.0441374	1.26223	0.206866	2.01278	PRScs
TRGC1	Hypothyroidism	7	38257879	38265678	-1.61429	0.106465	0.509687	-2.02855	0.042504	NA	NA	NA	NA	-0.869478	0.384586	-1.0724	0.283541	-2.02855	lassosum
MRPS17	Hypothyroidism	7	55951877	55956500	-1.60664	0.108134	0.509687	0.195745	0.84481	NA	NA	1.14792	0.251	-2.24263	0.0249204	0.444376	0.656771	-2.24263	PRScs
CCNL1	Hypothyroidism	3	157146508	157160760	-1.78669	0.0739876	0.510364	-0.665946	0.505446	-1.34334	0.179162	-1.05537	0.291257	-2.36941	0.0178165	-1.12581	0.260245	-2.36941	PRScs
RAB1A	Hypothyroidism	2	65070696	65130331	1.59882	0.109862	0.510922	1.86874	0.0616597	NA	NA	NA	NA	1.50666	0.131897	-1.13983	0.254358	1.86874	lassosum
TEAD2	Hypothyroidism	19	49340595	49362457	1.87337	0.0610169	0.51112	2.15075	0.031496	0.850963	0.39479	0.850963	0.39479	1.21179	0.225594	2.27404	0.0229636	2.27404	SDPR
ZNF671	Hypothyroidism	19	57719751	57727624	1.86294	0.0624705	0.51112	1.81022	0.0702622	1.99083	0.0465	1.99083	0.0465	1.91369	0.0556599	1.30076	0.193341	1.99083	P+T(0.001)
FLT3LG	Hypothyroidism	19	49474207	49486231	1.86789	0.0617779	0.51112	1.68418	0.0921461	NA	NA	2.01984	0.0434	1.47074	0.141362	2.03721	0.0416294	2.03721	SDPR
ZFR2	Hypothyroidism	19	3804024	3869038	1.87925	0.0602097	0.51112	-0.0611931	0.951205	NA	NA	NA	NA	2.39684	0.016537	-1.61967	0.105304	2.39684	PRScs
EML2	Hypothyroidism	19	45606994	45645602	1.8625	0.0625322	0.51112	1.56731	0.117042	NA	NA	1.90562	0.0567	1.9317	0.0533962	1.94148	0.0522004	1.94148	SDPR
FCHO1	Hypothyroidism	19	17747718	17788568	-1.87429	0.0608911	0.51112	-1.85432	0.0636941	-0.808157	0.419	-0.808157	0.419	-0.847231	0.396866	-2.41172	0.0158774	-2.41172	SDPR
TRIM28	Hypothyroidism	19	58544064	58550722	-1.85916	0.0630043	0.51112	-1.62394	0.104389	NA	NA	NA	NA	-2.20619	0.0273709	0.88913	0.373933	-2.20619	PRScs
DMKN	Hypothyroidism	19	35497220	35513658	1.87357	0.0609898	0.51112	1.05028	0.293589	NA	NA	1.17499	0.24	2.37294	0.0176473	1.05945	0.289396	2.37294	PRScs
ZNF417	Hypothyroidism	19	57900296	57916610	-1.85502	0.0635937	0.51112	-1.35	0.177015	NA	NA	NA	NA	-1.95216	0.0509195	-2.00363	0.0451097	-2.00363	SDPR
CEACAM19	Hypothyroidism	19	44662278	44684359	-1.86187	0.0626208	0.51112	-0.451092	0.651923	NA	NA	NA	NA	-2.26698	0.0233913	-1.44487	0.148493	-2.26698	PRScs
CLEC17A	Hypothyroidism	19	14583084	14612035	-1.85417	0.0637143	0.51112	1.22636	0.220065	NA	NA	-2.02663	0.0427	-1.67347	0.0942348	-2.04873	0.0404884	-2.04873	SDPR
ZNF587B	Hypothyroidism	19	57819721	57846238	1.87926	0.0602085	0.51112	2.02607	0.0427575	1.99083	0.0465	1.99083	0.0465	-0.609959	0.541889	1.88204	0.0598305	2.02607	lassosum
SPRTN	Hypothyroidism	1	231337104	231355023	-1.76005	0.0784	0.513079	-1.76005	0.0784	NA	NA	NA	NA	-1.76005	0.0784	-1.76005	0.0784	-1.76005	PRScs
EXOC8	Hypothyroidism	1	231332753	231337852	-1.76005	0.0784	0.513079	-1.76005	0.0784	NA	NA	NA	NA	-1.76005	0.0784	-1.76005	0.0784	-1.76005	lassosum
GNPAT	Hypothyroidism	1	231241207	231277973	-1.76005	0.0784	0.513079	-1.76005	0.0784	NA	NA	-1.76005	0.0784	-1.76005	0.0784	-1.76005	0.0784	-1.76005	PRScs
TSNAX	Hypothyroidism	1	231528541	231566524	1.76005	0.0784	0.513079	1.76005	0.0784	NA	NA	NA	NA	1.76005	0.0784	-1.76005	0.0784	1.76005	PRScs
PRDX1	Hypothyroidism	1	45510914	45542732	-1.76207	0.0780572	0.513079	1.73285	0.0831225	-1.73728	0.0823372	-1.73728	0.0823372	-1.56316	0.118014	-1.94586	0.0516713	-1.94586	SDPR
IRF6	Hypothyroidism	1	209785617	209806175	-1.75843	0.0786743	0.513079	-1.45308	0.146201	NA	NA	-2.21031	0.0270837	0.941751	0.34632	-1.34258	0.179407	-2.21031	P+T(0.05)
G0S2	Hypothyroidism	1	209675412	209676390	-1.76006	0.0783976	0.513079	-2.25353	0.0242254	NA	NA	NA	NA	-0.111671	0.911085	-1.51304	0.130269	-2.25353	lassosum
EGLN1	Hypothyroidism	1	231363751	231422287	1.76005	0.0784	0.513079	1.76005	0.0784	NA	NA	NA	NA	-1.76005	0.0784	-1.76005	0.0784	1.76005	lassosum
LAMC1	Hypothyroidism	1	183023420	183145592	-1.7762	0.0756998	0.513079	-1.95524	0.0505549	NA	NA	-1.67818	0.093312	-1.97842	0.0478813	0.853137	0.393583	-1.97842	PRScs
C1orf131	Hypothyroidism	1	231223763	231241187	-1.76005	0.0784	0.513079	-1.76005	0.0784	NA	NA	NA	NA	-1.76005	0.0784	-1.76005	0.0784	-1.76005	lassosum
GPR153	Hypothyroidism	1	6247353	6261098	-1.77915	0.0752158	0.513079	-1.92603	0.0541001	NA	NA	NA	NA	-1.73523	0.0827003	-1.61306	0.10673	-1.92603	lassosum
MTX1	Hypothyroidism	1	155208695	155213824	1.78634	0.074045	0.513079	0.259191	0.795488	0.156042	0.876	0.156042	0.876	2.5426	0.0110032	0.224247	0.822565	2.5426	PRScs
ARV1	Hypothyroidism	1	230978981	231000733	-1.76005	0.0784	0.513079	1.76005	0.0784	-1.76005	0.0784	-1.76005	0.0784	-1.76005	0.0784	-1.76005	0.0784	-1.76005	P+T(0.001)
FAM89A	Hypothyroidism	1	231018958	231040254	1.76005	0.0784	0.513079	-1.76005	0.0784	NA	NA	NA	NA	1.76005	0.0784	1.76005	0.0784	1.76005	SDPR
ACBD3	Hypothyroidism	1	226144679	226186741	1.7615	0.078154	0.513079	1.15514	0.248033	NA	NA	2.17674	0.0295	-0.754658	0.450454	-1.7663	0.0773453	2.17674	P+T(0.05)
SLC4A10	Hypothyroidism	2	161424332	161985282	-1.59176	0.111439	0.515155	-1.46034	0.144197	NA	NA	-1.64972	0.099	-1.62304	0.104582	-1.61091	0.1072	-1.64972	P+T(0.05)
LMF2	Hypothyroidism	22	50502949	50507702	1.70798	0.0876393	0.515611	1.69316	0.0904247	1.61183	0.107	1.75654	0.0789964	1.71515	0.0863185	1.74773	0.0805107	1.75654	P+T(0.05)
CRLF1	Hypothyroidism	19	18572220	18607741	-1.84683	0.0647719	0.515811	NA	NA	NA	NA	NA	NA	-1.87515	0.0607716	-1.81628	0.069327	-1.87515	PRScs
PRDM4	Hypothyroidism	12	107732871	107761272	1.81176	0.0700238	0.516519	1.66631	0.0956518	NA	NA	NA	NA	1.91577	0.0553943	1.81461	0.069584	1.91577	PRScs
PSMD14	Hypothyroidism	2	161308425	161411717	-1.58684	0.112549	0.517187	-0.664713	0.506234	NA	NA	NA	NA	-1.80231	0.0714965	-1.73626	0.0825183	-1.80231	PRScs
DNAJB1	Hypothyroidism	19	14514769	14560391	-1.84231	0.0654296	0.517273	-2.29928	0.0214888	NA	NA	NA	NA	0.293832	0.768886	-1.03558	0.3004	-2.29928	lassosum
GRAMD1B	Hypothyroidism	11	123358428	123627774	-1.49308	0.135417	0.518033	0.862752	0.388274	NA	NA	-1.22919	0.219	-2.00242	0.0452391	-0.806418	0.420002	-2.00242	PRScs
PLCB3	Hypothyroidism	11	64251530	64269150	1.49115	0.135923	0.518033	1.04863	0.29435	NA	NA	0.338482	0.735	0.42218	0.672894	2.12956	0.0332077	2.12956	SDPR
UBE2L6	Hypothyroidism	11	57551656	57568284	1.48818	0.136704	0.518364	1.15161	0.249483	NA	NA	NA	NA	1.70478	0.0882362	1.45551	0.145529	1.70478	PRScs
COQ3	Hypothyroidism	6	99369401	99394195	-1.05191	0.292841	0.519194	-0.470928	0.637692	NA	NA	NA	NA	-1.11927	0.263024	-1.40652	0.159568	-1.40652	SDPR
MIIP	Hypothyroidism	1	12019466	12032045	1.75071	0.0799951	0.519453	1.97785	0.0479457	1.93574	0.0529	1.93574	0.0529	1.33309	0.182501	0.427956	0.668683	1.97785	lassosum
KDM7A	Hypothyroidism	7	140084746	140176983	-1.5382	0.124	0.519734	-1.5382	0.124	NA	NA	NA	NA	-1.5382	0.124	-1.5382	0.124	-1.5382	SDPR
HIPK2	Hypothyroidism	7	139561570	139777998	-1.5382	0.124	0.519734	-1.5382	0.124	NA	NA	NA	NA	-1.5382	0.124	-1.5382	0.124	-1.5382	SDPR
LRCH4	Hypothyroidism	7	100574011	100586129	-1.51874	0.128829	0.519734	-1.83334	0.0667518	NA	NA	-1.19522	0.232	-0.12076	0.903882	-1.98669	0.0469573	-1.98669	SDPR
TRIP6	Hypothyroidism	7	100867387	100873454	1.53648	0.124422	0.519734	1.70929	0.0873973	1.11366	0.265427	1.21616	0.223925	1.61116	0.107144	1.72038	0.0853632	1.72038	SDPR
MRPS33	Hypothyroidism	7	141002610	141015228	-1.50689	0.13184	0.519734	-1.54345	0.122721	-1.5382	0.124	-1.5382	0.124	-1.34301	0.17927	-1.54162	0.123166	-1.54345	lassosum
NDUFB2	Hypothyroidism	7	140690777	140722790	1.5382	0.124	0.519734	1.5382	0.124	-1.5382	0.124	-1.5382	0.124	1.5382	0.124	1.5382	0.124	1.5382	lassosum
CAV1	Hypothyroidism	7	116524994	116561179	-1.5359	0.124563	0.519734	-1.73181	0.0833074	NA	NA	-1.66406	0.0961	1.65987	0.0969409	0.482318	0.62958	-1.73181	lassosum
FBXO24	Hypothyroidism	7	100583982	100601117	-1.5705	0.116298	0.519734	-2.03971	0.0413788	NA	NA	NA	NA	0.497955	0.618516	0.970466	0.331814	-2.03971	lassosum
PLOD3	Hypothyroidism	7	101205977	101218420	1.59022	0.111786	0.519734	2.01999	0.0433849	NA	NA	1.62108	0.105	0.5039	0.614332	1.18101	0.237598	2.01999	lassosum
NT5C3A	Hypothyroidism	7	33014130	33062796	-1.58172	0.113714	0.519734	-1.46734	0.142283	NA	NA	-1.75946	0.0785	-1.76138	0.0781745	1.01004	0.312474	-1.76138	PRScs
FGL2	Hypothyroidism	7	77193369	77199848	1.56148	0.118411	0.519734	0.346674	0.728836	2.0375	0.0416	2.0375	0.0416	0.178941	0.857984	0.961405	0.336349	2.0375	P+T(0.001)
CDHR3	Hypothyroidism	7	105876796	106036432	-1.50895	0.131312	0.519734	NA	NA	NA	NA	NA	NA	-1.65098	0.0987419	-1.30427	0.192142	-1.65098	PRScs
ADCK2	Hypothyroidism	7	140672945	140696261	-1.5382	0.124	0.519734	-1.5382	0.124	-1.5382	0.124	-1.5382	0.124	-1.5382	0.124	-1.5382	0.124	-1.5382	P+T(0.001)
MKRN1	Hypothyroidism	7	140453033	140479536	1.5382	0.124	0.519734	1.5382	0.124	NA	NA	NA	NA	-1.5382	0.124	1.5382	0.124	1.5382	SDPR
IGFBP3	Hypothyroidism	7	45912245	45921874	-1.50135	0.133265	0.519734	-1.78038	0.0750131	-0.154773	0.877	-0.154773	0.877	0.106696	0.91503	-2.32041	0.0203189	-2.32041	SDPR
C7orf31	Hypothyroidism	7	25134692	25180356	-1.50642	0.13196	0.519734	0.943825	0.345259	NA	NA	-1.81191	0.07	0.697741	0.485339	-1.76708	0.0772151	-1.81191	P+T(0.05)
SLC37A3	Hypothyroidism	7	140293693	140404433	1.5382	0.124	0.519734	-1.5382	0.124	NA	NA	NA	NA	-1.5382	0.124	1.5382	0.124	1.5382	SDPR
GPER1	Hypothyroidism	7	1082208	1093815	1.52758	0.126617	0.519734	1.98795	0.0468172	-1.45891	0.14459	-1.24543	0.212974	0.689307	0.49063	1.40228	0.160831	1.98795	lassosum
TMEM184A	Hypothyroidism	7	1542235	1560821	1.50404	0.132571	0.519734	1.51017	0.131	1.51017	0.131	1.51017	0.131	1.49361	0.135278	1.49576	0.134716	1.51017	lassosum
MCM7	Hypothyroidism	7	100092233	100101940	-1.5306	0.125869	0.519734	-0.0940363	0.92508	NA	NA	NA	NA	-1.99807	0.0457086	-1.8087	0.0704981	-1.99807	PRScs
ZSCAN21	Hypothyroidism	7	100049774	100065040	1.58227	0.113587	0.519734	1.9394	0.0524532	NA	NA	NA	NA	0.487962	0.625577	-1.54086	0.123352	1.9394	lassosum
COPS6	Hypothyroidism	7	100088969	100092187	1.52677	0.126819	0.519734	1.60401	0.108712	NA	NA	NA	NA	1.60898	0.107621	-1.31007	0.190172	1.60898	PRScs
CYCS	Hypothyroidism	7	25118656	25125260	1.52099	0.128263	0.519734	-1.62338	0.104509	NA	NA	1.86773	0.0618	-0.517183	0.605029	-1.37587	0.168861	1.86773	P+T(0.05)
UFSP1	Hypothyroidism	7	100888721	100889715	1.50708	0.131791	0.519734	0.381279	0.702996	1.89748	0.0577649	1.67023	0.094874	1.60526	0.108437	0.975033	0.329544	1.89748	P+T(0.001)
TECPR1	Hypothyroidism	7	98214624	98252232	1.55771	0.119301	0.519734	1.89916	0.0575431	1.50215	0.133057	1.41448	0.157222	0.601917	0.547229	1.67363	0.0942042	1.89916	lassosum
GPC2	Hypothyroidism	7	100169606	100177381	1.50997	0.131051	0.519734	1.19522	0.232	NA	NA	NA	NA	1.44755	0.147743	1.73414	0.0828937	1.73414	SDPR
ERV3-1	Hypothyroidism	7	64990356	65006743	1.52604	0.127	0.519734	1.52604	0.127	1.52604	0.127	1.52604	0.127	1.52604	0.127	1.52604	0.127	1.52604	lassosum
KLC1	Hypothyroidism	14	103561896	103714249	-1.80176	0.0715838	0.519862	-2.0272	0.0426417	-0.954165	0.34	-0.954165	0.34	-0.334532	0.737978	-2.2856	0.0222777	-2.2856	SDPR
FBXO5	Hypothyroidism	6	152970519	152983579	1.04744	0.294896	0.520193	NA	NA	NA	NA	NA	NA	0.469803	0.638496	1.44066	0.149682	1.44066	SDPR
RRP36	Hypothyroidism	6	43021623	43034156	-1.04581	0.295649	0.520193	0.836572	0.402833	NA	NA	NA	NA	-1.40694	0.159446	0.72595	0.46787	-1.40694	PRScs
AFG1L	Hypothyroidism	6	108294991	108526796	1.04582	0.295644	0.520193	1.79773	0.0722203	NA	NA	NA	NA	-0.196184	0.844466	-0.575214	0.565147	1.79773	lassosum
ETFA	Hypothyroidism	15	76188555	76311730	1.55346	0.120312	0.520804	-0.991928	0.321233	-1.60725	0.108	-1.63884	0.101246	-1.60254	0.109037	1.67484	0.093966	1.67484	SDPR
HMG20A	Hypothyroidism	15	77420412	77485607	1.55613	0.119676	0.520804	1.9788	0.0478383	NA	NA	NA	NA	-1.63407	0.102244	-0.185275	0.853014	1.9788	lassosum
ATP2C1	Hypothyroidism	3	130850595	131016712	1.73349	0.083008	0.520856	1.73693	0.0824	NA	NA	1.73693	0.0824	1.74162	0.0815756	1.71811	0.0857769	1.74162	PRScs
LSG1	Hypothyroidism	3	194640791	194672463	-1.73018	0.0835984	0.520856	0.697225	0.485662	NA	NA	NA	NA	-1.89074	0.0586591	-1.92031	0.0548191	-1.92031	SDPR
TP63	Hypothyroidism	3	189631389	189897276	1.74969	0.0801722	0.520856	-1.72286	0.0849142	NA	NA	NA	NA	1.75458	0.0793308	1.7702	0.0766941	1.7702	SDPR
SMC4	Hypothyroidism	3	160399274	160434954	1.75011	0.0801	0.520856	-1.75011	0.0801	NA	NA	NA	NA	1.75011	0.0801	1.75011	0.0801	1.75011	SDPR
SSR3	Hypothyroidism	3	156539553	156555149	1.71108	0.0870661	0.520856	1.88221	0.0598076	NA	NA	NA	NA	1.81742	0.0691528	-1.1119	0.266181	1.88221	lassosum
CSTA	Hypothyroidism	3	122325248	122341969	1.71736	0.0859127	0.520856	2.39299	0.0167115	1.04206	0.297382	1.04206	0.297382	1.67578	0.0937809	-0.0689782	0.945007	2.39299	lassosum
CAMK1	Hypothyroidism	3	9757347	9769992	1.71557	0.086241	0.520856	-1.57586	0.115057	NA	NA	NA	NA	1.90122	0.0572736	1.5781	0.114543	1.90122	PRScs
ACTL6A	Hypothyroidism	3	179562886	179588407	1.7482	0.0804291	0.520856	-0.549222	0.582853	NA	NA	NA	NA	2.16803	0.0301561	-1.27694	0.201624	2.16803	PRScs
SUMF1	Hypothyroidism	3	3700814	4467273	1.71751	0.0858867	0.520856	1.95776	0.0502583	NA	NA	-1.5382	0.124	-1.47479	0.140269	1.71878	0.0856542	1.95776	lassosum
RAB6B	Hypothyroidism	3	133824235	133895882	-1.7249	0.084545	0.520856	-0.931815	0.351432	-2.08247	0.0373	-2.08247	0.0373	-0.371647	0.710155	-1.36485	0.172301	-2.08247	P+T(0.001)
TATDN2	Hypothyroidism	3	10248023	10281218	1.74706	0.0806274	0.520856	-1.69547	0.0899854	2.01696	0.0437	2.01696	0.0437	0.605667	0.544736	-1.33006	0.183498	2.01696	P+T(0.001)
NBEAL2	Hypothyroidism	3	46979666	47009704	-1.72017	0.0854014	0.520856	-1.72077	0.085292	NA	NA	NA	NA	-1.71631	0.0861061	-1.7234	0.0848157	-1.7234	SDPR
CCDC12	Hypothyroidism	3	46921726	46982010	-1.71198	0.0869	0.520856	-1.71198	0.0869	NA	NA	NA	NA	-1.71198	0.0869	-1.71198	0.0869	-1.71198	lassosum
P2RY12	Hypothyroidism	3	151336843	151384753	1.74469	0.0810396	0.520856	0.490959	0.623455	2.17752	0.0294418	2.02155	0.0432228	0.827647	0.40787	1.23174	0.218046	2.17752	P+T(0.001)
USF3	Hypothyroidism	3	113648385	113696646	-1.75769	0.0788004	0.520856	-2.17895	0.0293351	NA	NA	-0.719229	0.472	-0.459622	0.645788	-1.89442	0.0581698	-2.17895	lassosum
EZH2	Hypothyroidism	7	148807257	148884321	-1.49614	0.134618	0.521751	-1.50923	0.13124	NA	NA	-1.49467	0.135	-1.44871	0.14742	-1.5283	0.126438	-1.5283	SDPR
AMDHD2	Hypothyroidism	16	2520357	2531422	2.6429	0.00822004	0.523	1.41713	0.156446	NA	NA	NA	NA	2.99693	0.00272716	-0.155878	0.876129	2.99693	PRScs
CROCC2	Hypothyroidism	2	240906330	240993311	1.57714	0.114763	0.524241	NA	NA	NA	NA	NA	NA	-0.902257	0.36692	1.8481	0.0645874	1.8481	SDPR
NEK11	Hypothyroidism	3	131026850	131350465	1.70373	0.0884307	0.524379	1.72181	0.0851044	NA	NA	1.3086	0.190672	1.89329	0.0583198	1.70464	0.0882614	1.89329	PRScs
ZNF839	Hypothyroidism	14	102317377	102342702	-1.76734	0.077171	0.525131	0.212603	0.831637	-1.93983	0.0524	-1.93983	0.0524	-1.75295	0.0796106	-1.93668	0.052784	-1.93983	P+T(0.001)
RCOR1	Hypothyroidism	14	102592649	102730561	1.74623	0.0807717	0.525131	2.04984	0.04038	NA	NA	NA	NA	1.69374	0.0903138	0.827652	0.407868	2.04984	lassosum
CHGA	Hypothyroidism	14	92923150	92935285	1.75658	0.0789897	0.525131	1.79486	0.0726756	NA	NA	1.8599	0.0629	1.92137	0.0546852	1.03592	0.30024	1.92137	PRScs
DICER1	Hypothyroidism	14	95086228	95158010	-1.77016	0.0767	0.525131	-1.77016	0.0767	NA	NA	1.77016	0.0767	-1.77016	0.0767	-1.77016	0.0767	-1.77016	SDPR
PSMC1	Hypothyroidism	14	90256527	90275429	1.71397	0.086534	0.525131	1.96504	0.0494101	NA	NA	NA	NA	-1.69262	0.0905271	-1.13109	0.258017	1.96504	lassosum
APEX1	Hypothyroidism	14	20455191	20457772	-1.72926	0.0837624	0.525131	-1.2279	0.219485	NA	NA	NA	NA	-2.02022	0.0433605	-1.57288	0.115747	-2.02022	PRScs
CINP	Hypothyroidism	14	102341102	102362916	-1.72631	0.0842913	0.525131	0.814958	0.415096	-1.93983	0.0524	-1.93983	0.0524	-1.93245	0.0533035	-0.7821	0.434156	-1.93983	P+T(0.001)
XRCC3	Hypothyroidism	14	103697609	103715504	-1.75924	0.0785363	0.525131	-1.3567	0.174877	NA	NA	NA	NA	0.470245	0.63818	-2.1761	0.029548	-2.1761	SDPR
CPSF2	Hypothyroidism	14	92121969	92172145	1.73182	0.083306	0.525131	1.98852	0.0467537	-1.40741	0.159306	-1.39729	0.162325	-1.33439	0.182075	1.9872	0.0468998	1.98852	lassosum
AMN	Hypothyroidism	14	102922663	102933596	1.72789	0.0840087	0.525131	2.02967	0.0423902	NA	NA	NA	NA	0.484416	0.628091	1.76945	0.0768185	2.02967	lassosum
C14orf28	Hypothyroidism	14	44897275	44907257	1.71587	0.0861857	0.525131	NA	NA	NA	NA	1.44307	0.149	1.72705	0.0841583	1.87198	0.0612088	1.87198	SDPR
TRDC	Hypothyroidism	14	22462932	22465787	1.73921	0.0819975	0.525131	1.5458	0.122153	NA	NA	1.83972	0.0658092	1.65582	0.0977583	1.84132	0.0655742	1.84132	SDPR
SERPINE1	Hypothyroidism	7	101127104	101139247	1.48925	0.136421	0.525475	1.66403	0.0961057	NA	NA	-0.643345	0.52	1.61164	0.10704	1.59295	0.111172	1.66403	lassosum
BBOF1	Hypothyroidism	14	74019349	74082863	-1.70306	0.0885575	0.525804	-1.61652	0.105982	1.06032	0.289	1.06032	0.289	-2.26461	0.0235368	-0.47657	0.633669	-2.26461	PRScs
DYNC1H1	Hypothyroidism	14	101964573	102056443	-1.7006	0.0890187	0.525804	-1.35969	0.173928	-1.93983	0.0524	-1.65246	0.0984408	-1.89396	0.0582298	-1.22739	0.219678	-1.93983	P+T(0.001)
FSD1	Hypothyroidism	19	4304598	4323843	1.82458	0.0680648	0.526825	1.70556	0.0880909	NA	NA	NA	NA	0.348981	0.727104	2.19108	0.0284462	2.19108	SDPR
PKN1	Hypothyroidism	19	14433053	14471867	1.83066	0.0671516	0.526825	1.09847	0.272	NA	NA	NA	NA	-1.96127	0.0498478	1.99134	0.0464432	1.99134	SDPR
ZNF329	Hypothyroidism	19	58126248	58155110	1.82443	0.0680864	0.526825	2.20503	0.0274523	1.48989	0.136254	1.48989	0.136254	1.30002	0.193593	1.91153	0.0559363	2.20503	lassosum
CDKN1C	Hypothyroidism	11	2883213	2885775	-1.47373	0.140553	0.527604	1.16059	0.245809	NA	NA	NA	NA	-1.96321	0.0496223	-0.309897	0.756639	-1.96321	PRScs
ZDHHC5	Hypothyroidism	11	57667747	57701182	-1.47394	0.140499	0.527604	-1.52677	0.126817	NA	NA	NA	NA	-1.36934	0.170893	-1.51067	0.130873	-1.52677	lassosum
CORO6	Hypothyroidism	17	29614756	29622912	-1.62108	0.105	0.528088	-1.62108	0.105	NA	NA	1.62108	0.105	1.62108	0.105	1.62108	0.105	-1.62108	lassosum
CCDC167	Hypothyroidism	6	37482938	37499893	1.03437	0.300964	0.528208	-0.571279	0.567811	1.5274	0.126662	1.5274	0.126662	-0.491467	0.623096	-0.448426	0.653846	1.5274	P+T(0.001)
RNF170	Hypothyroidism	8	42849637	42897290	1.4437	0.148824	0.529028	1.49633	0.134567	NA	NA	NA	NA	1.21895	0.222862	1.55596	0.119718	1.55596	SDPR
POMK	Hypothyroidism	8	43093498	43131180	-1.44181	0.149356	0.529028	-0.590031	0.55517	NA	NA	NA	NA	1.46553	0.142777	-1.76415	0.0777066	-1.76415	SDPR
RABL2B	Hypothyroidism	22	50767501	50783667	-1.6862	0.0917569	0.530987	-1.77726	0.0755248	NA	NA	-1.61183	0.107	-1.69805	0.0894992	-1.6378	0.101464	-1.77726	lassosum
ATAD1	Hypothyroidism	10	87751512	87841361	2.16442	0.030432	0.531389	1.30504	0.191879	-1.01522	0.31	-1.01522	0.31	2.39962	0.0164123	2.55482	0.0106242	2.55482	SDPR
AGFG2	Hypothyroidism	7	100539203	100568220	-1.47726	0.139607	0.532101	1.41141	0.158124	NA	NA	NA	NA	0.741312	0.458504	-1.80661	0.070823	-1.80661	SDPR
MBLAC1	Hypothyroidism	7	100126785	100128495	-1.47636	0.139847	0.532101	-1.2474	0.212251	NA	NA	NA	NA	-1.83944	0.0658505	-0.853508	0.393378	-1.83944	PRScs
MAP3K4	Hypothyroidism	6	160991727	161117385	-1.02799	0.303953	0.532109	-1.13163	0.257792	NA	NA	NA	NA	-1.13664	0.255689	-0.780167	0.435292	-1.13664	PRScs
MRM2	Hypothyroidism	7	2234195	2242205	1.47287	0.140785	0.532423	1.4078	0.159191	1.6027	0.109	1.6027	0.109	1.48532	0.137459	1.12978	0.258571	1.6027	P+T(0.001)
TIMM10	Hypothyroidism	11	57528464	57530803	-1.46283	0.143513	0.533356	-1.49678	0.134451	-1.44663	0.148	-1.44663	0.148	-1.44736	0.147797	-1.47458	0.140325	-1.49678	lassosum
MPEG1	Hypothyroidism	11	59208510	59212927	1.46543	0.142803	0.533356	1.6927	0.0905123	NA	NA	NA	NA	0.564327	0.572532	1.63967	0.101074	1.6927	lassosum
DTNA	Hypothyroidism	18	34493291	34891844	1.7039	0.0884	0.5338	NA	NA	NA	NA	1.7039	0.0884	1.7039	0.0884	1.7039	0.0884	1.7039	PRScs
MAPRE2	Hypothyroidism	18	34976928	35143470	-1.7039	0.0884	0.5338	1.7039	0.0884	NA	NA	NA	NA	-1.7039	0.0884	-1.7039	0.0884	-1.7039	PRScs
KLHL14	Hypothyroidism	18	32672673	32773023	1.73006	0.0836197	0.5338	2.13822	0.0324992	NA	NA	-0.325239	0.745	2.1722	0.0298402	0.0863694	0.931173	2.1722	PRScs
CCDC7	Hypothyroidism	10	32446140	32882874	2.14724	0.0317741	0.534275	0.816129	0.414426	2.3475	0.0189	2.3475	0.0189	2.34013	0.0192772	0.461239	0.644627	2.3475	P+T(0.001)
CWC22	Hypothyroidism	2	179944876	180007297	-1.56144	0.118421	0.534626	-1.53556	0.124646	NA	NA	NA	NA	-1.82489	0.0680173	-1.00536	0.314724	-1.82489	PRScs
DPP4	Hypothyroidism	2	161992245	162074394	-1.56191	0.11831	0.534626	-1.85903	0.0630227	NA	NA	-1.64972	0.099	-1.33208	0.182833	-0.98814	0.323084	-1.85903	lassosum
SNX22	Hypothyroidism	15	64151715	64157481	1.53307	0.125258	0.534887	NA	NA	NA	NA	NA	NA	1.59505	0.1107	1.46133	0.143926	1.59505	PRScs
TBXA2R	Hypothyroidism	19	3594507	3606875	1.77427	0.0760178	0.534998	1.89327	0.0583218	NA	NA	NA	NA	1.33153	0.183014	1.89213	0.0584731	1.89327	lassosum
NFIX	Hypothyroidism	19	12995475	13098796	1.72793	0.084	0.534998	1.72793	0.084	NA	NA	NA	NA	-1.72793	0.084	1.72793	0.084	1.72793	lassosum
FSTL3	Hypothyroidism	19	676392	683392	-1.78965	0.0735094	0.534998	-1.16989	0.242047	-2.16496	0.0303909	-1.90887	0.0562793	-1.50217	0.133054	-1.43032	0.152624	-2.16496	P+T(0.001)
COL5A3	Hypothyroidism	19	9959561	10010504	-1.6865	0.0917	0.534998	-1.6865	0.0917	NA	NA	NA	NA	1.6865	0.0917	1.6865	0.0917	-1.6865	lassosum
PIH1D1	Hypothyroidism	19	49446298	49453497	1.76458	0.0776344	0.534998	1.76151	0.0781517	NA	NA	1.21334	0.225	0.926158	0.354364	2.16412	0.0304549	2.16412	SDPR
SF3A2	Hypothyroidism	19	2236824	2248655	1.70939	0.0873796	0.534998	1.95601	0.0504637	NA	NA	1.88894	0.0589	0.471196	0.637501	1.64332	0.100316	1.95601	lassosum
TRMT1	Hypothyroidism	19	13104902	13117567	-1.72793	0.084	0.534998	-1.72793	0.084	NA	NA	NA	NA	1.72793	0.084	1.72793	0.084	-1.72793	lassosum
C19orf53	Hypothyroidism	19	13774456	13778773	1.72793	0.084	0.534998	1.72793	0.084	NA	NA	NA	NA	1.72793	0.084	-1.72793	0.084	1.72793	lassosum
OLFM2	Hypothyroidism	19	9853718	9936515	1.6865	0.0917	0.534998	1.6865	0.0917	NA	NA	NA	NA	-1.6865	0.0917	-1.6865	0.0917	1.6865	lassosum
ODAD1	Hypothyroidism	19	48296457	48321971	1.80783	0.0706327	0.534998	0.891793	0.372504	NA	NA	NA	NA	1.99879	0.0456308	1.9346	0.0530399	1.99879	PRScs
CABP5	Hypothyroidism	19	48029383	48044079	-1.70587	0.0880317	0.534998	-2.04411	0.0409425	-0.585815	0.558	-0.889466	0.373753	-0.531608	0.594998	-2.14616	0.0318603	-2.14616	SDPR
GCDH	Hypothyroidism	19	12891160	12914207	-1.72793	0.084	0.534998	-1.72793	0.084	-1.72793	0.084	-1.72793	0.084	1.72793	0.084	-1.72793	0.084	-1.72793	lassosum
KLF1	Hypothyroidism	19	12884422	12887201	-1.72793	0.084	0.534998	NA	NA	NA	NA	-1.72793	0.084	-1.72793	0.084	-1.72793	0.084	-1.72793	P+T(0.05)
MAST1	Hypothyroidism	19	12833951	12874952	1.72793	0.084	0.534998	1.72793	0.084	NA	NA	NA	NA	1.72793	0.084	-1.72793	0.084	1.72793	lassosum
COPE	Hypothyroidism	19	18899514	18919387	1.69392	0.0902805	0.534998	2.03105	0.0422497	NA	NA	NA	NA	1.41369	0.157453	1.13016	0.258408	2.03105	lassosum
ETV2	Hypothyroidism	19	35641745	35644871	1.726	0.0843482	0.534998	-0.809419	0.418274	2.08356	0.0372	2.08356	0.0372	1.65465	0.0979949	0.184595	0.853547	2.08356	P+T(0.001)
PIN1	Hypothyroidism	19	9835257	9849689	-1.6865	0.0917	0.534998	-1.6865	0.0917	NA	NA	NA	NA	-1.6865	0.0917	-1.6865	0.0917	-1.6865	lassosum
FBXL12	Hypothyroidism	19	9810267	9827816	1.6865	0.0917	0.534998	1.6865	0.0917	NA	NA	NA	NA	-1.6865	0.0917	1.6865	0.0917	1.6865	lassosum
CHMP2A	Hypothyroidism	19	58551452	58555105	1.71618	0.0861289	0.534998	2.06736	0.0387005	NA	NA	NA	NA	0.898253	0.36905	-1.4905	0.136093	2.06736	lassosum
SHFL	Hypothyroidism	19	10086122	10093252	-1.6865	0.0917	0.534998	-1.6865	0.0917	NA	NA	NA	NA	1.6865	0.0917	-1.6865	0.0917	-1.6865	lassosum
ZNF426	Hypothyroidism	19	9523223	9538645	1.6865	0.0917	0.534998	1.6865	0.0917	NA	NA	NA	NA	-1.6865	0.0917	1.6865	0.0917	1.6865	lassosum
ZSWIM4	Hypothyroidism	19	13795443	13832254	1.76454	0.0776409	0.534998	-1.72793	0.084	NA	NA	NA	NA	0.336562	0.736447	2.11771	0.0341993	2.11771	SDPR
ZNF256	Hypothyroidism	19	57940833	57947706	1.80039	0.0717984	0.534998	-0.847649	0.396634	1.99083	0.0465	2.27755	0.0227535	0.944095	0.345121	-0.757189	0.448937	2.27755	P+T(0.05)
NACC1	Hypothyroidism	19	13116862	13141147	1.72793	0.084	0.534998	NA	NA	NA	NA	1.72793	0.084	1.72793	0.084	1.72793	0.084	1.72793	P+T(0.05)
IER2	Hypothyroidism	19	13150411	13154911	-1.72793	0.084	0.534998	NA	NA	NA	NA	NA	NA	-1.72793	0.084	1.72793	0.084	-1.72793	PRScs
ZNF180	Hypothyroidism	19	44474428	44500524	-1.78311	0.074568	0.534998	-0.472873	0.636304	NA	NA	-1.96772	0.0491	-1.95928	0.0500803	-1.81281	0.0698604	-1.96772	P+T(0.05)
LAIR2	Hypothyroidism	19	54497879	54510687	1.73983	0.0818893	0.534998	1.79418	0.0727843	1.88448	0.0595	1.90734	0.0564763	1.10259	0.270207	1.62764	0.103601	1.90734	P+T(0.05)
CD320	Hypothyroidism	19	8302127	8308358	1.80451	0.0711514	0.534998	2.07651	0.037847	-1.67671	0.0936	-1.67671	0.0936	0.968986	0.332552	1.96822	0.0490429	2.07651	lassosum
ZNF562	Hypothyroidism	19	9641807	9675100	-1.6865	0.0917	0.534998	-1.6865	0.0917	NA	NA	NA	NA	-1.6865	0.0917	-1.6865	0.0917	-1.6865	lassosum
ZNF561	Hypothyroidism	19	9604680	9621236	-1.6865	0.0917	0.534998	-1.6865	0.0917	NA	NA	NA	NA	1.6865	0.0917	1.6865	0.0917	-1.6865	lassosum
ZNF266	Hypothyroidism	19	9412429	9435573	-1.6865	0.0917	0.534998	-1.6865	0.0917	NA	NA	1.6865	0.0917	1.6865	0.0917	1.6865	0.0917	-1.6865	lassosum
MAMSTR	Hypothyroidism	19	48712725	48719725	-1.72951	0.0837173	0.534998	NA	NA	NA	NA	-0.938193	0.348145	-2.0659	0.0388377	-1.54463	0.122436	-2.0659	PRScs
SIX5	Hypothyroidism	19	45764785	45769252	1.75164	0.0798356	0.534998	0.703627	0.481665	1.90562	0.0567	1.90562	0.0567	2.03217	0.0421361	1.08523	0.277821	2.03217	PRScs
ZNF552	Hypothyroidism	19	57803841	57814913	1.71005	0.0872572	0.534998	0.904365	0.365802	1.99083	0.0465	1.99083	0.0465	1.68465	0.0920564	0.868801	0.384956	1.99083	P+T(0.001)
GADD45GIP1	Hypothyroidism	19	12953119	12957223	1.76589	0.0774149	0.534998	-1.40427	0.160238	NA	NA	NA	NA	1.98562	0.0470759	-1.71092	0.0870967	1.98562	PRScs
ZSWIM9	Hypothyroidism	19	48170680	48197620	-1.72628	0.0842969	0.534998	NA	NA	NA	NA	NA	NA	1.0861	0.277435	-1.97435	0.0483423	-1.97435	SDPR
ZNF559	Hypothyroidism	19	9323772	9351162	1.6865	0.0917	0.534998	1.6865	0.0917	NA	NA	NA	NA	-1.6865	0.0917	-1.6865	0.0917	1.6865	lassosum
ZNF699	Hypothyroidism	19	9291140	9309838	-1.6865	0.0917	0.534998	-1.6865	0.0917	NA	NA	NA	NA	1.6865	0.0917	1.6865	0.0917	-1.6865	lassosum
ZNF846	Hypothyroidism	19	9751993	9793180	-1.6865	0.0917	0.534998	-1.6865	0.0917	NA	NA	NA	NA	1.6865	0.0917	-1.6865	0.0917	-1.6865	lassosum
ZNF418	Hypothyroidism	19	57921882	57935402	1.81106	0.0701312	0.534998	-1.62095	0.105029	NA	NA	1.99083	0.0465	-1.65067	0.0988051	-1.86265	0.0625111	1.99083	P+T(0.05)
ZNF121	Hypothyroidism	19	9560329	9584504	-1.6865	0.0917	0.534998	-1.6865	0.0917	NA	NA	NA	NA	-1.6865	0.0917	1.6865	0.0917	-1.6865	lassosum
ZNF544	Hypothyroidism	19	58228594	58277495	1.70441	0.0883054	0.534998	1.97172	0.0486411	NA	NA	1.99083	0.0465	-0.343492	0.731228	1.36006	0.173809	1.99083	P+T(0.05)
UBL5	Hypothyroidism	19	9827892	9830115	1.6865	0.0917	0.534998	1.6865	0.0917	NA	NA	NA	NA	-1.6865	0.0917	1.6865	0.0917	1.6865	lassosum
ARRDC5	Hypothyroidism	19	4890437	4902896	-1.75461	0.0793256	0.534998	-0.996757	0.318882	1.53202	0.125516	1.22694	0.219844	-1.92393	0.0543628	-2.13143	0.0330537	-2.13143	SDPR
LILRA4	Hypothyroidism	19	54333185	54339162	1.70277	0.0886114	0.534998	2.30219	0.0213245	NA	NA	-0.237847	0.812	0.911892	0.361825	0.735071	0.462296	2.30219	lassosum
ZNF550	Hypothyroidism	19	57535257	57559863	-1.79625	0.0724541	0.534998	-2.19957	0.0278372	NA	NA	1.99083	0.0465	0.887408	0.374859	-0.25739	0.796877	-2.19957	lassosum
TRA2B	Hypothyroidism	3	185914558	185938103	-1.68522	0.0919471	0.535829	-1.26408	0.206202	NA	NA	NA	NA	-1.91104	0.0559998	-1.65514	0.0978956	-1.91104	PRScs
OSBPL10	Hypothyroidism	3	31657912	32077580	1.68777	0.0914555	0.535829	2.04304	0.0410487	1.25632	0.209	1.25632	0.209	1.18696	0.235245	1.90273	0.057076	2.04304	lassosum
GMDS	Hypothyroidism	6	1623806	2245605	-1.02149	0.307024	0.536135	-1.49429	0.1351	NA	NA	-0.680797	0.496	-0.863363	0.387938	-0.766922	0.443128	-1.49429	lassosum
PPP1R12B	Hypothyroidism	1	202348699	202592706	-1.7339	0.082935	0.536242	NA	NA	NA	NA	NA	NA	-1.61986	0.105262	-1.82302	0.0683002	-1.82302	SDPR
TFR2	Hypothyroidism	7	100620416	100642779	1.464	0.143193	0.536395	1.92979	0.0536334	-1.62108	0.105	-1.62108	0.105	0.290565	0.771384	-0.569065	0.569312	1.92979	lassosum
ZNF713	Hypothyroidism	7	55887456	55942530	-1.46268	0.143554	0.536395	1.47895	0.139154	NA	NA	-1.62179	0.104847	1.02976	0.303124	1.54696	0.121873	-1.62179	P+T(0.05)
COL6A1	Hypothyroidism	21	45981770	46005050	1.49815	0.134093	0.536653	0.136704	0.891265	1.9949	0.046054	1.9949	0.046054	1.30317	0.192515	-0.280394	0.779175	1.9949	P+T(0.001)
GABPA	Hypothyroidism	21	25734570	25772460	-1.50709	0.131788	0.536653	-1.50446	0.132463	NA	NA	NA	NA	-1.61298	0.106749	-1.37336	0.169641	-1.61298	PRScs
POFUT2	Hypothyroidism	21	45263928	45287898	1.49788	0.134163	0.536653	0.623171	0.533172	1.82931	0.0673526	1.64333	0.100314	1.6815	0.092666	0.775082	0.438291	1.82931	P+T(0.001)
CIPC	Hypothyroidism	14	77098126	77117287	-1.68326	0.0923242	0.538153	1.27355	0.202824	-1.92925	0.0537	-1.92925	0.0537	1.71763	0.0858635	0.695817	0.486543	-1.92925	P+T(0.001)
HINFP	Hypothyroidism	11	119121580	119136059	-1.45547	0.145539	0.538207	-1.35552	0.175253	NA	NA	NA	NA	1.46916	0.14179	-1.52647	0.126893	-1.52647	SDPR
PPFIA4	Hypothyroidism	1	203026491	203078740	1.72128	0.0852	0.539362	1.72128	0.0852	NA	NA	NA	NA	-1.72128	0.0852	1.72128	0.0852	1.72128	lassosum
[truncated: 9,645 more rows]
