# Supplementary material for: The role of hypothyroidism in cirrhosis pathogenesis: A retrospective cohort study and multi-omics integration analysis
Source: PLoS Genet. 2025 Nov 7;21(11):e1011947. doi: 10.1371/journal.pgen.1011947 (PMC12611128; doi:10.1371/journal.pgen.1011947)
Supplement: S7 Table — (XLSX) [file pgen.1011947.s007.xlsx]

## Sheet: Sheet1
S7: TWAS Results within the OTTERS Framework for Identifying Genes Associated with Cirrhosis
Gene	Phenotype	CHROM	GeneStart	GeneEnd	OTTERS_z	OTTERS_p	OTTERS_fdr	lassosum_z	lassosum_p	PT_0.001_z	PT_0.001_p	PT_0.05_z	PT_0.05_p	PRScs_z	PRScs_p	SDPR_z	SDPR_p	z_minp	z_from
HFE	Cirrhosis	6	26087281	26098343	-3.76203	0.000168537	0.000957521	-3.48389	0.000494183	-3.84633	0.0001199	-3.84633	0.0001199	-0.182374	0.855289	-3.91298	9.11624e-05	-3.91298	SDPR
BTN3A1	Cirrhosis	6	26402237	26415208	3.69862	0.000216776	0.000957521			3.84633	0.0001199	3.84633	0.0001199	-3.4464	0.000568105	1.72078	0.0852914	3.84633	P+T(0.001)
BAK1	Cirrhosis	6	33572547	33580293	-2.61608	0.00889465	0.0177893	-1.70925	0.0874045	-3.04297	0.00234258	-2.30856	0.0209681	-2.42921	0.0151316	-1.67375	0.0941798	-3.04297	P+T(0.001)
TRIM38	Cirrhosis	6	25962802	25991231	-3.72339	0.000196567	0.000957521	-3.49603	0.000472234	-3.84633	0.0001199	-3.84633	0.0001199	-3.23714	0.00120736	-3.75678	0.000172111	-3.84633	P+T(0.001)
BTN1A1	Cirrhosis	6	26500303	26510425	3.70617	0.000210415	0.000957521	-3.71293	0.000204873					3.87459	0.000106804	1.79616	0.0724689	3.87459	PRScs
ATAT1	Cirrhosis	6	30626842	30646823	-2.00797	0.0446463	0.0485746	-2.20243	0.0276348			-1.90058	0.057357	-2.08521	0.0370505	-1.60182	0.109196	-2.20243	lassosum
H2BC5	Cirrhosis	6	26158122	26171349	3.70788	0.000209005	0.000957521	3.80364	0.000142584	3.84633	0.0001199	3.84633	0.0001199	2.40736	0.0160683	2.74779	0.00599979	3.84633	P+T(0.001)
H4C8	Cirrhosis	6	26277609	26285638	3.65936	0.000252847	0.000969245	1.49765	0.134225	3.88753	0.00010127	3.88753	0.00010127	1.9466	0.0515826	0.600242	0.548345	3.88753	P+T(0.001)
C2	Cirrhosis	6	31897785	31945673	-2.168	0.0301589	0.0433534	-2.61828	0.00883743	-1.27078	0.203809	-1.35051	0.176853	1.09867	0.27191	-2.24366	0.0248543	-2.61828	lassosum
H1-4	Cirrhosis	6	26156329	26157115	-3.50207	0.000461664	0.00163358			-3.84633	0.0001199	-2.93688	0.00331535	-0.294	0.768758	-2.07106	0.0383532	-3.84633	P+T(0.001)
TNXB	Cirrhosis	6	32041153	32115334	2.35928	0.0183103	0.0311953	2.85365	0.00432202	-2.09394	0.0362656	-1.32418	0.185444	-0.600765	0.547996	1.64465	0.100042	2.85365	lassosum
HRAS	Cirrhosis	11	532242	537321	3.32857	0.000872931	0.0026975	3.63669	0.000276164	2.90721	0.00364671	2.88502	0.00391385	2.80306	0.00506195	3.37999	0.000724872	3.63669	lassosum
H2AC6	Cirrhosis	6	26124145	26139116	3.6847	0.000228972	0.000957521	3.68113	0.000232198	3.84633	0.0001199	3.84633	0.0001199	1.07713	0.281421	3.24348	0.00118077	3.84633	P+T(0.001)
H2BC4	Cirrhosis	6	26086317	26123926	-3.79301	0.000148832	0.000957521			-3.84633	0.0001199	-3.84633	0.0001199	-3.89511	9.8156e-05	-1.53199	0.125525	-3.89511	PRScs
ZNF322	Cirrhosis	6	26634383	26659752	-3.84633	0.0001199	0.000957521	-3.84633	0.0001199					-3.84633	0.0001199	-3.84633	0.0001199	-3.84633	lassosum
ANO9	Cirrhosis	11	417933	442011	-3.1283	0.00175819	0.00475746	-3.16875	0.00153096	-2.39432	0.016651	-2.41387	0.0157843	-3.11813	0.00182	-3.40617	0.000658816	-3.40617	SDPR
H1-2	Cirrhosis	6	26055740	26056470	-3.26146	0.00110841	0.00318668			0.130842	0.8959	0.130842	0.8959	-2.59956	0.00933429	-3.6294	0.000284076	-3.6294	SDPR
FUT4	Cirrhosis	11	94543921	94549895	2.13528	0.0327383	0.0437423	0.654793	0.512601					2.15707	0.0310005	2.3899	0.0168529	2.3899	SDPR
HLA-DQA1	Cirrhosis	6	32628179	32647062	2.09499	0.036172	0.0437872	1.74509	0.0809686	2.35565	0.0184902	2.35565	0.0184902	1.82004	0.0687536	1.15611	0.247637	2.35565	P+T(0.001)
H3C4	Cirrhosis	6	26196784	26197286	-3.32644	0.000879619	0.0026975	-3.21756	0.00129285					-3.55328	0.000380459	-1.59561	0.110575	-3.55328	PRScs
HSD17B8	Cirrhosis	6	33204655	33206831	2.12866	0.0332822	0.0437423	0.695129	0.486974	0.506548	0.612472	0.506548	0.612472	2.71203	0.00668719	1.0465	0.29533	2.71203	PRScs
RXRB	Cirrhosis	6	33193588	33200665	-1.97231	0.0485746	0.0485746	-1.98391	0.0472663			1.34912	0.1773	-0.586192	0.557747	-2.37052	0.0177631	-2.37052	SDPR
NOTCH4	Cirrhosis	6	32194843	32224067	1.98884	0.0467184	0.0485746	2.09296	0.036353	2.06731	0.0387045	1.94108	0.0522483	1.24868	0.211782	2.13197	0.0330089	2.13197	SDPR
AGER	Cirrhosis	6	32180968	32184322	-4.80673	1.53415e-06	7.0571e-05	-1.89588	0.0579756	-3.00104	0.0026906	-2.23803	0.0252193	-5.11918	3.06873e-07	-1.92784	0.0538751	-5.11918	PRScs
HSPA1B	Cirrhosis	6	31827738	31830254	-2.47005	0.0135094	0.0239013	-2.6553	0.00792378	-1.21289	0.225172	-1.26997	0.204096	-1.57606	0.115012	-2.84833	0.00439499	-2.84833	SDPR
VARS1	Cirrhosis	6	31777518	31795752	-1.99356	0.0461999	0.0485746	-2.60723	0.00912779			-1.79578	0.07253	0.0339492	0.972918	-0.632655	0.526959	-2.60723	lassosum
LY6G6C	Cirrhosis	6	31718648	31721746	2.94272	0.00325343	0.0070692	1.15758	0.247037			3.34392	0.00082603	0.973274	0.330417	1.80294	0.071397	3.34392	P+T(0.05)
ABHD16A	Cirrhosis	6	31686955	31703356	-4.65558	3.23068e-06	7.43056e-05	-3.17421	0.00150246			-1.97219	0.0485877	-3.80691	0.000140712	-4.93227	8.12785e-07	-4.93227	SDPR
CSNK2B	Cirrhosis	6	31665227	31670343	-2.09876	0.0358383	0.0437872	-1.75634	0.0790308	-2.04792	0.040568	-2.547	0.0108652	0.978745	0.327706	-1.56572	0.117413	-2.547	P+T(0.05)
APOM	Cirrhosis	6	31652416	31658210	-2.52092	0.0117048	0.0215368	-2.5991	0.00934672	-0.555971	0.578231	-0.459308	0.646013	-2.56429	0.0103386	-2.84574	0.00443089	-2.84574	SDPR
NCR3	Cirrhosis	6	31588895	31593006	4.41167	1.02577e-05	0.000157285	1.26185	0.207003	3.37367	0.000741719	3.5287	0.000417604	4.7467	2.06758e-06	2.17239	0.0298262	4.7467	PRScs
MICB	Cirrhosis	6	31494881	31511124	-3.0787	0.00207906	0.00484713	-0.665255	0.505887	0.457497	0.647314	0.490213	0.623983	-3.5305	0.000414769	0.316796	0.751398	-3.5305	PRScs
MICA	Cirrhosis	6	31399784	31415315	2.07569	0.0379229	0.0438195	1.2993	0.193843	2.21583	0.0267029	2.4365	0.0148302	1.18221	0.237121	1.93207	0.0533503	2.4365	P+T(0.05)
POU5F1	Cirrhosis	6	31164337	31180731	2.33864	0.0193538	0.0317956	2.03678	0.0416721	1.38163	0.167086	1.51819	0.128966	2.18407	0.028957	2.78531	0.00534766	2.78531	SDPR
C6orf136	Cirrhosis	6	30647039	30653210	-1.97459	0.0483142	0.0485746	-2.14066	0.0323018	1.47551	0.140076	1.46163	0.143844	2.06259	0.0391513	-2.17068	0.0299554	-2.17068	SDPR
HLA-E	Cirrhosis	6	30489509	30494194	-2.29735	0.0215985	0.0342598	-0.232445	0.816192	-0.817754	0.413498	-0.46202	0.644067	-2.88487	0.0039158	-0.0662884	0.947148	-2.88487	PRScs
DDAH2	Cirrhosis	6	31727038	31730617	-3.09773	0.00195008	0.00484713	-3.41717	0.000632764	-0.531192	0.595286	-0.524082	0.600222	-1.72324	0.0848447	-3.28313	0.0010266	-3.41717	lassosum
GTF2H4	Cirrhosis	6	30908207	30914106	3.07466	0.00210745	0.00484713					-0.891987	0.3724	3.38941	0.000700431	0.207897	0.835309	3.38941	PRScs
VPS52	Cirrhosis	6	33250272	33272047	-2.10917	0.0349296	0.0437872	-1.85035	0.0642631	0.771518	0.4404	1.70149	0.0888512	0.610132	0.541774	-2.62706	0.00861268	-2.62706	SDPR
LTA	Cirrhosis	6	31572054	31574324	-2.22109	0.0263449	0.0390925	-2.23937	0.0251321	1.20057	0.229919	-1.18394	0.236437	-1.86948	0.0615564	-2.65648	0.00789601	-2.65648	SDPR
RPS18	Cirrhosis	6	33272075	33276511	-2.13778	0.0325346	0.0437423	0.663215	0.507193			1.82012	0.0687401	-0.400374	0.688881	-2.60991	0.00905662	-2.60991	SDPR
CYP21A2	Cirrhosis	6	32038327	32041644	-1.98236	0.0474393	0.0485746	-0.68695	0.492114	-2.24769	0.0245962	-2.44113	0.0146416	-0.243947	0.807272	-0.71495	0.47464	-2.44113	P+T(0.05)
HLA-B	Cirrhosis	6	31353872	31367067	2.59699	0.00940457	0.0180254	2.98	0.00288245	2.05348	0.0400262	2.08735	0.0368568	1.79066	0.0733478	2.63644	0.00837819	2.98	lassosum
HLA-DQA2	Cirrhosis	6	32741391	32747198	-2.9308	0.00338092	0.0070692	-2.69822	0.00697118	0.770957	0.440732	0.823278	0.41035	-3.35855	0.000783517	-2.3794	0.0173408	-3.35855	PRScs
KIFC1	Cirrhosis	6	33391823	33409896	-2.07374	0.0381039	0.0438195					-0.419296	0.675	-2.46653	0.0136429	-1.49923	0.133814	-2.46653	PRScs
C4A	Cirrhosis	6	31982057	32002681	-2.25514	0.0241243	0.0369907	-2.63698	0.00836468	0.590963	0.554545	0.568116	0.569956	-0.441129	0.659119	-2.54049	0.0110696	-2.63698	lassosum
