# Supplementary material for: The role of hypothyroidism in cirrhosis pathogenesis: A retrospective cohort study and multi-omics integration analysis
Source: PLoS Genet. 2025 Nov 7;21(11):e1011947. doi: 10.1371/journal.pgen.1011947 (PMC12611128; doi:10.1371/journal.pgen.1011947)
Supplement: S8 Table — (XLSX) [file pgen.1011947.s008.xlsx]

## Sheet: Sheet1
S8: Results of the UpSet plot for the different Gene Sets
Combination	Gene_Count	Gene
WGCNA_HT	3177	AAMDC, ABCA7, ABCB11, ABCB4, ABCG4, ABI3, ACAA2, ACAT2, ACCS, ACER2, ACIN1, ACKR1, ACP5, ACP6, ACPT, ACSL5, ACSS3, ACTA2-AS1, ACTR3B, ACVR1, ACVR1B, ACY3, ADA, ADAM12, ADAM18, ADAM19, ADAM2, ADAM21, ADAM23, ADAM29, ADAM9, ADAMDEC1, ADAMTS5, ADAR, ADARB1, ADCY3, ADORA2A, ADORA3, ADPGK, ADPRH, ADRA1D, ADRA2B, ADRB3, ADRBK1, ADRBK2, ADTRP, AFF1, AFF2, AFF3, AFTPH, AGAP3, AGBL3, AGPAT5, AGPAT9, AGTR1…
WGCNA_LC	2687	A1BG, AANAT, AASDH, AATK, ABCA1, ABCA4, ABCA8, ABCC4, ABCC5, ABCG1, ABHD1, ABHD14A, ABHD6, ABI2, ACACA, ACAD9, ACCN4, ACLY, ACMSD, ACOT9, ACOX2, ACOX3, ACSL6, ACSS1, ACSS2, ACVR2A, ACVRL1, ADAD2, ADAM17, ADAM20, ADAM32, ADAM8, ADAMTS12, ADAMTS17, ADAMTS7, ADD1, ADD3, ADH1A, ADH5, ADNP, ADO, ADORA1, ADRA1A, ADRA1B, ADRA2C, ADRB2, ADSS, AGBL2, AGFG2, AGPAT3, AGTR2, AGXT2L2, AHCYL1, AHSG, AIF1, AIFM…
DEG_HT	283	ACER1, ACER3, ACVR2B, AGA, AHSA1, ALAS1, ANAPC5, ANKRD23, APEX1, APOBEC2, APOBEC3G, AREL1, ARHGAP24, ARID2, ARSG, ATMIN, ATP2A1, BIN3, BRMS1L, C18orf21, C19orf53, C2orf88, C3orf14, C4orf46, CABP4, CAMSAP1, CCDC184, CCDC6, CCND1, CCNI2, CD200, CDC37, CDKN1C, CEBPB, CENPB, CEP170, CEP83, CIR1, CLC, CMAHP, CMSS1, CMTM5, COG2, CTSO, CUEDC1, CYFIP1, DCP1B, DDTL, DHX57, DNAJA4, EBAG9, ECD, ECSIT, EGF, …
DEG_LC	88	ADAMTSL2, ADK, ALG5, APCS, APOD, ATP2B2, BLVRB, C10orf125, C1GALT1C1, C1orf198, C5orf33, CAMTA2, CBWD5, CCL21, CDC42EP4, CFHR2, CHCHD8, CLIC6, CLPTM1, COL1A2, COX7B, CRISPLD2, CRP, CYP3A7, DHODH, DMGDH, DPT, DPYSL3, ENPP1, ESF1, F11R, FOLH1, FOSB, FXYD1, GADD45G, GCLC, GJB1, GNE, GOPC, HAT1, HIST2H2AC, HPR, IL1R1, IL1RN, INHBE, KCTD13, KCTD14, LAPTM4A, LASS2, LDOC1, LRG1, LRRC32, MOCOS, MYH11, MY…
TWAS	26	ABHD16A, ATAT1, BAK1, BTN1A1, C4A, CSNK2B, DDAH2, FUT4, GTF2H4, H1-2, H1-4, H2AC6, H2BC4, H2BC5, H3C4, H4C8, HRAS, HSD17B8, MICA, NOTCH4, POU5F1, RPS18, RXRB, TNXB, VARS1, ZNF322
DEG_LC + WGCNA_LC	779	A1CF, AADAC, AASS, ABAT, ABCA5, ABCA6, ABCC1, ABCC9, ABCG5, ABHD2, ABI3BP, ACACB, ACADSB, ACAT1, ACTB, ACTR3, ACYP2, ADAMTS1, ADAMTS13, ADAMTS2, ADH1B, ADH1C, ADH4, ADH6, ADHFE1, ADI1, AEBP1, AFM, AGL, AGRN, AGXT, AGXT2L1, AK3L1, AKR1B1, AKR1C2, AKR1C4, AKT2, ALAD, ALDH1L1, ALDH6A1, ALDH8A1, ALDOA, AMBP, AMDHD1, ANG, ANGPTL2, ANGPTL3, ANGPTL6, ANKRD49, ANXA10, ANXA11, ANXA9, AOX1, APOC4, APOF, AP…
WGCNA_HT + WGCNA_LC	740	ABCD2, ABI1, ABL1, ABR, ACBD5, ACO1, ACTN1, ACTR2, ADAMTS10, ADAMTSL1, ADAP2, ADCY6, ADCY7, AGAP1, AGAP2, AGPAT1, AICDA, AIM2, AKAP3, AKAP5, AKT3, ALAS2, ALDH3A2, ALDH7A1, AMOTL2, ANAPC1, ANGPT2, ANKRD36, ANKRD44, ANKRD50, ANKRD53, ANKS4B, ANKS6, ANLN, ANO5, ANXA6, AP4M1, APOB, APOBEC3D, APOC2, APOL1, APP, ARFIP2, ARHGAP25, ARHGEF1, ARHGEF12, ARHGEF18, ARHGEF6, ARMC9, ARRB1, ARRDC1, ASF1B, ATG7, …
DEG_HT + WGCNA_HT	98	AGPAT2, ALOX5AP, APOBEC3B, ARHGAP15, BCL10, BLNK, BMP2K, BRI3BP, CASP8, CCL3, CCL4L2, CD1C, CD1E, CD3G, CD79A, CDC20, CDK1, CDKN1B, CENPN, CEP135, CKAP2, CKS2, CRYL1, CTSW, DHRS7, DUSP23, EAF2, FLVCR1, GAPT, GNAS, GPR183, GVINP1, GZMB, HHEX, HSH2D, IDO1, IGSF6, KDELR1, KIF1C, KIF20B, KLF10, KLRC4-KLRK1, KYNU, LPXN, LRFN3, LY9, LZTS3, MAF1, MAGOHB, MBNL3, MED11, MPEG1, MSH5, NDUFB9, NEIL3, OXNAD1,…
DEG_HT + WGCNA_LC	55	AHCY, ANKRD12, ASMTL, ATG4B, ATXN7L1, B9D2, C9orf85, CBX5, CCDC112, CCDC28A, CLUAP1, CSNK1G1, CTDSPL2, DIAPH1, DNAJC15, DZIP3, ECHS1, EDEM2, FSTL1, GPN1, GPR34, GTF2A2, IDH3B, IMPA2, JDP2, MRPS31, MYBPC3, NCOA6, NEK7, NHEJ1, NT5DC1, NUDT15, POGZ, RBM25, RFC4, RMND5A, RPAIN, RTN4, SAMD8, SEC22C, SLC24A1, SLCO4C1, STAC3, STT3A, TAS2R14, TBCA, TMCO1, TNNT3, UBL4A, VSIG8, WDR45, ZNF154, ZNF177, ZNF25…
DEG_LC + WGCNA_HT	26	ABCE1, AMACR, BHMT2, CLIP3, CTH, DTX1, EDEM1, FAM20A, FILIP1L, FRZB, GCH1, IGFBP1, IGFBP5, IRF3, LUM, MRPL42, NAT2, NUDT12, OSBPL5, PIR, PLS3, RNF152, RPLP1, SCCPDH, SH3BP1, STMN2
TWAS + WGCNA_HT	8	AGER, ANO9, BTN3A1, HFE, KIFC1, MICB, NCR3, TRIM38
TWAS + WGCNA_LC	3	C6orf136, LY6G6C, VPS52
DEG_HT + DEG_LC	3	ACSL1, TPM2, UAP1
DEG_LC + WGCNA_HT + WGCNA_LC	283	ABCC2, ABCC3, ACADL, ACSM3, ADRA2A, AGMAT, AGXT2, AIG1, AKR1C1, AMICA1, ANP32B, ANXA2, AOAH, APLP2, APOA1, APOBEC3C, APOC1, ARHGAP30, ARHGAP4, ARHGAP9, ARHGEF2, ASS1, ATP2A3, ATP5D, ATP5J2, ATP7B, BCL2L10, BIN2, BIRC3, BST2, BTN3A3, C1orf162, C1QA, C3, C3AR1, C4BPA, C8orf4, C9orf3, CASP1, CCDC144A, CCL19, CCL2, CCNB1IP1, CCNI, CCR7, CD3E, CD52, CD68, CD74, CD97, CECR1, CFHR4, CH25H, CHD3, CLDN12,…
DEG_HT + WGCNA_HT + WGCNA_LC	29	AP1G2, ARPC2, BANK1, BRWD3, C12orf4, CAPZA1, CD180, CD27, CD84, CIDEB, CST7, DNAJB14, E2F5, EVI2A, GNAO1, GPR174, HMGCS1, KIF13A, P2RY10, PTPN22, SASS6, SELPLG, SIRT2, SLAMF7, STAMBPL1, TNFAIP3, TNFSF8, ZBED5, ZNF330
DEG_HT + DEG_LC + WGCNA_LC	22	AKR1C3, ANXA1, ARHGAP10, CDC42, EEF1G, GPR137B, GSN, KPNB1, LMF2, MIA, MRPL40, NPC2, PHGDH, PPIB, PROS1, PRRG4, RAD21, TES, TXNIP, TYROBP, ZFAND5, ZMAT3
TWAS + WGCNA_HT + WGCNA_LC	4	C2, HLA-B, HLA-DQA2, LTA
DEG_HT + DEG_LC + WGCNA_HT	3	CD96, EMP3, MOXD1
TWAS + DEG_LC + WGCNA_LC	2	APOM, CYP21A2
DEG_HT + DEG_LC + WGCNA_HT + WGCNA_LC	22	ADAM28, ARHGDIB, CCL5, CD53, CXCL10, EVI2B, GLIPR1, GZMA, HCST, HLA-DMA, HLA-DOA, HLA-DPA1, HLA-DPB1, HLA-DRA, HSPA1A, IKZF1, IL2RG, ITM2A, LYZ, MS4A1, P2RY13, TNFAIP8
TWAS + DEG_LC + WGCNA_HT + WGCNA_LC	2	HLA-E, HSPA1B
TWAS + DEG_HT + DEG_LC + WGCNA_HT + WGCNA_LC	1	HLA-DQA1
