# Supplementary material for: The role of hypothyroidism in cirrhosis pathogenesis: A retrospective cohort study and multi-omics integration analysis
Source: PLoS Genet. 2025 Nov 7;21(11):e1011947. doi: 10.1371/journal.pgen.1011947 (PMC12611128; doi:10.1371/journal.pgen.1011947)
Supplement: S9 Table — (XLSX) [file pgen.1011947.s009.xlsx]

## Sheet: Sheet1
S9: Intersection of GO and KEGG Enrichment Results
Category	ID	Description	GeneRatio	BgRatio	pvalue	p.adjust	qvalue	geneID	Count
BP	GO:0002399	MHC class II protein complex assembly	6/53	16/18870	2.87217e-12	2.0694e-09	1.61597e-09	HLA-DMA/HLA-DOA/HLA-DPA1/HLA-DRA/HLA-DPB1/HLA-DQA1	6
BP	GO:0002503	peptide antigen assembly with MHC class II protein complex	6/53	16/18870	2.87217e-12	2.0694e-09	1.61597e-09	HLA-DMA/HLA-DOA/HLA-DPA1/HLA-DRA/HLA-DPB1/HLA-DQA1	6
BP	GO:0002396	MHC protein complex assembly	6/53	20/18870	1.37834e-11	4.96546e-09	3.87748e-09	HLA-DMA/HLA-DOA/HLA-DPA1/HLA-DRA/HLA-DPB1/HLA-DQA1	6
BP	GO:0002501	peptide antigen assembly with MHC protein complex	6/53	20/18870	1.37834e-11	4.96546e-09	3.87748e-09	HLA-DMA/HLA-DOA/HLA-DPA1/HLA-DRA/HLA-DPB1/HLA-DQA1	6
BP	GO:0019886	antigen processing and presentation of exogenous peptide antigen via MHC class II	6/53	31/18870	2.55742e-10	7.37048e-08	5.75554e-08	HLA-DMA/HLA-DOA/HLA-DPA1/HLA-DRA/HLA-DPB1/HLA-DQA1	6
BP	GO:0002495	antigen processing and presentation of peptide antigen via MHC class II	6/53	35/18870	5.58992e-10	1.34251e-07	1.04836e-07	HLA-DMA/HLA-DOA/HLA-DPA1/HLA-DRA/HLA-DPB1/HLA-DQA1	6
BP	GO:0002504	antigen processing and presentation of peptide or polysaccharide antigen via MHC class II	6/53	37/18870	7.97205e-10	1.6411e-07	1.28152e-07	HLA-DMA/HLA-DOA/HLA-DPA1/HLA-DRA/HLA-DPB1/HLA-DQA1	6
BP	GO:0002478	antigen processing and presentation of exogenous peptide antigen	6/53	40/18870	1.30783e-09	2.35572e-07	1.83956e-07	HLA-DMA/HLA-DOA/HLA-DPA1/HLA-DRA/HLA-DPB1/HLA-DQA1	6
BP	GO:0051251	positive regulation of lymphocyte activation	11/53	330/18870	1.56927e-09	2.46548e-07	1.92527e-07	ANXA1/TYROBP/HLA-DMA/HLA-DOA/CD27/HLA-DPA1/HLA-DRA/HLA-DPB1/CCL5/HLA-DQA1/IL2RG	11
BP	GO:0050870	positive regulation of T cell activation	10/53	251/18870	1.71095e-09	2.46548e-07	1.92527e-07	ANXA1/HLA-DMA/HLA-DOA/CD27/HLA-DPA1/HLA-DRA/HLA-DPB1/CCL5/HLA-DQA1/IL2RG	10
BP	GO:1903039	positive regulation of leukocyte cell-cell adhesion	10/53	275/18870	4.12095e-09	5.39844e-07	4.21559e-07	ANXA1/HLA-DMA/HLA-DOA/CD27/HLA-DPA1/HLA-DRA/HLA-DPB1/CCL5/HLA-DQA1/IL2RG	10
BP	GO:0019884	antigen processing and presentation of exogenous antigen	6/53	49/18870	4.67381e-09	5.61247e-07	4.38272e-07	HLA-DMA/HLA-DOA/HLA-DPA1/HLA-DRA/HLA-DPB1/HLA-DQA1	6
BP	GO:0002696	positive regulation of leukocyte activation	11/53	380/18870	6.83102e-09	7.57192e-07	5.91284e-07	ANXA1/TYROBP/HLA-DMA/HLA-DOA/CD27/HLA-DPA1/HLA-DRA/HLA-DPB1/CCL5/HLA-DQA1/IL2RG	11
BP	GO:0050867	positive regulation of cell activation	11/53	396/18870	1.04645e-08	1.07709e-06	8.41092e-07	ANXA1/TYROBP/HLA-DMA/HLA-DOA/CD27/HLA-DPA1/HLA-DRA/HLA-DPB1/CCL5/HLA-DQA1/IL2RG	11
BP	GO:0022409	positive regulation of cell-cell adhesion	10/53	322/18870	1.85398e-08	1.6852e-06	1.31595e-06	ANXA1/HLA-DMA/HLA-DOA/CD27/HLA-DPA1/HLA-DRA/HLA-DPB1/CCL5/HLA-DQA1/IL2RG	10
BP	GO:0007159	leukocyte cell-cell adhesion	11/53	419/18870	1.87114e-08	1.6852e-06	1.31595e-06	ANXA1/HLA-DMA/HLA-DOA/SELPLG/CD27/HLA-DPA1/HLA-DRA/HLA-DPB1/CCL5/HLA-DQA1/IL2RG	11
BP	GO:0048002	antigen processing and presentation of peptide antigen	6/53	71/18870	4.56687e-08	3.87109e-06	3.0229e-06	HLA-DMA/HLA-DOA/HLA-DPA1/HLA-DRA/HLA-DPB1/HLA-DQA1	6
BP	GO:0045785	positive regulation of cell adhesion	11/53	482/18870	7.79999e-08	6.24432e-06	4.87613e-06	CDC42/ANXA1/HLA-DMA/HLA-DOA/CD27/HLA-DPA1/HLA-DRA/HLA-DPB1/CCL5/HLA-DQA1/IL2RG	11
BP	GO:0050863	regulation of T cell activation	10/53	381/18870	9.00852e-08	6.65115e-06	5.19382e-06	ANXA1/HLA-DMA/HLA-DOA/CD27/HLA-DPA1/HLA-DRA/HLA-DPB1/CCL5/HLA-DQA1/IL2RG	10
BP	GO:1903037	regulation of leukocyte cell-cell adhesion	10/53	382/18870	9.2313e-08	6.65115e-06	5.19382e-06	ANXA1/HLA-DMA/HLA-DOA/CD27/HLA-DPA1/HLA-DRA/HLA-DPB1/CCL5/HLA-DQA1/IL2RG	10
BP	GO:0019882	antigen processing and presentation	6/53	116/18870	8.59374e-07	5.89694e-05	4.60486e-05	HLA-DMA/HLA-DOA/HLA-DPA1/HLA-DRA/HLA-DPB1/HLA-DQA1	6
BP	GO:0022407	regulation of cell-cell adhesion	10/53	493/18870	9.6268e-07	6.30556e-05	4.92395e-05	ANXA1/HLA-DMA/HLA-DOA/CD27/HLA-DPA1/HLA-DRA/HLA-DPB1/CCL5/HLA-DQA1/IL2RG	10
BP	GO:1902105	regulation of leukocyte differentiation	8/53	321/18870	2.92716e-06	0.000183393	0.00014321	GPR137B/ANXA1/TYROBP/HLA-DOA/CD27/EVI2B/HLA-DRA/IL2RG	8
BP	GO:1902107	positive regulation of leukocyte differentiation	6/53	185/18870	1.28204e-05	0.000738968	0.000577053	ANXA1/TYROBP/CD27/EVI2B/HLA-DRA/IL2RG	6
BP	GO:1903708	positive regulation of hemopoiesis	6/53	185/18870	1.28204e-05	0.000738968	0.000577053	ANXA1/TYROBP/CD27/EVI2B/HLA-DRA/IL2RG	6
BP	GO:1903706	regulation of hemopoiesis	8/53	417/18870	1.97345e-05	0.00109375	0.000854095	GPR137B/ANXA1/TYROBP/HLA-DOA/CD27/EVI2B/HLA-DRA/IL2RG	8
BP	GO:0030098	lymphocyte differentiation	8/53	429/18870	2.41809e-05	0.00129054	0.00100777	ITM2A/ANXA1/HLA-DOA/CD27/IKZF1/HLA-DRA/IL2RG/MS4A1	8
BP	GO:1903131	mononuclear cell differentiation	8/53	481/18870	5.44175e-05	0.00280056	0.00218693	ITM2A/ANXA1/HLA-DOA/CD27/IKZF1/HLA-DRA/IL2RG/MS4A1	8
BP	GO:0060142	regulation of syncytium formation by plasma membrane fusion	3/53	30/18870	8.05057e-05	0.0040003	0.0031238	TYROBP/CD53/CXCL10	3
BP	GO:0043372	positive regulation of CD4-positive, alpha-beta T cell differentiation	3/53	34/18870	0.000117719	0.00565442	0.00441548	ANXA1/HLA-DRA/IL2RG	3
BP	GO:0045580	regulation of T cell differentiation	5/53	181/18870	0.000151848	0.00705848	0.0055119	ANXA1/HLA-DOA/CD27/HLA-DRA/IL2RG	5
BP	GO:0046651	lymphocyte proliferation	6/53	307/18870	0.00021315	0.00938504	0.00732869	ANXA1/TYROBP/HLA-DPA1/HLA-DPB1/CCL5/MS4A1	6
BP	GO:0042102	positive regulation of T cell proliferation	4/53	105/18870	0.000214925	0.00938504	0.00732869	ANXA1/HLA-DPA1/HLA-DPB1/CCL5	4
BP	GO:0042119	neutrophil activation	3/53	42/18870	0.000222282	0.00942085	0.00735665	ANXA1/TYROBP/CCL5	3
BP	GO:0032943	mononuclear cell proliferation	6/53	314/18870	0.000240667	0.0099086	0.00773753	ANXA1/TYROBP/HLA-DPA1/HLA-DPB1/CCL5/MS4A1	6
BP	GO:2000516	positive regulation of CD4-positive, alpha-beta T cell activation	3/53	44/18870	0.000255423	0.010224	0.00798384	ANXA1/HLA-DRA/IL2RG	3
BP	GO:0045582	positive regulation of T cell differentiation	4/53	116/18870	0.000314685	0.0119858	0.00935957	ANXA1/CD27/HLA-DRA/IL2RG	4
BP	GO:0045619	regulation of lymphocyte differentiation	5/53	212/18870	0.000316072	0.0119858	0.00935957	ANXA1/HLA-DOA/CD27/HLA-DRA/IL2RG	5
BP	GO:0002361	CD4-positive, CD25-positive, alpha-beta regulatory T cell differentiation	2/53	10/18870	0.000343328	0.012584	0.00982674	HLA-DRA/IL2RG	2
BP	GO:0036230	granulocyte activation	3/53	49/18870	0.000351821	0.012584	0.00982674	ANXA1/TYROBP/CCL5	3
BP	GO:0046638	positive regulation of alpha-beta T cell differentiation	3/53	52/18870	0.000419517	0.0143934	0.0112397	ANXA1/HLA-DRA/IL2RG	3
BP	GO:0070661	leukocyte proliferation	6/53	350/18870	0.000429543	0.0143947	0.0112407	ANXA1/TYROBP/HLA-DPA1/HLA-DPB1/CCL5/MS4A1	6
BP	GO:0045621	positive regulation of lymphocyte differentiation	4/53	130/18870	0.000484961	0.0155295	0.0121269	ANXA1/CD27/HLA-DRA/IL2RG	4
BP	GO:0071621	granulocyte chemotaxis	4/53	130/18870	0.000484961	0.0155295	0.0121269	ANXA1/PPIB/CCL5/CXCL10	4
BP	GO:0043370	regulation of CD4-positive, alpha-beta T cell differentiation	3/53	56/18870	0.000522048	0.0160997	0.0125721	ANXA1/HLA-DRA/IL2RG	3
BP	GO:0006909	phagocytosis	5/53	237/18870	0.000526127	0.0160997	0.0125721	CDC42/ANXA1/TYROBP/IL2RG/GSN	5
BP	GO:0050670	regulation of lymphocyte proliferation	5/53	238/18870	0.000536283	0.0160997	0.0125721	ANXA1/TYROBP/HLA-DPA1/HLA-DPB1/CCL5	5
BP	GO:0032944	regulation of mononuclear cell proliferation	5/53	242/18870	0.000578391	0.0170094	0.0132825	ANXA1/TYROBP/HLA-DPA1/HLA-DPB1/CCL5	5
BP	GO:0034341	response to type II interferon	4/53	143/18870	0.000694161	0.0200057	0.0156223	CDC42/HLA-DPA1/CCL5/GSN	4
BP	GO:0050671	positive regulation of lymphocyte proliferation	4/53	145/18870	0.000731221	0.0200539	0.0156599	ANXA1/HLA-DPA1/HLA-DPB1/CCL5	4
BP	GO:0032946	positive regulation of mononuclear cell proliferation	4/53	148/18870	0.000789408	0.0210655	0.0164498	ANXA1/HLA-DPA1/HLA-DPB1/CCL5	4
BP	GO:0050900	leukocyte migration	6/53	396/18870	0.000820903	0.0213954	0.0167075	CDC42/ANXA1/PPIB/SELPLG/CCL5/CXCL10	6
BP	GO:0030183	B cell differentiation	4/53	153/18870	0.00089355	0.0213954	0.0167075	ITM2A/CD27/IL2RG/MS4A1	4
BP	GO:0070663	regulation of leukocyte proliferation	5/53	267/18870	0.000900473	0.0213954	0.0167075	ANXA1/TYROBP/HLA-DPA1/HLA-DPB1/CCL5	5
BP	GO:0010819	regulation of T cell chemotaxis	2/53	16/18870	0.000905705	0.0213954	0.0167075	CCL5/CXCL10	2
BP	GO:0045579	positive regulation of B cell differentiation	2/53	16/18870	0.000905705	0.0213954	0.0167075	CD27/IL2RG	2
BP	GO:2000379	positive regulation of reactive oxygen species metabolic process	3/53	68/18870	0.000921682	0.0214217	0.016728	TYROBP/AKR1C3/SOD2	3
BP	GO:0097530	granulocyte migration	4/53	156/18870	0.000960491	0.0216261	0.0168876	ANXA1/PPIB/CCL5/CXCL10	4
BP	GO:0042113	B cell activation	5/53	278/18870	0.00107821	0.0234043	0.0182762	ITM2A/TYROBP/CD27/IL2RG/MS4A1	5
BP	GO:0046635	positive regulation of alpha-beta T cell activation	3/53	72/18870	0.0010882	0.0234043	0.0182762	ANXA1/HLA-DRA/IL2RG	3
BP	GO:0046637	regulation of alpha-beta T cell differentiation	3/53	74/18870	0.00117812	0.0249657	0.0194955	ANXA1/HLA-DRA/IL2RG	3
BP	GO:0070665	positive regulation of leukocyte proliferation	4/53	166/18870	0.00120915	0.025252	0.0197191	ANXA1/HLA-DPA1/HLA-DPB1/CCL5	4
BP	GO:2000514	regulation of CD4-positive, alpha-beta T cell activation	3/53	78/18870	0.00137173	0.028238	0.0220508	ANXA1/HLA-DRA/IL2RG	3
BP	GO:0010720	positive regulation of cell development	6/53	444/18870	0.00147814	0.03	0.0234267	ANXA1/TYROBP/CD27/EVI2B/HLA-DRA/IL2RG	6
BP	GO:1901739	regulation of myoblast fusion	2/53	21/18870	0.0015708	0.0310071	0.0242131	CD53/CXCL10	2
BP	GO:0030217	T cell differentiation	5/53	307/18870	0.00167144	0.0325478	0.0254163	ANXA1/HLA-DOA/CD27/HLA-DRA/IL2RG	5
BP	GO:0042129	regulation of T cell proliferation	4/53	182/18870	0.00169589	0.0325836	0.0254442	ANXA1/HLA-DPA1/HLA-DPB1/CCL5	4
BP	GO:0045591	positive regulation of regulatory T cell differentiation	2/53	23/18870	0.00188565	0.0352885	0.0275565	HLA-DRA/IL2RG	2
BP	GO:0060143	positive regulation of syncytium formation by plasma membrane fusion	2/53	24/18870	0.00205338	0.0375528	0.0293247	TYROBP/CD53	2
BP	GO:0044403	biological process involved in symbiotic interaction	5/53	322/18870	0.00205876	0.0375528	0.0293247	CDC42/PPIB/SELPLG/CCL5/GSN	5
BP	GO:0043367	CD4-positive, alpha-beta T cell differentiation	3/53	93/18870	0.00227154	0.0399181	0.0311717	ANXA1/HLA-DRA/IL2RG	3
BP	GO:2000106	regulation of leukocyte apoptotic process	3/53	93/18870	0.00227154	0.0399181	0.0311717	ANXA1/CD27/CCL5	3
BP	GO:1901623	regulation of lymphocyte chemotaxis	2/53	26/18870	0.00240926	0.0418282	0.0326632	CCL5/CXCL10	2
BP	GO:0010818	T cell chemotaxis	2/53	27/18870	0.00259733	0.0445566	0.0347938	CCL5/CXCL10	2
BP	GO:0071674	mononuclear cell migration	4/53	207/18870	0.00270623	0.0458786	0.0358262	CDC42/ANXA1/CCL5/CXCL10	4
BP	GO:0042098	T cell proliferation	4/53	213/18870	0.00299913	0.0480194	0.0374979	ANXA1/HLA-DPA1/HLA-DPB1/CCL5	4
CC	GO:0042613	MHC class II protein complex	6/54	17/19886	3.64029e-12	5.06e-10	3.79356e-10	HLA-DMA/HLA-DOA/HLA-DPA1/HLA-DRA/HLA-DPB1/HLA-DQA1	6
CC	GO:0042611	MHC protein complex	6/54	25/19886	5.12361e-11	3.56091e-09	2.66967e-09	HLA-DMA/HLA-DOA/HLA-DPA1/HLA-DRA/HLA-DPB1/HLA-DQA1	6
CC	GO:0098553	lumenal side of endoplasmic reticulum membrane	4/54	29/19886	1.09651e-06	5.08049e-05	3.80892e-05	HLA-DPA1/HLA-DRA/HLA-DPB1/HLA-DQA1	4
CC	GO:0098576	lumenal side of membrane	4/54	38/19886	3.34667e-06	0.000116297	8.71895e-05	HLA-DPA1/HLA-DRA/HLA-DPB1/HLA-DQA1	4
CC	GO:0031902	late endosome membrane	6/54	175/19886	7.75673e-06	0.000215637	0.000161667	HLA-DMA/HLA-DOA/HLA-DPA1/HLA-DRA/HLA-DPB1/HLA-DQA1	6
CC	GO:0005765	lysosomal membrane	8/54	441/19886	2.3363e-05	0.000463922	0.00034781	GPR137B/HLA-DMA/HLA-DOA/GLIPR1/HLA-DPA1/HLA-DRA/HLA-DPB1/HLA-DQA1	8
CC	GO:0098852	lytic vacuole membrane	8/54	441/19886	2.3363e-05	0.000463922	0.00034781	GPR137B/HLA-DMA/HLA-DOA/GLIPR1/HLA-DPA1/HLA-DRA/HLA-DPB1/HLA-DQA1	8
CC	GO:0012507	ER to Golgi transport vesicle membrane	4/54	64/19886	2.73404e-05	0.000475039	0.000356144	HLA-DPA1/HLA-DRA/HLA-DPB1/HLA-DQA1	4
CC	GO:0005774	vacuolar membrane	8/54	484/19886	4.5239e-05	0.00067453	0.000505706	GPR137B/HLA-DMA/HLA-DOA/GLIPR1/HLA-DPA1/HLA-DRA/HLA-DPB1/HLA-DQA1	8
CC	GO:0030669	clathrin-coated endocytic vesicle membrane	4/54	74/19886	4.85273e-05	0.00067453	0.000505706	HLA-DPA1/HLA-DRA/HLA-DPB1/HLA-DQA1	4
CC	GO:0045334	clathrin-coated endocytic vesicle	4/54	92/19886	0.000113662	0.00143114	0.00107295	HLA-DPA1/HLA-DRA/HLA-DPB1/HLA-DQA1	4
CC	GO:0030134	COPII-coated ER to Golgi transport vesicle	4/54	94/19886	0.000123552	0.00143114	0.00107295	HLA-DPA1/HLA-DRA/HLA-DPB1/HLA-DQA1	4
CC	GO:0005770	late endosome	6/54	315/19886	0.000205227	0.00203762	0.00152763	HLA-DMA/HLA-DOA/HLA-DPA1/HLA-DRA/HLA-DPB1/HLA-DQA1	6
CC	GO:0001772	immunological synapse	3/54	45/19886	0.000247753	0.00229585	0.00172123	GZMA/CD53/HLA-DRA	3
CC	GO:0030139	endocytic vesicle	6/54	348/19886	0.000350082	0.00304134	0.00228014	CDC42/HLA-DPA1/HLA-DRA/HLA-DPB1/HLA-DQA1/GSN	6
CC	GO:0030665	clathrin-coated vesicle membrane	4/54	136/19886	0.000507794	0.00415196	0.00311279	HLA-DPA1/HLA-DRA/HLA-DPB1/HLA-DQA1	4
CC	GO:0030666	endocytic vesicle membrane	4/54	202/19886	0.00219789	0.0163698	0.0122727	HLA-DPA1/HLA-DRA/HLA-DPB1/HLA-DQA1	4
CC	GO:0030662	coated vesicle membrane	4/54	203/19886	0.0022376	0.0163698	0.0122727	HLA-DPA1/HLA-DRA/HLA-DPB1/HLA-DQA1	4
CC	GO:0030136	clathrin-coated vesicle	4/54	212/19886	0.00261756	0.018192	0.0136389	HLA-DPA1/HLA-DRA/HLA-DPB1/HLA-DQA1	4
CC	GO:0005925	focal adhesion	5/54	421/19886	0.00560679	0.0338845	0.0254038	CDC42/TES/ANXA1/PPIB/GSN	5
CC	GO:0030055	cell-substrate junction	5/54	431/19886	0.00618145	0.0358009	0.0268405	CDC42/TES/ANXA1/PPIB/GSN	5
MF	GO:0023026	MHC class II protein complex binding	7/52	27/18496	7.75698e-13	1.43504e-10	1.15946e-10	HLA-DMA/HLA-DOA/HLA-DPA1/HLA-DRA/HLA-DPB1/HLA-DQA1/MS4A1	7
MF	GO:0023023	MHC protein complex binding	7/52	37/18496	8.80337e-12	8.14312e-10	6.57936e-10	HLA-DMA/HLA-DOA/HLA-DPA1/HLA-DRA/HLA-DPB1/HLA-DQA1/MS4A1	7
MF	GO:0042605	peptide antigen binding	6/52	47/18496	3.6046e-09	2.22284e-07	1.79598e-07	HLA-DMA/HLA-DOA/HLA-DPA1/HLA-DRA/HLA-DPB1/HLA-DQA1	6
MF	GO:0032395	MHC class II receptor activity	4/52	10/18496	1.15179e-08	5.32702e-07	4.30405e-07	HLA-DOA/HLA-DPA1/HLA-DRA/HLA-DQA1	4
MF	GO:0042277	peptide binding	8/52	325/18496	3.2019e-06	0.00011847	9.572e-05	ITM2A/PPIB/HLA-DMA/HLA-DOA/HLA-DPA1/HLA-DRA/HLA-DPB1/HLA-DQA1	8
MF	GO:0003823	antigen binding	6/52	178/18496	1.02966e-05	0.000317478	0.000256511	HLA-DMA/HLA-DOA/HLA-DPA1/HLA-DRA/HLA-DPB1/HLA-DQA1	6
MF	GO:0033218	amide binding	8/52	405/18496	1.59726e-05	0.000422132	0.000341068	ITM2A/PPIB/HLA-DMA/HLA-DOA/HLA-DPA1/HLA-DRA/HLA-DPB1/HLA-DQA1	8
MF	GO:0140375	immune receptor activity	5/52	147/18496	5.69857e-05	0.00131779	0.00106473	HLA-DOA/HLA-DPA1/HLA-DRA/HLA-DQA1/IL2RG	5
MF	GO:0043027	cysteine-type endopeptidase inhibitor activity involved in apoptotic process	2/52	20/18496	0.00142598	0.0293119	0.023683	TNFAIP8/CD27	2
MF	GO:0043548	phosphatidylinositol 3-kinase binding	2/52	25/18496	0.00223141	0.0412811	0.0333537	HCST/GSN	2
KEGG	hsa05310	Asthma	6/37	32/8865	2.8951e-09	3.67678e-07	2.80368e-07	HLA-DMA/HLA-DOA/HLA-DPA1/HLA-DRA/HLA-DPB1/HLA-DQA1	6
KEGG	hsa05321	Inflammatory bowel disease	7/37	66/8865	7.89974e-09	4.32068e-07	3.29467e-07	HLA-DMA/HLA-DOA/HLA-DPA1/HLA-DRA/HLA-DPB1/HLA-DQA1/IL2RG	7
KEGG	hsa05330	Allograft rejection	6/37	39/8865	1.02063e-08	4.32068e-07	3.29467e-07	HLA-DMA/HLA-DOA/HLA-DPA1/HLA-DRA/HLA-DPB1/HLA-DQA1	6
KEGG	hsa04940	Type I diabetes mellitus	6/37	44/8865	2.17529e-08	6.35614e-07	4.84678e-07	HLA-DMA/HLA-DOA/HLA-DPA1/HLA-DRA/HLA-DPB1/HLA-DQA1	6
KEGG	hsa05332	Graft-versus-host disease	6/37	45/8865	2.50242e-08	6.35614e-07	4.84678e-07	HLA-DMA/HLA-DOA/HLA-DPA1/HLA-DRA/HLA-DPB1/HLA-DQA1	6
KEGG	hsa04672	Intestinal immune network for IgA production	6/37	50/8865	4.80923e-08	1.01795e-06	7.76227e-07	HLA-DMA/HLA-DOA/HLA-DPA1/HLA-DRA/HLA-DPB1/HLA-DQA1	6
KEGG	hsa05320	Autoimmune thyroid disease	6/37	54/8865	7.72295e-08	1.40116e-06	1.06844e-06	HLA-DMA/HLA-DOA/HLA-DPA1/HLA-DRA/HLA-DPB1/HLA-DQA1	6
KEGG	hsa04658	Th1 and Th2 cell differentiation	7/37	93/8865	8.86702e-08	1.40764e-06	1.07338e-06	HLA-DMA/HLA-DOA/HLA-DPA1/HLA-DRA/HLA-DPB1/HLA-DQA1/IL2RG	7
KEGG	hsa05323	Rheumatoid arthritis	7/37	95/8865	1.02811e-07	1.45077e-06	1.10627e-06	HLA-DMA/HLA-DOA/HLA-DPA1/HLA-DRA/HLA-DPB1/CCL5/HLA-DQA1	7
KEGG	hsa04640	Hematopoietic cell lineage	7/37	100/8865	1.46731e-07	1.86349e-06	1.42098e-06	HLA-DMA/HLA-DOA/HLA-DPA1/HLA-DRA/HLA-DPB1/HLA-DQA1/MS4A1	7
KEGG	hsa05150	Staphylococcus aureus infection	7/37	102/8865	1.68268e-07	1.94274e-06	1.48141e-06	HLA-DMA/HLA-DOA/SELPLG/HLA-DPA1/HLA-DRA/HLA-DPB1/HLA-DQA1	7
KEGG	hsa04659	Th17 cell differentiation	7/37	109/8865	2.65894e-07	2.81405e-06	2.14581e-06	HLA-DMA/HLA-DOA/HLA-DPA1/HLA-DRA/HLA-DPB1/HLA-DQA1/IL2RG	7
KEGG	hsa05416	Viral myocarditis	6/37	70/8865	3.73636e-07	3.65014e-06	2.78336e-06	HLA-DMA/HLA-DOA/HLA-DPA1/HLA-DRA/HLA-DPB1/HLA-DQA1	6
KEGG	hsa05164	Influenza A	8/37	173/8865	4.26282e-07	3.86699e-06	2.94872e-06	HLA-DMA/HLA-DOA/HLA-DPA1/HLA-DRA/HLA-DPB1/CCL5/CXCL10/HLA-DQA1	8
KEGG	hsa05140	Leishmaniasis	6/37	79/8865	7.70923e-07	6.52715e-06	4.97719e-06	HLA-DMA/HLA-DOA/HLA-DPA1/HLA-DRA/HLA-DPB1/HLA-DQA1	6
KEGG	hsa04612	Antigen processing and presentation	6/37	81/8865	8.947e-07	7.10168e-06	5.41529e-06	HLA-DMA/HLA-DOA/HLA-DPA1/HLA-DRA/HLA-DPB1/HLA-DQA1	6
KEGG	hsa04514	Cell adhesion molecules	7/37	158/8865	3.28559e-06	2.45453e-05	1.87167e-05	HLA-DMA/HLA-DOA/SELPLG/HLA-DPA1/HLA-DRA/HLA-DPB1/HLA-DQA1	7
KEGG	hsa05145	Toxoplasmosis	6/37	112/8865	6.0073e-06	4.23848e-05	3.232e-05	HLA-DMA/HLA-DOA/HLA-DPA1/HLA-DRA/HLA-DPB1/HLA-DQA1	6
KEGG	hsa05169	Epstein-Barr virus infection	7/37	204/8865	1.76587e-05	0.000118034	9.00054e-05	HLA-DMA/HLA-DOA/HLA-DPA1/HLA-DRA/HLA-DPB1/CXCL10/HLA-DQA1	7
KEGG	hsa05322	Systemic lupus erythematosus	6/37	141/8865	2.25439e-05	0.000143154	0.00010916	HLA-DMA/HLA-DOA/HLA-DPA1/HLA-DRA/HLA-DPB1/HLA-DQA1	6
KEGG	hsa05166	Human T-cell leukemia virus 1 infection	7/37	224/8865	3.23083e-05	0.000195388	0.00014899	HLA-DMA/HLA-DOA/HLA-DPA1/HLA-DRA/HLA-DPB1/HLA-DQA1/IL2RG	7
KEGG	hsa04145	Phagosome	6/37	159/8865	4.44496e-05	0.000256596	0.000195663	HLA-DMA/HLA-DOA/HLA-DPA1/HLA-DRA/HLA-DPB1/HLA-DQA1	6
KEGG	hsa05152	Tuberculosis	6/37	182/8865	9.44157e-05	0.000521339	0.00039754	HLA-DMA/HLA-DOA/HLA-DPA1/HLA-DRA/HLA-DPB1/HLA-DQA1	6
KEGG	hsa00650	Butanoate metabolism	2/37	27/8865	0.00557143	0.0294821	0.0224812	HMGCS1/ECHS1	2
KEGG	hsa04061	Viral protein interaction with cytokine and cytokine receptor	3/37	100/8865	0.0081966	0.0416387	0.031751	CCL5/CXCL10/IL2RG	3
KEGG	hsa00280	Valine, leucine and isoleucine degradation	2/37	48/8865	0.0169487	0.0797219	0.0607908	HMGCS1/ECHS1	2
KEGG	hsa04060	Cytokine-cytokine receptor interaction	4/37	298/8865	0.0345895	0.148897	0.11354	CD27/CCL5/CXCL10/IL2RG	4
KEGG	hsa04062	Chemokine signaling pathway	3/37	193/8865	0.0459437	0.169434	0.129199	CDC42/CCL5/CXCL10	3
