# Supplementary material for: The role of hypothyroidism in cirrhosis pathogenesis: A retrospective cohort study and multi-omics integration analysis
Source: PLoS Genet. 2025 Nov 7;21(11):e1011947. doi: 10.1371/journal.pgen.1011947 (PMC12611128; doi:10.1371/journal.pgen.1011947)
Supplement: S10 Table — (XLSX) [file pgen.1011947.s010.xlsx]

## Sheet: Sheet1
S10: Genes Significantly Affected After Virtual Knockout
Gene	Distance	Z	FC	P.value	P.adj	Knocked_Out Gene
HLA-DQA1	0.000373032	5.10035	3.50421e+06	0	0	HLA-DQA1
AIF1	1.82174e-06	2.39212	83.5742	6.13699e-20	1.83711e-16	HLA-DQA1
TYROBP	1.69569e-06	2.35737	72.4087	1.74939e-17	3.21602e-14	HLA-DQA1
CTSS	1.69093e-06	2.35601	72.003	2.14867e-17	3.21602e-14	HLA-DQA1
FGL2	1.62013e-06	2.33531	66.0993	4.2876e-16	5.13398e-13	HLA-DQA1
CFD	1.47449e-06	2.28977	54.7501	1.36875e-13	1.34212e-10	HLA-DQA1
FTL	1.47044e-06	2.28844	54.4492	1.59519e-13	1.34212e-10	HLA-DQA1
CD68	1.46733e-06	2.28742	54.2191	1.79338e-13	1.34212e-10	HLA-DQA1
MS4A7	1.45704e-06	2.28402	53.4619	2.63663e-13	1.75395e-10	HLA-DQA1
CSTA	1.45172e-06	2.28226	53.0721	3.21526e-13	1.92497e-10	HLA-DQA1
CYBB	1.43348e-06	2.27615	51.7465	6.31481e-13	3.43698e-10	HLA-DQA1
PSAP	1.42979e-06	2.27491	51.4807	7.23057e-13	3.60745e-10	HLA-DQA1
MNDA	1.42467e-06	2.27317	51.1124	8.72277e-13	4.01717e-10	HLA-DQA1
SAT1	1.4213e-06	2.27203	50.8712	9.86311e-13	4.21789e-10	HLA-DQA1
FCN1	1.41892e-06	2.27122	50.7004	1.07596e-12	4.29451e-10	HLA-DQA1
CLEC7A	1.38958e-06	2.26114	48.6256	3.09803e-12	1.12091e-09	HLA-DQA1
CD14	1.38882e-06	2.26087	48.5726	3.18281e-12	1.12091e-09	HLA-DQA1
SPI1	1.34327e-06	2.24479	45.4386	1.57504e-11	5.23874e-09	HLA-DQA1
PILRA	1.33694e-06	2.24251	45.0112	1.95912e-11	6.17329e-09	HLA-DQA1
TYMP	1.31074e-06	2.23297	43.2648	4.78115e-11	1.43124e-08	HLA-DQA1
CPVL	1.29743e-06	2.22805	42.39	7.47729e-11	2.13174e-08	HLA-DQA1
C5AR1	1.2898e-06	2.22521	41.8931	9.64039e-11	2.58205e-08	HLA-DQA1
CST3	1.28894e-06	2.22489	41.8373	9.91933e-11	2.58205e-08	HLA-DQA1
IFI30	1.26781e-06	2.21692	40.477	1.98941e-10	4.96274e-08	HLA-DQA1
LST1	1.26165e-06	2.21458	40.0846	2.43203e-10	5.82423e-08	HLA-DQA1
FPR1	1.24616e-06	2.20863	39.1063	4.01338e-10	8.92336e-08	HLA-DQA1
FCER1G	1.24608e-06	2.20859	39.1011	4.02423e-10	8.92336e-08	HLA-DQA1
SLC7A7	1.23549e-06	2.20448	38.4392	5.64857e-10	1.20778e-07	HLA-DQA1
NAMPT	1.2285e-06	2.20175	38.0056	7.05411e-10	1.45631e-07	HLA-DQA1
IGSF6	1.22452e-06	2.20019	37.7598	8.00125e-10	1.59678e-07	HLA-DQA1
CSF1R	1.19662e-06	2.1891	36.059	1.91436e-09	3.69718e-07	HLA-DQA1
FTH1	1.17964e-06	2.18222	35.0428	3.22542e-09	6.03455e-07	HLA-DQA1
FCGR1A	1.17281e-06	2.17943	34.6379	3.97092e-09	7.20421e-07	HLA-DQA1
CTSB	1.16297e-06	2.17538	34.0595	5.34533e-09	9.41249e-07	HLA-DQA1
HCK	1.14022e-06	2.16588	32.74	1.05347e-08	1.80204e-06	HLA-DQA1
LYZ	1.13429e-06	2.16337	32.4002	1.25474e-08	2.0867e-06	HLA-DQA1
MS4A6A	1.12022e-06	2.15737	31.6012	1.89317e-08	3.06336e-06	HLA-DQA1
NCF2	1.11551e-06	2.15534	31.3362	2.16995e-08	3.41881e-06	HLA-DQA1
C1orf162	1.10342e-06	2.1501	30.6604	3.07373e-08	4.71856e-06	HLA-DQA1
HLA-DRA	1.09048e-06	2.14444	29.9456	4.44349e-08	6.6508e-06	HLA-DQA1
RGS2	1.07882e-06	2.13928	29.309	6.171e-08	9.01116e-06	HLA-DQA1
TNFSF13B	1.06225e-06	2.13184	28.415	9.79034e-08	1.39559e-05	HLA-DQA1
PLAUR	1.05783e-06	2.12984	28.1793	1.10579e-07	1.53963e-05	HLA-DQA1
ASAH1	1.05127e-06	2.12685	27.8311	1.32384e-07	1.80133e-05	HLA-DQA1
LRRC25	1.04188e-06	2.12255	27.3361	1.70988e-07	2.26453e-05	HLA-DQA1
LILRB2	1.04124e-06	2.12225	27.3024	1.73991e-07	2.26453e-05	HLA-DQA1
CFP	1.03442e-06	2.11909	26.9458	2.09243e-07	2.6654e-05	HLA-DQA1
HLA-DRB5	1.03123e-06	2.11761	26.7801	2.27971e-07	2.84347e-05	HLA-DQA1
GPX1	1.0265e-06	2.11541	26.5349	2.58826e-07	3.16178e-05	HLA-DQA1
HNMT	1.02569e-06	2.11503	26.4932	2.64464e-07	3.16178e-05	HLA-DQA1
LY86	1.02501e-06	2.11471	26.458	2.69335e-07	3.16178e-05	HLA-DQA1
FCGR2A	1.02279e-06	2.11367	26.3434	2.85793e-07	3.29046e-05	HLA-DQA1
FCGR3A	1.01849e-06	2.11165	26.1222	3.20478e-07	3.62019e-05	HLA-DQA1
C1QA	1.0122e-06	2.10867	25.8006	3.78564e-07	4.19715e-05	HLA-DQA1
HLA-DMA	9.88286e-07	2.09721	24.5959	7.07009e-07	7.69612e-05	HLA-DQA1
CD86	9.85486e-07	2.09585	24.4568	7.5995e-07	8.12468e-05	HLA-DQA1
LINC01272	9.74263e-07	2.09035	23.9029	1.01318e-06	0.00010642	HLA-DQA1
RP11-1143G9.4	9.66703e-07	2.08662	23.5334	1.22764e-06	0.000126722	HLA-DQA1
MSR1	9.63715e-07	2.08514	23.3881	1.32392e-06	0.000134345	HLA-DQA1
GRN	9.53083e-07	2.07982	22.8749	1.72892e-06	0.000172517	HLA-DQA1
CLEC12A	9.51744e-07	2.07914	22.8107	1.78766e-06	0.000175454	HLA-DQA1
CD83	9.48783e-07	2.07765	22.669	1.9245e-06	0.000185596	HLA-DQA1
NUP214	9.48192e-07	2.07735	22.6407	1.95299e-06	0.000185596	HLA-DQA1
C1QB	9.46371e-07	2.07643	22.5539	2.0433e-06	0.000191144	HLA-DQA1
MS4A4A	9.44895e-07	2.07568	22.4836	2.1195e-06	0.000195222	HLA-DQA1
HLA-DMB	9.38214e-07	2.07228	22.1668	2.49964e-06	0.000224386	HLA-DQA1
FAM26F	9.38028e-07	2.07219	22.158	2.51109e-06	0.000224386	HLA-DQA1
CSF3R	9.36145e-07	2.07123	22.0691	2.63008e-06	0.000231563	HLA-DQA1
HLA-DPB1	9.25829e-07	2.06592	21.5854	3.38418e-06	0.000293639	HLA-DQA1
RNF130	9.24913e-07	2.06544	21.5427	3.46036e-06	0.00029596	HLA-DQA1
HLA-DPA1	9.21953e-07	2.06391	21.405	3.71797e-06	0.000313514	HLA-DQA1
C1QC	9.12346e-07	2.05889	20.9613	4.68667e-06	0.00038971	HLA-DQA1
LGALS2	9.09048e-07	2.05716	20.81	5.07171e-06	0.00041595	HLA-DQA1
PYCARD	9.0437e-07	2.05469	20.5964	5.67034e-06	0.000458761	HLA-DQA1
HLA-DRB1	8.99017e-07	2.05184	20.3533	6.43825e-06	0.000513944	HLA-DQA1
NPC2	8.94822e-07	2.04961	20.1638	7.1087e-06	0.000559997	HLA-DQA1
ADAP2	8.8199e-07	2.04269	19.5896	9.5989e-06	0.000746346	HLA-DQA1
CYBA	8.79893e-07	2.04155	19.4966	1.0078e-05	0.000773553	HLA-DQA1
BLVRB	8.72195e-07	2.03735	19.1569	1.204e-05	0.000912449	HLA-DQA1
45717	8.64346e-07	2.03302	18.8137	1.44129e-05	0.00107862	HLA-DQA1
CD163	8.63369e-07	2.03248	18.7712	1.47379e-05	0.00108933	HLA-DQA1
MAFB	8.62483e-07	2.03199	18.7327	1.50384e-05	0.00109799	HLA-DQA1
MPEG1	8.60462e-07	2.03087	18.645	1.57462e-05	0.00113581	HLA-DQA1
SMCO4	8.58691e-07	2.02988	18.5683	1.63924e-05	0.00116835	HLA-DQA1
CD3E	8.53483e-07	2.02697	18.3437	1.84424e-05	0.001299	HLA-DQA1
SOD2	8.48992e-07	2.02445	18.1512	2.04041e-05	0.00142046	HLA-DQA1
GLUL	8.41239e-07	2.02006	17.8212	2.42661e-05	0.0016699	HLA-DQA1
CLEC4A	8.39741e-07	2.01921	17.7578	2.50888e-05	0.00169504	HLA-DQA1
GNG11	8.39546e-07	2.0191	17.7496	2.51976e-05	0.00169504	HLA-DQA1
CXCL16	8.32934e-07	2.01532	17.4711	2.91714e-05	0.00192499	HLA-DQA1
ASGR1	8.32798e-07	2.01524	17.4654	2.9259e-05	0.00192499	HLA-DQA1
ATP6V1B2	8.20899e-07	2.00836	16.9698	3.79785e-05	0.00247149	HLA-DQA1
CCL5	8.11863e-07	2.00307	16.5983	4.61924e-05	0.00295215	HLA-DQA1
GCA	8.11704e-07	2.00298	16.5918	4.63507e-05	0.00295215	HLA-DQA1
IL7R	8.07587e-07	2.00055	16.4239	5.06418e-05	0.0031915	HLA-DQA1
CD69	8.02573e-07	1.99757	16.2206	5.63766e-05	0.00351591	HLA-DQA1
SLC11A1	8.01861e-07	1.99715	16.1918	5.72399e-05	0.00353294	HLA-DQA1
PPT1	7.99856e-07	1.99595	16.111	5.97372e-05	0.00364946	HLA-DQA1
LILRB3	7.95543e-07	1.99337	15.9377	6.54622e-05	0.00395881	HLA-DQA1
SRGN	7.82259e-07	1.98533	15.4099	8.65336e-05	0.00518077	HLA-DQA1
C19orf38	7.75697e-07	1.9813	15.1524	9.91697e-05	0.0058785	HLA-DQA1
CECR1	7.74945e-07	1.98084	15.1231	0.000100724	0.00591213	HLA-DQA1
BCL2A1	7.74314e-07	1.98045	15.0985	0.000102047	0.00593158	HLA-DQA1
ADGRE2	7.73054e-07	1.97967	15.0494	0.000104735	0.00602932	HLA-DQA1
ZEB2	7.70613e-07	1.97816	14.9545	0.000110137	0.00627991	HLA-DQA1
CD2	7.69363e-07	1.97739	14.906	0.000113004	0.00638261	HLA-DQA1
CRIP2	7.67063e-07	1.97596	14.817	0.000118463	0.00662838	HLA-DQA1
RNASET2	7.62476e-07	1.9731	14.6403	0.000130102	0.00721223	HLA-DQA1
NAIP	7.60954e-07	1.97214	14.5819	0.000134195	0.00737088	HLA-DQA1
RAMP2	7.58378e-07	1.97052	14.4834	0.000141402	0.00769614	HLA-DQA1
SPARCL1	7.56894e-07	1.96959	14.4268	0.000145717	0.00785951	HLA-DQA1
VSIG4	7.55366e-07	1.96863	14.3686	0.000150292	0.00803389	HLA-DQA1
ACAP1	7.53829e-07	1.96765	14.3101	0.000155028	0.00821353	HLA-DQA1
AP1S2	7.53393e-07	1.96738	14.2936	0.000156396	0.00821353	HLA-DQA1
LYN	7.52667e-07	1.96692	14.2661	0.0001587	0.00826206	HLA-DQA1
TGFBI	7.50762e-07	1.96571	14.1939	0.000164901	0.00851088	HLA-DQA1
S100A11	7.50032e-07	1.96524	14.1663	0.000167337	0.00856282	HLA-DQA1
HMOX1	7.48911e-07	1.96453	14.124	0.000171144	0.00861379	HLA-DQA1
S100A9	7.48891e-07	1.96452	14.1233	0.000171211	0.00861379	HLA-DQA1
LILRB1	7.43706e-07	1.9612	13.9284	0.000189909	0.00947485	HLA-DQA1
SLC43A2	7.41998e-07	1.96011	13.8645	0.000196475	0.00965641	HLA-DQA1
S100A16	7.41902e-07	1.96004	13.8609	0.000196853	0.00965641	HLA-DQA1
C3AR1	7.41511e-07	1.95979	13.8463	0.000198386	0.00965641	HLA-DQA1
SCIMP	7.40537e-07	1.95917	13.8099	0.000202262	0.00976569	HLA-DQA1
SLC31A2	7.37935e-07	1.95749	13.7131	0.000212969	0.0102004	HLA-DQA1
IL1B	7.36926e-07	1.95683	13.6756	0.000217261	0.0103233	HLA-DQA1
TBXAS1	7.33719e-07	1.95475	13.5568	0.000231449	0.0109109	HLA-DQA1
CEBPB	7.28937e-07	1.95163	13.3807	0.000254228	0.0118911	HLA-DQA1
COTL1	7.28331e-07	1.95124	13.3585	0.00025726	0.0119396	HLA-DQA1
CD302	7.24884e-07	1.94897	13.2323	0.000275168	0.0126726	HLA-DQA1
SERPINA1	7.23573e-07	1.94811	13.1845	0.000282278	0.0129008	HLA-DQA1
LIPA	7.22307e-07	1.94728	13.1384	0.000289309	0.0129412	HLA-DQA1
RGS18	7.22291e-07	1.94727	13.1378	0.000289395	0.0129412	HLA-DQA1
HSPG2	7.22246e-07	1.94724	13.1362	0.000289648	0.0129412	HLA-DQA1
TMEM176B	7.1959e-07	1.94548	13.0397	0.00030495	0.013524	HLA-DQA1
ECSCR.1	7.1737e-07	1.94401	12.9594	0.000318321	0.0140131	HLA-DQA1
NPDC1	7.1491e-07	1.94237	12.8707	0.000333776	0.014515	HLA-DQA1
IFNGR2	7.14786e-07	1.94229	12.8662	0.000334571	0.014515	HLA-DQA1
EGFL7	7.12404e-07	1.94069	12.7806	0.000350236	0.0149892	HLA-DQA1
LRP1	7.12363e-07	1.94067	12.7791	0.000350506	0.0149892	HLA-DQA1
ID1	7.09002e-07	1.93841	12.6588	0.000373801	0.015872	HLA-DQA1
TRAC	7.06628e-07	1.93681	12.5742	0.000391112	0.0164513	HLA-DQA1
LBH	7.06383e-07	1.93665	12.5655	0.000392941	0.0164513	HLA-DQA1
HLA-DQB1	7.03656e-07	1.9348	12.4686	0.000413845	0.0172062	HLA-DQA1
CD3D	7.02335e-07	1.93391	12.4219	0.000424331	0.0175205	HLA-DQA1
TNFAIP2	7.01369e-07	1.93325	12.3877	0.00043217	0.0177219	HLA-DQA1
CD74	7.00404e-07	1.9326	12.3536	0.000440127	0.0179254	HLA-DQA1
NAGK	6.98877e-07	1.93156	12.2998	0.000452998	0.018325	HLA-DQA1
FCGRT	6.97057e-07	1.93031	12.2359	0.000468792	0.0188366	HLA-DQA1
ESAM	6.96495e-07	1.92993	12.2161	0.000473777	0.01891	HLA-DQA1
LY96	6.95963e-07	1.92956	12.1975	0.00047854	0.0189736	HLA-DQA1
PTRF	6.95492e-07	1.92924	12.181	0.000482785	0.019016	HLA-DQA1
EMCN	6.82929e-07	1.92056	11.7449	0.000610096	0.0238735	HLA-DQA1
IGFBP4	6.81579e-07	1.91961	11.6985	0.0006255	0.0243173	HLA-DQA1
PCAT19	6.69326e-07	1.91097	11.2817	0.000782764	0.0302349	HLA-DQA1
VCAN	6.62739e-07	1.90626	11.0607	0.000881764	0.0338405	HLA-DQA1
CTSD	6.60979e-07	1.905	11.002	0.000910114	0.0347061	HLA-DQA1
IGFBP7	6.58591e-07	1.90328	10.9227	0.000949924	0.0358195	HLA-DQA1
NFIB	6.58512e-07	1.90322	10.9201	0.000951277	0.0358195	HLA-DQA1
VWF	6.56664e-07	1.90188	10.8589	0.000983235	0.0367914	HLA-DQA1
SPARC	6.51855e-07	1.89838	10.7004	0.00107112	0.039831	HLA-DQA1
COX7A1	6.45517e-07	1.89373	10.4934	0.00119805	0.044276	HLA-DQA1
STX11	6.44552e-07	1.89302	10.462	0.00121856	0.0447577	HLA-DQA1
CREG1	6.42682e-07	1.89164	10.4014	0.00125921	0.0459689	HLA-DQA1
RAB32	6.42173e-07	1.89126	10.3849	0.00127049	0.0460997	HLA-DQA1
GNS	6.40871e-07	1.89029	10.3429	0.00129977	0.0468779	HLA-DQA1
PLVAP	6.39688e-07	1.88942	10.3047	0.00132692	0.0475705	HLA-DQA1
CAV1	6.36909e-07	1.88734	10.2153	0.00139277	0.049634	HLA-DQA1
ALDH2	6.34684e-07	1.88568	10.1441	0.00144763	0.0512838	HLA-DQA1
KYNU	6.34098e-07	1.88524	10.1254	0.00146242	0.0515029	HLA-DQA1
HBEGF	6.31992e-07	1.88366	10.0582	0.00151669	0.0531017	HLA-DQA1
SAMHD1	6.30956e-07	1.88288	10.0253	0.00154406	0.0537459	HLA-DQA1
EMP2	6.29936e-07	1.88211	9.99289	0.00157145	0.0543832	HLA-DQA1
RAB31	6.29357e-07	1.88167	9.97453	0.00158721	0.0546126	HLA-DQA1
STXBP2	6.27532e-07	1.88029	9.91676	0.0016378	0.0560316	HLA-DQA1
CTSZ	6.24418e-07	1.87792	9.8186	0.00172756	0.0587666	HLA-DQA1
SNX10	6.22722e-07	1.87663	9.76533	0.00177833	0.0601519	HLA-DQA1
HLA-DQA2	6.21486e-07	1.87568	9.7266	0.0018162	0.0610876	HLA-DQA1
TKT	6.18011e-07	1.87302	9.61813	0.00192666	0.0641768	HLA-DQA1
MFSD1	6.17924e-07	1.87295	9.61544	0.00192949	0.0641768	HLA-DQA1
EPAS1	6.16864e-07	1.87213	9.58246	0.00196445	0.0649788	HLA-DQA1
IL32	6.16225e-07	1.87164	9.56264	0.00198578	0.0653233	HLA-DQA1
KLRB1	6.15138e-07	1.8708	9.52891	0.0020226	0.0661712	HLA-DQA1
ARHGAP29	6.14546e-07	1.87034	9.51058	0.00204291	0.0664721	HLA-DQA1
ID3	6.1413e-07	1.87002	9.49772	0.00205727	0.0665778	HLA-DQA1
EFNA1	6.12716e-07	1.86893	9.45403	0.00210685	0.0678157	HLA-DQA1
RASSF4	6.12019e-07	1.86838	9.43252	0.00213171	0.0682488	HLA-DQA1
ARRB2	6.10901e-07	1.86751	9.3981	0.00217211	0.0691723	HLA-DQA1
OAZ1	6.10132e-07	1.86692	9.37445	0.00220031	0.0696998	HLA-DQA1
MGP	6.0975e-07	1.86662	9.36271	0.00221445	0.0697785	HLA-DQA1
PHACTR1	6.07352e-07	1.86475	9.28922	0.00230506	0.0722533	HLA-DQA1
RAB20	6.06684e-07	1.86422	9.2688	0.0023309	0.0726829	HLA-DQA1
COL4A2	6.04139e-07	1.86222	9.19121	0.0024318	0.0754363	HLA-DQA1
LDB2	5.98741e-07	1.85796	9.02769	0.0026592	0.082065	HLA-DQA1
CLEC14A	5.9316e-07	1.85351	8.86018	0.00291458	0.0894851	HLA-DQA1
LGALS9	5.91456e-07	1.85214	8.80934	0.00299693	0.0915439	HLA-DQA1
S100A8	5.90414e-07	1.8513	8.77832	0.00304832	0.0926412	HLA-DQA1
LILRB4	5.89197e-07	1.85032	8.74217	0.00310933	0.0940181	HLA-DQA1
TRBC2	5.87403e-07	1.84887	8.68903	0.00320131	0.0960104	HLA-DQA1
CSF2RA	5.87288e-07	1.84878	8.68563	0.00320729	0.0960104	HLA-DQA1
DUSP1	5.86811e-07	1.84839	8.67152	0.00323222	0.0962752	HLA-DQA1
KCTD12	5.85247e-07	1.84713	8.62535	0.00331517	0.0982571	HLA-DQA1
LCK	5.82739e-07	1.84509	8.55159	0.00345221	0.101815	HLA-DQA1
ATP6V0D1	5.78877e-07	1.84193	8.43861	0.00367337	0.107306	HLA-DQA1
RAMP3	5.78839e-07	1.8419	8.4375	0.00367562	0.107306	HLA-DQA1
NINJ1	5.78558e-07	1.84167	8.42932	0.00369218	0.107306	HLA-DQA1
CNN3	5.76663e-07	1.84011	8.37418	0.0038059	0.11004	HLA-DQA1
AQP1	5.76382e-07	1.83988	8.36603	0.003823	0.11004	HLA-DQA1
CTSH	5.7576e-07	1.83936	8.34797	0.00386118	0.110607	HLA-DQA1
BLVRA	5.7031e-07	1.83485	8.19068	0.00421061	0.120043	HLA-DQA1
CCL14	5.68131e-07	1.83303	8.12822	0.00435816	0.12366	HLA-DQA1
RNASE6	5.64703e-07	1.83016	8.03041	0.00459983	0.129902	HLA-DQA1
CHMP1B	5.63371e-07	1.82904	7.99259	0.00469692	0.132021	HLA-DQA1
IL18	5.62618e-07	1.8284	7.97124	0.00475264	0.132963	HLA-DQA1
WARS	5.59359e-07	1.82564	7.87915	0.00500079	0.139255	HLA-DQA1
SCPEP1	5.55588e-07	1.82243	7.77329	0.00530244	0.146971	HLA-DQA1
CD3G	5.5384e-07	1.82094	7.72444	0.00544783	0.150305	HLA-DQA1
PLEK	5.51973e-07	1.81933	7.67244	0.00560707	0.153989	HLA-DQA1
THEMIS2	5.49564e-07	1.81726	7.60561	0.00581869	0.159071	HLA-DQA1
TM4SF1	5.45898e-07	1.81408	7.50449	0.00615452	0.167487	HLA-DQA1
ATP6V0B	5.44456e-07	1.81283	7.46489	0.00629139	0.170437	HLA-DQA1
CALCRL	5.41212e-07	1.80999	7.37622	0.0066092	0.17824	HLA-DQA1
LCP1	5.39934e-07	1.80887	7.34142	0.00673834	0.180908	HLA-DQA1
TPP1	5.35937e-07	1.80535	7.23311	0.00715711	0.189674	HLA-DQA1
PAK1	5.35862e-07	1.80528	7.23109	0.00716516	0.189674	HLA-DQA1
BCAM	5.35444e-07	1.80491	7.21981	0.00721032	0.189674	HLA-DQA1
ADGRL4	5.35369e-07	1.80484	7.2178	0.00721841	0.189674	HLA-DQA1
NEAT1	5.35324e-07	1.8048	7.21659	0.00722327	0.189674	HLA-DQA1
LAPTM5	5.34782e-07	1.80432	7.20198	0.0072823	0.190389	HLA-DQA1
STK17A	5.30654e-07	1.80065	7.09122	0.00774624	0.201638	HLA-DQA1
PDLIM1	5.30275e-07	1.80031	7.0811	0.00779012	0.201902	HLA-DQA1
PRKCDBP	5.29827e-07	1.79991	7.06914	0.00784228	0.202378	HLA-DQA1
RENBP	5.29052e-07	1.79921	7.04848	0.00793324	0.203847	HLA-DQA1
PLPP1	5.27592e-07	1.7979	7.00962	0.00810729	0.207429	HLA-DQA1
MTRNR2L1	5.25587e-07	1.7961	6.95644	0.00835179	0.212775	HLA-DQA1
FAM49A	5.25059e-07	1.79562	6.94248	0.00841724	0.213534	HLA-DQA1
ATF3	5.24066e-07	1.79472	6.91623	0.00854168	0.215776	HLA-DQA1
LAIR1	5.2159e-07	1.79248	6.85105	0.0088589	0.22285	HLA-DQA1
FLT1	5.19592e-07	1.79066	6.79866	0.00912262	0.228524	HLA-DQA1
CD7	5.18461e-07	1.78963	6.7691	0.00927495	0.230897	HLA-DQA1
GZMK	5.18317e-07	1.7895	6.76535	0.00929449	0.230897	HLA-DQA1
JAML	5.16918e-07	1.78821	6.72886	0.0094865	0.234693	HLA-DQA1
CLEC10A	5.15614e-07	1.78702	6.69495	0.00966862	0.238214	HLA-DQA1
UBE2D1	5.14211e-07	1.78573	6.65856	0.00986804	0.242131	HLA-DQA1
PIK3AP1	5.13553e-07	1.78512	6.64155	0.00996271	0.243456	HLA-DQA1
IFI27	5.12827e-07	1.78445	6.62278	0.0100683	0.245036	HLA-DQA1
C9orf72	5.12508e-07	1.78415	6.61453	0.010115	0.245176	HLA-DQA1
ANXA5	5.11998e-07	1.78368	6.60138	0.01019	0.245997	HLA-DQA1
VAMP8	5.11641e-07	1.78335	6.59219	0.0102427	0.246277	HLA-DQA1
LGMN	5.10785e-07	1.78256	6.57014	0.0103704	0.247425	HLA-DQA1
SLC9A3R2	5.10767e-07	1.78254	6.56968	0.0103731	0.247425	HLA-DQA1
GRINA	5.08901e-07	1.78081	6.52176	0.0106563	0.253171	HLA-DQA1
S100A4	5.06802e-07	1.77885	6.46808	0.0109829	0.259899	HLA-DQA1
APLP2	5.06504e-07	1.77857	6.46048	0.01103	0.259986	HLA-DQA1
HSPB1	5.02763e-07	1.77506	6.36539	0.0116368	0.273213	HLA-DQA1
PRSS23	4.96365e-07	1.76899	6.2044	0.0127433	0.298024	HLA-DQA1
SPRY1	4.95955e-07	1.7686	6.19417	0.0128172	0.298586	HLA-DQA1
SGK1	4.93456e-07	1.76621	6.13191	0.0132763	0.307491	HLA-DQA1
CTSW	4.93318e-07	1.76607	6.12847	0.0133022	0.307491	HLA-DQA1
GZMA	4.89955e-07	1.76283	6.0452	0.0139441	0.321091	HLA-DQA1
ITGB2	4.88989e-07	1.7619	6.02138	0.0141336	0.324207	HLA-DQA1
HYAL2	4.86381e-07	1.75937	5.95732	0.0146563	0.334914	HLA-DQA1
VMP1	4.85422e-07	1.75843	5.93387	0.0148526	0.338108	HLA-DQA1
IL2RG	4.83391e-07	1.75645	5.88431	0.0152764	0.346438	HLA-DQA1
LAP3	4.78372e-07	1.75151	5.76275	0.0163694	0.369825	HLA-DQA1
TMEM204	4.77757e-07	1.7509	5.74794	0.016508	0.370387	HLA-DQA1
CAPG	4.77713e-07	1.75085	5.74687	0.016518	0.370387	HLA-DQA1
IFNGR1	4.76153e-07	1.74931	5.70942	0.0168741	0.376959	HLA-DQA1
CD247	4.75706e-07	1.74886	5.6987	0.0169775	0.377708	HLA-DQA1
IL13RA1	4.75185e-07	1.74834	5.68623	0.0170986	0.377708	HLA-DQA1
AOAH	4.75043e-07	1.7482	5.68282	0.0171318	0.377708	HLA-DQA1
TMEM88	4.74761e-07	1.74792	5.67608	0.0171978	0.377708	HLA-DQA1
SPTBN1	4.74653e-07	1.74781	5.6735	0.017223	0.377708	HLA-DQA1
C10orf54	4.73856e-07	1.74702	5.65445	0.0174111	0.38044	HLA-DQA1
ITGAX	4.71793e-07	1.74495	5.60533	0.017906	0.389829	HLA-DQA1
CD300A	4.70252e-07	1.74341	5.56878	0.0182835	0.396606	HLA-DQA1
PLXDC2	4.69711e-07	1.74286	5.55598	0.0184177	0.398074	HLA-DQA1
LAT	4.67572e-07	1.7407	5.50548	0.018957	0.408258	HLA-DQA1
MARCKS	4.66404e-07	1.73952	5.47802	0.0192571	0.413233	HLA-DQA1
CST7	4.6611e-07	1.73922	5.47111	0.0193333	0.413388	HLA-DQA1
CALD1	4.65492e-07	1.73859	5.4566	0.0194945	0.415351	HLA-DQA1
NGFRAP1	4.64374e-07	1.73745	5.43044	0.0197887	0.420125	HLA-DQA1
SLC40A1	4.62494e-07	1.73553	5.38654	0.0202927	0.429302	HLA-DQA1
KLF4	4.60324e-07	1.73331	5.33612	0.0208879	0.440338	HLA-DQA1
ENG	4.59417e-07	1.73238	5.3151	0.0211413	0.444116	HLA-DQA1
S100A13	4.58943e-07	1.73189	5.30414	0.0212747	0.445356	HLA-DQA1
BRI3	4.58254e-07	1.73118	5.28823	0.0214701	0.446703	HLA-DQA1
CPPED1	4.5819e-07	1.73111	5.28675	0.0214883	0.446703	HLA-DQA1
EVL	4.56432e-07	1.72929	5.24626	0.021994	0.455634	HLA-DQA1
DNASE1L3	4.55294e-07	1.72811	5.22014	0.0223268	0.460933	HLA-DQA1
OGFRL1	4.54732e-07	1.72753	5.20727	0.0224926	0.461997	HLA-DQA1
SAMSN1	4.54597e-07	1.72739	5.20418	0.0225327	0.461997	HLA-DQA1
RGS10	4.53664e-07	1.72642	5.18283	0.0228111	0.465586	HLA-DQA1
SERPINH1	4.5349e-07	1.72624	5.17887	0.0228632	0.465586	HLA-DQA1
RASGEF1B	4.52414e-07	1.72511	5.1543	0.0231888	0.470615	HLA-DQA1
FBP1	4.51456e-07	1.72411	5.13251	0.0234817	0.473121	HLA-DQA1
TSPO	4.51272e-07	1.72392	5.12832	0.0235386	0.473121	HLA-DQA1
TIMP3	4.51237e-07	1.72388	5.12752	0.0235494	0.473121	HLA-DQA1
EVI2B	4.47089e-07	1.71951	5.03369	0.0248588	0.497759	HLA-DQA1
LMNA	4.46723e-07	1.71913	5.02545	0.0249774	0.498466	HLA-DQA1
CASP1	4.44899e-07	1.71719	4.98449	0.0255755	0.508706	HLA-DQA1
PFKFB3	4.41687e-07	1.71377	4.91279	0.0266586	0.528181	HLA-DQA1
CMTM6	4.41476e-07	1.71354	4.9081	0.026731	0.528181	HLA-DQA1
SPOCK2	4.39914e-07	1.71187	4.87343	0.0272733	0.537123	HLA-DQA1
GAA	4.38162e-07	1.70998	4.83467	0.027893	0.547526	HLA-DQA1
CARD16	4.37467e-07	1.70923	4.81936	0.0281418	0.550605	HLA-DQA1
CCDC88A	4.34476e-07	1.70599	4.75367	0.0292359	0.570147	HLA-DQA1
TMEM176A	4.33021e-07	1.7044	4.72189	0.0297809	0.578891	HLA-DQA1
C20orf27	4.3216e-07	1.70346	4.70314	0.0301075	0.583346	HLA-DQA1
RHOG	4.28878e-07	1.69986	4.63198	0.0313813	0.606064	HLA-DQA1
APOC1	4.27776e-07	1.69865	4.6082	0.0318195	0.612551	HLA-DQA1
SNCG	4.26299e-07	1.69701	4.57643	0.0324147	0.622009	HLA-DQA1
ETS1	4.25424e-07	1.69604	4.55767	0.0327717	0.626851	HLA-DQA1
FOS	4.22904e-07	1.69324	4.50384	0.0338189	0.64482	HLA-DQA1
NNMT	4.18121e-07	1.68786	4.40252	0.0358858	0.682058	HLA-DQA1
RORA	4.16836e-07	1.68641	4.3755	0.0364591	0.690761	HLA-DQA1
DRAM2	4.15628e-07	1.68504	4.35019	0.0370049	0.697339	HLA-DQA1
PTPRE	4.15345e-07	1.68472	4.34427	0.0371338	0.697339	HLA-DQA1
ARPC5	4.15297e-07	1.68467	4.34326	0.0371557	0.697339	HLA-DQA1
GZMM	4.14769e-07	1.68406	4.33221	0.0373976	0.699685	HLA-DQA1
BASP1	4.14179e-07	1.68339	4.31991	0.0376689	0.702566	HLA-DQA1
TFPI	4.13811e-07	1.68297	4.31224	0.0378391	0.703548	HLA-DQA1
APOE	4.1242e-07	1.68138	4.28328	0.0384889	0.713415	HLA-DQA1
ARPC3	4.11833e-07	1.68071	4.27111	0.0387657	0.716328	HLA-DQA1
PLSCR1	4.11e-07	1.67975	4.25384	0.0391617	0.721418	HLA-DQA1
POU2F2	4.09965e-07	1.67857	4.23245	0.039658	0.726344	HLA-DQA1
MDK	4.09937e-07	1.67853	4.23187	0.0396717	0.726344	HLA-DQA1
PYHIN1	4.09412e-07	1.67793	4.22104	0.0399257	0.728766	HLA-DQA1
SELM	4.08511e-07	1.67689	4.20248	0.0403648	0.73338	HLA-DQA1
CD4	4.08391e-07	1.67675	4.20002	0.0404235	0.73338	HLA-DQA1
LGALS3	4.07862e-07	1.67614	4.18915	0.0406835	0.735702	HLA-DQA1
SYK	4.07632e-07	1.67587	4.18442	0.0407972	0.735702	HLA-DQA1
SKAP1	4.06978e-07	1.67511	4.17101	0.0411213	0.73932	HLA-DQA1
IFITM1	4.05897e-07	1.67386	4.14886	0.0416625	0.746806	HLA-DQA1
ZFAND5	4.05335e-07	1.6732	4.13738	0.041946	0.749644	HLA-DQA1
QKI	4.04749e-07	1.67252	4.12544	0.0422429	0.752703	HLA-DQA1
CD59	4.03676e-07	1.67127	4.10359	0.0427924	0.757541	HLA-DQA1
GLRX	4.03536e-07	1.6711	4.10074	0.0428644	0.757541	HLA-DQA1
NAGA	4.03478e-07	1.67104	4.09958	0.042894	0.757541	HLA-DQA1
FUOM	4.02996e-07	1.67047	4.08979	0.0431431	0.7597	HLA-DQA1
NR4A3	4.0238e-07	1.66975	4.07729	0.0434633	0.763093	HLA-DQA1
LPCAT2	4.01379e-07	1.66858	4.05703	0.0439878	0.770043	HLA-DQA1
SDCBP	3.95349e-07	1.66143	3.93604	0.0472619	0.824948	HLA-DQA1
RNF13	3.94221e-07	1.66009	3.9136	0.0478968	0.833599	HLA-DQA1
IER3	3.93751e-07	1.65952	3.90429	0.0481629	0.8358	HLA-DQA1
BACH1	3.92964e-07	1.65858	3.88869	0.0486122	0.84116	HLA-DQA1
ZFP36L2	3.92615e-07	1.65816	3.8818	0.0488123	0.842188	HLA-DQA1
WBP5	3.92148e-07	1.6576	3.87257	0.0490814	0.844398	HLA-DQA1
FGR	3.87256e-07	1.65168	3.77654	0.0519759	0.889464	HLA-DQA1
RHOH	3.87219e-07	1.65164	3.77583	0.0519981	0.889464	HLA-DQA1
RNF149	3.83495e-07	1.64708	3.70355	0.054297	0.925365	HLA-DQA1
TNFAIP8L2	3.83322e-07	1.64687	3.7002	0.0544059	0.925365	HLA-DQA1
AP2S1	3.82791e-07	1.64621	3.68997	0.0547407	0.92842	HLA-DQA1
A2M	3.81523e-07	1.64465	3.66555	0.0555483	0.939457	HLA-DQA1
ODF3B	3.81242e-07	1.6443	3.66015	0.0557285	0.93985	HLA-DQA1
BID	3.78882e-07	1.64137	3.61499	0.0572612	0.962985	HLA-DQA1
GABARAP	3.76535e-07	1.63844	3.57033	0.0588207	0.98644	HLA-DQA1
DSE	3.75556e-07	1.63722	3.5518	0.059481	0.994728	HLA-DQA1
BTK	3.73559e-07	1.63471	3.51413	0.0608478	0.999984	HLA-DQA1
NR4A2	3.72147e-07	1.63292	3.4876	0.0618302	0.999984	HLA-DQA1
PLAT	3.72024e-07	1.63277	3.4853	0.061916	0.999984	HLA-DQA1
RAC1	3.71966e-07	1.63269	3.48421	0.0619569	0.999984	HLA-DQA1
RNASE1	3.70337e-07	1.63062	3.45377	0.0631077	0.999984	HLA-DQA1
TRBC1	3.70217e-07	1.63047	3.45153	0.0631933	0.999984	HLA-DQA1
LGALS1	3.68984e-07	1.6289	3.42857	0.0640774	0.999984	HLA-DQA1
CCL3L3	3.68212e-07	1.62791	3.41424	0.0646364	0.999984	HLA-DQA1
LTA4H	3.67695e-07	1.62725	3.40466	0.0650125	0.999984	HLA-DQA1
MAT2A	3.64919e-07	1.62368	3.35345	0.0670643	0.999984	HLA-DQA1
ATF5	3.64487e-07	1.62312	3.34551	0.0673887	0.999984	HLA-DQA1
RAB13	3.63565e-07	1.62193	3.32861	0.0680844	0.999984	HLA-DQA1
IRS2	3.62999e-07	1.6212	3.31825	0.0685146	0.999984	HLA-DQA1
H2AFY	3.6229e-07	1.62028	3.30531	0.0690565	0.999984	HLA-DQA1
ITM2A	3.61906e-07	1.61978	3.29829	0.0693518	0.999984	HLA-DQA1
CD96	3.60271e-07	1.61764	3.26856	0.0706197	0.999984	HLA-DQA1
ADIRF	3.57032e-07	1.61339	3.21006	0.0731869	0.999984	HLA-DQA1
LAMTOR4	3.55498e-07	1.61136	3.18253	0.0744293	0.999984	HLA-DQA1
ATG3	3.55315e-07	1.61112	3.17926	0.0745784	0.999984	HLA-DQA1
ZNF331	3.53824e-07	1.60914	3.15262	0.075805	0.999984	HLA-DQA1
ATP6V1F	3.53373e-07	1.60854	3.1446	0.0761788	0.999984	HLA-DQA1
SEPP1	3.53296e-07	1.60844	3.14323	0.0762427	0.999984	HLA-DQA1
MCL1	3.5223e-07	1.60702	3.12429	0.0771333	0.999984	HLA-DQA1
RHOB	3.51848e-07	1.6065	3.11751	0.0774551	0.999984	HLA-DQA1
EFHD2	3.5162e-07	1.6062	3.11348	0.0776471	0.999984	HLA-DQA1
MPP1	3.5132e-07	1.6058	3.10816	0.077901	0.999984	HLA-DQA1
SMAP2	3.50299e-07	1.60443	3.09012	0.0787691	0.999984	HLA-DQA1
KIAA0930	3.49872e-07	1.60385	3.0826	0.0791339	0.999984	HLA-DQA1
LACTB	3.47538e-07	1.6007	3.0416	0.0811559	0.999984	HLA-DQA1
EPHX1	3.46892e-07	1.59983	3.03031	0.0817222	0.999984	HLA-DQA1
CD151	3.46829e-07	1.59974	3.02922	0.0817775	0.999984	HLA-DQA1
CD27	3.46764e-07	1.59965	3.02807	0.0818352	0.999984	HLA-DQA1
CSTB	3.46443e-07	1.59922	3.02248	0.0821179	0.999984	HLA-DQA1
GLA	3.44749e-07	1.59691	2.99298	0.083626	0.999984	HLA-DQA1
CXorf21	3.44212e-07	1.59618	2.98367	0.0841082	0.999984	HLA-DQA1
CLEC2D	3.42625e-07	1.594	2.95621	0.0855481	0.999984	HLA-DQA1
RASSF2	3.40559e-07	1.59116	2.92067	0.0874517	0.999984	HLA-DQA1
HLA-DQB2	3.40066e-07	1.59048	2.91223	0.0879104	0.999984	HLA-DQA1
CLDN5	3.38146e-07	1.58781	2.87943	0.0897178	0.999984	HLA-DQA1
HERPUD1	3.36945e-07	1.58614	2.85902	0.0908631	0.999984	HLA-DQA1
OCIAD2	3.3598e-07	1.58479	2.84265	0.0917924	0.999984	HLA-DQA1
SLC16A3	3.35529e-07	1.58416	2.83503	0.0922292	0.999984	HLA-DQA1
ACTB	3.30793e-07	1.57748	2.75557	0.096916	0.999984	HLA-DQA1
CNPY3	3.29893e-07	1.57619	2.7406	0.0978282	0.999984	HLA-DQA1
TNFRSF1B	3.29662e-07	1.57586	2.73675	0.0980639	0.999984	HLA-DQA1
NCF4	3.2813e-07	1.57367	2.71138	0.0996347	0.999984	HLA-DQA1
SEPT1	3.27088e-07	1.57218	2.69418	0.100715	0.999984	HLA-DQA1
SIT1	3.24648e-07	1.56866	2.65413	0.103281	0.999984	HLA-DQA1
PTMS	3.2311e-07	1.56643	2.62905	0.104924	0.999984	HLA-DQA1
TSC22D1	3.22155e-07	1.56504	2.61353	0.105956	0.999984	HLA-DQA1
FAM49B	3.19587e-07	1.56127	2.57203	0.108768	0.999984	HLA-DQA1
NOTCH2	3.18524e-07	1.55971	2.55495	0.10995	0.999984	HLA-DQA1
SH3BGRL	3.17326e-07	1.55794	2.53577	0.111292	0.999984	HLA-DQA1
HCLS1	3.16847e-07	1.55723	2.52811	0.111834	0.999984	HLA-DQA1
NAAA	3.16799e-07	1.55716	2.52736	0.111887	0.999984	HLA-DQA1
ODF2L	3.15765e-07	1.55562	2.51088	0.113063	0.999984	HLA-DQA1
LYST	3.15027e-07	1.55452	2.49915	0.113907	0.999984	HLA-DQA1
SH2D1A	3.14164e-07	1.55323	2.48549	0.1149	0.999984	HLA-DQA1
GRB2	3.14007e-07	1.553	2.483	0.115082	0.999984	HLA-DQA1
FAM96A	3.13461e-07	1.55218	2.47437	0.115716	0.999984	HLA-DQA1
GPX4	3.1243e-07	1.55063	2.45812	0.116919	0.999984	HLA-DQA1
SERPINB1	3.12418e-07	1.55062	2.45793	0.116933	0.999984	HLA-DQA1
SORL1	3.11158e-07	1.54872	2.43814	0.118416	0.999984	HLA-DQA1
CX3CR1	3.10473e-07	1.54768	2.42743	0.119228	0.999984	HLA-DQA1
GNB4	3.10305e-07	1.54743	2.42479	0.119429	0.999984	HLA-DQA1
FAM105A	3.09906e-07	1.54682	2.41857	0.119905	0.999984	HLA-DQA1
NABP1	3.09316e-07	1.54593	2.40936	0.120612	0.999984	HLA-DQA1
APP	3.07948e-07	1.54385	2.3881	0.122262	0.999984	HLA-DQA1
BNIP3L	3.0731e-07	1.54287	2.37822	0.123037	0.999984	HLA-DQA1
TBC1D10C	3.0666e-07	1.54188	2.36817	0.123832	0.999984	HLA-DQA1
PARVG	3.0555e-07	1.54018	2.35106	0.125198	0.999984	HLA-DQA1
ACTR2	3.04913e-07	1.5392	2.34127	0.125987	0.999984	HLA-DQA1
FKBP11	3.04665e-07	1.53881	2.33745	0.126296	0.999984	HLA-DQA1
CALM2	3.04641e-07	1.53878	2.33709	0.126326	0.999984	HLA-DQA1
CYFIP1	3.04371e-07	1.53836	2.33295	0.126661	0.999984	HLA-DQA1
VMA21	3.02423e-07	1.53535	2.30318	0.12911	0.999984	HLA-DQA1
OAZ2	3.01821e-07	1.53441	2.29402	0.129873	0.999984	HLA-DQA1
CLU	3.0154e-07	1.53398	2.28976	0.13023	0.999984	HLA-DQA1
SERP1	3.00893e-07	1.53297	2.27994	0.131057	0.999984	HLA-DQA1
ITGA6	3.00783e-07	1.53279	2.27826	0.131199	0.999984	HLA-DQA1
TUBA4A	3.00686e-07	1.53264	2.27681	0.131322	0.999984	HLA-DQA1
GPR171	2.9997e-07	1.53152	2.26597	0.132244	0.999984	HLA-DQA1
TRAT1	2.99675e-07	1.53106	2.26151	0.132624	0.999984	HLA-DQA1
CD44	2.99402e-07	1.53064	2.2574	0.132977	0.999984	HLA-DQA1
VASP	2.98475e-07	1.52918	2.24344	0.134183	0.999984	HLA-DQA1
CD63	2.98399e-07	1.52906	2.2423	0.134281	0.999984	HLA-DQA1
MOB1A	2.97963e-07	1.52837	2.23575	0.134851	0.999984	HLA-DQA1
SYNE2	2.96864e-07	1.52664	2.21928	0.136297	0.999984	HLA-DQA1
CCDC85B	2.96844e-07	1.52661	2.21899	0.136322	0.999984	HLA-DQA1
NCKAP1L	2.96355e-07	1.52583	2.21168	0.136969	0.999984	HLA-DQA1
TSC22D3	2.95195e-07	1.52399	2.1944	0.138513	0.999984	HLA-DQA1
LDHB	2.95047e-07	1.52376	2.1922	0.138711	0.999984	HLA-DQA1
ARPC1B	2.94366e-07	1.52267	2.1821	0.139624	0.999984	HLA-DQA1
CD40LG	2.94364e-07	1.52267	2.18206	0.139627	0.999984	HLA-DQA1
ATP6V1A	2.94006e-07	1.5221	2.17677	0.140109	0.999984	HLA-DQA1
GSTP1	2.9221e-07	1.51923	2.15025	0.142546	0.999984	HLA-DQA1
BLOC1S1	2.92042e-07	1.51895	2.14777	0.142777	0.999984	HLA-DQA1
GLIPR1	2.91368e-07	1.51787	2.13787	0.143701	0.999984	HLA-DQA1
PRELID1	2.91164e-07	1.51754	2.13488	0.143982	0.999984	HLA-DQA1
NKG7	2.90774e-07	1.51692	2.12917	0.144519	0.999984	HLA-DQA1
PDK4	2.89692e-07	1.51517	2.11335	0.146019	0.999984	HLA-DQA1
GSTO1	2.89385e-07	1.51467	2.10887	0.146447	0.999984	HLA-DQA1
HSBP1	2.88653e-07	1.51348	2.09821	0.147472	0.999984	HLA-DQA1
H3F3A	2.88271e-07	1.51286	2.09267	0.148007	0.999984	HLA-DQA1
CD55	2.88062e-07	1.51252	2.08963	0.148302	0.999984	HLA-DQA1
RHOQ	2.86987e-07	1.51077	2.07406	0.149822	0.999984	HLA-DQA1
EVI2A	2.86974e-07	1.51074	2.07387	0.14984	0.999984	HLA-DQA1
PPIF	2.85998e-07	1.50915	2.0598	0.15123	0.999984	HLA-DQA1
UCP2	2.85682e-07	1.50863	2.05524	0.151683	0.999984	HLA-DQA1
RGS19	2.84175e-07	1.50615	2.03362	0.153854	0.999984	HLA-DQA1
ARAP1	2.84121e-07	1.50606	2.03285	0.153932	0.999984	HLA-DQA1
MYD88	2.82951e-07	1.50412	2.01614	0.155634	0.999984	HLA-DQA1
GPR65	2.82302e-07	1.50305	2.00691	0.156584	0.999984	HLA-DQA1
SERPINB9	2.80742e-07	1.50045	1.98479	0.158887	0.999984	HLA-DQA1
NCF1	2.79211e-07	1.49788	1.96319	0.161173	0.999984	HLA-DQA1
RIPK2	2.79204e-07	1.49787	1.9631	0.161182	0.999984	HLA-DQA1
AC092580.4	2.7901e-07	1.49755	1.96036	0.161475	0.999984	HLA-DQA1
AKR1A1	2.78903e-07	1.49737	1.95886	0.161635	0.999984	HLA-DQA1
ATP6AP2	2.77038e-07	1.49422	1.93275	0.164458	0.999984	HLA-DQA1
CTSL	2.77018e-07	1.49419	1.93247	0.164488	0.999984	HLA-DQA1
LINC00861	2.76887e-07	1.49397	1.93065	0.164688	0.999984	HLA-DQA1
IKZF3	2.76377e-07	1.4931	1.92355	0.165466	0.999984	HLA-DQA1
S100A6	2.75974e-07	1.49242	1.91794	0.166084	0.999984	HLA-DQA1
LAT2	2.75507e-07	1.49163	1.91145	0.166802	0.999984	HLA-DQA1
GYPC	2.75423e-07	1.49148	1.91028	0.166932	0.999984	HLA-DQA1
RDX	2.73147e-07	1.48759	1.87884	0.170466	0.999984	HLA-DQA1
HNRNPU-AS1	2.7205e-07	1.48571	1.86379	0.172188	0.999984	HLA-DQA1
GIMAP7	2.71667e-07	1.48505	1.85853	0.172794	0.999984	HLA-DQA1
OAS1	2.71578e-07	1.4849	1.85732	0.172934	0.999984	HLA-DQA1
GATA3	2.71202e-07	1.48425	1.85218	0.17353	0.999984	HLA-DQA1
TRAF3IP3	2.71071e-07	1.48402	1.8504	0.173737	0.999984	HLA-DQA1
CD320	2.68783e-07	1.48005	1.81929	0.177398	0.999984	HLA-DQA1
ELK3	2.67745e-07	1.47824	1.80526	0.179078	0.999984	HLA-DQA1
C12orf57	2.6772e-07	1.47819	1.80492	0.179118	0.999984	HLA-DQA1
CHCHD10	2.67348e-07	1.47754	1.79992	0.179723	0.999984	HLA-DQA1
NCOA4	2.66382e-07	1.47585	1.78693	0.181301	0.999984	HLA-DQA1
RXRA	2.65832e-07	1.47488	1.77956	0.182203	0.999984	HLA-DQA1
CD6	2.64554e-07	1.47262	1.76249	0.184314	0.999984	HLA-DQA1
METTL7A	2.64293e-07	1.47216	1.75902	0.184747	0.999984	HLA-DQA1
CXCR3	2.6394e-07	1.47153	1.75433	0.185334	0.999984	HLA-DQA1
APOBEC3G	2.63682e-07	1.47107	1.75089	0.185765	0.999984	HLA-DQA1
EIF4EBP1	2.63135e-07	1.4701	1.74363	0.186679	0.999984	HLA-DQA1
DDIT4	2.62692e-07	1.46931	1.73777	0.187422	0.999984	HLA-DQA1
FYB	2.62567e-07	1.46909	1.73611	0.187632	0.999984	HLA-DQA1
ATOX1	2.62189e-07	1.46842	1.73112	0.188268	0.999984	HLA-DQA1
CAMK1	2.62058e-07	1.46818	1.72939	0.188489	0.999984	HLA-DQA1
LTB	2.61698e-07	1.46754	1.72465	0.189096	0.999984	HLA-DQA1
NOTCH4	2.59685e-07	1.46392	1.69822	0.192521	0.999984	HLA-DQA1
CREBL2	2.59537e-07	1.46366	1.69628	0.192775	0.999984	HLA-DQA1
RHOA	2.59337e-07	1.4633	1.69366	0.193119	0.999984	HLA-DQA1
GPR137B	2.59327e-07	1.46328	1.69353	0.193136	0.999984	HLA-DQA1
TGFBR2	2.57927e-07	1.46074	1.6753	0.19555	0.999984	HLA-DQA1
SH3BGRL3	2.5784e-07	1.46058	1.67416	0.195702	0.999984	HLA-DQA1
ZYX	2.57537e-07	1.46003	1.67023	0.196228	0.999984	HLA-DQA1
NFIA	2.57518e-07	1.46	1.66999	0.196259	0.999984	HLA-DQA1
RAB10	2.57434e-07	1.45985	1.6689	0.196406	0.999984	HLA-DQA1
FABP4	2.57287e-07	1.45958	1.667	0.196661	0.999984	HLA-DQA1
HAVCR2	2.55737e-07	1.45675	1.64696	0.199373	0.999984	HLA-DQA1
RGCC	2.55268e-07	1.45589	1.64094	0.200197	0.999984	HLA-DQA1
SPINT2	2.53868e-07	1.45332	1.62299	0.202676	0.999984	HLA-DQA1
ATP1B3	2.52928e-07	1.45158	1.61098	0.204354	0.999984	HLA-DQA1
MEF2C	2.52698e-07	1.45116	1.60806	0.204764	0.999984	HLA-DQA1
GAPT	2.52289e-07	1.4504	1.60285	0.205499	0.999984	HLA-DQA1
C4orf48	2.51983e-07	1.44983	1.59897	0.206049	0.999984	HLA-DQA1
GCH1	2.51744e-07	1.44939	1.59594	0.206479	0.999984	HLA-DQA1
CTSC	2.51689e-07	1.44929	1.59525	0.206578	0.999984	HLA-DQA1
CXCR6	2.5166e-07	1.44923	1.59488	0.20663	0.999984	HLA-DQA1
MAPKAPK3	2.51439e-07	1.44882	1.59207	0.20703	0.999984	HLA-DQA1
PLEKHO1	2.50356e-07	1.4468	1.57839	0.208993	0.999984	HLA-DQA1
GPSM3	2.50248e-07	1.4466	1.57703	0.209189	0.999984	HLA-DQA1
BEST1	2.50047e-07	1.44622	1.5745	0.209555	0.999984	HLA-DQA1
HTRA1	2.49513e-07	1.44522	1.56778	0.21053	0.999984	HLA-DQA1
PLIN2	2.49456e-07	1.44512	1.56706	0.210634	0.999984	HLA-DQA1
WSB1	2.49316e-07	1.44485	1.56531	0.21089	0.999984	HLA-DQA1
PGD	2.49194e-07	1.44462	1.56377	0.211114	0.999984	HLA-DQA1
MGAT1	2.4862e-07	1.44355	1.55657	0.212168	0.999984	HLA-DQA1
PABPC1	2.48415e-07	1.44316	1.55401	0.212545	0.999984	HLA-DQA1
MCOLN1	2.48248e-07	1.44285	1.55193	0.212851	0.999984	HLA-DQA1
S1PR1	2.47557e-07	1.44154	1.54329	0.214129	0.999984	HLA-DQA1
PTPN7	2.46587e-07	1.4397	1.53122	0.21593	0.999984	HLA-DQA1
SEPW1	2.45298e-07	1.43725	1.51526	0.218338	0.999984	HLA-DQA1
CXCR4	2.44791e-07	1.43629	1.509	0.219292	0.999984	HLA-DQA1
PTPN6	2.44182e-07	1.43512	1.5015	0.220441	0.999984	HLA-DQA1
PTPRC	2.42997e-07	1.43285	1.48696	0.222688	0.999984	HLA-DQA1
NR4A1	2.42427e-07	1.43175	1.48	0.223775	0.999984	HLA-DQA1
SNHG7	2.42396e-07	1.43169	1.47961	0.223835	0.999984	HLA-DQA1
SPG21	2.41934e-07	1.4308	1.47398	0.224718	0.999984	HLA-DQA1
CEBPD	2.419e-07	1.43073	1.47357	0.224784	0.999984	HLA-DQA1
LAMP2	2.4144e-07	1.42984	1.46797	0.225666	0.999984	HLA-DQA1
SNX2	2.4011e-07	1.42726	1.45184	0.228233	0.999984	HLA-DQA1
SOCS2	2.40064e-07	1.42717	1.45129	0.228321	0.999984	HLA-DQA1
FOSL2	2.39451e-07	1.42597	1.44388	0.229512	0.999984	HLA-DQA1
ACP5	2.38542e-07	1.4242	1.43294	0.231285	0.999984	HLA-DQA1
DSTN	2.38353e-07	1.42383	1.43067	0.231655	0.999984	HLA-DQA1
DPYD	2.38137e-07	1.4234	1.42808	0.232078	0.999984	HLA-DQA1
PLD3	2.37882e-07	1.4229	1.42502	0.232579	0.999984	HLA-DQA1
ECE1	2.37185e-07	1.42153	1.41669	0.233949	0.999984	HLA-DQA1
LSP1	2.36591e-07	1.42036	1.4096	0.235122	0.999984	HLA-DQA1
TFRC	2.36582e-07	1.42034	1.40949	0.23514	0.999984	HLA-DQA1
TALDO1	2.36511e-07	1.4202	1.40865	0.235281	0.999984	HLA-DQA1
PRKCH	2.36321e-07	1.41982	1.40639	0.235657	0.999984	HLA-DQA1
CD99	2.35993e-07	1.41917	1.40247	0.23631	0.999984	HLA-DQA1
EMP3	2.34189e-07	1.41559	1.38112	0.239911	0.999984	HLA-DQA1
PLIN3	2.34044e-07	1.4153	1.37941	0.240202	0.999984	HLA-DQA1
KIAA0355	2.33957e-07	1.41513	1.37839	0.240376	0.999984	HLA-DQA1
BTG1	2.33142e-07	1.41349	1.3688	0.242019	0.999984	HLA-DQA1
PSTPIP2	2.33027e-07	1.41326	1.36744	0.242252	0.999984	HLA-DQA1
DPYSL2	2.32911e-07	1.41303	1.36608	0.242486	0.999984	HLA-DQA1
HEXB	2.31324e-07	1.40984	1.34753	0.24571	0.999984	HLA-DQA1
RTN4	2.28948e-07	1.40501	1.32	0.250593	0.999984	HLA-DQA1
FKBP15	2.28425e-07	1.40395	1.31397	0.251676	0.999984	HLA-DQA1
SVIP	2.28228e-07	1.40354	1.3117	0.252087	0.999984	HLA-DQA1
ISG20	2.27687e-07	1.40243	1.30549	0.253212	0.999984	HLA-DQA1
SCML4	2.276e-07	1.40226	1.3045	0.253393	0.999984	HLA-DQA1
KLRD1	2.27199e-07	1.40143	1.29991	0.25423	0.999984	HLA-DQA1
ARL2	2.26789e-07	1.40059	1.29522	0.255089	0.999984	HLA-DQA1
WAS	2.26373e-07	1.39973	1.29047	0.255961	0.999984	HLA-DQA1
ZAP70	2.25979e-07	1.39892	1.28598	0.256789	0.999984	HLA-DQA1
LAMTOR2	2.25403e-07	1.39773	1.27944	0.258004	0.999984	HLA-DQA1
SKAP2	2.2481e-07	1.3965	1.27271	0.25926	0.999984	HLA-DQA1
RAC2	2.24518e-07	1.39589	1.26941	0.259878	0.999984	HLA-DQA1
F2R	2.24055e-07	1.39493	1.26418	0.260862	0.999984	HLA-DQA1
ATP6AP1	2.23546e-07	1.39386	1.25844	0.261946	0.999984	HLA-DQA1
BCL11B	2.2259e-07	1.39186	1.2477	0.263993	0.999984	HLA-DQA1
NADK	2.22278e-07	1.39121	1.2442	0.264663	0.999984	HLA-DQA1
SIDT2	2.21236e-07	1.38901	1.23256	0.26691	0.999984	HLA-DQA1
FYN	2.20292e-07	1.38702	1.22206	0.268956	0.999984	HLA-DQA1
RAP2B	2.20263e-07	1.38696	1.22175	0.269018	0.999984	HLA-DQA1
LITAF	2.1972e-07	1.38581	1.21573	0.2702	0.999984	HLA-DQA1
RNF141	2.19697e-07	1.38576	1.21548	0.27025	0.999984	HLA-DQA1
ACP2	2.19376e-07	1.38507	1.21192	0.270952	0.999984	HLA-DQA1
ZNF106	2.18874e-07	1.384	1.20638	0.27205	0.999984	HLA-DQA1
COLGALT1	2.18655e-07	1.38354	1.20397	0.272529	0.999984	HLA-DQA1
MX2	2.18486e-07	1.38318	1.20211	0.2729	0.999984	HLA-DQA1
INSIG1	2.17502e-07	1.38107	1.19131	0.275066	0.999984	HLA-DQA1
BEX5	2.17351e-07	1.38075	1.18965	0.275399	0.999984	HLA-DQA1
PLK2	2.16772e-07	1.3795	1.18333	0.27668	0.999984	HLA-DQA1
HACD4	2.16602e-07	1.37913	1.18147	0.277057	0.999984	HLA-DQA1
IL10RA	2.16386e-07	1.37867	1.17911	0.277536	0.999984	HLA-DQA1
MEF2A	2.15987e-07	1.37781	1.17477	0.278423	0.999984	HLA-DQA1
HES1	2.15539e-07	1.37684	1.1699	0.279422	0.999984	HLA-DQA1
TMSB4X	2.15268e-07	1.37625	1.16696	0.280026	0.999984	HLA-DQA1
TMEM167A	2.14867e-07	1.37538	1.16262	0.280923	0.999984	HLA-DQA1
YBX1	2.14174e-07	1.37388	1.15513	0.282477	0.999984	HLA-DQA1
REL	2.13861e-07	1.37319	1.15176	0.283182	0.999984	HLA-DQA1
TIMP2	2.13753e-07	1.37296	1.1506	0.283424	0.999984	HLA-DQA1
FUCA1	2.13677e-07	1.37279	1.14978	0.283595	0.999984	HLA-DQA1
EGR1	2.13675e-07	1.37279	1.14976	0.2836	0.999984	HLA-DQA1
PLEKHB2	2.12571e-07	1.37037	1.1379	0.286096	0.999984	HLA-DQA1
CYTH4	2.11981e-07	1.36907	1.1316	0.287435	0.999984	HLA-DQA1
M6PR	2.11079e-07	1.36709	1.12199	0.289491	0.999984	HLA-DQA1
PICALM	2.10921e-07	1.36674	1.12031	0.289851	0.999984	HLA-DQA1
NUPR1	2.10821e-07	1.36652	1.11925	0.29008	0.999984	HLA-DQA1
CD36	2.0997e-07	1.36463	1.11023	0.292033	0.999984	HLA-DQA1
PGLS	2.09825e-07	1.36431	1.1087	0.292365	0.999984	HLA-DQA1
ADCY7	2.09545e-07	1.36368	1.10574	0.29301	0.999984	HLA-DQA1
SYNGR2	2.09372e-07	1.3633	1.10391	0.293409	0.999984	HLA-DQA1
PKIG	2.0841e-07	1.36115	1.0938	0.295632	0.999984	HLA-DQA1
CD84	2.07994e-07	1.36022	1.08943	0.296597	0.999984	HLA-DQA1
OPTN	2.0756e-07	1.35925	1.08489	0.297605	0.999984	HLA-DQA1
SH2B3	2.07478e-07	1.35906	1.08403	0.297797	0.999984	HLA-DQA1
MARCKSL1	2.07196e-07	1.35843	1.08109	0.298454	0.999984	HLA-DQA1
ARPC2	2.07191e-07	1.35842	1.08103	0.298466	0.999984	HLA-DQA1
GPCPD1	2.0682e-07	1.35758	1.07717	0.299331	0.999984	HLA-DQA1
AHR	2.05593e-07	1.3548	1.06442	0.302209	0.999984	HLA-DQA1
RBP1	2.05179e-07	1.35387	1.06014	0.303182	0.999984	HLA-DQA1
AVPI1	2.05089e-07	1.35366	1.05921	0.303396	0.999984	HLA-DQA1
GRAP2	2.05055e-07	1.35358	1.05886	0.303476	0.999984	HLA-DQA1
ABI3	2.0505e-07	1.35357	1.05881	0.303486	0.999984	HLA-DQA1
PRKCD	2.04544e-07	1.35242	1.0536	0.304681	0.999984	HLA-DQA1
AES	2.03501e-07	1.35004	1.04287	0.307155	0.999984	HLA-DQA1
C1orf54	2.02226e-07	1.34711	1.02984	0.310196	0.999984	HLA-DQA1
PFDN5	2.01937e-07	1.34644	1.02691	0.310887	0.999984	HLA-DQA1
SNTB2	2.01648e-07	1.34577	1.02397	0.31158	0.999984	HLA-DQA1
PPP1CB	2.01457e-07	1.34533	1.02203	0.312038	0.999984	HLA-DQA1
PRDX3	1.99919e-07	1.34176	1.00648	0.315747	0.999984	HLA-DQA1
TC2N	1.9983e-07	1.34156	1.00559	0.315962	0.999984	HLA-DQA1
NRP1	1.9928e-07	1.34027	1.00006	0.317297	0.999984	HLA-DQA1
ATP5G2	1.98447e-07	1.33832	0.991716	0.319323	0.999984	HLA-DQA1
ACAA1	1.98249e-07	1.33785	0.989735	0.319807	0.999984	HLA-DQA1
DPEP2	1.97831e-07	1.33687	0.985568	0.320828	0.999984	HLA-DQA1
PIK3IP1	1.97783e-07	1.33676	0.985094	0.320945	0.999984	HLA-DQA1
RNF135	1.96284e-07	1.33321	0.970213	0.324627	0.999984	HLA-DQA1
PRKCB	1.96266e-07	1.33317	0.970041	0.32467	0.999984	HLA-DQA1
SNRPN	1.95446e-07	1.33122	0.961951	0.326696	0.999984	HLA-DQA1
RNH1	1.9533e-07	1.33094	0.960808	0.326983	0.999984	HLA-DQA1
TET2	1.94735e-07	1.32952	0.95496	0.32846	0.999984	HLA-DQA1
FLT3LG	1.94287e-07	1.32845	0.950571	0.329574	0.999984	HLA-DQA1
HIF1A	1.9386e-07	1.32743	0.946404	0.330636	0.999984	HLA-DQA1
KCNK6	1.93213e-07	1.32587	0.940095	0.332253	0.999984	HLA-DQA1
CHP1	1.9297e-07	1.32528	0.937732	0.332862	0.999984	HLA-DQA1
REXO2	1.92297e-07	1.32366	0.9312	0.334551	0.999984	HLA-DQA1
LXN	1.92181e-07	1.32338	0.930079	0.334842	0.999984	HLA-DQA1
PDXK	1.92075e-07	1.32312	0.929056	0.335108	0.999984	HLA-DQA1
CHST12	1.9204e-07	1.32303	0.92871	0.335198	0.999984	HLA-DQA1
PLAC8	1.91733e-07	1.32229	0.925745	0.335971	0.999984	HLA-DQA1
MIF	1.91689e-07	1.32218	0.925324	0.336081	0.999984	HLA-DQA1
CTSA	1.91346e-07	1.32135	0.92201	0.336948	0.999984	HLA-DQA1
RBP7	1.90787e-07	1.31999	0.916632	0.338361	0.999984	HLA-DQA1
CD8A	1.90239e-07	1.31865	0.91138	0.339748	0.999984	HLA-DQA1
UNC93B1	1.90159e-07	1.31845	0.910609	0.339953	0.999984	HLA-DQA1
UBE2E2	1.89054e-07	1.31574	0.900055	0.342767	0.999984	HLA-DQA1
TGFBR3	1.88908e-07	1.31538	0.898666	0.34314	0.999984	HLA-DQA1
IL17RA	1.88584e-07	1.31458	0.895589	0.343967	0.999984	HLA-DQA1
ANXA6	1.8755e-07	1.31202	0.885792	0.34662	0.999984	HLA-DQA1
HIGD2A	1.87364e-07	1.31156	0.884038	0.347098	0.999984	HLA-DQA1
CD72	1.8734e-07	1.3115	0.88381	0.34716	0.999984	HLA-DQA1
SCO2	1.87288e-07	1.31137	0.883323	0.347293	0.999984	HLA-DQA1
MATK	1.86437e-07	1.30925	0.875312	0.349489	0.999984	HLA-DQA1
POMP	1.86261e-07	1.30881	0.873657	0.349945	0.999984	HLA-DQA1
SNAP23	1.86011e-07	1.30819	0.871317	0.350591	0.999984	HLA-DQA1
ARPC4	1.84356e-07	1.30403	0.855881	0.354894	0.999984	HLA-DQA1
PABPC4	1.83959e-07	1.30302	0.852199	0.355931	0.999984	HLA-DQA1
PSME2	1.83659e-07	1.30226	0.849419	0.356717	0.999984	HLA-DQA1
BCKDK	1.83271e-07	1.30128	0.845833	0.357734	0.999984	HLA-DQA1
SUPT4H1	1.82799e-07	1.30008	0.841488	0.358971	0.999984	HLA-DQA1
NUDT16	1.82158e-07	1.29845	0.83559	0.360661	0.999984	HLA-DQA1
SEC11A	1.82153e-07	1.29843	0.835545	0.360674	0.999984	HLA-DQA1
SYTL3	1.81416e-07	1.29655	0.828795	0.362621	0.999984	HLA-DQA1
RP11-18H21.1	1.81343e-07	1.29636	0.828137	0.362812	0.999984	HLA-DQA1
HOPX	1.81271e-07	1.29618	0.827473	0.363004	0.999984	HLA-DQA1
NFE2L2	1.80896e-07	1.29521	0.824055	0.363997	0.999984	HLA-DQA1
STAT1	1.80287e-07	1.29365	0.818519	0.365613	0.999984	HLA-DQA1
SAT2	1.80066e-07	1.29307	0.81651	0.366202	0.999984	HLA-DQA1
PRKACA	1.79966e-07	1.29282	0.815606	0.366468	0.999984	HLA-DQA1
GNAQ	1.79689e-07	1.2921	0.813092	0.367208	0.999984	HLA-DQA1
DOCK2	1.79589e-07	1.29184	0.812189	0.367474	0.999984	HLA-DQA1
KIAA1033	1.79465e-07	1.29152	0.811068	0.367805	0.999984	HLA-DQA1
C6orf62	1.79351e-07	1.29122	0.810038	0.368109	0.999984	HLA-DQA1
RB1	1.78642e-07	1.28938	0.803643	0.370006	0.999984	HLA-DQA1
FAM46C	1.78346e-07	1.28861	0.800983	0.3708	0.999984	HLA-DQA1
CLTC	1.782e-07	1.28823	0.799679	0.371189	0.999984	HLA-DQA1
SEPN1	1.78095e-07	1.28796	0.798737	0.371471	0.999984	HLA-DQA1
ZEB1	1.77547e-07	1.28652	0.793825	0.372946	0.999984	HLA-DQA1
KLRG1	1.76969e-07	1.28501	0.788668	0.374503	0.999984	HLA-DQA1
CD53	1.76969e-07	1.28501	0.788666	0.374504	0.999984	HLA-DQA1
PARP14	1.76968e-07	1.285	0.788653	0.374508	0.999984	HLA-DQA1
RGS16	1.76226e-07	1.28305	0.782058	0.376513	0.999984	HLA-DQA1
ITPR2	1.7615e-07	1.28285	0.781386	0.376718	0.999984	HLA-DQA1
STX7	1.75911e-07	1.28222	0.779263	0.377367	0.999984	HLA-DQA1
COX6B1	1.75744e-07	1.28178	0.777785	0.377819	0.999984	HLA-DQA1
OSBPL11	1.74993e-07	1.27979	0.77115	0.379862	0.999984	HLA-DQA1
AQP3	1.74925e-07	1.27961	0.770554	0.380046	0.999984	HLA-DQA1
DOCK8	1.74819e-07	1.27933	0.769621	0.380334	0.999984	HLA-DQA1
HEG1	1.74571e-07	1.27866	0.767433	0.381012	0.999984	HLA-DQA1
TCEAL4	1.74227e-07	1.27775	0.764414	0.381951	0.999984	HLA-DQA1
COX8A	1.73487e-07	1.27577	0.757931	0.383977	0.999984	HLA-DQA1
SCARB2	1.73308e-07	1.27529	0.756373	0.384466	0.999984	HLA-DQA1
TCF4	1.72855e-07	1.27407	0.752427	0.385709	0.999984	HLA-DQA1
CYB5R3	1.72617e-07	1.27343	0.750356	0.386364	0.999984	HLA-DQA1
CCND1	1.72117e-07	1.27209	0.746014	0.387741	0.999984	HLA-DQA1
IFIT3	1.71738e-07	1.27106	0.742729	0.388788	0.999984	HLA-DQA1
C4orf32	1.71722e-07	1.27102	0.742592	0.388832	0.999984	HLA-DQA1
TCF7	1.70559e-07	1.26786	0.732567	0.392052	0.999984	HLA-DQA1
ICOS	1.70051e-07	1.26647	0.728207	0.393465	0.999984	HLA-DQA1
LAMTOR1	1.7005e-07	1.26647	0.728202	0.393467	0.999984	HLA-DQA1
BTF3L4	1.69985e-07	1.26629	0.727644	0.393648	0.999984	HLA-DQA1
CYB5A	1.69891e-07	1.26604	0.726838	0.39391	0.999984	HLA-DQA1
IL6ST	1.69824e-07	1.26585	0.726268	0.394096	0.999984	HLA-DQA1
MALAT1	1.69354e-07	1.26457	0.722257	0.395405	0.999984	HLA-DQA1
CD8B	1.68205e-07	1.26141	0.71249	0.398619	0.999984	HLA-DQA1
CNDP2	1.6799e-07	1.26081	0.710662	0.399224	0.999984	HLA-DQA1
UBXN11	1.67775e-07	1.26021	0.708848	0.399827	0.999984	HLA-DQA1
GADD45A	1.67752e-07	1.26015	0.708655	0.399891	0.999984	HLA-DQA1
LTBR	1.67424e-07	1.25924	0.705887	0.400813	0.999984	HLA-DQA1
GNG5	1.67257e-07	1.25878	0.704476	0.401284	0.999984	HLA-DQA1
CYCS	1.65831e-07	1.2548	0.692513	0.405311	0.999984	HLA-DQA1
PLEKHF1	1.65802e-07	1.25472	0.692274	0.405392	0.999984	HLA-DQA1
CORO1C	1.6433e-07	1.25058	0.680032	0.409576	0.999984	HLA-DQA1
GLIPR2	1.64111e-07	1.24996	0.678225	0.410199	0.999984	HLA-DQA1
MSRB1	1.63957e-07	1.24952	0.676949	0.410639	0.999984	HLA-DQA1
CD37	1.63911e-07	1.24939	0.676572	0.41077	0.999984	HLA-DQA1
PRR13	1.63377e-07	1.24788	0.672168	0.412297	0.999984	HLA-DQA1
MTHFD2	1.63192e-07	1.24735	0.670653	0.412824	0.999984	HLA-DQA1
ZDHHC7	1.63152e-07	1.24724	0.670324	0.412939	0.999984	HLA-DQA1
CALM1	1.63151e-07	1.24724	0.670313	0.412943	0.999984	HLA-DQA1
RGL4	1.62894e-07	1.2465	0.6682	0.41368	0.999984	HLA-DQA1
MAP1LC3A	1.62214e-07	1.24456	0.662636	0.415631	0.999984	HLA-DQA1
SAMD3	1.62132e-07	1.24433	0.661968	0.415866	0.999984	HLA-DQA1
TCIRG1	1.61833e-07	1.24347	0.659524	0.416728	0.999984	HLA-DQA1
SFT2D1	1.61741e-07	1.24321	0.658777	0.416992	0.999984	HLA-DQA1
RASGRP1	1.61692e-07	1.24307	0.658377	0.417134	0.999984	HLA-DQA1
TPMT	1.60996e-07	1.24106	0.652719	0.419142	0.999984	HLA-DQA1
SOCS1	1.60925e-07	1.24086	0.652148	0.419346	0.999984	HLA-DQA1
SNX18	1.60897e-07	1.24078	0.651921	0.419427	0.999984	HLA-DQA1
SHC1	1.60644e-07	1.24005	0.649874	0.420158	0.999984	HLA-DQA1
CCR7	1.60204e-07	1.23878	0.646317	0.421432	0.999984	HLA-DQA1
SERF2	1.60198e-07	1.23876	0.646271	0.421449	0.999984	HLA-DQA1
DICER1	1.59899e-07	1.23789	0.64386	0.422317	0.999984	HLA-DQA1
ZNF706	1.59868e-07	1.2378	0.643609	0.422407	0.999984	HLA-DQA1
EPSTI1	1.59754e-07	1.23747	0.64269	0.422738	0.999984	HLA-DQA1
FUCA2	1.59617e-07	1.23707	0.641591	0.423135	0.999984	HLA-DQA1
SLC25A5	1.5958e-07	1.23696	0.641289	0.423244	0.999984	HLA-DQA1
ARPC5L	1.58955e-07	1.23514	0.636277	0.425062	0.999984	HLA-DQA1
FDPS	1.58846e-07	1.23483	0.635405	0.42538	0.999984	HLA-DQA1
HN1	1.58655e-07	1.23427	0.633877	0.425937	0.999984	HLA-DQA1
MYL9	1.58244e-07	1.23306	0.630598	0.427136	0.999984	HLA-DQA1
ITGB1	1.58211e-07	1.23297	0.630338	0.427231	0.999984	HLA-DQA1
RNPEP	1.58154e-07	1.2328	0.629885	0.427397	0.999984	HLA-DQA1
NUMB	1.57885e-07	1.23201	0.62774	0.428185	0.999984	HLA-DQA1
TNFRSF25	1.57872e-07	1.23197	0.627637	0.428224	0.999984	HLA-DQA1
PRDX1	1.57746e-07	1.2316	0.626635	0.428592	0.999984	HLA-DQA1
CCND2	1.57677e-07	1.2314	0.626091	0.428793	0.999984	HLA-DQA1
DAPP1	1.5709e-07	1.22967	0.621437	0.430514	0.999984	HLA-DQA1
STAT2	1.5701e-07	1.22943	0.620803	0.430749	0.999984	HLA-DQA1
SLC25A6	1.56991e-07	1.22937	0.620648	0.430806	0.999984	HLA-DQA1
ATP2B1	1.5683e-07	1.2289	0.61938	0.431278	0.999984	HLA-DQA1
SLC38A1	1.5656e-07	1.2281	0.61725	0.432071	0.999984	HLA-DQA1
CRTAP	1.56397e-07	1.22762	0.615963	0.432552	0.999984	HLA-DQA1
MTPN	1.56349e-07	1.22747	0.615588	0.432692	0.999984	HLA-DQA1
RARRES3	1.56235e-07	1.22713	0.614685	0.433029	0.999984	HLA-DQA1
CBR1	1.56217e-07	1.22708	0.61455	0.43308	0.999984	HLA-DQA1
GDI2	1.56014e-07	1.22648	0.612949	0.43368	0.999984	HLA-DQA1
CYB5R4	1.55851e-07	1.22599	0.611672	0.434159	0.999984	HLA-DQA1
CHD1	1.5569e-07	1.22552	0.610409	0.434634	0.999984	HLA-DQA1
ACTR3	1.55175e-07	1.22398	0.606378	0.436155	0.999984	HLA-DQA1
RILPL2	1.54789e-07	1.22282	0.603365	0.437297	0.999984	HLA-DQA1
STAB1	1.54317e-07	1.2214	0.599685	0.438698	0.999984	HLA-DQA1
CDC37	1.54307e-07	1.22138	0.59961	0.438727	0.999984	HLA-DQA1
VPS35	1.53579e-07	1.21918	0.59397	0.440888	0.999984	HLA-DQA1
DENND2D	1.53344e-07	1.21847	0.592149	0.441589	0.999984	HLA-DQA1
PRDX2	1.53204e-07	1.21805	0.59107	0.442006	0.999984	HLA-DQA1
PRF1	1.53108e-07	1.21776	0.590331	0.442291	0.999984	HLA-DQA1
VIM	1.53094e-07	1.21772	0.590219	0.442334	0.999984	HLA-DQA1
RIN3	1.52899e-07	1.21713	0.588719	0.442915	0.999984	HLA-DQA1
TIGIT	1.52884e-07	1.21708	0.588602	0.44296	0.999984	HLA-DQA1
UQCRC1	1.52205e-07	1.21502	0.583384	0.444989	0.999984	HLA-DQA1
SLFN11	1.52097e-07	1.21469	0.582555	0.445312	0.999984	HLA-DQA1
STOM	1.51627e-07	1.21325	0.578964	0.446719	0.999984	HLA-DQA1
LIMA1	1.5154e-07	1.21299	0.5783	0.44698	0.999984	HLA-DQA1
PEA15	1.50867e-07	1.21092	0.573178	0.448999	0.999984	HLA-DQA1
CAPZA2	1.50785e-07	1.21067	0.572552	0.449247	0.999984	HLA-DQA1
LEF1	1.5077e-07	1.21062	0.572437	0.449292	0.999984	HLA-DQA1
THBD	1.50249e-07	1.20902	0.568488	0.45086	0.999984	HLA-DQA1
UBE2R2	1.49894e-07	1.20792	0.565808	0.45193	0.999984	HLA-DQA1
PTPN4	1.49287e-07	1.20604	0.561232	0.453764	0.999984	HLA-DQA1
SH2D2A	1.49123e-07	1.20553	0.560001	0.45426	0.999984	HLA-DQA1
GBP1	1.49016e-07	1.2052	0.559198	0.454584	0.999984	HLA-DQA1
AKR1C3	1.48559e-07	1.20378	0.55577	0.45597	0.999984	HLA-DQA1
GSN	1.48012e-07	1.20207	0.55169	0.457628	0.999984	HLA-DQA1
ZFP36	1.47899e-07	1.20171	0.550841	0.457974	0.999984	HLA-DQA1
TMSB10	1.47896e-07	1.2017	0.550823	0.457982	0.999984	HLA-DQA1
SH3BP5	1.47894e-07	1.2017	0.55081	0.457987	0.999984	HLA-DQA1
HCST	1.47746e-07	1.20123	0.549703	0.458439	0.999984	HLA-DQA1
PLCB2	1.47523e-07	1.20053	0.548044	0.459118	0.999984	HLA-DQA1
ETF1	1.47463e-07	1.20035	0.547604	0.459298	0.999984	HLA-DQA1
NDUFA2	1.47373e-07	1.20006	0.546932	0.459574	0.999984	HLA-DQA1
RPL3	1.47285e-07	1.19979	0.546281	0.459841	0.999984	HLA-DQA1
PIM1	1.46958e-07	1.19875	0.543854	0.46084	0.999984	HLA-DQA1
DNASE2	1.46793e-07	1.19824	0.54264	0.461341	0.999984	HLA-DQA1
CDKN1A	1.46732e-07	1.19804	0.542182	0.46153	0.999984	HLA-DQA1
FAM120A	1.46582e-07	1.19757	0.541079	0.461986	0.999984	HLA-DQA1
RP11-347P5.1	1.46575e-07	1.19755	0.541027	0.462007	0.999984	HLA-DQA1
CAT	1.46317e-07	1.19673	0.539126	0.462795	0.999984	HLA-DQA1
FCMR	1.46249e-07	1.19651	0.538619	0.463006	0.999984	HLA-DQA1
CARHSP1	1.46174e-07	1.19628	0.538067	0.463235	0.999984	HLA-DQA1
RPS3	1.46078e-07	1.19597	0.537366	0.463526	0.999984	HLA-DQA1
YWHAH	1.45879e-07	1.19534	0.535899	0.464137	0.999984	HLA-DQA1
MTSS1	1.45857e-07	1.19527	0.535735	0.464206	0.999984	HLA-DQA1
PRAF2	1.45753e-07	1.19494	0.534972	0.464524	0.999984	HLA-DQA1
SIRPG	1.45711e-07	1.19481	0.534666	0.464652	0.999984	HLA-DQA1
SMS	1.4546e-07	1.19401	0.532828	0.46542	0.999984	HLA-DQA1
LY9	1.45433e-07	1.19392	0.532629	0.465503	0.999984	HLA-DQA1
HACD3	1.45207e-07	1.1932	0.530978	0.466196	0.999984	HLA-DQA1
MRPL23	1.44964e-07	1.19243	0.529201	0.466943	0.999984	HLA-DQA1
TRMT1	1.44489e-07	1.1909	0.525734	0.468406	0.999984	HLA-DQA1
SEPT6	1.43972e-07	1.18925	0.521982	0.469997	0.999984	HLA-DQA1
UQCR10	1.43942e-07	1.18915	0.521762	0.470091	0.999984	HLA-DQA1
CCR2	1.43784e-07	1.18864	0.520615	0.47058	0.999984	HLA-DQA1
CAP1	1.43618e-07	1.1881	0.519418	0.47109	0.999984	HLA-DQA1
ABRACL	1.4323e-07	1.18685	0.516617	0.472288	0.999984	HLA-DQA1
C14orf2	1.43107e-07	1.18645	0.515729	0.472669	0.999984	HLA-DQA1
LIMD2	1.42451e-07	1.18432	0.511008	0.474703	0.999984	HLA-DQA1
CAPZA1	1.42356e-07	1.18402	0.51033	0.474996	0.999984	HLA-DQA1
MYO1F	1.42162e-07	1.18338	0.508938	0.475599	0.999984	HLA-DQA1
HMOX2	1.41768e-07	1.1821	0.506121	0.476823	0.999984	HLA-DQA1
MYL12A	1.41756e-07	1.18206	0.506038	0.476859	0.999984	HLA-DQA1
DOK2	1.41755e-07	1.18206	0.506027	0.476864	0.999984	HLA-DQA1
CSK	1.41676e-07	1.1818	0.505466	0.477108	0.999984	HLA-DQA1
SH3BP2	1.4134e-07	1.1807	0.503069	0.478155	0.999984	HLA-DQA1
ROGDI	1.40919e-07	1.17932	0.500076	0.479467	0.999984	HLA-DQA1
TSEN54	1.40372e-07	1.17752	0.496205	0.481172	0.999984	HLA-DQA1
JUND	1.40323e-07	1.17736	0.49586	0.481325	0.999984	HLA-DQA1
ITM2B	1.40193e-07	1.17693	0.494941	0.481731	0.999984	HLA-DQA1
BMPR2	1.39892e-07	1.17593	0.492818	0.482673	0.999984	HLA-DQA1
ZFYVE16	1.39793e-07	1.1756	0.49212	0.482983	0.999984	HLA-DQA1
DAZAP2	1.39224e-07	1.17372	0.488122	0.484766	0.999984	HLA-DQA1
TMEM14A	1.38852e-07	1.17248	0.485516	0.485934	0.999984	HLA-DQA1
INPP4B	1.38516e-07	1.17136	0.48317	0.48699	0.999984	HLA-DQA1
PCGF5	1.38144e-07	1.17011	0.480575	0.488162	0.999984	HLA-DQA1
COX5B	1.37759e-07	1.16882	0.477902	0.489374	0.999984	HLA-DQA1
VAMP2	1.37115e-07	1.16665	0.473445	0.491407	0.999984	HLA-DQA1
SMAGP	1.36766e-07	1.16547	0.471036	0.492511	0.999984	HLA-DQA1
AGTRAP	1.35684e-07	1.1618	0.463616	0.495939	0.999984	HLA-DQA1
COMMD9	1.3567e-07	1.16175	0.463514	0.495986	0.999984	HLA-DQA1
CHCHD7	1.35339e-07	1.16062	0.46126	0.497035	0.999984	HLA-DQA1
FOSB	1.34746e-07	1.15858	0.457223	0.498925	0.999984	HLA-DQA1
CD48	1.34405e-07	1.15741	0.454914	0.50001	0.999984	HLA-DQA1
PRMT1	1.34303e-07	1.15706	0.454221	0.500337	0.999984	HLA-DQA1
IL6R	1.33891e-07	1.15564	0.451441	0.501651	0.999984	HLA-DQA1
FAM198B	1.33712e-07	1.15502	0.450236	0.502223	0.999984	HLA-DQA1
STK4	1.33482e-07	1.15423	0.44869	0.502958	0.999984	HLA-DQA1
ITGB7	1.3342e-07	1.15401	0.448271	0.503157	0.999984	HLA-DQA1
RHOF	1.33405e-07	1.15396	0.448169	0.503206	0.999984	HLA-DQA1
VPS29	1.3333e-07	1.1537	0.447664	0.503446	0.999984	HLA-DQA1
NMI	1.3328e-07	1.15353	0.44733	0.503606	0.999984	HLA-DQA1
GZMH	1.33068e-07	1.15279	0.44591	0.504284	0.999984	HLA-DQA1
ENTPD1	1.32913e-07	1.15225	0.444867	0.504783	0.999984	HLA-DQA1
FERMT3	1.32882e-07	1.15214	0.444662	0.504881	0.999984	HLA-DQA1
SLAMF1	1.32722e-07	1.15159	0.443594	0.505393	0.999984	HLA-DQA1
ICAM3	1.32502e-07	1.15082	0.442123	0.5061	0.999984	HLA-DQA1
H3F3B	1.32482e-07	1.15075	0.44199	0.506164	0.999984	HLA-DQA1
IQGAP1	1.3218e-07	1.14969	0.439975	0.507134	0.999984	HLA-DQA1
RAB34	1.31922e-07	1.14879	0.438261	0.507963	0.999984	HLA-DQA1
CCND3	1.31531e-07	1.14741	0.435664	0.509223	0.999984	HLA-DQA1
NDUFS7	1.31466e-07	1.14719	0.435239	0.509429	0.999984	HLA-DQA1
FKBP1A	1.31442e-07	1.1471	0.43508	0.509507	0.999984	HLA-DQA1
MAP3K2	1.31418e-07	1.14702	0.43492	0.509584	0.999984	HLA-DQA1
GPR155	1.30948e-07	1.14536	0.431811	0.511102	0.999984	HLA-DQA1
PBXIP1	1.30744e-07	1.14464	0.430471	0.511758	0.999984	HLA-DQA1
SEC62	1.30729e-07	1.14459	0.430369	0.511808	0.999984	HLA-DQA1
NUDT3	1.3046e-07	1.14364	0.428604	0.512675	0.999984	HLA-DQA1
ST8SIA4	1.30359e-07	1.14328	0.427941	0.513001	0.999984	HLA-DQA1
XCL2	1.2998e-07	1.14193	0.42545	0.51423	0.999984	HLA-DQA1
COMT	1.2982e-07	1.14136	0.424408	0.514746	0.999984	HLA-DQA1
NDRG1	1.2969e-07	1.1409	0.42356	0.515166	0.999984	HLA-DQA1
ICAM2	1.29684e-07	1.14088	0.423518	0.515187	0.999984	HLA-DQA1
ARID5B	1.29534e-07	1.14034	0.422538	0.515673	0.999984	HLA-DQA1
CCL3	1.29384e-07	1.13981	0.421562	0.516159	0.999984	HLA-DQA1
TNF	1.29137e-07	1.13892	0.41995	0.516962	0.999984	HLA-DQA1
SLFN5	1.28972e-07	1.13833	0.418881	0.517496	0.999984	HLA-DQA1
PSEN1	1.28583e-07	1.13694	0.416359	0.518759	0.999984	HLA-DQA1
ZFP36L1	1.28563e-07	1.13686	0.416226	0.518826	0.999984	HLA-DQA1
RTN3	1.28497e-07	1.13663	0.4158	0.51904	0.999984	HLA-DQA1
TUBB4B	1.28367e-07	1.13616	0.414959	0.519463	0.999984	HLA-DQA1
TMBIM4	1.27972e-07	1.13474	0.412412	0.520748	0.999984	HLA-DQA1
NDUFB5	1.27897e-07	1.13446	0.411927	0.520993	0.999984	HLA-DQA1
SCNM1	1.27763e-07	1.13398	0.411066	0.521429	0.999984	HLA-DQA1
MAL	1.27606e-07	1.13341	0.410051	0.521944	0.999984	HLA-DQA1
IFI6	1.27579e-07	1.13331	0.409882	0.522029	0.999984	HLA-DQA1
LYAR	1.27265e-07	1.13217	0.407865	0.523055	0.999984	HLA-DQA1
ATG16L2	1.26981e-07	1.13114	0.406044	0.523984	0.999984	HLA-DQA1
LINC00869	1.26807e-07	1.13051	0.404934	0.524552	0.999984	HLA-DQA1
GNAI2	1.26667e-07	1.13	0.404044	0.525008	0.999984	HLA-DQA1
IFNG	1.26504e-07	1.1294	0.403001	0.525544	0.999984	HLA-DQA1
IFIT2	1.26145e-07	1.12809	0.40072	0.526718	0.999984	HLA-DQA1
ATP5J2	1.26067e-07	1.1278	0.400225	0.526973	0.999984	HLA-DQA1
NRROS	1.26049e-07	1.12774	0.40011	0.527032	0.999984	HLA-DQA1
RAB7A	1.25895e-07	1.12717	0.399133	0.527538	0.999984	HLA-DQA1
TPM1	1.25864e-07	1.12706	0.398935	0.52764	0.999984	HLA-DQA1
KLF3	1.25625e-07	1.12618	0.397421	0.528424	0.999984	HLA-DQA1
GPR183	1.2522e-07	1.12469	0.394865	0.529753	0.999984	HLA-DQA1
DBNL	1.24494e-07	1.122	0.390299	0.532142	0.999984	HLA-DQA1
PKM	1.24403e-07	1.12166	0.389727	0.532443	0.999984	HLA-DQA1
PLEKHA2	1.24257e-07	1.12112	0.388815	0.532923	0.999984	HLA-DQA1
RNF181	1.23989e-07	1.12012	0.387136	0.533809	0.999984	HLA-DQA1
P2RY10	1.23913e-07	1.11984	0.38666	0.53406	0.999984	HLA-DQA1
TUBA1A	1.23904e-07	1.11981	0.386609	0.534087	0.999984	HLA-DQA1
ATP6V1C1	1.23781e-07	1.11935	0.385838	0.534495	0.999984	HLA-DQA1
HSPA1A	1.2363e-07	1.11878	0.384899	0.534993	0.999984	HLA-DQA1
BIN1	1.23604e-07	1.11868	0.384733	0.535081	0.999984	HLA-DQA1
IFI35	1.23404e-07	1.11794	0.383494	0.535739	0.999984	HLA-DQA1
CMTM8	1.22792e-07	1.11564	0.379701	0.537764	0.999984	HLA-DQA1
DUSP2	1.2277e-07	1.11556	0.379564	0.537837	0.999984	HLA-DQA1
MT-CO2	1.22115e-07	1.11309	0.375522	0.54001	0.999984	HLA-DQA1
SYAP1	1.20251e-07	1.10598	0.364143	0.546214	0.999984	HLA-DQA1
ADAM15	1.20229e-07	1.1059	0.364011	0.546287	0.999984	HLA-DQA1
FAM213A	1.20132e-07	1.10553	0.363424	0.546611	0.999984	HLA-DQA1
CDC42	1.20008e-07	1.10505	0.362674	0.547025	0.999984	HLA-DQA1
CLTA	1.19516e-07	1.10316	0.35971	0.548668	0.999984	HLA-DQA1
ARHGAP15	1.19472e-07	1.10298	0.359443	0.548816	0.999984	HLA-DQA1
PTEN	1.19307e-07	1.10235	0.358449	0.549369	0.999984	HLA-DQA1
GMFG	1.19302e-07	1.10233	0.358424	0.549383	0.999984	HLA-DQA1
IRF8	1.19191e-07	1.1019	0.357757	0.549754	0.999984	HLA-DQA1
PLA2G16	1.18988e-07	1.10111	0.356539	0.550435	0.999984	HLA-DQA1
NFKBIZ	1.18747e-07	1.10018	0.355096	0.551243	0.999984	HLA-DQA1
EIF1	1.1865e-07	1.0998	0.354512	0.55157	0.999984	HLA-DQA1
PTP4A2	1.18495e-07	1.09919	0.353586	0.55209	0.999984	HLA-DQA1
BDH2	1.18392e-07	1.09879	0.352976	0.552434	0.999984	HLA-DQA1
TERF2IP	1.18153e-07	1.09786	0.351553	0.553235	0.999984	HLA-DQA1
RHOC	1.17997e-07	1.09725	0.350621	0.553762	0.999984	HLA-DQA1
EHBP1L1	1.17684e-07	1.09603	0.348767	0.554812	0.999984	HLA-DQA1
AREG	1.17096e-07	1.09371	0.345288	0.556792	0.999984	HLA-DQA1
EIF4A3	1.17005e-07	1.09336	0.344755	0.557097	0.999984	HLA-DQA1
SEPT7	1.16472e-07	1.09125	0.341616	0.558898	0.999984	HLA-DQA1
LSM10	1.16466e-07	1.09122	0.341584	0.558916	0.999984	HLA-DQA1
ATP5E	1.16242e-07	1.09034	0.340271	0.559673	0.999984	HLA-DQA1
TAOK3	1.15862e-07	1.08882	0.33805	0.560957	0.999984	HLA-DQA1
RP5-1171I10.5	1.15815e-07	1.08864	0.337778	0.561115	0.999984	HLA-DQA1
RPS27	1.15609e-07	1.08781	0.336574	0.561814	0.999984	HLA-DQA1
SELT	1.15342e-07	1.08675	0.335024	0.562716	0.999984	HLA-DQA1
FNDC3B	1.15279e-07	1.0865	0.334657	0.562929	0.999984	HLA-DQA1
VAT1	1.15254e-07	1.0864	0.33451	0.563016	0.999984	HLA-DQA1
CLECL1	1.15092e-07	1.08575	0.333568	0.563565	0.999984	HLA-DQA1
LAPTM4A	1.1509e-07	1.08574	0.333558	0.563571	0.999984	HLA-DQA1
TATDN3	1.14964e-07	1.08523	0.332828	0.563998	0.999984	HLA-DQA1
CHPT1	1.14909e-07	1.08501	0.332512	0.564183	0.999984	HLA-DQA1
CFAP20	1.14724e-07	1.08427	0.331444	0.56481	0.999984	HLA-DQA1
DAB2	1.14315e-07	1.08262	0.329083	0.5662	0.999984	HLA-DQA1
EPN1	1.14201e-07	1.08216	0.328428	0.566586	0.999984	HLA-DQA1
STK38L	1.14091e-07	1.08172	0.327796	0.56696	0.999984	HLA-DQA1
PIM2	1.14027e-07	1.08146	0.327427	0.567178	0.999984	HLA-DQA1
KRT18	1.1395e-07	1.08115	0.326982	0.567442	0.999984	HLA-DQA1
INPP1	1.13908e-07	1.08098	0.326744	0.567583	0.999984	HLA-DQA1
IFT43	1.13887e-07	1.08089	0.326623	0.567655	0.999984	HLA-DQA1
SHKBP1	1.13823e-07	1.08063	0.326255	0.567873	0.999984	HLA-DQA1
AAK1	1.138e-07	1.08054	0.326121	0.567952	0.999984	HLA-DQA1
TNFSF10	1.13398e-07	1.07891	0.323821	0.56932	0.999984	HLA-DQA1
CMC1	1.1321e-07	1.07814	0.32275	0.56996	0.999984	HLA-DQA1
TSPAN5	1.13153e-07	1.07791	0.322427	0.570153	0.999984	HLA-DQA1
FAM127B	1.12932e-07	1.07701	0.321167	0.570907	0.999984	HLA-DQA1
TAGLN2	1.12648e-07	1.07585	0.319554	0.571876	0.999984	HLA-DQA1
IL27RA	1.12632e-07	1.07578	0.319462	0.571931	0.999984	HLA-DQA1
VGLL4	1.12405e-07	1.07485	0.318179	0.572704	0.999984	HLA-DQA1
RPS6KA1	1.12352e-07	1.07464	0.317879	0.572885	0.999984	HLA-DQA1
CD93	1.12302e-07	1.07443	0.317596	0.573056	0.999984	HLA-DQA1
CD52	1.12124e-07	1.0737	0.316588	0.573665	0.999984	HLA-DQA1
OSBPL8	1.12005e-07	1.07321	0.315915	0.574073	0.999984	HLA-DQA1
XCL1	1.11865e-07	1.07263	0.315129	0.57455	0.999984	HLA-DQA1
RPS29	1.11862e-07	1.07262	0.315113	0.57456	0.999984	HLA-DQA1
NFKBID	1.1168e-07	1.07187	0.314085	0.575184	0.999984	HLA-DQA1
B2M	1.11585e-07	1.07148	0.313553	0.575508	0.999984	HLA-DQA1
JUN	1.11509e-07	1.07116	0.313127	0.575768	0.999984	HLA-DQA1
IER5	1.1145e-07	1.07092	0.312795	0.57597	0.999984	HLA-DQA1
RUNX1	1.11297e-07	1.07028	0.311935	0.576495	0.999984	HLA-DQA1
ATP1B1	1.11104e-07	1.06948	0.310856	0.577156	0.999984	HLA-DQA1
HEXA	1.10995e-07	1.06903	0.310243	0.577531	0.999984	HLA-DQA1
YBX3	1.10915e-07	1.0687	0.309796	0.577805	0.999984	HLA-DQA1
SUPT3H	1.10681e-07	1.06773	0.308495	0.578605	0.999984	HLA-DQA1
SLC9A3R1	1.10614e-07	1.06745	0.308121	0.578836	0.999984	HLA-DQA1
CD9	1.10064e-07	1.06515	0.305061	0.580727	0.999984	HLA-DQA1
ABLIM1	1.09792e-07	1.06401	0.303554	0.581663	0.999984	HLA-DQA1
HDAC7	1.09387e-07	1.0623	0.30132	0.583056	0.999984	HLA-DQA1
SYTL1	1.09163e-07	1.06136	0.300087	0.583828	0.999984	HLA-DQA1
MSRB2	1.08689e-07	1.05935	0.297486	0.585463	0.999984	HLA-DQA1
MYO9B	1.08579e-07	1.05889	0.296884	0.585843	0.999984	HLA-DQA1
MAGED2	1.08311e-07	1.05775	0.295423	0.586766	0.999984	HLA-DQA1
RPSA	1.08307e-07	1.05773	0.295401	0.58678	0.999984	HLA-DQA1
DDAH2	1.08034e-07	1.05657	0.293914	0.587723	0.999984	HLA-DQA1
MAP3K1	1.07998e-07	1.05641	0.293716	0.587849	0.999984	HLA-DQA1
PCED1B	1.07943e-07	1.05618	0.293417	0.588039	0.999984	HLA-DQA1
SNX3	1.079e-07	1.056	0.293185	0.588187	0.999984	HLA-DQA1
PNPLA6	1.07481e-07	1.05421	0.290914	0.589635	0.999984	HLA-DQA1
ATP6V0E1	1.07333e-07	1.05357	0.290112	0.590149	0.999984	HLA-DQA1
IL2RB	1.07291e-07	1.05339	0.289884	0.590295	0.999984	HLA-DQA1
ENY2	1.0704e-07	1.05231	0.288528	0.591165	0.999984	HLA-DQA1
ISYNA1	1.06911e-07	1.05175	0.287832	0.591613	0.999984	HLA-DQA1
KRTCAP2	1.06728e-07	1.05097	0.286852	0.592245	0.999984	HLA-DQA1
RGS1	1.06507e-07	1.05001	0.285661	0.593015	0.999984	HLA-DQA1
PGK1	1.06332e-07	1.04925	0.284725	0.593621	0.999984	HLA-DQA1
USP3	1.06301e-07	1.04912	0.284561	0.593727	0.999984	HLA-DQA1
TSTD1	1.06155e-07	1.04849	0.28378	0.594234	0.999984	HLA-DQA1
TMEM106A	1.05966e-07	1.04766	0.282767	0.594893	0.999984	HLA-DQA1
FASLG	1.056e-07	1.04607	0.280819	0.596165	0.999984	HLA-DQA1
PSMA4	1.05529e-07	1.04576	0.280439	0.596413	0.999984	HLA-DQA1
BCL6	1.05499e-07	1.04563	0.280282	0.596517	0.999984	HLA-DQA1
ADIPOR1	1.05381e-07	1.04511	0.279656	0.596926	0.999984	HLA-DQA1
OXNAD1	1.05291e-07	1.04472	0.27918	0.597239	0.999984	HLA-DQA1
MT-CO1	1.0524e-07	1.0445	0.278909	0.597417	0.999984	HLA-DQA1
NANS	1.04901e-07	1.04301	0.277115	0.598598	0.999984	HLA-DQA1
NDUFA13	1.04819e-07	1.04265	0.276681	0.598885	0.999984	HLA-DQA1
PCBP1	1.04814e-07	1.04263	0.276653	0.598903	0.999984	HLA-DQA1
ATP5L	1.04808e-07	1.0426	0.276623	0.598923	0.999984	HLA-DQA1
ADPGK	1.04558e-07	1.0415	0.275305	0.599795	0.999984	HLA-DQA1
TTC39C	1.04346e-07	1.04057	0.274187	0.600537	0.999984	HLA-DQA1
SSR3	1.04285e-07	1.0403	0.273868	0.600749	0.999984	HLA-DQA1
HSD17B4	1.04136e-07	1.03964	0.273087	0.601269	0.999984	HLA-DQA1
TOR2A	1.03734e-07	1.03786	0.270983	0.602673	0.999984	HLA-DQA1
MAP3K8	1.03602e-07	1.03727	0.270294	0.603135	0.999984	HLA-DQA1
COX7B	1.03543e-07	1.03701	0.269985	0.603342	0.999984	HLA-DQA1
FCRL6	1.0326e-07	1.03575	0.268512	0.604332	0.999984	HLA-DQA1
ITK	1.03179e-07	1.03539	0.268089	0.604617	0.999984	HLA-DQA1
LDLRAP1	1.0315e-07	1.03526	0.267938	0.604718	0.999984	HLA-DQA1
RASAL3	1.03025e-07	1.0347	0.267293	0.605153	0.999984	HLA-DQA1
KTN1	1.02443e-07	1.03209	0.264279	0.607196	0.999984	HLA-DQA1
ALDOA	1.0213e-07	1.03069	0.262669	0.608292	0.999984	HLA-DQA1
RP11-660L16.2	1.01983e-07	1.03002	0.261911	0.608811	0.999984	HLA-DQA1
ARID3A	1.01919e-07	1.02973	0.26158	0.609037	0.999984	HLA-DQA1
TMEM33	1.01803e-07	1.02921	0.260987	0.609443	0.999984	HLA-DQA1
HHEX	1.0152e-07	1.02793	0.259538	0.610438	0.999984	HLA-DQA1
FAM195A	1.00676e-07	1.02408	0.255239	0.61341	0.999984	HLA-DQA1
C7orf73	1.00275e-07	1.02225	0.25321	0.614824	0.999984	HLA-DQA1
PPP2R5C	9.99662e-08	1.02083	0.251655	0.615912	0.999984	HLA-DQA1
UBA52	9.98491e-08	1.02029	0.251065	0.616326	0.999984	HLA-DQA1
STX10	9.94346e-08	1.01837	0.248985	0.61779	0.999984	HLA-DQA1
PPP1R16B	9.86822e-08	1.01488	0.245232	0.620453	0.999984	HLA-DQA1
STAT4	9.8276e-08	1.01298	0.243217	0.621892	0.999984	HLA-DQA1
ADRBK1	9.82527e-08	1.01287	0.243102	0.621975	0.999984	HLA-DQA1
FAM101B	9.80164e-08	1.01176	0.241933	0.622813	0.999984	HLA-DQA1
PSIP1	9.801e-08	1.01174	0.241902	0.622836	0.999984	HLA-DQA1
GLMP	9.79992e-08	1.01168	0.241848	0.622874	0.999984	HLA-DQA1
USP15	9.78236e-08	1.01086	0.240983	0.623497	0.999984	HLA-DQA1
TPI1	9.78231e-08	1.01086	0.24098	0.623499	0.999984	HLA-DQA1
ITGA5	9.77989e-08	1.01074	0.240861	0.623585	0.999984	HLA-DQA1
WASF2	9.76603e-08	1.01009	0.240178	0.624077	0.999984	HLA-DQA1
FAM45A	9.74779e-08	1.00923	0.239282	0.624725	0.999984	HLA-DQA1
RBL2	9.74165e-08	1.00894	0.238981	0.624943	0.999984	HLA-DQA1
HVCN1	9.74023e-08	1.00887	0.238911	0.624994	0.999984	HLA-DQA1
ICAM1	9.71471e-08	1.00767	0.237661	0.625901	0.999984	HLA-DQA1
TMEM219	9.70652e-08	1.00728	0.237261	0.626192	0.999984	HLA-DQA1
PTGER4	9.68835e-08	1.00642	0.236373	0.626838	0.999984	HLA-DQA1
TRGC2	9.68798e-08	1.0064	0.236355	0.626851	0.999984	HLA-DQA1
XRN2	9.67775e-08	1.00591	0.235856	0.627215	0.999984	HLA-DQA1
PTGDR	9.67466e-08	1.00577	0.235705	0.627325	0.999984	HLA-DQA1
ITGAL	9.64845e-08	1.00452	0.23443	0.628258	0.999984	HLA-DQA1
PPP1R15B	9.64213e-08	1.00422	0.234123	0.628483	0.999984	HLA-DQA1
FBXL5	9.60204e-08	1.0023	0.23218	0.629912	0.999984	HLA-DQA1
KDM7A	9.60091e-08	1.00225	0.232126	0.629952	0.999984	HLA-DQA1
RGS3	9.53425e-08	0.999045	0.228914	0.63233	0.999984	HLA-DQA1
IMPDH1	9.52055e-08	0.998384	0.228256	0.63282	0.999984	HLA-DQA1
TSEN34	9.51252e-08	0.997996	0.227871	0.633107	0.999984	HLA-DQA1
MYC	9.50944e-08	0.997847	0.227724	0.633217	0.999984	HLA-DQA1
FAM46A	9.48686e-08	0.996754	0.226644	0.634024	0.999984	HLA-DQA1
RAP1A	9.47914e-08	0.99638	0.226275	0.6343	0.999984	HLA-DQA1
NCOA7	9.47388e-08	0.996124	0.226024	0.634488	0.999984	HLA-DQA1
SLIRP	9.46622e-08	0.995753	0.225659	0.634762	0.999984	HLA-DQA1
UBE2E1	9.39946e-08	0.992499	0.222487	0.637152	0.999984	HLA-DQA1
AKIRIN2	9.38959e-08	0.992016	0.22202	0.637505	0.999984	HLA-DQA1
AHCYL1	9.35112e-08	0.99013	0.220204	0.638884	0.999984	HLA-DQA1
ARL8B	9.35005e-08	0.990077	0.220154	0.638923	0.999984	HLA-DQA1
HADHB	9.3351e-08	0.989341	0.21945	0.639459	0.999984	HLA-DQA1
LUZP1	9.2933e-08	0.987279	0.21749	0.640959	0.999984	HLA-DQA1
MZT2A	9.29058e-08	0.987144	0.217362	0.641057	0.999984	HLA-DQA1
TIMM8B	9.28873e-08	0.987053	0.217275	0.641124	0.999984	HLA-DQA1
RAE1	9.28235e-08	0.986737	0.216977	0.641353	0.999984	HLA-DQA1
TGOLN2	9.28154e-08	0.986697	0.216939	0.641382	0.999984	HLA-DQA1
STX6	9.25867e-08	0.985563	0.215872	0.642204	0.999984	HLA-DQA1
SPTAN1	9.21814e-08	0.983547	0.213986	0.643661	0.999984	HLA-DQA1
DBI	9.21406e-08	0.983344	0.213797	0.643808	0.999984	HLA-DQA1
PQLC3	9.19349e-08	0.982317	0.212843	0.644548	0.999984	HLA-DQA1
BLOC1S2	9.18667e-08	0.981976	0.212527	0.644794	0.999984	HLA-DQA1
GPX3	9.16595e-08	0.980938	0.21157	0.64554	0.999984	HLA-DQA1
ECHDC1	9.15984e-08	0.980632	0.211287	0.64576	0.999984	HLA-DQA1
ARL5B	9.14571e-08	0.979923	0.210637	0.646269	0.999984	HLA-DQA1
DDX24	9.13043e-08	0.979154	0.209933	0.64682	0.999984	HLA-DQA1
EGR2	9.12968e-08	0.979117	0.209899	0.646847	0.999984	HLA-DQA1
SFXN1	9.12117e-08	0.978688	0.209507	0.647154	0.999984	HLA-DQA1
TMEM251	9.11794e-08	0.978526	0.209359	0.64727	0.999984	HLA-DQA1
MT-CO3	9.07028e-08	0.976118	0.207176	0.64899	0.999984	HLA-DQA1
MIB2	9.0534e-08	0.975263	0.206406	0.649599	0.999984	HLA-DQA1
SSR1	9.05263e-08	0.975224	0.206371	0.649627	0.999984	HLA-DQA1
SELK	9.04379e-08	0.974775	0.205968	0.649946	0.999984	HLA-DQA1
CKS2	9.03651e-08	0.974405	0.205636	0.650209	0.999984	HLA-DQA1
COX5A	9.02855e-08	0.974	0.205274	0.650497	0.999984	HLA-DQA1
GNA13	8.99759e-08	0.972422	0.203869	0.651616	0.999984	HLA-DQA1
ETS2	8.99269e-08	0.972172	0.203647	0.651793	0.999984	HLA-DQA1
MIS18BP1	8.99107e-08	0.972089	0.203573	0.651852	0.999984	HLA-DQA1
DONSON	8.98934e-08	0.972001	0.203495	0.651914	0.999984	HLA-DQA1
MT2A	8.98693e-08	0.971877	0.203386	0.652002	0.999984	HLA-DQA1
POLE4	8.97507e-08	0.971271	0.20285	0.65243	0.999984	HLA-DQA1
MTMR14	8.96723e-08	0.97087	0.202495	0.652714	0.999984	HLA-DQA1
CYFIP2	8.96217e-08	0.97061	0.202267	0.652897	0.999984	HLA-DQA1
ANXA2R	8.96197e-08	0.9706	0.202258	0.652905	0.999984	HLA-DQA1
AAMDC	8.93278e-08	0.969102	0.200942	0.653961	0.999984	HLA-DQA1
HINT1	8.92969e-08	0.968943	0.200803	0.654073	0.999984	HLA-DQA1
PNRC1	8.92424e-08	0.968663	0.200558	0.65427	0.999984	HLA-DQA1
CORO1A	8.90828e-08	0.967841	0.199841	0.654849	0.999984	HLA-DQA1
PSMB3	8.90687e-08	0.967768	0.199779	0.6549	0.999984	HLA-DQA1
LYL1	8.8943e-08	0.96712	0.199215	0.655355	0.999984	HLA-DQA1
RPS6KA4	8.84879e-08	0.964764	0.197181	0.657006	0.999984	HLA-DQA1
CEP170	8.81222e-08	0.962862	0.195555	0.658333	0.999984	HLA-DQA1
TRGC1	8.79354e-08	0.961888	0.194727	0.659011	0.999984	HLA-DQA1
TAGAP	8.79084e-08	0.961747	0.194607	0.659109	0.999984	HLA-DQA1
RAB1A	8.77998e-08	0.96118	0.194127	0.659504	0.999984	HLA-DQA1
UVRAG	8.7505e-08	0.959636	0.192825	0.660575	0.999984	HLA-DQA1
GLB1	8.73968e-08	0.959068	0.192349	0.660969	0.999984	HLA-DQA1
UPP1	8.7354e-08	0.958843	0.19216	0.661125	0.999984	HLA-DQA1
TNFSF14	8.72748e-08	0.958426	0.191812	0.661413	0.999984	HLA-DQA1
MKRN1	8.72601e-08	0.958349	0.191748	0.661466	0.999984	HLA-DQA1
PCSK7	8.69755e-08	0.956849	0.190499	0.662502	0.999984	HLA-DQA1
SLC12A9	8.66365e-08	0.955057	0.189017	0.663736	0.999984	HLA-DQA1
SPPL2A	8.63383e-08	0.953474	0.187718	0.664823	0.999984	HLA-DQA1
RPS4Y1	8.6169e-08	0.952574	0.186982	0.66544	0.999984	HLA-DQA1
ATP5G3	8.52848e-08	0.947841	0.183165	0.668667	0.999984	HLA-DQA1
LIMS1	8.52817e-08	0.947824	0.183151	0.668679	0.999984	HLA-DQA1
SSH2	8.52535e-08	0.947672	0.18303	0.668782	0.999984	HLA-DQA1
MINOS1	8.51034e-08	0.946863	0.182386	0.669331	0.999984	HLA-DQA1
KLRF1	8.47343e-08	0.944869	0.180808	0.67068	0.999984	HLA-DQA1
DUSP6	8.45777e-08	0.944021	0.18014	0.671253	0.999984	HLA-DQA1
PASK	8.45494e-08	0.943867	0.18002	0.671356	0.999984	HLA-DQA1
PTPN22	8.44453e-08	0.943302	0.179576	0.671738	0.999984	HLA-DQA1
KRT8	8.42855e-08	0.942433	0.178897	0.672323	0.999984	HLA-DQA1
STX12	8.40661e-08	0.941237	0.177967	0.673126	0.999984	HLA-DQA1
OSM	8.40196e-08	0.940983	0.17777	0.673296	0.999984	HLA-DQA1
ALKBH7	8.37582e-08	0.939554	0.176666	0.674254	0.999984	HLA-DQA1
YIF1B	8.37526e-08	0.939523	0.176642	0.674275	0.999984	HLA-DQA1
RBX1	8.36984e-08	0.939226	0.176414	0.674473	0.999984	HLA-DQA1
TCEB2	8.36945e-08	0.939205	0.176397	0.674488	0.999984	HLA-DQA1
NAP1L1	8.33377e-08	0.937245	0.174897	0.675796	0.999984	HLA-DQA1
ARL4C	8.32476e-08	0.936749	0.174518	0.676127	0.999984	HLA-DQA1
PRNP	8.3133e-08	0.936118	0.174039	0.676547	0.999984	HLA-DQA1
CSGALNACT2	8.31145e-08	0.936015	0.173961	0.676615	0.999984	HLA-DQA1
HSPA1B	8.24762e-08	0.93248	0.171299	0.67896	0.999984	HLA-DQA1
LAX1	8.24672e-08	0.93243	0.171262	0.678993	0.999984	HLA-DQA1
CKLF	8.24406e-08	0.932282	0.171151	0.679091	0.999984	HLA-DQA1
MTCH2	8.21221e-08	0.930507	0.169832	0.680262	0.999984	HLA-DQA1
AZIN1	8.20771e-08	0.930255	0.169645	0.680427	0.999984	HLA-DQA1
PLEKHO2	8.20521e-08	0.930116	0.169542	0.680519	0.999984	HLA-DQA1
C7orf50	8.20389e-08	0.930042	0.169488	0.680567	0.999984	HLA-DQA1
GBP2	8.19147e-08	0.929347	0.168975	0.681024	0.999984	HLA-DQA1
DOCK10	8.18997e-08	0.929263	0.168913	0.68108	0.999984	HLA-DQA1
VAMP5	8.1871e-08	0.929102	0.168794	0.681185	0.999984	HLA-DQA1
LCP2	8.18552e-08	0.929014	0.168729	0.681243	0.999984	HLA-DQA1
RPL23A	8.17215e-08	0.928265	0.168179	0.681735	0.999984	HLA-DQA1
EOMES	8.16488e-08	0.927856	0.167879	0.682003	0.999984	HLA-DQA1
ABHD5	8.15651e-08	0.927386	0.167536	0.682311	0.999984	HLA-DQA1
EBPL	8.15217e-08	0.927142	0.167357	0.682471	0.999984	HLA-DQA1
FAM43A	8.1263e-08	0.925685	0.166297	0.683424	0.999984	HLA-DQA1
GNAI3	8.1085e-08	0.92468	0.165569	0.68408	0.999984	HLA-DQA1
GLTSCR2	8.08839e-08	0.923541	0.164749	0.684821	0.999984	HLA-DQA1
ZCCHC6	8.08617e-08	0.923416	0.164659	0.684903	0.999984	HLA-DQA1
NIPSNAP3A	8.08284e-08	0.923227	0.164523	0.685026	0.999984	HLA-DQA1
TRG-AS1	8.07484e-08	0.922773	0.164197	0.685321	0.999984	HLA-DQA1
RARRES2	8.06677e-08	0.922314	0.163869	0.685619	0.999984	HLA-DQA1
PIAS1	8.06572e-08	0.922255	0.163827	0.685657	0.999984	HLA-DQA1
VAV1	8.03585e-08	0.920554	0.162616	0.68676	0.999984	HLA-DQA1
APBB1IP	8.02599e-08	0.919991	0.162217	0.687124	0.999984	HLA-DQA1
TMEM2	8.01359e-08	0.919283	0.161716	0.687582	0.999984	HLA-DQA1
LRRC59	8.00352e-08	0.918706	0.16131	0.687954	0.999984	HLA-DQA1
LRPAP1	8.00152e-08	0.918592	0.161229	0.688027	0.999984	HLA-DQA1
CELF2	7.99798e-08	0.918389	0.161086	0.688158	0.999984	HLA-DQA1
SRGAP2	7.9877e-08	0.917799	0.160673	0.688538	0.999984	HLA-DQA1
VAMP3	7.98679e-08	0.917747	0.160636	0.688572	0.999984	HLA-DQA1
NUCB2	7.98668e-08	0.917741	0.160632	0.688576	0.999984	HLA-DQA1
ARL5A	7.97255e-08	0.916929	0.160064	0.689098	0.999984	HLA-DQA1
AP1B1	7.94719e-08	0.91547	0.159047	0.690035	0.999984	HLA-DQA1
COX4I1	7.92704e-08	0.914306	0.158242	0.690781	0.999984	HLA-DQA1
MAPK3	7.90604e-08	0.91309	0.157404	0.691558	0.999984	HLA-DQA1
NDUFS6	7.87577e-08	0.911332	0.156201	0.692678	0.999984	HLA-DQA1
CD160	7.84427e-08	0.909496	0.154954	0.693845	0.999984	HLA-DQA1
PRR7	7.83814e-08	0.909138	0.154712	0.694072	0.999984	HLA-DQA1
MYH9	7.83705e-08	0.909074	0.154669	0.694113	0.999984	HLA-DQA1
PFN1	7.82337e-08	0.908274	0.15413	0.69462	0.999984	HLA-DQA1
C20orf24	7.80099e-08	0.906961	0.153249	0.69545	0.999984	HLA-DQA1
GUK1	7.7987e-08	0.906827	0.153159	0.695535	0.999984	HLA-DQA1
BTN3A2	7.78818e-08	0.906209	0.152746	0.695925	0.999984	HLA-DQA1
DDT	7.78595e-08	0.906077	0.152659	0.696008	0.999984	HLA-DQA1
MGST2	7.78264e-08	0.905883	0.152529	0.69613	0.999984	HLA-DQA1
C1orf21	7.78105e-08	0.905789	0.152467	0.696189	0.999984	HLA-DQA1
ARHGAP27	7.77746e-08	0.905578	0.152326	0.696322	0.999984	HLA-DQA1
SLC6A6	7.77453e-08	0.905405	0.152211	0.696431	0.999984	HLA-DQA1
TMEM14C	7.77414e-08	0.905382	0.152196	0.696446	0.999984	HLA-DQA1
HSD17B11	7.76974e-08	0.905123	0.152024	0.696609	0.999984	HLA-DQA1
CANX	7.76155e-08	0.90464	0.151703	0.696913	0.999984	HLA-DQA1
LGALS3BP	7.75747e-08	0.904399	0.151544	0.697064	0.999984	HLA-DQA1
ETV6	7.7525e-08	0.904106	0.15135	0.697249	0.999984	HLA-DQA1
SNX5	7.70494e-08	0.901287	0.149499	0.699015	0.999984	HLA-DQA1
MIDN	7.70262e-08	0.901149	0.149409	0.699101	0.999984	HLA-DQA1
CH17-189H20.1	7.69881e-08	0.900922	0.149261	0.699243	0.999984	HLA-DQA1
MAP4	7.69721e-08	0.900827	0.149199	0.699302	0.999984	HLA-DQA1
TMEM140	7.67088e-08	0.899258	0.14818	0.700281	0.999984	HLA-DQA1
NMRK1	7.64375e-08	0.897635	0.147133	0.70129	0.999984	HLA-DQA1
ACTN4	7.62945e-08	0.896778	0.146583	0.701822	0.999984	HLA-DQA1
SLA2	7.6256e-08	0.896547	0.146436	0.701965	0.999984	HLA-DQA1
HMGA1	7.59347e-08	0.894613	0.145204	0.703161	0.999984	HLA-DQA1
KDM6B	7.59249e-08	0.894554	0.145167	0.703198	0.999984	HLA-DQA1
APOLD1	7.5666e-08	0.89299	0.144178	0.704162	0.999984	HLA-DQA1
UCHL3	7.5602e-08	0.892603	0.143935	0.7044	0.999984	HLA-DQA1
PAPSS1	7.55165e-08	0.892084	0.143609	0.704719	0.999984	HLA-DQA1
FAM110A	7.54126e-08	0.891454	0.143214	0.705106	0.999984	HLA-DQA1
CFAP36	7.52076e-08	0.890208	0.142437	0.70587	0.999984	HLA-DQA1
EIF4E2	7.51806e-08	0.890043	0.142334	0.705971	0.999984	HLA-DQA1
OSTF1	7.51406e-08	0.8898	0.142183	0.70612	0.999984	HLA-DQA1
NARS	7.51078e-08	0.8896	0.142059	0.706243	0.999984	HLA-DQA1
TOX	7.50933e-08	0.889511	0.142004	0.706297	0.999984	HLA-DQA1
ERCC1	7.48737e-08	0.88817	0.141175	0.707116	0.999984	HLA-DQA1
TCOF1	7.48216e-08	0.887852	0.140978	0.70731	0.999984	HLA-DQA1
OGFR	7.46599e-08	0.886862	0.14037	0.707914	0.999984	HLA-DQA1
NQO2	7.46557e-08	0.886836	0.140354	0.707929	0.999984	HLA-DQA1
NCR3	7.43735e-08	0.885102	0.139295	0.708983	0.999984	HLA-DQA1
SNX6	7.43169e-08	0.884754	0.139083	0.709194	0.999984	HLA-DQA1
CDKN1B	7.43064e-08	0.884689	0.139043	0.709234	0.999984	HLA-DQA1
WDFY2	7.42758e-08	0.884501	0.138929	0.709348	0.999984	HLA-DQA1
IVNS1ABP	7.41465e-08	0.883703	0.138446	0.709831	0.999984	HLA-DQA1
UBASH3A	7.40232e-08	0.882941	0.137986	0.710292	0.999984	HLA-DQA1
UBE2A	7.39319e-08	0.882376	0.137645	0.710633	0.999984	HLA-DQA1
ISG15	7.39309e-08	0.882371	0.137642	0.710637	0.999984	HLA-DQA1
NMT2	7.39078e-08	0.882227	0.137556	0.710723	0.999984	HLA-DQA1
PRKD2	7.38297e-08	0.881744	0.137265	0.711015	0.999984	HLA-DQA1
SRA1	7.3693e-08	0.880896	0.136758	0.711526	0.999984	HLA-DQA1
CD5	7.35344e-08	0.879909	0.136169	0.712119	0.999984	HLA-DQA1
SIGIRR	7.33449e-08	0.878728	0.135468	0.712828	0.999984	HLA-DQA1
ZFAS1	7.32716e-08	0.878271	0.135198	0.713102	0.999984	HLA-DQA1
ZNF217	7.31391e-08	0.877443	0.134709	0.713598	0.999984	HLA-DQA1
MT1X	7.30704e-08	0.877013	0.134456	0.713855	0.999984	HLA-DQA1
MKKS	7.29561e-08	0.876297	0.134036	0.714283	0.999984	HLA-DQA1
NFKBIE	7.29021e-08	0.875958	0.133838	0.714486	0.999984	HLA-DQA1
GALK1	7.26206e-08	0.874188	0.132806	0.71554	0.999984	HLA-DQA1
RPS6	7.25413e-08	0.873688	0.132516	0.715837	0.999984	HLA-DQA1
PTPN18	7.2527e-08	0.873597	0.132464	0.715891	0.999984	HLA-DQA1
AFTPH	7.24578e-08	0.87316	0.132211	0.71615	0.999984	HLA-DQA1
UBE2D3	7.24195e-08	0.872919	0.132072	0.716294	0.999984	HLA-DQA1
ARHGEF1	7.23607e-08	0.872547	0.131857	0.716514	0.999984	HLA-DQA1
CCL4L2	7.22581e-08	0.871898	0.131483	0.716899	0.999984	HLA-DQA1
CARS2	7.21528e-08	0.871231	0.131101	0.717294	0.999984	HLA-DQA1
SLAMF7	7.21172e-08	0.871005	0.130971	0.717427	0.999984	HLA-DQA1
DNPH1	7.19235e-08	0.869775	0.130269	0.718154	0.999984	HLA-DQA1
RNF114	7.18391e-08	0.869238	0.129963	0.71847	0.999984	HLA-DQA1
CHN2	7.18019e-08	0.869001	0.129829	0.71861	0.999984	HLA-DQA1
MZT2B	7.17752e-08	0.86883	0.129732	0.71871	0.999984	HLA-DQA1
LINC00936	7.14347e-08	0.866656	0.128504	0.719988	0.999984	HLA-DQA1
SLC2A3	7.13793e-08	0.8663	0.128305	0.720196	0.999984	HLA-DQA1
RPS24	7.1363e-08	0.866196	0.128246	0.720258	0.999984	HLA-DQA1
TPM3	7.1135e-08	0.864733	0.127428	0.721114	0.999984	HLA-DQA1
MPC1	7.10939e-08	0.864468	0.127281	0.721268	0.999984	HLA-DQA1
FN1	7.10036e-08	0.863887	0.126958	0.721607	0.999984	HLA-DQA1
AC009501.4	7.0787e-08	0.86249	0.126184	0.722422	0.999984	HLA-DQA1
C16orf72	7.06846e-08	0.861828	0.12582	0.722806	0.999984	HLA-DQA1
ATP6V1G1	7.06637e-08	0.861692	0.125745	0.722885	0.999984	HLA-DQA1
AKR1B1	7.06633e-08	0.86169	0.125744	0.722887	0.999984	HLA-DQA1
SLC44A2	7.02754e-08	0.859173	0.124367	0.724345	0.999984	HLA-DQA1
IFITM3	7.02524e-08	0.859023	0.124286	0.724432	0.999984	HLA-DQA1
ARF3	7.01953e-08	0.858651	0.124084	0.724647	0.999984	HLA-DQA1
HIST1H4C	7.01575e-08	0.858405	0.12395	0.724789	0.999984	HLA-DQA1
DRAP1	7.00444e-08	0.857667	0.123551	0.725215	0.999984	HLA-DQA1
PARVB	7.00203e-08	0.85751	0.123466	0.725306	0.999984	HLA-DQA1
CD164	6.99615e-08	0.857126	0.123258	0.725527	0.999984	HLA-DQA1
CLDND1	6.96345e-08	0.854984	0.122109	0.726758	0.999984	HLA-DQA1
SUMO3	6.95775e-08	0.854609	0.121909	0.726973	0.999984	HLA-DQA1
DEXI	6.92182e-08	0.852243	0.120653	0.728327	0.999984	HLA-DQA1
ATP5F1	6.92033e-08	0.852144	0.120601	0.728383	0.999984	HLA-DQA1
ARF5	6.899e-08	0.850733	0.119859	0.729188	0.999984	HLA-DQA1
RAB8A	6.86239e-08	0.848301	0.11859	0.730568	0.999984	HLA-DQA1
RPL31	6.8567e-08	0.847922	0.118394	0.730783	0.999984	HLA-DQA1
EIF4A2	6.84664e-08	0.847251	0.118047	0.731163	0.999984	HLA-DQA1
MAP3K3	6.84487e-08	0.847133	0.117986	0.73123	0.999984	HLA-DQA1
ERP44	6.82339e-08	0.845696	0.117246	0.73204	0.999984	HLA-DQA1
SLC25A37	6.82011e-08	0.845476	0.117134	0.732164	0.999984	HLA-DQA1
TBCC	6.81705e-08	0.845271	0.117028	0.73228	0.999984	HLA-DQA1
NDUFV3	6.81453e-08	0.845102	0.116942	0.732375	0.999984	HLA-DQA1
MBD2	6.80478e-08	0.844448	0.116607	0.732743	0.999984	HLA-DQA1
VTI1B	6.74845e-08	0.840649	0.114685	0.734872	0.999984	HLA-DQA1
CCR6	6.74e-08	0.840077	0.114398	0.735192	0.999984	HLA-DQA1
RPS18	6.73729e-08	0.839894	0.114306	0.735294	0.999984	HLA-DQA1
ATP2B4	6.71825e-08	0.8386	0.113661	0.736014	0.999984	HLA-DQA1
OS9	6.70631e-08	0.837788	0.113257	0.736466	0.999984	HLA-DQA1
NDUFA11	6.70623e-08	0.837782	0.113255	0.736469	0.999984	HLA-DQA1
RCC2	6.69395e-08	0.836945	0.11284	0.736934	0.999984	HLA-DQA1
CTD-2035E11.3	6.68951e-08	0.836641	0.11269	0.737102	0.999984	HLA-DQA1
CHMP4B	6.66938e-08	0.835265	0.112013	0.737864	0.999984	HLA-DQA1
NUP62	6.6666e-08	0.835074	0.11192	0.737969	0.999984	HLA-DQA1
NDUFB2	6.66632e-08	0.835056	0.111911	0.737979	0.999984	HLA-DQA1
NDUFB1	6.65987e-08	0.834613	0.111694	0.738224	0.999984	HLA-DQA1
TRDC	6.6553e-08	0.834299	0.111541	0.738397	0.999984	HLA-DQA1
TMED5	6.64223e-08	0.833402	0.111103	0.738892	0.999984	HLA-DQA1
CSNK1E	6.63514e-08	0.832913	0.110866	0.73916	0.999984	HLA-DQA1
PANK2	6.63448e-08	0.832868	0.110844	0.739185	0.999984	HLA-DQA1
SYNRG	6.63013e-08	0.832569	0.110699	0.73935	0.999984	HLA-DQA1
ZFYVE21	6.61486e-08	0.831516	0.110189	0.739929	0.999984	HLA-DQA1
PTBP3	6.61427e-08	0.831475	0.11017	0.739951	0.999984	HLA-DQA1
MFSD14B	6.58059e-08	0.829143	0.109051	0.741228	0.999984	HLA-DQA1
ARGLU1	6.5716e-08	0.828518	0.108753	0.741569	0.999984	HLA-DQA1
FMNL1	6.56479e-08	0.828045	0.108527	0.741827	0.999984	HLA-DQA1
RER1	6.55906e-08	0.827646	0.108338	0.742044	0.999984	HLA-DQA1
CTBS	6.55452e-08	0.82733	0.108188	0.742216	0.999984	HLA-DQA1
TRIM38	6.52729e-08	0.825429	0.107291	0.743249	0.999984	HLA-DQA1
HELB	6.48003e-08	0.822111	0.105743	0.745043	0.999984	HLA-DQA1
SCAMP2	6.47347e-08	0.821648	0.105529	0.745293	0.999984	HLA-DQA1
BRK1	6.46843e-08	0.821293	0.105365	0.745484	0.999984	HLA-DQA1
CTNND1	6.45384e-08	0.820262	0.10489	0.746038	0.999984	HLA-DQA1
YWHAG	6.44875e-08	0.819902	0.104725	0.746232	0.999984	HLA-DQA1
PDCD4	6.44e-08	0.819282	0.104441	0.746564	0.999984	HLA-DQA1
STK17B	6.42255e-08	0.818043	0.103876	0.747227	0.999984	HLA-DQA1
NFE2L1	6.41494e-08	0.817502	0.10363	0.747517	0.999984	HLA-DQA1
CTNNA1	6.38717e-08	0.815521	0.102734	0.748573	0.999984	HLA-DQA1
ACADVL	6.38181e-08	0.815139	0.102562	0.748776	0.999984	HLA-DQA1
FLII	6.38064e-08	0.815055	0.102524	0.748821	0.999984	HLA-DQA1
BNIP3	6.37209e-08	0.814443	0.10225	0.749146	0.999984	HLA-DQA1
PEBP1	6.36952e-08	0.814258	0.102167	0.749244	0.999984	HLA-DQA1
ARHGAP30	6.36688e-08	0.814069	0.102083	0.749345	0.999984	HLA-DQA1
POLR2J3	6.34991e-08	0.812851	0.101539	0.74999	0.999984	HLA-DQA1
UNC119	6.33084e-08	0.811478	0.10093	0.750716	0.999984	HLA-DQA1
TUBA1B	6.32913e-08	0.811355	0.100876	0.750781	0.999984	HLA-DQA1
SNX27	6.32792e-08	0.811268	0.100837	0.750827	0.999984	HLA-DQA1
NBPF19	6.327e-08	0.811201	0.100808	0.750863	0.999984	HLA-DQA1
ABHD17A	6.32465e-08	0.811031	0.100733	0.750952	0.999984	HLA-DQA1
MED13L	6.31411e-08	0.810271	0.100397	0.751353	0.999984	HLA-DQA1
TLE3	6.30852e-08	0.809866	0.10022	0.751566	0.999984	HLA-DQA1
LINC00649	6.30342e-08	0.809497	0.100058	0.75176	0.999984	HLA-DQA1
CPSF2	6.29147e-08	0.808631	0.0996789	0.752215	0.999984	HLA-DQA1
RP5-1028K7.2	6.28735e-08	0.808333	0.0995483	0.752372	0.999984	HLA-DQA1
WDR60	6.28529e-08	0.808183	0.099483	0.752451	0.999984	HLA-DQA1
SOD1	6.28259e-08	0.807987	0.0993975	0.752554	0.999984	HLA-DQA1
VRK2	6.25436e-08	0.805931	0.0985062	0.75363	0.999984	HLA-DQA1
LYSMD2	6.25039e-08	0.805642	0.0983814	0.753781	0.999984	HLA-DQA1
NDUFA1	6.23989e-08	0.804875	0.098051	0.754181	0.999984	HLA-DQA1
AMDHD2	6.23058e-08	0.804193	0.0977585	0.754536	0.999984	HLA-DQA1
EIF3A	6.21895e-08	0.803341	0.097394	0.75498	0.999984	HLA-DQA1
TAX1BP1	6.20393e-08	0.802238	0.0969241	0.755553	0.999984	HLA-DQA1
LINC01550	6.2023e-08	0.802118	0.0968733	0.755615	0.999984	HLA-DQA1
NUDT1	6.19965e-08	0.801923	0.0967905	0.755716	0.999984	HLA-DQA1
MYBL1	6.19895e-08	0.801872	0.0967687	0.755742	0.999984	HLA-DQA1
RPS11	6.19759e-08	0.801771	0.0967261	0.755794	0.999984	HLA-DQA1
GMDS	6.18328e-08	0.800717	0.09628	0.75634	0.999984	HLA-DQA1
SFT2D2	6.17362e-08	0.800003	0.0959794	0.756709	0.999984	HLA-DQA1
FAM215B	6.16806e-08	0.799593	0.0958067	0.756921	0.999984	HLA-DQA1
PGM2L1	6.16194e-08	0.799139	0.0956165	0.757155	0.999984	HLA-DQA1
SNHG9	6.15563e-08	0.798672	0.0954209	0.757395	0.999984	HLA-DQA1
ZNF581	6.14018e-08	0.797526	0.0949425	0.757985	0.999984	HLA-DQA1
C12orf75	6.12788e-08	0.796611	0.0945626	0.758455	0.999984	HLA-DQA1
DYNLL1	6.12264e-08	0.796221	0.0944009	0.758655	0.999984	HLA-DQA1
AP3M2	6.114e-08	0.795577	0.0941346	0.758985	0.999984	HLA-DQA1
ESRRA	6.10343e-08	0.794788	0.0938093	0.759389	0.999984	HLA-DQA1
EIF5A	6.10305e-08	0.794759	0.0937976	0.759404	0.999984	HLA-DQA1
CFDP1	6.1027e-08	0.794733	0.0937869	0.759417	0.999984	HLA-DQA1
RPS9	6.08546e-08	0.793443	0.0932577	0.760076	0.999984	HLA-DQA1
RNASEH2B	6.08089e-08	0.7931	0.0931177	0.76025	0.999984	HLA-DQA1
TNRC6C	6.07985e-08	0.793022	0.0930858	0.76029	0.999984	HLA-DQA1
GIMAP1	6.07849e-08	0.79292	0.0930443	0.760342	0.999984	HLA-DQA1
CISD2	6.05707e-08	0.791311	0.0923898	0.761161	0.999984	HLA-DQA1
MICAL1	6.0356e-08	0.789691	0.0917359	0.761982	0.999984	HLA-DQA1
CDKN2C	6.03549e-08	0.789683	0.0917326	0.761986	0.999984	HLA-DQA1
RAB11A	6.01957e-08	0.788478	0.0912493	0.762595	0.999984	HLA-DQA1
DYNC1I2	6.01668e-08	0.78826	0.0911618	0.762705	0.999984	HLA-DQA1
KLHL5	6.01034e-08	0.787778	0.0909695	0.762948	0.999984	HLA-DQA1
ACOT9	5.98691e-08	0.785998	0.0902618	0.763845	0.999984	HLA-DQA1
TAGLN	5.98612e-08	0.785938	0.090238	0.763875	0.999984	HLA-DQA1
RABGAP1L	5.98121e-08	0.785564	0.09009	0.764063	0.999984	HLA-DQA1
SUSD3	5.97112e-08	0.784794	0.0897863	0.764449	0.999984	HLA-DQA1
PRRG3	5.94981e-08	0.783164	0.0891467	0.765265	0.999984	HLA-DQA1
BIN2	5.94467e-08	0.782769	0.0889925	0.765462	0.999984	HLA-DQA1
EDEM2	5.94416e-08	0.78273	0.0889773	0.765481	0.999984	HLA-DQA1
PDE4B	5.93094e-08	0.781715	0.0885819	0.765988	0.999984	HLA-DQA1
DGKA	5.92425e-08	0.781201	0.0883823	0.766244	0.999984	HLA-DQA1
UBE2J1	5.90396e-08	0.779637	0.0877779	0.767021	0.999984	HLA-DQA1
TOM1	5.89899e-08	0.779253	0.0876302	0.767212	0.999984	HLA-DQA1
DIAPH2	5.88458e-08	0.778138	0.0872025	0.767764	0.999984	HLA-DQA1
UQCRQ	5.87161e-08	0.777133	0.0868187	0.768261	0.999984	HLA-DQA1
PPP1R9B	5.85953e-08	0.776194	0.0864617	0.768725	0.999984	HLA-DQA1
C5orf56	5.84367e-08	0.774959	0.0859944	0.769333	0.999984	HLA-DQA1
C14orf1	5.83838e-08	0.774546	0.0858387	0.769536	0.999984	HLA-DQA1
CPQ	5.81049e-08	0.772364	0.0850204	0.770606	0.999984	HLA-DQA1
KIF2A	5.80718e-08	0.772105	0.0849238	0.770732	0.999984	HLA-DQA1
FAM133B	5.80225e-08	0.771717	0.0847794	0.770922	0.999984	HLA-DQA1
THEMIS	5.78722e-08	0.770536	0.084341	0.771499	0.999984	HLA-DQA1
CCDC109B	5.78691e-08	0.770511	0.0843318	0.771511	0.999984	HLA-DQA1
TGIF1	5.77914e-08	0.769899	0.0841055	0.771809	0.999984	HLA-DQA1
UQCR11	5.77788e-08	0.7698	0.084069	0.771857	0.999984	HLA-DQA1
IL10RB	5.77695e-08	0.769726	0.0840419	0.771893	0.999984	HLA-DQA1
CCDC88C	5.7691e-08	0.769107	0.0838136	0.772194	0.999984	HLA-DQA1
ABHD12	5.76338e-08	0.768655	0.0836476	0.772414	0.999984	HLA-DQA1
SULF2	5.76221e-08	0.768562	0.0836136	0.772459	0.999984	HLA-DQA1
ARHGDIB	5.76134e-08	0.768493	0.0835882	0.772492	0.999984	HLA-DQA1
WDR83OS	5.76003e-08	0.768389	0.0835501	0.772543	0.999984	HLA-DQA1
COPA	5.75973e-08	0.768366	0.0835415	0.772554	0.999984	HLA-DQA1
RBM3	5.75342e-08	0.767866	0.0833585	0.772797	0.999984	HLA-DQA1
APH1B	5.75269e-08	0.767809	0.0833375	0.772824	0.999984	HLA-DQA1
EFR3A	5.75003e-08	0.767598	0.0832605	0.772927	0.999984	HLA-DQA1
NOP10	5.73564e-08	0.766457	0.0828443	0.773479	0.999984	HLA-DQA1
MRPL32	5.72762e-08	0.765819	0.0826126	0.773788	0.999984	HLA-DQA1
PDLIM7	5.70074e-08	0.763676	0.0818391	0.77482	0.999984	HLA-DQA1
PIK3C2A	5.68666e-08	0.76255	0.0814354	0.775361	0.999984	HLA-DQA1
CPD	5.6833e-08	0.76228	0.081339	0.775491	0.999984	HLA-DQA1
CCNY	5.68246e-08	0.762213	0.081315	0.775523	0.999984	HLA-DQA1
PSMB5	5.67622e-08	0.761712	0.0811366	0.775763	0.999984	HLA-DQA1
TRGV5	5.67581e-08	0.761679	0.0811248	0.775779	0.999984	HLA-DQA1
CACUL1	5.66416e-08	0.760744	0.0807922	0.776227	0.999984	HLA-DQA1
LPIN1	5.64689e-08	0.759352	0.0803001	0.776891	0.999984	HLA-DQA1
CCDC167	5.64473e-08	0.759178	0.0802388	0.776974	0.999984	HLA-DQA1
GUSB	5.64166e-08	0.758931	0.0801517	0.777092	0.999984	HLA-DQA1
FBLN5	5.63539e-08	0.758424	0.0799736	0.777333	0.999984	HLA-DQA1
PFKL	5.607e-08	0.756124	0.0791698	0.778426	0.999984	HLA-DQA1
UBE2L6	5.60414e-08	0.755892	0.0790891	0.778536	0.999984	HLA-DQA1
MT-ND4	5.58217e-08	0.754103	0.0784702	0.779381	0.999984	HLA-DQA1
GIT2	5.58009e-08	0.753933	0.0784116	0.779462	0.999984	HLA-DQA1
YTHDF3	5.56939e-08	0.75306	0.0781113	0.779873	0.999984	HLA-DQA1
ARL6IP5	5.55849e-08	0.752168	0.0778059	0.780293	0.999984	HLA-DQA1
HOXB4	5.55832e-08	0.752153	0.077801	0.7803	0.999984	HLA-DQA1
BUB3	5.55434e-08	0.751827	0.0776895	0.780453	0.999984	HLA-DQA1
ASPH	5.55374e-08	0.751778	0.0776728	0.780476	0.999984	HLA-DQA1
APOL1	5.55229e-08	0.751659	0.0776323	0.780532	0.999984	HLA-DQA1
RP11-108M9.4	5.55071e-08	0.75153	0.0775882	0.780593	0.999984	HLA-DQA1
TIMM13	5.54639e-08	0.751175	0.0774674	0.780759	0.999984	HLA-DQA1
SMIM20	5.53438e-08	0.750188	0.0771324	0.781222	0.999984	HLA-DQA1
BCL7C	5.53392e-08	0.75015	0.0771194	0.78124	0.999984	HLA-DQA1
RCAN3	5.52096e-08	0.749083	0.0767587	0.781739	0.999984	HLA-DQA1
SLC35F6	5.50718e-08	0.747945	0.0763759	0.78227	0.999984	HLA-DQA1
SAMD9L	5.50453e-08	0.747726	0.0763026	0.782372	0.999984	HLA-DQA1
IL16	5.50046e-08	0.74739	0.0761899	0.782529	0.999984	HLA-DQA1
CDC25B	5.49297e-08	0.746769	0.0759823	0.782818	0.999984	HLA-DQA1
YPEL5	5.4845e-08	0.746067	0.0757483	0.783144	0.999984	HLA-DQA1
SUSD6	5.47611e-08	0.74537	0.0755166	0.783468	0.999984	HLA-DQA1
OBFC1	5.47438e-08	0.745225	0.0754688	0.783535	0.999984	HLA-DQA1
MYO1G	5.47401e-08	0.745195	0.0754588	0.783549	0.999984	HLA-DQA1
PERP	5.46051e-08	0.744071	0.0750869	0.784069	0.999984	HLA-DQA1
SNRK	5.45631e-08	0.743721	0.0749716	0.784231	0.999984	HLA-DQA1
ADK	5.44512e-08	0.742786	0.0746642	0.784663	0.999984	HLA-DQA1
SLC2A4RG	5.44274e-08	0.742587	0.0745991	0.784755	0.999984	HLA-DQA1
HSPA8	5.44048e-08	0.742398	0.0745372	0.784842	0.999984	HLA-DQA1
PNISR	5.43981e-08	0.742342	0.0745187	0.784868	0.999984	HLA-DQA1
SLF1	5.4277e-08	0.741328	0.0741875	0.785335	0.999984	HLA-DQA1
MOB2	5.42751e-08	0.741312	0.0741822	0.785342	0.999984	HLA-DQA1
CYTIP	5.42026e-08	0.740704	0.0739842	0.785622	0.999984	HLA-DQA1
MAP3K11	5.41758e-08	0.740478	0.073911	0.785725	0.999984	HLA-DQA1
PET100	5.41089e-08	0.739916	0.0737286	0.785983	0.999984	HLA-DQA1
P2RX4	5.39884e-08	0.738901	0.0734005	0.786449	0.999984	HLA-DQA1
SERPINB6	5.36676e-08	0.736189	0.0725308	0.787687	0.999984	HLA-DQA1
RNF167	5.35867e-08	0.735503	0.0723123	0.787999	0.999984	HLA-DQA1
APOA2	5.35169e-08	0.73491	0.072124	0.788269	0.999984	HLA-DQA1
SYPL1	5.34986e-08	0.734754	0.0720747	0.78834	0.999984	HLA-DQA1
PRKAR1A	5.34965e-08	0.734736	0.072069	0.788348	0.999984	HLA-DQA1
ARL3	5.33205e-08	0.733237	0.0715956	0.789028	0.999984	HLA-DQA1
PPM1M	5.32227e-08	0.732402	0.0713334	0.789405	0.999984	HLA-DQA1
PTRHD1	5.31353e-08	0.731654	0.0710991	0.789743	0.999984	HLA-DQA1
SOAT1	5.30967e-08	0.731323	0.0709959	0.789892	0.999984	HLA-DQA1
PPP1R2	5.30927e-08	0.731289	0.0709852	0.789908	0.999984	HLA-DQA1
SIDT1-AS1	5.30078e-08	0.730561	0.0707583	0.790236	0.999984	HLA-DQA1
ARHGAP26	5.29633e-08	0.730179	0.0706396	0.790408	0.999984	HLA-DQA1
SQRDL	5.29107e-08	0.729727	0.0704994	0.790611	0.999984	HLA-DQA1
GNB2	5.27831e-08	0.728628	0.0701597	0.791104	0.999984	HLA-DQA1
NTAN1	5.26747e-08	0.727694	0.069872	0.791523	0.999984	HLA-DQA1
RPL17	5.26586e-08	0.727554	0.0698292	0.791586	0.999984	HLA-DQA1
EIF3J-AS1	5.24863e-08	0.726064	0.069373	0.792252	0.999984	HLA-DQA1
WDR11	5.24429e-08	0.725687	0.0692582	0.79242	0.999984	HLA-DQA1
PARL	5.24392e-08	0.725655	0.0692484	0.792434	0.999984	HLA-DQA1
CMIP	5.22836e-08	0.724303	0.0688381	0.793036	0.999984	HLA-DQA1
SPTSSA	5.22544e-08	0.724049	0.0687613	0.793149	0.999984	HLA-DQA1
CPEB4	5.22254e-08	0.723797	0.0686849	0.793261	0.999984	HLA-DQA1
CYSLTR1	5.20546e-08	0.722307	0.0682365	0.793922	0.999984	HLA-DQA1
RPS21	5.18959e-08	0.720918	0.067821	0.794536	0.999984	HLA-DQA1
APBA2	5.18894e-08	0.720862	0.0678042	0.794561	0.999984	HLA-DQA1
MT-ND3	5.18651e-08	0.720648	0.0677405	0.794655	0.999984	HLA-DQA1
NME4	5.15532e-08	0.717906	0.0669283	0.795863	0.999984	HLA-DQA1
TRIB2	5.14541e-08	0.717031	0.0666713	0.796246	0.999984	HLA-DQA1
PELO	5.13632e-08	0.716227	0.0664358	0.796599	0.999984	HLA-DQA1
DOK1	5.12902e-08	0.71558	0.0662471	0.796881	0.999984	HLA-DQA1
MBOAT7	5.11801e-08	0.714603	0.0659631	0.797308	0.999984	HLA-DQA1
SPNS1	5.10673e-08	0.7136	0.0656726	0.797745	0.999984	HLA-DQA1
H2AFJ	5.09309e-08	0.712384	0.0653222	0.798274	0.999984	HLA-DQA1
PITPNC1	5.0862e-08	0.711768	0.0651456	0.798541	0.999984	HLA-DQA1
ME2	5.07784e-08	0.71102	0.0649316	0.798865	0.999984	HLA-DQA1
GBP5	5.07577e-08	0.710835	0.0648787	0.798945	0.999984	HLA-DQA1
STMN3	5.0628e-08	0.709673	0.0645476	0.799447	0.999984	HLA-DQA1
TMEM147	5.06125e-08	0.709533	0.0645081	0.799508	0.999984	HLA-DQA1
NAP1L4	5.04713e-08	0.708263	0.0641486	0.800055	0.999984	HLA-DQA1
PXN	5.04404e-08	0.707985	0.0640701	0.800175	0.999984	HLA-DQA1
MGLL	5.043e-08	0.707891	0.0640438	0.800215	0.999984	HLA-DQA1
JOSD2	5.03185e-08	0.706885	0.0637608	0.800648	0.999984	HLA-DQA1
APOBR	5.03081e-08	0.706791	0.0637345	0.800688	0.999984	HLA-DQA1
QTRT1	5.02088e-08	0.705893	0.063483	0.801073	0.999984	HLA-DQA1
FOXP1	5.0191e-08	0.705732	0.0634382	0.801142	0.999984	HLA-DQA1
PSMB9	5.01622e-08	0.705471	0.0633653	0.801254	0.999984	HLA-DQA1
GBAS	5.00973e-08	0.704883	0.0632014	0.801506	0.999984	HLA-DQA1
ZNF672	4.96985e-08	0.701251	0.0621993	0.803053	0.999984	HLA-DQA1
GSAP	4.96657e-08	0.70095	0.0621171	0.803181	0.999984	HLA-DQA1
PECAM1	4.96385e-08	0.700702	0.0620491	0.803286	0.999984	HLA-DQA1
CCSER2	4.96087e-08	0.700429	0.0619748	0.803402	0.999984	HLA-DQA1
TCEAL8	4.95688e-08	0.700063	0.0618749	0.803557	0.999984	HLA-DQA1
RNF166	4.95671e-08	0.700048	0.0618707	0.803563	0.999984	HLA-DQA1
PAG1	4.95319e-08	0.699725	0.061783	0.8037	0.999984	HLA-DQA1
MPRIP	4.94712e-08	0.699168	0.0616317	0.803935	0.999984	HLA-DQA1
RGS14	4.94246e-08	0.698739	0.0615154	0.804117	0.999984	HLA-DQA1
RASA4	4.92681e-08	0.697298	0.0611265	0.804724	0.999984	HLA-DQA1
ABHD14A	4.91054e-08	0.695795	0.0607234	0.805356	0.999984	HLA-DQA1
SUB1	4.89618e-08	0.694465	0.0603689	0.805914	0.999984	HLA-DQA1
RPL36	4.89465e-08	0.694323	0.060331	0.805973	0.999984	HLA-DQA1
HADHA	4.88244e-08	0.693188	0.0600304	0.806448	0.999984	HLA-DQA1
RCN1	4.88121e-08	0.693075	0.0600004	0.806495	0.999984	HLA-DQA1
UQCRH	4.8808e-08	0.693036	0.0599903	0.806511	0.999984	HLA-DQA1
FKBP5	4.87514e-08	0.692509	0.0598512	0.806731	0.999984	HLA-DQA1
LAG3	4.87106e-08	0.692129	0.059751	0.80689	0.999984	HLA-DQA1
TLN1	4.86347e-08	0.691421	0.0595651	0.807185	0.999984	HLA-DQA1
SNX17	4.86302e-08	0.691378	0.0595539	0.807202	0.999984	HLA-DQA1
WDR13	4.85937e-08	0.691037	0.0594647	0.807344	0.999984	HLA-DQA1
EHD4	4.85398e-08	0.690533	0.0593327	0.807554	0.999984	HLA-DQA1
BLOC1S6	4.84496e-08	0.689688	0.0591125	0.807904	0.999984	HLA-DQA1
RCSD1	4.84187e-08	0.689398	0.059037	0.808025	0.999984	HLA-DQA1
KIAA1551	4.83917e-08	0.689145	0.0589713	0.808129	0.999984	HLA-DQA1
PTP4A1	4.8353e-08	0.688781	0.0588769	0.80828	0.999984	HLA-DQA1
BAZ1A	4.82676e-08	0.687979	0.0586691	0.808612	0.999984	HLA-DQA1
DERA	4.81636e-08	0.686999	0.0584165	0.809016	0.999984	HLA-DQA1
CLN8	4.80656e-08	0.686075	0.0581792	0.809397	0.999984	HLA-DQA1
CCL4	4.78126e-08	0.683677	0.0575682	0.810382	0.999984	HLA-DQA1
ANAPC11	4.77812e-08	0.683379	0.0574926	0.810504	0.999984	HLA-DQA1
SNRPD2	4.77769e-08	0.683339	0.0574824	0.81052	0.999984	HLA-DQA1
C11orf31	4.77738e-08	0.683309	0.0574748	0.810533	0.999984	HLA-DQA1
JARID2	4.77589e-08	0.683167	0.0574391	0.81059	0.999984	HLA-DQA1
INO80C	4.77226e-08	0.682822	0.0573516	0.810732	0.999984	HLA-DQA1
RABAC1	4.75857e-08	0.681518	0.0570233	0.811264	0.999984	HLA-DQA1
TMEM205	4.75415e-08	0.681095	0.0569172	0.811437	0.999984	HLA-DQA1
FBXO6	4.75383e-08	0.681065	0.0569095	0.811449	0.999984	HLA-DQA1
PSMB10	4.74008e-08	0.679749	0.0565808	0.811984	0.999984	HLA-DQA1
SORBS3	4.73982e-08	0.679725	0.0565746	0.811994	0.999984	HLA-DQA1
SSFA2	4.73602e-08	0.679361	0.0564841	0.812142	0.999984	HLA-DQA1
GMFB	4.73411e-08	0.679178	0.0564384	0.812216	0.999984	HLA-DQA1
AGPAT2	4.72659e-08	0.678456	0.0562592	0.812509	0.999984	HLA-DQA1
ANKRD28	4.7261e-08	0.678409	0.0562477	0.812528	0.999984	HLA-DQA1
CD40	4.72501e-08	0.678304	0.0562217	0.812571	0.999984	HLA-DQA1
GPN3	4.71995e-08	0.677817	0.0561013	0.812768	0.999984	HLA-DQA1
TMEM123	4.71728e-08	0.677561	0.0560379	0.812871	0.999984	HLA-DQA1
SCAND1	4.71336e-08	0.677183	0.0559447	0.813024	0.999984	HLA-DQA1
ZNF267	4.70816e-08	0.676682	0.0558214	0.813227	0.999984	HLA-DQA1
NDUFB7	4.70158e-08	0.676047	0.0556655	0.813483	0.999984	HLA-DQA1
SCAF11	4.69798e-08	0.6757	0.0555803	0.813623	0.999984	HLA-DQA1
SH3KBP1	4.69739e-08	0.675642	0.0555662	0.813646	0.999984	HLA-DQA1
HMGN2	4.69551e-08	0.675461	0.0555217	0.813719	0.999984	HLA-DQA1
PNPLA8	4.69394e-08	0.675309	0.0554848	0.81378	0.999984	HLA-DQA1
TRIM14	4.68658e-08	0.674596	0.0553108	0.814067	0.999984	HLA-DQA1
RASSF3	4.67703e-08	0.673671	0.0550857	0.814439	0.999984	HLA-DQA1
BEX2	4.67054e-08	0.673041	0.054933	0.814692	0.999984	HLA-DQA1
RPL28	4.66208e-08	0.672218	0.054734	0.815021	0.999984	HLA-DQA1
LSM2	4.65228e-08	0.671262	0.0545041	0.815403	0.999984	HLA-DQA1
TXNDC17	4.65008e-08	0.671048	0.0544526	0.815489	0.999984	HLA-DQA1
BTG2	4.6494e-08	0.670982	0.0544368	0.815515	0.999984	HLA-DQA1
PPM1F	4.64811e-08	0.670856	0.0544065	0.815566	0.999984	HLA-DQA1
MYL6B	4.63641e-08	0.669712	0.054133	0.816021	0.999984	HLA-DQA1
ZBTB16	4.63472e-08	0.669546	0.0540935	0.816087	0.999984	HLA-DQA1
KLF2	4.62981e-08	0.669065	0.053979	0.816279	0.999984	HLA-DQA1
LTBP4	4.62779e-08	0.668867	0.0539319	0.816357	0.999984	HLA-DQA1
CLIC4	4.61661e-08	0.667769	0.0536715	0.816793	0.999984	HLA-DQA1
CSRP1	4.61051e-08	0.667169	0.0535299	0.817031	0.999984	HLA-DQA1
LRCH4	4.60016e-08	0.666149	0.0532897	0.817435	0.999984	HLA-DQA1
TMEM127	4.59355e-08	0.665497	0.0531368	0.817692	0.999984	HLA-DQA1
PPP1CA	4.57385e-08	0.663547	0.0526821	0.81846	0.999984	HLA-DQA1
PARP8	4.55881e-08	0.662053	0.0523362	0.819047	0.999984	HLA-DQA1
MLLT6	4.55288e-08	0.661462	0.0522	0.819278	0.999984	HLA-DQA1
KCNAB2	4.52808e-08	0.658984	0.0516329	0.820246	0.999984	HLA-DQA1
GIPC1	4.52051e-08	0.658225	0.0514604	0.820541	0.999984	HLA-DQA1
POLR3GL	4.52035e-08	0.658209	0.0514568	0.820547	0.999984	HLA-DQA1
PPP3CC	4.5155e-08	0.657722	0.0513463	0.820737	0.999984	HLA-DQA1
C1orf122	4.51356e-08	0.657527	0.0513023	0.820813	0.999984	HLA-DQA1
SOCS3	4.51216e-08	0.657386	0.0512704	0.820867	0.999984	HLA-DQA1
MTRNR2L8	4.5066e-08	0.656827	0.0511443	0.821084	0.999984	HLA-DQA1
ANKRD44	4.48544e-08	0.654692	0.050665	0.82191	0.999984	HLA-DQA1
DNAJC15	4.47532e-08	0.653668	0.0504368	0.822305	0.999984	HLA-DQA1
SURF1	4.47143e-08	0.653273	0.050349	0.822457	0.999984	HLA-DQA1
TMEM223	4.47094e-08	0.653224	0.0503381	0.822476	0.999984	HLA-DQA1
LTC4S	4.45922e-08	0.652033	0.0500745	0.822934	0.999984	HLA-DQA1
HIPK3	4.45726e-08	0.651834	0.0500304	0.82301	0.999984	HLA-DQA1
TAX1BP3	4.45703e-08	0.65181	0.0500252	0.823019	0.999984	HLA-DQA1
DHRS7B	4.45377e-08	0.651479	0.0499522	0.823146	0.999984	HLA-DQA1
NCOR2	4.42931e-08	0.648981	0.049405	0.824102	0.999984	HLA-DQA1
GRAMD1A	4.42929e-08	0.648979	0.0494045	0.824103	0.999984	HLA-DQA1
C1orf43	4.41748e-08	0.647769	0.0491414	0.824564	0.999984	HLA-DQA1
CBL	4.41542e-08	0.647557	0.0490955	0.824645	0.999984	HLA-DQA1
SMARCE1	4.40475e-08	0.64646	0.0488585	0.825062	0.999984	HLA-DQA1
AP2B1	4.3965e-08	0.64561	0.0486757	0.825384	0.999984	HLA-DQA1
DPH3	4.38665e-08	0.644593	0.0484578	0.825769	0.999984	HLA-DQA1
C21orf59	4.37462e-08	0.643348	0.0481924	0.826239	0.999984	HLA-DQA1
ENO1	4.37254e-08	0.643132	0.0481466	0.82632	0.999984	HLA-DQA1
RHBDF2	4.37039e-08	0.642909	0.0480993	0.826404	0.999984	HLA-DQA1
TXK	4.37022e-08	0.642892	0.0480956	0.826411	0.999984	HLA-DQA1
MAGT1	4.35763e-08	0.641584	0.0478188	0.826903	0.999984	HLA-DQA1
FAM53C	4.35151e-08	0.640946	0.0476845	0.827143	0.999984	HLA-DQA1
THEM4	4.35024e-08	0.640814	0.0476568	0.827192	0.999984	HLA-DQA1
RFWD2	4.34068e-08	0.639817	0.0474476	0.827566	0.999984	HLA-DQA1
RBPJ	4.33867e-08	0.639607	0.0474036	0.827644	0.999984	HLA-DQA1
MOAP1	4.32395e-08	0.638067	0.0470826	0.82822	0.999984	HLA-DQA1
PPP1R35	4.31448e-08	0.637073	0.0468766	0.82859	0.999984	HLA-DQA1
LEPROTL1	4.31265e-08	0.636881	0.0468368	0.828662	0.999984	HLA-DQA1
RPS26	4.29382e-08	0.634897	0.0464287	0.829398	0.999984	HLA-DQA1
MYL12B	4.28398e-08	0.633858	0.0462162	0.829783	0.999984	HLA-DQA1
UTP6	4.26554e-08	0.631903	0.0458191	0.830505	0.999984	HLA-DQA1
RPS25	4.26192e-08	0.631518	0.0457414	0.830646	0.999984	HLA-DQA1
SKIL	4.25904e-08	0.631211	0.0456794	0.83076	0.999984	HLA-DQA1
LTBP3	4.25048e-08	0.6303	0.0454962	0.831094	0.999984	HLA-DQA1
NELL2	4.24763e-08	0.629996	0.0454351	0.831206	0.999984	HLA-DQA1
NAPRT	4.24646e-08	0.629872	0.0454102	0.831252	0.999984	HLA-DQA1
C19orf66	4.2452e-08	0.629737	0.0453832	0.831301	0.999984	HLA-DQA1
VPS41	4.23308e-08	0.628442	0.0451245	0.831775	0.999984	HLA-DQA1
STAT3	4.21616e-08	0.626627	0.0447645	0.832438	0.999984	HLA-DQA1
C9orf78	4.19941e-08	0.624823	0.0444095	0.833094	0.999984	HLA-DQA1
TBX21	4.19611e-08	0.624467	0.0443397	0.833223	0.999984	HLA-DQA1
PLD4	4.19166e-08	0.623986	0.0442457	0.833397	0.999984	HLA-DQA1
BSG	4.19031e-08	0.62384	0.0442171	0.83345	0.999984	HLA-DQA1
PPP1R18	4.18156e-08	0.622894	0.0440327	0.833793	0.999984	HLA-DQA1
DYNC1LI2	4.17946e-08	0.622665	0.0439884	0.833875	0.999984	HLA-DQA1
ATP6V1D	4.17866e-08	0.622579	0.0439716	0.833907	0.999984	HLA-DQA1
GIMAP8	4.17731e-08	0.622432	0.0439432	0.833959	0.999984	HLA-DQA1
CISH	4.17091e-08	0.621738	0.0438086	0.83421	0.999984	HLA-DQA1
TBC1D22A	4.16945e-08	0.621579	0.0437779	0.834267	0.999984	HLA-DQA1
HCCS	4.16648e-08	0.621257	0.0437157	0.834383	0.999984	HLA-DQA1
BOLA3	4.14341e-08	0.618742	0.0432329	0.835287	0.999984	HLA-DQA1
ZSCAN18	4.13474e-08	0.617793	0.0430521	0.835627	0.999984	HLA-DQA1
HDLBP	4.12793e-08	0.617047	0.0429105	0.835894	0.999984	HLA-DQA1
NARF	4.12214e-08	0.616411	0.0427902	0.836121	0.999984	HLA-DQA1
SLAMF6	4.11753e-08	0.615904	0.0426945	0.836302	0.999984	HLA-DQA1
RPS4X	4.11073e-08	0.615155	0.0425536	0.836568	0.999984	HLA-DQA1
KCNQ1OT1	4.09885e-08	0.613845	0.0423081	0.837034	0.999984	HLA-DQA1
G6PD	4.09746e-08	0.613691	0.0422792	0.837088	0.999984	HLA-DQA1
SNX20	4.0921e-08	0.613099	0.0421688	0.837298	0.999984	HLA-DQA1
DOCK11	4.07887e-08	0.611633	0.0418966	0.837817	0.999984	HLA-DQA1
NDUFA8	4.07378e-08	0.611066	0.041792	0.838017	0.999984	HLA-DQA1
TMED7	4.05922e-08	0.609446	0.0414939	0.838588	0.999984	HLA-DQA1
WRB	4.04665e-08	0.608041	0.0412372	0.839081	0.999984	HLA-DQA1
THOC6	4.04602e-08	0.607971	0.0412244	0.839105	0.999984	HLA-DQA1
NBN	4.04458e-08	0.60781	0.041195	0.839162	0.999984	HLA-DQA1
SEC14L1	4.03145e-08	0.606338	0.040928	0.839677	0.999984	HLA-DQA1
CCDC107	4.02351e-08	0.605446	0.040767	0.839988	0.999984	HLA-DQA1
HDHD3	4.02069e-08	0.605128	0.0407099	0.840099	0.999984	HLA-DQA1
KMT2E	4.0197e-08	0.605017	0.0406899	0.840138	0.999984	HLA-DQA1
FAM159A	4.01274e-08	0.604232	0.0405489	0.840411	0.999984	HLA-DQA1
GSTK1	4.00559e-08	0.603425	0.0404046	0.840692	0.999984	HLA-DQA1
MX1	4.0024e-08	0.603064	0.0403403	0.840817	0.999984	HLA-DQA1
FOXN2	3.98496e-08	0.601088	0.0399896	0.841501	0.999984	HLA-DQA1
TNFAIP8L1	3.98029e-08	0.600557	0.0398959	0.841684	0.999984	HLA-DQA1
ITGA4	3.97065e-08	0.599459	0.0397028	0.842063	0.999984	HLA-DQA1
CAMTA1	3.96683e-08	0.599024	0.0396265	0.842213	0.999984	HLA-DQA1
RRAGA	3.95338e-08	0.597486	0.0393581	0.842741	0.999984	HLA-DQA1
ARHGAP24	3.93754e-08	0.59567	0.0390436	0.843362	0.999984	HLA-DQA1
GRK6	3.92499e-08	0.594226	0.038795	0.843855	0.999984	HLA-DQA1
MMAB	3.92421e-08	0.594135	0.0387795	0.843886	0.999984	HLA-DQA1
S100A10	3.92025e-08	0.593678	0.0387013	0.844042	0.999984	HLA-DQA1
CAMK4	3.91256e-08	0.59279	0.0385496	0.844344	0.999984	HLA-DQA1
C12orf65	3.91146e-08	0.592662	0.0385279	0.844387	0.999984	HLA-DQA1
TRAF1	3.90814e-08	0.592279	0.0384626	0.844517	0.999984	HLA-DQA1
UBTF	3.90783e-08	0.592242	0.0384564	0.844529	0.999984	HLA-DQA1
HECA	3.90165e-08	0.591527	0.0383349	0.844772	0.999984	HLA-DQA1
TOR3A	3.89252e-08	0.590467	0.0381557	0.845131	0.999984	HLA-DQA1
RARA	3.87805e-08	0.588782	0.0378726	0.845699	0.999984	HLA-DQA1
COL4A3BP	3.87413e-08	0.588325	0.0377961	0.845853	0.999984	HLA-DQA1
CD226	3.85753e-08	0.586382	0.0374729	0.846505	0.999984	HLA-DQA1
ARPC1A	3.85711e-08	0.586332	0.0374646	0.846522	0.999984	HLA-DQA1
ACTN1	3.85188e-08	0.585719	0.0373631	0.846728	0.999984	HLA-DQA1
RTF1	3.84465e-08	0.584869	0.037223	0.847012	0.999984	HLA-DQA1
TRIOBP	3.8338e-08	0.583591	0.0370133	0.847438	0.999984	HLA-DQA1
RUNX3	3.82593e-08	0.582662	0.0368615	0.847747	0.999984	HLA-DQA1
ATP5O	3.8252e-08	0.582575	0.0368473	0.847776	0.999984	HLA-DQA1
PDCD1	3.82305e-08	0.582321	0.0368059	0.847861	0.999984	HLA-DQA1
ATPIF1	3.82095e-08	0.582072	0.0367655	0.847943	0.999984	HLA-DQA1
SLA	3.8163e-08	0.581522	0.0366762	0.848126	0.999984	HLA-DQA1
KRR1	3.813e-08	0.581131	0.0366128	0.848256	0.999984	HLA-DQA1
ECI2	3.80988e-08	0.58076	0.0365528	0.848378	0.999984	HLA-DQA1
NDUFAB1	3.80753e-08	0.580481	0.0365078	0.848471	0.999984	HLA-DQA1
BIRC3	3.80002e-08	0.579589	0.036364	0.848766	0.999984	HLA-DQA1
DAD1	3.79846e-08	0.579403	0.0363341	0.848827	0.999984	HLA-DQA1
PEPD	3.79535e-08	0.579033	0.0362746	0.84895	0.999984	HLA-DQA1
HPS3	3.78234e-08	0.577479	0.0360263	0.849461	0.999984	HLA-DQA1
NUDT14	3.77976e-08	0.577171	0.0359772	0.849563	0.999984	HLA-DQA1
CD46	3.76764e-08	0.575719	0.0357468	0.850039	0.999984	HLA-DQA1
JUNB	3.76506e-08	0.575409	0.0356979	0.850141	0.999984	HLA-DQA1
CCNI	3.76297e-08	0.575158	0.0356583	0.850223	0.999984	HLA-DQA1
C19orf24	3.75283e-08	0.573938	0.0354664	0.850622	0.999984	HLA-DQA1
TESPA1	3.75134e-08	0.573758	0.0354381	0.850681	0.999984	HLA-DQA1
LARP1	3.73442e-08	0.571715	0.0351192	0.851346	0.999984	HLA-DQA1
PRDX5	3.7281e-08	0.570949	0.0350005	0.851595	0.999984	HLA-DQA1
SOX4	3.72665e-08	0.570773	0.0349733	0.851652	0.999984	HLA-DQA1
NUFIP2	3.7266e-08	0.570767	0.0349723	0.851654	0.999984	HLA-DQA1
ARL8A	3.72055e-08	0.570033	0.0348589	0.851892	0.999984	HLA-DQA1
DTX3L	3.71147e-08	0.568928	0.0346888	0.852249	0.999984	HLA-DQA1
APOL6	3.70987e-08	0.568733	0.034659	0.852312	0.999984	HLA-DQA1
PER1	3.70535e-08	0.568182	0.0345745	0.85249	0.999984	HLA-DQA1
CBWD1	3.70171e-08	0.567737	0.0345066	0.852633	0.999984	HLA-DQA1
HOOK3	3.70013e-08	0.567545	0.0344773	0.852695	0.999984	HLA-DQA1
DNAJC4	3.69719e-08	0.567185	0.0344224	0.852811	0.999984	HLA-DQA1
PSMA7	3.69444e-08	0.566849	0.0343713	0.852919	0.999984	HLA-DQA1
ANKRD12	3.6939e-08	0.566783	0.0343612	0.852941	0.999984	HLA-DQA1
DHRS4L2	3.68196e-08	0.56532	0.0341395	0.85341	0.999984	HLA-DQA1
ACTA2	3.67239e-08	0.564144	0.0339622	0.853787	0.999984	HLA-DQA1
HIBCH	3.67101e-08	0.563974	0.0339367	0.853841	0.999984	HLA-DQA1
ZNF655	3.67006e-08	0.563856	0.033919	0.853879	0.999984	HLA-DQA1
LMAN1	3.66076e-08	0.56271	0.0337474	0.854245	0.999984	HLA-DQA1
ATP5I	3.65977e-08	0.562588	0.0337293	0.854284	0.999984	HLA-DQA1
PRPS1	3.6538e-08	0.56185	0.0336193	0.854519	0.999984	HLA-DQA1
ZNF428	3.65118e-08	0.561526	0.0335711	0.854622	0.999984	HLA-DQA1
PEF1	3.64854e-08	0.561199	0.0335225	0.854726	0.999984	HLA-DQA1
LEPROT	3.64766e-08	0.561091	0.0335064	0.854761	0.999984	HLA-DQA1
ABHD14B	3.64748e-08	0.561068	0.0335031	0.854768	0.999984	HLA-DQA1
COMMD8	3.64478e-08	0.560733	0.0334534	0.854874	0.999984	HLA-DQA1
EIF3L	3.62878e-08	0.558746	0.0331604	0.855504	0.999984	HLA-DQA1
RASGRP2	3.62831e-08	0.558687	0.0331519	0.855523	0.999984	HLA-DQA1
MRFAP1L1	3.62826e-08	0.558681	0.033151	0.855525	0.999984	HLA-DQA1
CORO1B	3.62745e-08	0.55858	0.0331361	0.855557	0.999984	HLA-DQA1
SPG11	3.60942e-08	0.556328	0.0328075	0.856267	0.999984	HLA-DQA1
DNAJB6	3.60602e-08	0.555902	0.0327457	0.856401	0.999984	HLA-DQA1
OASL	3.60506e-08	0.555783	0.0327283	0.856438	0.999984	HLA-DQA1
SLC25A3	3.59154e-08	0.554085	0.0324833	0.856971	0.999984	HLA-DQA1
GIMAP6	3.59145e-08	0.554074	0.0324817	0.856975	0.999984	HLA-DQA1
ATP5H	3.59003e-08	0.553895	0.032456	0.857031	0.999984	HLA-DQA1
FAM102A	3.57023e-08	0.551397	0.032099	0.857811	0.999984	HLA-DQA1
MSRA	3.56851e-08	0.551178	0.0320679	0.857879	0.999984	HLA-DQA1
SDCCAG8	3.56761e-08	0.551065	0.0320519	0.857914	0.999984	HLA-DQA1
TSC22D2	3.56604e-08	0.550866	0.0320237	0.857976	0.999984	HLA-DQA1
BAD	3.56385e-08	0.550588	0.0319843	0.858062	0.999984	HLA-DQA1
IKZF1	3.55991e-08	0.550089	0.0319137	0.858217	0.999984	HLA-DQA1
TMEM208	3.55913e-08	0.54999	0.0318997	0.858248	0.999984	HLA-DQA1
HEBP1	3.54337e-08	0.547986	0.0316179	0.858869	0.999984	HLA-DQA1
RP11-222K16.2	3.53965e-08	0.547511	0.0315515	0.859016	0.999984	HLA-DQA1
DAAM1	3.53722e-08	0.547201	0.0315081	0.859112	0.999984	HLA-DQA1
GFOD1	3.53436e-08	0.546836	0.0314572	0.859224	0.999984	HLA-DQA1
DNM1L	3.5244e-08	0.545562	0.0312802	0.859617	0.999984	HLA-DQA1
RBFA	3.51641e-08	0.544537	0.0311385	0.859932	0.999984	HLA-DQA1
TSPAN4	3.49658e-08	0.541982	0.0307882	0.860714	0.999984	HLA-DQA1
LYRM1	3.49576e-08	0.541876	0.0307738	0.860746	0.999984	HLA-DQA1
NDUFA4	3.49332e-08	0.541561	0.0307308	0.860842	0.999984	HLA-DQA1
RPS15A	3.49316e-08	0.54154	0.0307281	0.860848	0.999984	HLA-DQA1
PDE7A	3.48565e-08	0.540568	0.030596	0.861145	0.999984	HLA-DQA1
C4orf3	3.48434e-08	0.540399	0.0305731	0.861196	0.999984	HLA-DQA1
THUMPD3-AS1	3.47897e-08	0.539702	0.0304789	0.861408	0.999984	HLA-DQA1
FEZ2	3.47879e-08	0.539679	0.0304757	0.861415	0.999984	HLA-DQA1
ZSWIM4	3.47651e-08	0.539383	0.0304358	0.861505	0.999984	HLA-DQA1
RP11-25K19.1	3.47199e-08	0.538796	0.0303567	0.861683	0.999984	HLA-DQA1
SCCPDH	3.46597e-08	0.538013	0.0302516	0.86192	0.999984	HLA-DQA1
NCOR1	3.46175e-08	0.537462	0.0301779	0.862087	0.999984	HLA-DQA1
OAS2	3.46163e-08	0.537447	0.0301759	0.862092	0.999984	HLA-DQA1
SRSF8	3.45718e-08	0.536866	0.0300983	0.862267	0.999984	HLA-DQA1
GAS6	3.45652e-08	0.536779	0.0300868	0.862294	0.999984	HLA-DQA1
RAB5C	3.4555e-08	0.536647	0.0300692	0.862333	0.999984	HLA-DQA1
N4BP2L1	3.45337e-08	0.536368	0.030032	0.862418	0.999984	HLA-DQA1
WIPF1	3.44908e-08	0.535807	0.0299575	0.862587	0.999984	HLA-DQA1
KCTD5	3.43647e-08	0.534153	0.0297388	0.863084	0.999984	HLA-DQA1
WDR54	3.43403e-08	0.533834	0.0296967	0.86318	0.999984	HLA-DQA1
CCDC28A	3.42099e-08	0.532116	0.0294715	0.863695	0.999984	HLA-DQA1
IFI27L2	3.41637e-08	0.531506	0.0293919	0.863877	0.999984	HLA-DQA1
CTSO	3.4159e-08	0.531444	0.0293839	0.863896	0.999984	HLA-DQA1
SNHG19	3.41355e-08	0.531133	0.0293435	0.863988	0.999984	HLA-DQA1
PACSIN2	3.41274e-08	0.531026	0.0293296	0.86402	0.999984	HLA-DQA1
SH2D3C	3.41146e-08	0.530857	0.0293075	0.864071	0.999984	HLA-DQA1
G6PC3	3.41099e-08	0.530795	0.0292995	0.864089	0.999984	HLA-DQA1
TNFRSF1A	3.40429e-08	0.529907	0.0291844	0.864354	0.999984	HLA-DQA1
TANK	3.40358e-08	0.529813	0.0291723	0.864382	0.999984	HLA-DQA1
SPN	3.4018e-08	0.529577	0.0291417	0.864452	0.999984	HLA-DQA1
MAP2K3	3.39765e-08	0.529026	0.0290708	0.864616	0.999984	HLA-DQA1
AKTIP	3.3921e-08	0.528287	0.0289757	0.864835	0.999984	HLA-DQA1
RPS5	3.38605e-08	0.527482	0.0288725	0.865074	0.999984	HLA-DQA1
CMTM7	3.38552e-08	0.527412	0.0288635	0.865095	0.999984	HLA-DQA1
NPM1	3.38345e-08	0.527136	0.0288282	0.865176	0.999984	HLA-DQA1
TMEM154	3.37832e-08	0.526451	0.0287409	0.865379	0.999984	HLA-DQA1
RBP4	3.37802e-08	0.526411	0.0287358	0.865391	0.999984	HLA-DQA1
EIF4G2	3.37246e-08	0.525668	0.0286413	0.86561	0.999984	HLA-DQA1
HNRNPH2	3.37034e-08	0.525384	0.0286053	0.865694	0.999984	HLA-DQA1
AIG1	3.36943e-08	0.525262	0.0285897	0.86573	0.999984	HLA-DQA1
IRF2BP2	3.36237e-08	0.524316	0.0284702	0.866008	0.999984	HLA-DQA1
SIL1	3.35946e-08	0.523925	0.0284209	0.866123	0.999984	HLA-DQA1
B4GALT1	3.35505e-08	0.523332	0.0283463	0.866297	0.999984	HLA-DQA1
UBE2F	3.35469e-08	0.523284	0.0283402	0.866312	0.999984	HLA-DQA1
IQGAP2	3.35255e-08	0.522996	0.0283041	0.866396	0.999984	HLA-DQA1
TIMM17A	3.34596e-08	0.522108	0.0281929	0.866656	0.999984	HLA-DQA1
YWHAZ	3.34213e-08	0.521591	0.0281284	0.866807	0.999984	HLA-DQA1
SNF8	3.33962e-08	0.521253	0.0280862	0.866906	0.999984	HLA-DQA1
HSP90AB1	3.33922e-08	0.521199	0.0280795	0.866922	0.999984	HLA-DQA1
APOBEC3H	3.33075e-08	0.520053	0.0279372	0.867257	0.999984	HLA-DQA1
VDAC1	3.32971e-08	0.519912	0.0279198	0.867298	0.999984	HLA-DQA1
IREB2	3.32754e-08	0.519617	0.0278833	0.867383	0.999984	HLA-DQA1
CD47	3.32454e-08	0.519211	0.0278331	0.867502	0.999984	HLA-DQA1
VPS13C	3.32001e-08	0.518596	0.0277573	0.867681	0.999984	HLA-DQA1
ORMDL3	3.31975e-08	0.518561	0.027753	0.867691	0.999984	HLA-DQA1
PIK3R1	3.3192e-08	0.518485	0.0277437	0.867713	0.999984	HLA-DQA1
RPLP2	3.31148e-08	0.517435	0.0276149	0.868017	0.999984	HLA-DQA1
RSBN1	3.31146e-08	0.517432	0.0276145	0.868018	0.999984	HLA-DQA1
EIF5B	3.29618e-08	0.515345	0.0273602	0.868622	0.999984	HLA-DQA1
EIF3H	3.29578e-08	0.515292	0.0273537	0.868637	0.999984	HLA-DQA1
LINC00998	3.29435e-08	0.515095	0.0273298	0.868694	0.999984	HLA-DQA1
SDHD	3.28987e-08	0.514482	0.0272556	0.868871	0.999984	HLA-DQA1
RINL	3.283e-08	0.513539	0.0271419	0.869142	0.999984	HLA-DQA1
RPL23	3.28254e-08	0.513476	0.0271344	0.86916	0.999984	HLA-DQA1
PTPRN2	3.28145e-08	0.513326	0.0271163	0.869204	0.999984	HLA-DQA1
SPP1	3.27969e-08	0.513083	0.0270871	0.869273	0.999984	HLA-DQA1
TPD52L2	3.27924e-08	0.513022	0.0270797	0.869291	0.999984	HLA-DQA1
REEP4	3.27649e-08	0.512644	0.0270344	0.869399	0.999984	HLA-DQA1
RPL36A	3.27073e-08	0.511851	0.0269395	0.869627	0.999984	HLA-DQA1
FLNA	3.27067e-08	0.511842	0.0269384	0.869629	0.999984	HLA-DQA1
STX4	3.26382e-08	0.510896	0.0268256	0.8699	0.999984	HLA-DQA1
DCP2	3.2624e-08	0.5107	0.0268024	0.869956	0.999984	HLA-DQA1
TMIGD2	3.25884e-08	0.510208	0.0267439	0.870097	0.999984	HLA-DQA1
CYC1	3.25739e-08	0.510007	0.0267201	0.870154	0.999984	HLA-DQA1
MT-ND1	3.25353e-08	0.509472	0.0266567	0.870307	0.999984	HLA-DQA1
RPS27A	3.24726e-08	0.508603	0.0265542	0.870554	0.999984	HLA-DQA1
BNIP2	3.2432e-08	0.508038	0.0264878	0.870715	0.999984	HLA-DQA1
RSBN1L	3.24141e-08	0.507789	0.0264585	0.870786	0.999984	HLA-DQA1
TRIM22	3.23801e-08	0.507316	0.0264031	0.87092	0.999984	HLA-DQA1
ATP5D	3.23502e-08	0.5069	0.0263544	0.871038	0.999984	HLA-DQA1
PSMB6	3.23372e-08	0.506718	0.0263331	0.871089	0.999984	HLA-DQA1
CHCHD5	3.22396e-08	0.505355	0.0261745	0.871475	0.999984	HLA-DQA1
HNRNPF	3.22067e-08	0.504894	0.026121	0.871605	0.999984	HLA-DQA1
TMX1	3.21549e-08	0.504169	0.0260371	0.87181	0.999984	HLA-DQA1
LAMTOR5	3.21358e-08	0.503901	0.0260062	0.871885	0.999984	HLA-DQA1
RPL5	3.21158e-08	0.503621	0.0259739	0.871964	0.999984	HLA-DQA1
ORAI3	3.20934e-08	0.503305	0.0259375	0.872053	0.999984	HLA-DQA1
IER2	3.20838e-08	0.503171	0.025922	0.872091	0.999984	HLA-DQA1
NDUFC1	3.20837e-08	0.50317	0.0259219	0.872091	0.999984	HLA-DQA1
CRYL1	3.20809e-08	0.503131	0.0259174	0.872102	0.999984	HLA-DQA1
NPRL2	3.2079e-08	0.503104	0.0259144	0.87211	0.999984	HLA-DQA1
MLLT3	3.20737e-08	0.503029	0.0259057	0.872131	0.999984	HLA-DQA1
RNFT1	3.20253e-08	0.502349	0.0258277	0.872322	0.999984	HLA-DQA1
ARHGEF3	3.20205e-08	0.502281	0.0258199	0.872341	0.999984	HLA-DQA1
MRPL9	3.19773e-08	0.501672	0.0257502	0.872512	0.999984	HLA-DQA1
PPDPF	3.19502e-08	0.50129	0.0257066	0.872619	0.999984	HLA-DQA1
RALB	3.19427e-08	0.501184	0.0256946	0.872648	0.999984	HLA-DQA1
ADAM28	3.18189e-08	0.499434	0.0254958	0.873138	0.999984	HLA-DQA1
SHOC2	3.17161e-08	0.497975	0.0253314	0.873544	0.999984	HLA-DQA1
SMIM14	3.17109e-08	0.497902	0.0253231	0.873565	0.999984	HLA-DQA1
COX16	3.16512e-08	0.497052	0.0252278	0.873801	0.999984	HLA-DQA1
OFD1	3.16508e-08	0.497046	0.0252271	0.873802	0.999984	HLA-DQA1
COX6A1	3.16407e-08	0.496902	0.025211	0.873842	0.999984	HLA-DQA1
GGCX	3.16322e-08	0.496781	0.0251974	0.873876	0.999984	HLA-DQA1
GPX7	3.16139e-08	0.49652	0.0251684	0.873948	0.999984	HLA-DQA1
LPXN	3.1579e-08	0.496023	0.0251128	0.874086	0.999984	HLA-DQA1
OTUD6B-AS1	3.14983e-08	0.49487	0.0249847	0.874405	0.999984	HLA-DQA1
FADD	3.14936e-08	0.494801	0.0249771	0.874424	0.999984	HLA-DQA1
IRF1	3.14762e-08	0.494553	0.0249496	0.874493	0.999984	HLA-DQA1
ZMYND11	3.14307e-08	0.493901	0.0248775	0.874673	0.999984	HLA-DQA1
ETV3	3.14187e-08	0.493729	0.0248585	0.87472	0.999984	HLA-DQA1
SDHB	3.14046e-08	0.493527	0.0248362	0.874776	0.999984	HLA-DQA1
HDAC1	3.14035e-08	0.493511	0.0248344	0.87478	0.999984	HLA-DQA1
TWF2	3.13864e-08	0.493265	0.0248074	0.874848	0.999984	HLA-DQA1
45718	3.13671e-08	0.492988	0.0247769	0.874924	0.999984	HLA-DQA1
EIF1AX	3.136e-08	0.492886	0.0247657	0.874952	0.999984	HLA-DQA1
YPEL3	3.12468e-08	0.491256	0.0245872	0.8754	0.999984	HLA-DQA1
HMHA1	3.11956e-08	0.490517	0.0245067	0.875603	0.999984	HLA-DQA1
GPR68	3.11954e-08	0.490515	0.0245065	0.875603	0.999984	HLA-DQA1
TMBIM6	3.11547e-08	0.489926	0.0244425	0.875764	0.999984	HLA-DQA1
CTNNB1	3.1152e-08	0.489887	0.0244383	0.875775	0.999984	HLA-DQA1
SH3YL1	3.11039e-08	0.489191	0.0243629	0.875965	0.999984	HLA-DQA1
HPS1	3.1014e-08	0.487886	0.0242222	0.876321	0.999984	HLA-DQA1
PNN	3.1001e-08	0.487698	0.0242019	0.876372	0.999984	HLA-DQA1
IL18RAP	3.09806e-08	0.487401	0.0241701	0.876453	0.999984	HLA-DQA1
PAPD4	3.09623e-08	0.487134	0.0241415	0.876525	0.999984	HLA-DQA1
RPL13	3.0918e-08	0.48649	0.0240725	0.876701	0.999984	HLA-DQA1
PSMC3	3.08859e-08	0.486022	0.0240226	0.876827	0.999984	HLA-DQA1
MYL6	3.0873e-08	0.485834	0.0240025	0.876878	0.999984	HLA-DQA1
EIF3K	3.08525e-08	0.485534	0.0239706	0.87696	0.999984	HLA-DQA1
NSMCE3	3.0757e-08	0.484138	0.0238225	0.877337	0.999984	HLA-DQA1
SMPD1	3.07432e-08	0.483936	0.0238011	0.877392	0.999984	HLA-DQA1
CCDC22	3.06858e-08	0.483094	0.0237123	0.877619	0.999984	HLA-DQA1
GNB1	3.06045e-08	0.481898	0.0235867	0.877941	0.999984	HLA-DQA1
ARHGAP4	3.05936e-08	0.481737	0.0235699	0.877984	0.999984	HLA-DQA1
FAU	3.04969e-08	0.480312	0.0234212	0.878367	0.999984	HLA-DQA1
DUSP10	3.04226e-08	0.479214	0.0233073	0.878661	0.999984	HLA-DQA1
PTOV1	3.03691e-08	0.47842	0.0232253	0.878873	0.999984	HLA-DQA1
NUBP1	3.03602e-08	0.478289	0.0232118	0.878908	0.999984	HLA-DQA1
SCLT1	3.03571e-08	0.478243	0.023207	0.87892	0.999984	HLA-DQA1
ID2	3.02606e-08	0.476808	0.0230596	0.879302	0.999984	HLA-DQA1
TRIM69	3.02574e-08	0.476761	0.0230548	0.879315	0.999984	HLA-DQA1
RCN2	3.02148e-08	0.476127	0.0229899	0.879483	0.999984	HLA-DQA1
RANBP2	3.01846e-08	0.475676	0.022944	0.879603	0.999984	HLA-DQA1
MIIP	3.01791e-08	0.475594	0.0229356	0.879625	0.999984	HLA-DQA1
CLK1	3.01226e-08	0.474751	0.0228499	0.879848	0.999984	HLA-DQA1
TXN2	3.0105e-08	0.474488	0.0228232	0.879918	0.999984	HLA-DQA1
RIT1	2.99274e-08	0.471822	0.0225546	0.880621	0.999984	HLA-DQA1
C17orf62	2.97781e-08	0.46957	0.0223301	0.881212	0.999984	HLA-DQA1
NSRP1	2.97211e-08	0.468708	0.0222448	0.881438	0.999984	HLA-DQA1
MAGEH1	2.96236e-08	0.467229	0.0220991	0.881824	0.999984	HLA-DQA1
SP140	2.96063e-08	0.466966	0.0220733	0.881892	0.999984	HLA-DQA1
MICU1	2.95609e-08	0.466276	0.0220057	0.882072	0.999984	HLA-DQA1
DNAJC9	2.95368e-08	0.465907	0.0219697	0.882168	0.999984	HLA-DQA1
HLA-B	2.95311e-08	0.465821	0.0219613	0.88219	0.999984	HLA-DQA1
MRPL52	2.94664e-08	0.464834	0.0218652	0.882446	0.999984	HLA-DQA1
RALGDS	2.94616e-08	0.46476	0.0218581	0.882465	0.999984	HLA-DQA1
DPP7	2.93383e-08	0.462872	0.0216754	0.882954	0.999984	HLA-DQA1
COPE	2.93183e-08	0.462566	0.021646	0.883033	0.999984	HLA-DQA1
RAB27A	2.92658e-08	0.461759	0.0215685	0.883241	0.999984	HLA-DQA1
ALB	2.92102e-08	0.460903	0.0214866	0.883461	0.999984	HLA-DQA1
NUCKS1	2.91565e-08	0.460075	0.0214077	0.883674	0.999984	HLA-DQA1
RSL24D1	2.91116e-08	0.459381	0.0213418	0.883852	0.999984	HLA-DQA1
IFI44	2.90457e-08	0.458361	0.0212453	0.884113	0.999984	HLA-DQA1
APBB1	2.89966e-08	0.4576	0.0211736	0.884307	0.999984	HLA-DQA1
FBLIM1	2.89887e-08	0.457477	0.021162	0.884339	0.999984	HLA-DQA1
PHF1	2.89736e-08	0.457243	0.0211399	0.884398	0.999984	HLA-DQA1
CSNK2B	2.89403e-08	0.456725	0.0210914	0.88453	0.999984	HLA-DQA1
SLC41A3	2.89366e-08	0.456668	0.021086	0.884545	0.999984	HLA-DQA1
MANBAL	2.88927e-08	0.455985	0.0210221	0.884719	0.999984	HLA-DQA1
PHF14	2.8867e-08	0.455584	0.0209846	0.884821	0.999984	HLA-DQA1
TRAF5	2.88426e-08	0.455204	0.0209492	0.884917	0.999984	HLA-DQA1
NEDD8	2.88376e-08	0.455125	0.0209419	0.884937	0.999984	HLA-DQA1
FAM173A	2.87984e-08	0.454514	0.0208851	0.885092	0.999984	HLA-DQA1
MTX2	2.87918e-08	0.45441	0.0208754	0.885119	0.999984	HLA-DQA1
ABCD4	2.87824e-08	0.454264	0.0208619	0.885156	0.999984	HLA-DQA1
ITSN2	2.87323e-08	0.453479	0.0207892	0.885355	0.999984	HLA-DQA1
GAPDH	2.87165e-08	0.453232	0.0207664	0.885417	0.999984	HLA-DQA1
GNPDA1	2.87031e-08	0.453022	0.0207471	0.88547	0.999984	HLA-DQA1
GABPB1-AS1	2.8695e-08	0.452895	0.0207353	0.885502	0.999984	HLA-DQA1
ZNF511	2.86845e-08	0.45273	0.0207201	0.885544	0.999984	HLA-DQA1
PVRL2	2.85861e-08	0.451184	0.0205782	0.885934	0.999984	HLA-DQA1
HNRNPA2B1	2.85678e-08	0.450895	0.0205518	0.886007	0.999984	HLA-DQA1
MR1	2.85537e-08	0.450674	0.0205316	0.886062	0.999984	HLA-DQA1
MSN	2.854e-08	0.450458	0.0205119	0.886117	0.999984	HLA-DQA1
RPL30	2.85278e-08	0.450266	0.0204944	0.886165	0.999984	HLA-DQA1
PITPNB	2.84981e-08	0.449797	0.0204517	0.886283	0.999984	HLA-DQA1
C5orf24	2.84972e-08	0.449782	0.0204504	0.886286	0.999984	HLA-DQA1
DDX21	2.84939e-08	0.44973	0.0204457	0.886299	0.999984	HLA-DQA1
CUEDC2	2.84028e-08	0.448291	0.0203152	0.88666	0.999984	HLA-DQA1
UBE2W	2.83915e-08	0.448111	0.020299	0.886705	0.999984	HLA-DQA1
UQCRFS1	2.83781e-08	0.447898	0.0202798	0.886758	0.999984	HLA-DQA1
HMGB1	2.8331e-08	0.447151	0.0202126	0.886945	0.999984	HLA-DQA1
N4BP2L2	2.83305e-08	0.447144	0.0202119	0.886947	0.999984	HLA-DQA1
CNTRL	2.8314e-08	0.446882	0.0201883	0.887012	0.999984	HLA-DQA1
SH3BP1	2.83138e-08	0.446879	0.0201881	0.887013	0.999984	HLA-DQA1
TGFBR1	2.82589e-08	0.446005	0.0201098	0.887231	0.999984	HLA-DQA1
RBM38	2.82311e-08	0.445562	0.0200703	0.887341	0.999984	HLA-DQA1
IGFLR1	2.82097e-08	0.445221	0.0200398	0.887426	0.999984	HLA-DQA1
TAF9	2.82067e-08	0.445173	0.0200356	0.887438	0.999984	HLA-DQA1
SBDS	2.81922e-08	0.444942	0.020015	0.887495	0.999984	HLA-DQA1
INIP	2.80574e-08	0.442786	0.0198241	0.88803	0.999984	HLA-DQA1
PPP4C	2.8028e-08	0.442315	0.0197825	0.888146	0.999984	HLA-DQA1
PMAIP1	2.80022e-08	0.441901	0.0197462	0.888248	0.999984	HLA-DQA1
VHL	2.79738e-08	0.441444	0.0197061	0.888361	0.999984	HLA-DQA1
HNRNPK	2.7965e-08	0.441302	0.0196937	0.888396	0.999984	HLA-DQA1
OXA1L	2.79177e-08	0.440542	0.0196271	0.888583	0.999984	HLA-DQA1
FAS	2.7822e-08	0.438998	0.0194929	0.888963	0.999984	HLA-DQA1
YWHAB	2.78132e-08	0.438855	0.0194804	0.888998	0.999984	HLA-DQA1
IDH1	2.77442e-08	0.437738	0.0193839	0.889271	0.999984	HLA-DQA1
NOSIP	2.76581e-08	0.43634	0.0192638	0.889613	0.999984	HLA-DQA1
QSOX1	2.76501e-08	0.436211	0.0192527	0.889644	0.999984	HLA-DQA1
RGL2	2.75355e-08	0.434344	0.0190935	0.890099	0.999984	HLA-DQA1
SNHG25	2.75298e-08	0.434251	0.0190856	0.890121	0.999984	HLA-DQA1
TMEM60	2.7502e-08	0.433796	0.019047	0.890232	0.999984	HLA-DQA1
DUSP4	2.74322e-08	0.432654	0.0189505	0.890508	0.999984	HLA-DQA1
SON	2.73386e-08	0.431117	0.0188214	0.89088	0.999984	HLA-DQA1
KMT2C	2.73022e-08	0.430518	0.0187713	0.891024	0.999984	HLA-DQA1
ARL6IP1	2.72862e-08	0.430255	0.0187493	0.891088	0.999984	HLA-DQA1
FAR1	2.72839e-08	0.430216	0.0187461	0.891097	0.999984	HLA-DQA1
PTPN2	2.72337e-08	0.429389	0.0186772	0.891296	0.999984	HLA-DQA1
NME1	2.71714e-08	0.428359	0.0185919	0.891543	0.999984	HLA-DQA1
RABGGTB	2.71607e-08	0.428183	0.0185772	0.891585	0.999984	HLA-DQA1
UQCRB	2.713e-08	0.427673	0.0185352	0.891707	0.999984	HLA-DQA1
AURKAIP1	2.71092e-08	0.42733	0.0185069	0.89179	0.999984	HLA-DQA1
PCBD1	2.71088e-08	0.427323	0.0185063	0.891791	0.999984	HLA-DQA1
PHAX	2.71084e-08	0.427316	0.0185057	0.891793	0.999984	HLA-DQA1
NAA10	2.70113e-08	0.425702	0.0183733	0.892178	0.999984	HLA-DQA1
USMG5	2.69495e-08	0.424673	0.0182894	0.892424	0.999984	HLA-DQA1
PPP1R15A	2.69191e-08	0.424166	0.0182481	0.892544	0.999984	HLA-DQA1
PA2G4	2.69129e-08	0.424062	0.0182397	0.892569	0.999984	HLA-DQA1
SELPLG	2.69073e-08	0.423969	0.0182322	0.892591	0.999984	HLA-DQA1
NPEPPS	2.69013e-08	0.423869	0.018224	0.892615	0.999984	HLA-DQA1
CMSS1	2.68857e-08	0.423608	0.0182029	0.892677	0.999984	HLA-DQA1
POLR2E	2.68709e-08	0.423362	0.0181829	0.892735	0.999984	HLA-DQA1
FAM127A	2.68454e-08	0.422934	0.0181484	0.892836	0.999984	HLA-DQA1
ENDOV	2.68392e-08	0.422831	0.0181401	0.892861	0.999984	HLA-DQA1
GNB5	2.68252e-08	0.422596	0.018121	0.892917	0.999984	HLA-DQA1
PILRB	2.67824e-08	0.421878	0.0180633	0.893087	0.999984	HLA-DQA1
ZBTB7B	2.66915e-08	0.420351	0.0179409	0.893447	0.999984	HLA-DQA1
TACC1	2.66682e-08	0.419958	0.0179096	0.89354	0.999984	HLA-DQA1
CCT8	2.66678e-08	0.419952	0.0179091	0.893541	0.999984	HLA-DQA1
FAM136A	2.66628e-08	0.419868	0.0179024	0.893561	0.999984	HLA-DQA1
CD28	2.6652e-08	0.419685	0.0178878	0.893604	0.999984	HLA-DQA1
ORAI1	2.66241e-08	0.419214	0.0178504	0.893715	0.999984	HLA-DQA1
TLE4	2.66071e-08	0.418927	0.0178276	0.893782	0.999984	HLA-DQA1
RPL10A	2.6587e-08	0.418589	0.0178008	0.893862	0.999984	HLA-DQA1
PSMD5-AS1	2.65005e-08	0.417124	0.0176851	0.894205	0.999984	HLA-DQA1
NIT1	2.64924e-08	0.416987	0.0176742	0.894237	0.999984	HLA-DQA1
CDK2AP2	2.6435e-08	0.416012	0.0175978	0.894465	0.999984	HLA-DQA1
ADGRE5	2.6386e-08	0.415178	0.0175325	0.89466	0.999984	HLA-DQA1
RPL13A	2.6379e-08	0.41506	0.0175233	0.894687	0.999984	HLA-DQA1
PIGBOS1	2.63108e-08	0.413896	0.0174328	0.894958	0.999984	HLA-DQA1
CSRNP1	2.62797e-08	0.413364	0.0173915	0.895082	0.999984	HLA-DQA1
PTS	2.62339e-08	0.412581	0.017331	0.895263	0.999984	HLA-DQA1
ZBTB20	2.62219e-08	0.412375	0.0173151	0.895311	0.999984	HLA-DQA1
RPL21	2.6201e-08	0.412017	0.0172876	0.895394	0.999984	HLA-DQA1
CAMK2D	2.61776e-08	0.411616	0.0172567	0.895487	0.999984	HLA-DQA1
[truncated: 9,976 more rows]
