# Supplementary material for: The role of hypothyroidism in cirrhosis pathogenesis: A retrospective cohort study and multi-omics integration analysis
Source: PLoS Genet. 2025 Nov 7;21(11):e1011947. doi: 10.1371/journal.pgen.1011947 (PMC12611128; doi:10.1371/journal.pgen.1011947)
Supplement: S11 Table — (XLSX) [file pgen.1011947.s011.xlsx]

## Sheet: Sheet1
S11: Significantly Affected Pathways After Virtual Knockout of Key Genes
Description	GeneRatio	BgRatio	pvalue	p.adjust	qvalue	geneID	Count	index
T cell differentiation	4/10	307/18870	1.33551e-05	0.00215695	0.000993334	CD27/CD2/CD3E/CD3D	4	CD27
regulation of cell-cell adhesion mediated by integrin	2/10	11/18870	1.38669e-05	0.00215695	0.000993334	CD3E/CCL5	2	CD27
positive thymic T cell selection	2/10	14/18870	2.2924e-05	0.00215695	0.000993334	CD3E/CD3D	2	CD27
positive regulation of leukocyte activation	4/10	380/18870	3.08824e-05	0.00215695	0.000993334	CD27/CD2/CD3E/CCL5	4	CD27
regulation of T cell activation	4/10	381/18870	3.12021e-05	0.00215695	0.000993334	CD27/CD2/CD3E/CCL5	4	CD27
cell-cell adhesion mediated by integrin	2/10	17/18870	3.42309e-05	0.00215695	0.000993334	CD3E/CCL5	2	CD27
positive regulation of cell activation	4/10	396/18870	3.62949e-05	0.00215695	0.000993334	CD27/CD2/CD3E/CCL5	4	CD27
lymphocyte differentiation	4/10	429/18870	4.96256e-05	0.00232114	0.00106895	CD27/CD2/CD3E/CD3D	4	CD27
T cell receptor signaling pathway	3/10	144/18870	5.0217e-05	0.00232114	0.00106895	CD3E/TRAC/CD3D	3	CD27
positive regulation of cell adhesion mediated by integrin	2/10	22/18870	5.80601e-05	0.00240417	0.00110718	CD3E/CCL5	2	CD27
thymic T cell selection	2/10	23/18870	6.35717e-05	0.00240417	0.00110718	CD3E/CD3D	2	CD27
negative regulation of T cell apoptotic process	2/10	25/18870	7.53388e-05	0.00242451	0.00111655	CD27/CCL5	2	CD27
mononuclear cell differentiation	4/10	481/18870	7.74967e-05	0.00242451	0.00111655	CD27/CD2/CD3E/CD3D	4	CD27
dendritic cell chemotaxis	2/10	26/18870	8.1594e-05	0.00242451	0.00111655	CCL5/CXCR4	2	CD27
alpha-beta T cell activation	3/10	181/18870	9.91241e-05	0.00274904	0.00126601	CD3E/TRAC/CD3D	3	CD27
dendritic cell migration	2/10	33/18870	0.000132297	0.00343972	0.00158408	CCL5/CXCR4	2	CD27
antigen receptor-mediated signaling pathway	3/10	205/18870	0.000143331	0.00350741	0.00161525	CD3E/TRAC/CD3D	3	CD27
negative regulation of lymphocyte apoptotic process	2/10	39/18870	0.000185352	0.00405708	0.00186839	CD27/CCL5	2	CD27
positive T cell selection	2/10	40/18870	0.000195052	0.00405708	0.00186839	CD3E/CD3D	2	CD27
regulation of T cell apoptotic process	2/10	40/18870	0.000195052	0.00405708	0.00186839	CD27/CCL5	2	CD27
positive regulation of T cell activation	3/10	251/18870	0.000260427	0.00515893	0.00237582	CD27/CD3E/CCL5	3	CD27
regulation of cell adhesion mediated by integrin	2/10	49/18870	0.000293331	0.00554662	0.00255437	CD3E/CCL5	2	CD27
positive regulation of leukocyte cell-cell adhesion	3/10	275/18870	0.000340565	0.00595101	0.0027406	CD27/CD3E/CCL5	3	CD27
T cell selection	2/10	53/18870	0.000343328	0.00595101	0.0027406	CD3E/CD3D	2	CD27
T cell apoptotic process	2/10	58/18870	0.000411262	0.00678114	0.00312289	CD27/CCL5	2	CD27
negative regulation of leukocyte apoptotic process	2/10	59/18870	0.000425572	0.00678114	0.00312289	CD27/CCL5	2	CD27
regulation of lymphocyte apoptotic process	2/10	60/18870	0.000440122	0.00678114	0.00312289	CD27/CCL5	2	CD27
immune response-activating cell surface receptor signaling pathway	3/10	318/18870	0.000521067	0.00774157	0.0035652	CD3E/TRAC/CD3D	3	CD27
positive regulation of cell-cell adhesion	3/10	322/18870	0.000540436	0.00775246	0.00357021	CD27/CD3E/CCL5	3	CD27
positive regulation of lymphocyte activation	3/10	330/18870	0.000580554	0.00805035	0.0037074	CD27/CD3E/CCL5	3	CD27
immune response-regulating cell surface receptor signaling pathway	3/10	346/18870	0.000666444	0.00894325	0.0041186	CD3E/TRAC/CD3D	3	CD27
positive regulation of type II interferon production	2/10	77/18870	0.00072408	0.00941303	0.00433495	CD2/CD3E	2	CD27
lymphocyte apoptotic process	2/10	82/18870	0.000820667	0.0103454	0.00476432	CD27/CCL5	2	CD27
regulation of leukocyte cell-cell adhesion	3/10	382/18870	0.000888574	0.010872	0.00500683	CD27/CD3E/CCL5	3	CD27
T cell differentiation in thymus	2/10	87/18870	0.000923148	0.0109125	0.00502549	CD3E/CD3D	2	CD27
cell adhesion mediated by integrin	2/10	88/18870	0.00094435	0.0109125	0.00502549	CD3E/CCL5	2	CD27
chemokine-mediated signaling pathway	2/10	91/18870	0.00100936	0.0113485	0.00522628	CCL5/CXCR4	2	CD27
regulation of leukocyte apoptotic process	2/10	93/18870	0.00105387	0.0115371	0.00531315	CD27/CCL5	2	CD27
leukocyte cell-cell adhesion	3/10	419/18870	0.00116127	0.0121046	0.00557449	CD27/CD3E/CCL5	3	CD27
response to chemokine	2/10	99/18870	0.001193	0.0121046	0.00557449	CCL5/CXCR4	2	CD27
cellular response to chemokine	2/10	99/18870	0.001193	0.0121046	0.00557449	CCL5/CXCR4	2	CD27
positive regulation of T cell proliferation	2/10	105/18870	0.0013405	0.0132773	0.00611454	CD3E/CCL5	2	CD27
immune response-activating signaling pathway	3/10	473/18870	0.00164679	0.0157051	0.00723259	CD3E/TRAC/CD3D	3	CD27
type II interferon production	2/10	119/18870	0.00171693	0.0157051	0.00723259	CD2/CD3E	2	CD27
regulation of type II interferon production	2/10	119/18870	0.00171693	0.0157051	0.00723259	CD2/CD3E	2	CD27
positive regulation of cell adhesion	3/10	482/18870	0.00173839	0.0157051	0.00723259	CD27/CD3E/CCL5	3	CD27
leukocyte apoptotic process	2/10	121/18870	0.00177437	0.0157051	0.00723259	CD27/CCL5	2	CD27
regulation of cell-cell adhesion	3/10	493/18870	0.00185465	0.0160736	0.00740234	CD27/CD3E/CCL5	3	CD27
immune response-regulating signaling pathway	3/10	500/18870	0.00193114	0.0163949	0.0075503	CD3E/TRAC/CD3D	3	CD27
positive regulation of lymphocyte proliferation	2/10	145/18870	0.00253431	0.020672	0.00952001	CD3E/CCL5	2	CD27
positive regulation of chemotaxis	2/10	145/18870	0.00253431	0.020672	0.00952001	CCL5/CXCR4	2	CD27
positive regulation of mononuclear cell proliferation	2/10	148/18870	0.0026384	0.0211072	0.0097204	CD3E/CCL5	2	CD27
positive regulation of leukocyte proliferation	2/10	166/18870	0.00330477	0.0255894	0.0117846	CD3E/CCL5	2	CD27
positive regulation of peptidyl-tyrosine phosphorylation	2/10	168/18870	0.00338321	0.0255894	0.0117846	CD3E/CCL5	2	CD27
regulation of viral process	2/10	168/18870	0.00338321	0.0255894	0.0117846	CCL5/CXCR4	2	CD27
regulation of cytokine-mediated signaling pathway	2/10	171/18870	0.00350252	0.0260187	0.0119823	CCL5/CXCR4	2	CD27
regulation of T cell differentiation	2/10	181/18870	0.00391433	0.0281984	0.0129861	CD27/CD2	2	CD27
regulation of T cell proliferation	2/10	182/18870	0.00395671	0.0281984	0.0129861	CD3E/CCL5	2	CD27
regulation of response to cytokine stimulus	2/10	183/18870	0.00399929	0.0281984	0.0129861	CCL5/CXCR4	2	CD27
cellular response to xenobiotic stimulus	2/10	192/18870	0.00439228	0.0304531	0.0140245	CD69/CXCR4	2	CD27
mononuclear cell migration	2/10	207/18870	0.00508569	0.0328908	0.0151471	CCL5/CXCR4	2	CD27
calcium-mediated signaling	2/10	210/18870	0.00523009	0.0328908	0.0151471	CD3E/CXCR4	2	CD27
regulation of chronic inflammatory response	1/10	10/18870	0.00528806	0.0328908	0.0151471	CCL5	1	CD27
natural killer cell chemotaxis	1/10	10/18870	0.00528806	0.0328908	0.0151471	CCL5	1	CD27
regulation of chemokine-mediated signaling pathway	1/10	10/18870	0.00528806	0.0328908	0.0151471	CCL5	1	CD27
positive regulation of CD4-positive, alpha-beta T cell proliferation	1/10	10/18870	0.00528806	0.0328908	0.0151471	CD3E	1	CD27
regulation of lymphocyte differentiation	2/10	212/18870	0.00532741	0.0328908	0.0151471	CD27/CD2	2	CD27
T cell proliferation	2/10	213/18870	0.00537638	0.0328908	0.0151471	CD3E/CCL5	2	CD27
regulation of peptidyl-tyrosine phosphorylation	2/10	231/18870	0.00629365	0.0358135	0.0164931	CD3E/CCL5	2	CD27
positive regulation of tolerance induction	1/10	12/18870	0.00634264	0.0358135	0.0164931	CD3E	1	CD27
negative thymic T cell selection	1/10	12/18870	0.00634264	0.0358135	0.0164931	CD3E	1	CD27
regulation of chemotaxis	2/10	232/18870	0.00634658	0.0358135	0.0164931	CCL5/CXCR4	2	CD27
regulation of lymphocyte proliferation	2/10	238/18870	0.0066685	0.0358135	0.0164931	CD3E/CCL5	2	CD27
leukocyte chemotaxis	2/10	240/18870	0.00677745	0.0358135	0.0164931	CCL5/CXCR4	2	CD27
myeloid leukocyte activation	2/10	241/18870	0.00683223	0.0358135	0.0164931	CD2/CCL5	2	CD27
regulation of T cell tolerance induction	1/10	13/18870	0.00686956	0.0358135	0.0164931	CD3E	1	CD27
activation of Janus kinase activity	1/10	13/18870	0.00686956	0.0358135	0.0164931	CCL5	1	CD27
negative T cell selection	1/10	13/18870	0.00686956	0.0358135	0.0164931	CD3E	1	CD27
positive regulation of T cell apoptotic process	1/10	13/18870	0.00686956	0.0358135	0.0164931	CCL5	1	CD27
regulation of mononuclear cell proliferation	2/10	242/18870	0.00688721	0.0358135	0.0164931	CD3E/CCL5	2	CD27
regulation of calcium ion transport	2/10	251/18870	0.00739127	0.0370702	0.0170718	CCL5/CXCR4	2	CD27
negative regulation by host of viral transcription	1/10	14/18870	0.00739622	0.0370702	0.0170718	CCL5	1	CD27
regulation of vascular wound healing	1/10	14/18870	0.00739622	0.0370702	0.0170718	CXCR4	1	CD27
T cell tolerance induction	1/10	15/18870	0.00792263	0.0383234	0.017649	CD3E	1	CD27
positive regulation of T cell chemotaxis	1/10	15/18870	0.00792263	0.0383234	0.017649	CCL5	1	CD27
detection of mechanical stimulus involved in sensory perception of pain	1/10	15/18870	0.00792263	0.0383234	0.017649	CXCR4	1	CD27
regulation of leukocyte proliferation	2/10	267/18870	0.00832783	0.0386231	0.0177869	CD3E/CCL5	2	CD27
regulation of T cell chemotaxis	1/10	16/18870	0.0084488	0.0386231	0.0177869	CCL5	1	CD27
positive regulation of homotypic cell-cell adhesion	1/10	16/18870	0.0084488	0.0386231	0.0177869	CCL5	1	CD27
positive regulation of B cell differentiation	1/10	16/18870	0.0084488	0.0386231	0.0177869	CD27	1	CD27
positive regulation of lymphocyte apoptotic process	1/10	16/18870	0.0084488	0.0386231	0.0177869	CCL5	1	CD27
peptidyl-tyrosine phosphorylation	2/10	276/18870	0.00887717	0.0390062	0.0179634	CD3E/CCL5	2	CD27
morphogenesis of an endothelium	1/10	17/18870	0.00897471	0.0390062	0.0179634	CXCR4	1	CD27
detection of temperature stimulus involved in sensory perception of pain	1/10	17/18870	0.00897471	0.0390062	0.0179634	CXCR4	1	CD27
endothelial tube morphogenesis	1/10	17/18870	0.00897471	0.0390062	0.0179634	CXCR4	1	CD27
peptidyl-tyrosine modification	2/10	278/18870	0.00900143	0.0390062	0.0179634	CD3E/CCL5	2	CD27
myelin maintenance	1/10	18/18870	0.00950036	0.0407438	0.0187636	CXCR4	1	CD27
chronic inflammatory response	1/10	19/18870	0.0100258	0.0421285	0.0194013	CCL5	1	CD27
positive regulation of macrophage chemotaxis	1/10	19/18870	0.0100258	0.0421285	0.0194013	CCL5	1	CD27
regulation of tolerance induction	1/10	20/18870	0.0105509	0.0434573	0.0200132	CD3E	1	CD27
positive regulation of lymphocyte chemotaxis	1/10	20/18870	0.0105509	0.0434573	0.0200132	CCL5	1	CD27
lymphocyte proliferation	2/10	307/18870	0.0108914	0.0439621	0.0202457	CD3E/CCL5	2	CD27
detection of temperature stimulus involved in sensory perception	1/10	21/18870	0.0110758	0.0439621	0.0202457	CXCR4	1	CD27
positive regulation of monocyte chemotaxis	1/10	21/18870	0.0110758	0.0439621	0.0202457	CCL5	1	CD27
second-messenger-mediated signaling	2/10	310/18870	0.0110962	0.0439621	0.0202457	CD3E/CXCR4	2	CD27
mononuclear cell proliferation	2/10	314/18870	0.011372	0.0446297	0.0205531	CD3E/CCL5	2	CD27
CD4-positive, alpha-beta T cell proliferation	1/10	22/18870	0.0116005	0.0446834	0.0205779	CD3E	1	CD27
regulation of CD4-positive, alpha-beta T cell proliferation	1/10	22/18870	0.0116005	0.0446834	0.0205779	CD3E	1	CD27
viral life cycle	2/10	321/18870	0.011862	0.044715	0.0205924	CCL5/CXCR4	2	CD27
regulation of leukocyte differentiation	2/10	321/18870	0.011862	0.044715	0.0205924	CD27/CD2	2	CD27
biological process involved in symbiotic interaction	2/10	322/18870	0.0119327	0.044715	0.0205924	CCL5/CXCR4	2	CD27
vascular wound healing	1/10	23/18870	0.0121249	0.044715	0.0205924	CXCR4	1	CD27
cell chemotaxis	2/10	325/18870	0.0121461	0.044715	0.0205924	CCL5/CXCR4	2	CD27
detection of temperature stimulus	1/10	24/18870	0.0126491	0.0457566	0.0210721	CXCR4	1	CD27
positive regulation of dendrite extension	1/10	24/18870	0.0126491	0.0457566	0.0210721	CXCR4	1	CD27
gamma-delta T cell activation	1/10	25/18870	0.013173	0.046579	0.0214508	CD3E	1	CD27
positive regulation of alpha-beta T cell proliferation	1/10	25/18870	0.013173	0.046579	0.0214508	CD3E	1	CD27
membrane raft organization	1/10	26/18870	0.0136966	0.046579	0.0214508	CD2	1	CD27
detection of stimulus involved in sensory perception of pain	1/10	26/18870	0.0136966	0.046579	0.0214508	CXCR4	1	CD27
regulation of lymphocyte chemotaxis	1/10	26/18870	0.0136966	0.046579	0.0214508	CCL5	1	CD27
positive regulation of macrophage migration	1/10	26/18870	0.0136966	0.046579	0.0214508	CCL5	1	CD27
leukocyte proliferation	2/10	350/18870	0.0139904	0.046579	0.0214508	CD3E/CCL5	2	CD27
T cell chemotaxis	1/10	27/18870	0.01422	0.046579	0.0214508	CCL5	1	CD27
positive regulation of interleukin-4 production	1/10	27/18870	0.01422	0.046579	0.0214508	CD3E	1	CD27
positive regulation of oligodendrocyte differentiation	1/10	27/18870	0.01422	0.046579	0.0214508	CXCR4	1	CD27
sensory perception of temperature stimulus	1/10	27/18870	0.01422	0.046579	0.0214508	CXCR4	1	CD27
regulation of dendrite extension	1/10	27/18870	0.01422	0.046579	0.0214508	CXCR4	1	CD27
regulation of macrophage chemotaxis	1/10	28/18870	0.0147432	0.0471781	0.0217268	CCL5	1	CD27
eosinophil chemotaxis	1/10	28/18870	0.0147432	0.0471781	0.0217268	CCL5	1	CD27
positive regulation of leukocyte apoptotic process	1/10	28/18870	0.0147432	0.0471781	0.0217268	CCL5	1	CD27
myeloid dendritic cell activation	1/10	29/18870	0.0152661	0.0481113	0.0221565	CD2	1	CD27
regulation of monocyte chemotaxis	1/10	29/18870	0.0152661	0.0481113	0.0221565	CCL5	1	CD27
lymphocyte mediated immunity	2/10	368/18870	0.01539	0.0481371	0.0221684	CD27/CD2	2	CD27
tolerance induction	1/10	30/18870	0.0157887	0.0486527	0.0224058	CD3E	1	CD27
positive regulation of translational initiation	1/10	30/18870	0.0157887	0.0486527	0.0224058	CCL5	1	CD27
positive regulation of viral genome replication	1/10	31/18870	0.0163111	0.0498929	0.022977	CCL5	1	CD27
angiogenesis involved in wound healing	1/10	32/18870	0.0168333	0.0507438	0.0233689	CXCR4	1	CD27
eosinophil migration	1/10	32/18870	0.0168333	0.0507438	0.0233689	CCL5	1	CD27
regulation of B cell differentiation	1/10	33/18870	0.0173552	0.0516442	0.0237835	CD27	1	CD27
leukocyte migration	2/10	396/18870	0.0176838	0.0516442	0.0237835	CCL5/CXCR4	2	CD27
regulation of metal ion transport	2/10	398/18870	0.017853	0.0516442	0.0237835	CCL5/CXCR4	2	CD27
positive regulation of interleukin-2 production	1/10	34/18870	0.0178769	0.0516442	0.0237835	CD3E	1	CD27
regulation of homotypic cell-cell adhesion	1/10	34/18870	0.0178769	0.0516442	0.0237835	CCL5	1	CD27
negative regulation of smoothened signaling pathway	1/10	34/18870	0.0178769	0.0516442	0.0237835	CD3E	1	CD27
interleukin-4 production	1/10	35/18870	0.0183983	0.051714	0.0238157	CD3E	1	CD27
regulation of interleukin-4 production	1/10	35/18870	0.0183983	0.051714	0.0238157	CD3E	1	CD27
detection of mechanical stimulus involved in sensory perception	1/10	35/18870	0.0183983	0.051714	0.0238157	CXCR4	1	CD27
positive regulation of T cell migration	1/10	35/18870	0.0183983	0.051714	0.0238157	CCL5	1	CD27
dendrite extension	1/10	37/18870	0.0194403	0.054067	0.0248993	CXCR4	1	CD27
regulation of hemopoiesis	2/10	417/18870	0.0194953	0.054067	0.0248993	CD27/CD2	2	CD27
viral process	2/10	432/18870	0.0208361	0.0574029	0.0264355	CCL5/CXCR4	2	CD27
response to xenobiotic stimulus	2/10	434/18870	0.0210178	0.0575225	0.0264906	CD69/CXCR4	2	CD27
response to virus	2/10	436/18870	0.0212002	0.0576424	0.0265459	CCL5/CXCR4	2	CD27
macrophage chemotaxis	1/10	41/18870	0.0215215	0.0576674	0.0265574	CCL5	1	CD27
positive regulation of cell development	2/10	444/18870	0.0219365	0.0576674	0.0265574	CD27/CXCR4	2	CD27
calcium ion transport	2/10	445/18870	0.0220293	0.0576674	0.0265574	CCL5/CXCR4	2	CD27
neutrophil activation	1/10	42/18870	0.0220411	0.0576674	0.0265574	CCL5	1	CD27
positive regulation of calcium-mediated signaling	1/10	42/18870	0.0220411	0.0576674	0.0265574	CD3E	1	CD27
positive regulation of lymphocyte migration	1/10	42/18870	0.0220411	0.0576674	0.0265574	CCL5	1	CD27
regulation of alpha-beta T cell proliferation	1/10	44/18870	0.0230797	0.0594972	0.0274	CD3E	1	CD27
positive regulation of CD4-positive, alpha-beta T cell activation	1/10	44/18870	0.0230797	0.0594972	0.0274	CD3E	1	CD27
neuron recognition	1/10	45/18870	0.0235987	0.0594972	0.0274	CXCR4	1	CD27
positive regulation of glial cell differentiation	1/10	45/18870	0.0235987	0.0594972	0.0274	CXCR4	1	CD27
regulation of oligodendrocyte differentiation	1/10	45/18870	0.0235987	0.0594972	0.0274	CXCR4	1	CD27
regulation of macrophage migration	1/10	45/18870	0.0235987	0.0594972	0.0274	CCL5	1	CD27
leukocyte mediated immunity	2/10	466/18870	0.0240168	0.0601867	0.0277175	CD27/CD2	2	CD27
chemotaxis	2/10	468/18870	0.0242099	0.0603073	0.0277731	CCL5/CXCR4	2	CD27
taxis	2/10	470/18870	0.0244037	0.0604281	0.0278287	CCL5/CXCR4	2	CD27
alpha-beta T cell proliferation	1/10	47/18870	0.0246357	0.0606418	0.0279272	CD3E	1	CD27
positive regulation of MAPK cascade	2/10	474/18870	0.0247932	0.0606703	0.0279403	CD27/CCL5	2	CD27
T cell costimulation	1/10	48/18870	0.0251539	0.0606789	0.0279442	CD3E	1	CD27
positive regulation of phospholipase activity	1/10	49/18870	0.0256719	0.0606789	0.0279442	CCL5	1	CD27
positive regulation of smooth muscle cell migration	1/10	49/18870	0.0256719	0.0606789	0.0279442	CCL5	1	CD27
granulocyte activation	1/10	49/18870	0.0256719	0.0606789	0.0279442	CCL5	1	CD27
positive regulation of receptor signaling pathway via JAK-STAT	1/10	49/18870	0.0256719	0.0606789	0.0279442	CCL5	1	CD27
regulation of T cell migration	1/10	49/18870	0.0256719	0.0606789	0.0279442	CCL5	1	CD27
lymphocyte costimulation	1/10	50/18870	0.0261895	0.0615528	0.0283467	CD3E	1	CD27
viral transcription	1/10	51/18870	0.026707	0.0624163	0.0287443	CCL5	1	CD27
positive regulation of cytokine production	2/10	499/18870	0.0272865	0.0634082	0.0292012	CD2/CD3E	2	CD27
detection of mechanical stimulus	1/10	53/18870	0.0277411	0.0634082	0.0292012	CXCR4	1	CD27
regulation of granulocyte chemotaxis	1/10	53/18870	0.0277411	0.0634082	0.0292012	CCL5	1	CD27
positive regulation of receptor signaling pathway via STAT	1/10	53/18870	0.0277411	0.0634082	0.0292012	CCL5	1	CD27
negative regulation of G protein-coupled receptor signaling pathway	1/10	54/18870	0.0282578	0.0642363	0.0295825	CCL5	1	CD27
negative regulation of viral genome replication	1/10	55/18870	0.0287742	0.0650548	0.0299594	CCL5	1	CD27
positive regulation of cell-matrix adhesion	1/10	56/18870	0.0292904	0.0658639	0.0303321	CD3E	1	CD27
regulation of phospholipase activity	1/10	59/18870	0.0308375	0.06897	0.0317625	CCL5	1	CD27
positive regulation of cytokine-mediated signaling pathway	1/10	60/18870	0.0313528	0.0693763	0.0319496	CXCR4	1	CD27
positive regulation of lipase activity	1/10	60/18870	0.0313528	0.0693763	0.0319496	CCL5	1	CD27
telencephalon cell migration	1/10	61/18870	0.0318677	0.0694082	0.0319643	CXCR4	1	CD27
heterotypic cell-cell adhesion	1/10	61/18870	0.0318677	0.0694082	0.0319643	CD2	1	CD27
macrophage migration	1/10	61/18870	0.0318677	0.0694082	0.0319643	CCL5	1	CD27
positive regulation of wound healing	1/10	62/18870	0.0323824	0.0701619	0.0323114	CXCR4	1	CD27
interleukin-2 production	1/10	63/18870	0.0328969	0.0701801	0.0323198	CD3E	1	CD27
regulation of interleukin-2 production	1/10	63/18870	0.0328969	0.0701801	0.0323198	CD3E	1	CD27
positive regulation of interleukin-8 production	1/10	63/18870	0.0328969	0.0701801	0.0323198	CD2	1	CD27
forebrain cell migration	1/10	64/18870	0.0334111	0.0701971	0.0323276	CXCR4	1	CD27
lymphocyte chemotaxis	1/10	64/18870	0.0334111	0.0701971	0.0323276	CCL5	1	CD27
positive regulation of viral process	1/10	64/18870	0.0334111	0.0701971	0.0323276	CCL5	1	CD27
positive regulation of tyrosine phosphorylation of STAT protein	1/10	66/18870	0.0344388	0.0719928	0.0331546	CCL5	1	CD27
positive regulation of response to cytokine stimulus	1/10	67/18870	0.0349523	0.0727008	0.0334807	CXCR4	1	CD27
positive chemotaxis	1/10	69/18870	0.0359786	0.0737295	0.0339544	CCL5	1	CD27
positive regulation of non-canonical NF-kappaB signal transduction	1/10	69/18870	0.0359786	0.0737295	0.0339544	CD27	1	CD27
regulation of lymphocyte migration	1/10	69/18870	0.0359786	0.0737295	0.0339544	CCL5	1	CD27
monocyte chemotaxis	1/10	71/18870	0.0370038	0.0753946	0.0347212	CCL5	1	CD27
positive regulation of gliogenesis	1/10	72/18870	0.0375161	0.0753946	0.0347212	CXCR4	1	CD27
response to activity	1/10	72/18870	0.0375161	0.0753946	0.0347212	CXCR4	1	CD27
positive regulation of alpha-beta T cell activation	1/10	72/18870	0.0375161	0.0753946	0.0347212	CD3E	1	CD27
positive regulation of mononuclear cell migration	1/10	73/18870	0.0380281	0.0756923	0.0348583	CCL5	1	CD27
T cell migration	1/10	73/18870	0.0380281	0.0756923	0.0348583	CCL5	1	CD27
natural killer cell mediated cytotoxicity	1/10	76/18870	0.0395627	0.0783718	0.0360923	CD2	1	CD27
positive regulation of response to wounding	1/10	77/18870	0.0400737	0.0785263	0.0361634	CXCR4	1	CD27
sensory perception of pain	1/10	78/18870	0.0405845	0.0785263	0.0361634	CXCR4	1	CD27
regulation of tyrosine phosphorylation of STAT protein	1/10	78/18870	0.0405845	0.0785263	0.0361634	CCL5	1	CD27
regulation of lipase activity	1/10	78/18870	0.0405845	0.0785263	0.0361634	CCL5	1	CD27
regulation of CD4-positive, alpha-beta T cell activation	1/10	78/18870	0.0405845	0.0785263	0.0361634	CD3E	1	CD27
natural killer cell mediated immunity	1/10	79/18870	0.041095	0.0787813	0.0362808	CD2	1	CD27
regulation of glial cell differentiation	1/10	79/18870	0.041095	0.0787813	0.0362808	CXCR4	1	CD27
tyrosine phosphorylation of STAT protein	1/10	82/18870	0.0426252	0.0813398	0.0374591	CCL5	1	CD27
regulation of translational initiation	1/10	83/18870	0.0431348	0.0815639	0.0375623	CCL5	1	CD27
regulation of calcium-mediated signaling	1/10	83/18870	0.0431348	0.0815639	0.0375623	CD3E	1	CD27
positive regulation of B cell activation	1/10	84/18870	0.0436441	0.0821536	0.0378339	CD27	1	CD27
regulation of viral genome replication	1/10	85/18870	0.0441532	0.0827375	0.0381028	CCL5	1	CD27
regulation of smoothened signaling pathway	1/10	86/18870	0.044662	0.0833157	0.0383691	CD3E	1	CD27
modulation by host of symbiont process	1/10	87/18870	0.0451706	0.0837112	0.0385512	CCL5	1	CD27
activation of protein kinase activity	1/10	88/18870	0.0456789	0.0837112	0.0385512	CCL5	1	CD27
positive regulation of JNK cascade	1/10	88/18870	0.0456789	0.0837112	0.0385512	CD27	1	CD27
cellular response to virus	1/10	88/18870	0.0456789	0.0837112	0.0385512	CCL5	1	CD27
negative regulation of cytokine-mediated signaling pathway	1/10	89/18870	0.046187	0.0839031	0.0386396	CCL5	1	CD27
regulation of smooth muscle cell migration	1/10	89/18870	0.046187	0.0839031	0.0386396	CCL5	1	CD27
negative regulation of viral process	1/10	93/18870	0.048217	0.0872099	0.0401625	CCL5	1	CD27
negative regulation of response to cytokine stimulus	1/10	94/18870	0.0487239	0.0877452	0.040409	CCL5	1	CD27
positive regulation of leukocyte chemotaxis	1/10	96/18870	0.049737	0.0884213	0.0407203	CCL5	1	CD27
smooth muscle cell migration	1/10	96/18870	0.049737	0.0884213	0.0407203	CCL5	1	CD27
homotypic cell-cell adhesion	1/10	96/18870	0.049737	0.0884213	0.0407203	CCL5	1	CD27
positive regulation of smooth muscle cell proliferation	1/10	98/18870	0.050749	0.0898366	0.0413721	CCL5	1	CD27
natural killer cell activation	1/10	99/18870	0.0512547	0.0903473	0.0416073	CD2	1	CD27
positive regulation of cold-induced thermogenesis	1/10	101/18870	0.0522653	0.09174	0.0422487	CXCR4	1	CD27
viral gene expression	1/10	102/18870	0.0527703	0.0922371	0.0424776	CCL5	1	CD27
regulation of interleukin-8 production	1/10	103/18870	0.053275	0.0927297	0.0427045	CD2	1	CD27
cerebellum development	1/10	104/18870	0.0537794	0.0928309	0.0427511	CD3E	1	CD27
interleukin-8 production	1/10	104/18870	0.0537794	0.0928309	0.0427511	CD2	1	CD27
positive regulation of tumor necrosis factor production	1/10	106/18870	0.0547876	0.0934084	0.043017	CD2	1	CD27
regulation of receptor signaling pathway via JAK-STAT	1/10	106/18870	0.0547876	0.0934084	0.043017	CCL5	1	CD27
oligodendrocyte differentiation	1/10	106/18870	0.0547876	0.0934084	0.043017	CXCR4	1	CD27
neutrophil chemotaxis	1/10	107/18870	0.0552914	0.0938825	0.0432354	CCL5	1	CD27
regulation of gliogenesis	1/10	110/18870	0.0568011	0.0952793	0.0438786	CXCR4	1	CD27
muscle cell migration	1/10	110/18870	0.0568011	0.0952793	0.0438786	CCL5	1	CD27
positive regulation of tumor necrosis factor superfamily cytokine production	1/10	110/18870	0.0568011	0.0952793	0.0438786	CD2	1	CD27
cellular response to interleukin-1	1/10	111/18870	0.0573039	0.0957367	0.0440893	CCL5	1	CD27
regulation of non-canonical NF-kappaB signal transduction	1/10	113/18870	0.0583087	0.0970257	0.0446829	CD27	1	CD27
metencephalon development	1/10	114/18870	0.0588108	0.0974713	0.0448881	CD3E	1	CD27
cellular response to fibroblast growth factor stimulus	1/10	115/18870	0.0593126	0.0979129	0.0450914	CCL5	1	CD27
positive regulation of T cell differentiation	1/10	116/18870	0.0598142	0.0979633	0.0451147	CD27	1	CD27
regulation of alpha-beta T cell activation	1/10	116/18870	0.0598142	0.0979633	0.0451147	CD3E	1	CD27
positive regulation of calcium ion transport	1/10	118/18870	0.0608166	0.0992145	0.0456909	CCL5	1	CD27
CD4-positive, alpha-beta T cell activation	1/10	119/18870	0.0613174	0.0992531	0.0457087	CD3E	1	CD27
regulation of receptor signaling pathway via STAT	1/10	119/18870	0.0613174	0.0992531	0.0457087	CCL5	1	CD27
cellular response to type II interferon	1/10	120/18870	0.061818	0.0994318	0.045791	CCL5	1	CD27
response to ethanol	1/10	121/18870	0.0623184	0.0994318	0.045791	CD27	1	CD27
biological process involved in interaction with symbiont	1/10	121/18870	0.0623184	0.0994318	0.045791	CCL5	1	CD27
positive regulation of stress-activated MAPK cascade	1/10	122/18870	0.0628185	0.0994318	0.045791	CD27	1	CD27
translational initiation	1/10	123/18870	0.0633184	0.0994318	0.045791	CCL5	1	CD27
positive regulation of cell-substrate adhesion	1/10	123/18870	0.0633184	0.0994318	0.045791	CD3E	1	CD27
response to fibroblast growth factor	1/10	123/18870	0.0633184	0.0994318	0.045791	CCL5	1	CD27
endothelial cell differentiation	1/10	124/18870	0.063818	0.0994318	0.045791	CXCR4	1	CD27
positive regulation of stress-activated protein kinase signaling cascade	1/10	124/18870	0.063818	0.0994318	0.045791	CD27	1	CD27
lymphocyte migration	1/10	124/18870	0.063818	0.0994318	0.045791	CCL5	1	CD27
regulation of cell-matrix adhesion	1/10	125/18870	0.0643174	0.0994649	0.0458062	CD3E	1	CD27
regulation of mononuclear cell migration	1/10	125/18870	0.0643174	0.0994649	0.0458062	CCL5	1	CD27
regulation of leukocyte chemotaxis	1/10	126/18870	0.0648166	0.0998656	0.0459907	CCL5	1	CD27
neutrophil migration	1/10	129/18870	0.0663127	0.101435	0.0467137	CCL5	1	CD27
positive regulation of lymphocyte differentiation	1/10	130/18870	0.0668109	0.101435	0.0467137	CD27	1	CD27
regulation of B cell activation	1/10	130/18870	0.0668109	0.101435	0.0467137	CD27	1	CD27
granulocyte chemotaxis	1/10	130/18870	0.0668109	0.101435	0.0467137	CCL5	1	CD27
viral genome replication	1/10	131/18870	0.0673088	0.10182	0.0468907	CCL5	1	CD27
regulation of JNK cascade	1/10	132/18870	0.0678066	0.102201	0.0470663	CD27	1	CD27
regulation of wound healing	1/10	133/18870	0.068304	0.102579	0.0472405	CXCR4	1	CD27
detection of external stimulus	1/10	138/18870	0.0707879	0.105868	0.0487551	CXCR4	1	CD27
regulation of G protein-coupled receptor signaling pathway	1/10	139/18870	0.071284	0.105868	0.0487551	CCL5	1	CD27
cardiac muscle contraction	1/10	139/18870	0.071284	0.105868	0.0487551	CXCR4	1	CD27
leukocyte mediated cytotoxicity	1/10	140/18870	0.0717798	0.105868	0.0487551	CD2	1	CD27
response to interleukin-1	1/10	140/18870	0.0717798	0.105868	0.0487551	CCL5	1	CD27
detection of abiotic stimulus	1/10	141/18870	0.0722754	0.105868	0.0487551	CXCR4	1	CD27
positive regulation of translation	1/10	141/18870	0.0722754	0.105868	0.0487551	CCL5	1	CD27
endothelium development	1/10	143/18870	0.0732658	0.106197	0.0489066	CXCR4	1	CD27
response to type II interferon	1/10	143/18870	0.0732658	0.106197	0.0489066	CCL5	1	CD27
regulation of viral life cycle	1/10	143/18870	0.0732658	0.106197	0.0489066	CCL5	1	CD27
myelination	1/10	145/18870	0.0742553	0.107258	0.049395	CXCR4	1	CD27
ensheathment of neurons	1/10	147/18870	0.0752438	0.1079	0.049691	CXCR4	1	CD27
axon ensheathment	1/10	147/18870	0.0752438	0.1079	0.049691	CXCR4	1	CD27
smoothened signaling pathway	1/10	148/18870	0.0757377	0.1079	0.049691	CD3E	1	CD27
non-canonical NF-kappaB signal transduction	1/10	148/18870	0.0757377	0.1079	0.049691	CD27	1	CD27
positive regulation of leukocyte migration	1/10	149/18870	0.0762314	0.108233	0.0498441	CCL5	1	CD27
regulation of cold-induced thermogenesis	1/10	150/18870	0.0767249	0.108563	0.0499962	CXCR4	1	CD27
cold-induced thermogenesis	1/10	151/18870	0.0772181	0.108891	0.050147	CXCR4	1	CD27
B cell differentiation	1/10	153/18870	0.0782038	0.109908	0.0506155	CD27	1	CD27
cell recognition	1/10	154/18870	0.0786963	0.110228	0.0507628	CXCR4	1	CD27
viral entry into host cell	1/10	156/18870	0.0796805	0.11086	0.0510539	CXCR4	1	CD27
granulocyte migration	1/10	156/18870	0.0796805	0.11086	0.0510539	CCL5	1	CD27
hindbrain development	1/10	157/18870	0.0801723	0.111172	0.0511978	CD3E	1	CD27
JNK cascade	1/10	163/18870	0.083118	0.114116	0.0525533	CD27	1	CD27
positive regulation of cell growth	1/10	163/18870	0.083118	0.114116	0.0525533	CXCR4	1	CD27
entry into host	1/10	163/18870	0.083118	0.114116	0.0525533	CXCR4	1	CD27
regulation of insulin secretion	1/10	165/18870	0.084098	0.115082	0.0529981	CCL5	1	CD27
positive regulation of developmental growth	1/10	167/18870	0.0850771	0.11604	0.0534393	CXCR4	1	CD27
adaptive thermogenesis	1/10	168/18870	0.0855663	0.116325	0.0535709	CXCR4	1	CD27
positive regulation of amide metabolic process	1/10	169/18870	0.0860553	0.116416	0.0536128	CCL5	1	CD27
plasma membrane organization	1/10	170/18870	0.086544	0.116416	0.0536128	CXCR4	1	CD27
response to temperature stimulus	1/10	171/18870	0.0870325	0.116416	0.0536128	CXCR4	1	CD27
regulation of smooth muscle cell proliferation	1/10	171/18870	0.0870325	0.116416	0.0536128	CCL5	1	CD27
positive regulation of phosphatidylinositol 3-kinase/protein kinase B signal transduction	1/10	171/18870	0.0870325	0.116416	0.0536128	CCL5	1	CD27
positive regulation of cytosolic calcium ion concentration	1/10	173/18870	0.0880087	0.11697	0.0538678	CXCR4	1	CD27
regulation of response to wounding	1/10	173/18870	0.0880087	0.11697	0.0538678	CXCR4	1	CD27
receptor signaling pathway via JAK-STAT	1/10	174/18870	0.0884965	0.117244	0.0539938	CCL5	1	CD27
smooth muscle cell proliferation	1/10	175/18870	0.088984	0.117515	0.0541189	CCL5	1	CD27
neuron migration	1/10	177/18870	0.0899584	0.118426	0.0545384	CXCR4	1	CD27
neuron projection extension	1/10	179/18870	0.0909318	0.11933	0.0549547	CXCR4	1	CD27
sensory perception of mechanical stimulus	1/10	181/18870	0.0919043	0.120006	0.0552658	CXCR4	1	CD27
temperature homeostasis	1/10	183/18870	0.0928759	0.120006	0.0552658	CXCR4	1	CD27
positive regulation of angiogenesis	1/10	185/18870	0.0938465	0.120006	0.0552658	CXCR4	1	CD27
positive regulation of leukocyte differentiation	1/10	185/18870	0.0938465	0.120006	0.0552658	CD27	1	CD27
positive regulation of hemopoiesis	1/10	185/18870	0.0938465	0.120006	0.0552658	CD27	1	CD27
positive regulation of vasculature development	1/10	185/18870	0.0938465	0.120006	0.0552658	CXCR4	1	CD27
striated muscle contraction	1/10	186/18870	0.0943315	0.120006	0.0552658	CXCR4	1	CD27
tumor necrosis factor production	1/10	186/18870	0.0943315	0.120006	0.0552658	CD2	1	CD27
regulation of tumor necrosis factor production	1/10	186/18870	0.0943315	0.120006	0.0552658	CD2	1	CD27
regulation of stress-activated MAPK cascade	1/10	186/18870	0.0943315	0.120006	0.0552658	CD27	1	CD27
movement in host	1/10	188/18870	0.0953007	0.120502	0.0554943	CXCR4	1	CD27
receptor signaling pathway via STAT	1/10	188/18870	0.0953007	0.120502	0.0554943	CCL5	1	CD27
regulation of stress-activated protein kinase signaling cascade	1/10	189/18870	0.095785	0.120747	0.0556072	CD27	1	CD27
tumor necrosis factor superfamily cytokine production	1/10	191/18870	0.0967528	0.121232	0.0558307	CD2	1	CD27
regulation of tumor necrosis factor superfamily cytokine production	1/10	191/18870	0.0967528	0.121232	0.0558307	CD2	1	CD27
regulation of peptide hormone secretion	1/10	195/18870	0.0986857	0.123283	0.0567751	CCL5	1	CD27
regulation of peptide secretion	1/10	198/18870	0.100133	0.124571	0.0573681	CCL5	1	CD27
immune system development	1/10	199/18870	0.100615	0.124571	0.0573681	CD3E	1	CD27
insulin secretion	1/10	199/18870	0.100615	0.124571	0.0573681	CCL5	1	CD27
regulation of peptide transport	1/10	200/18870	0.101096	0.124796	0.0574717	CCL5	1	CD27
immunoglobulin mediated immune response	1/10	205/18870	0.103502	0.127386	0.0586648	CD27	1	CD27
B cell mediated immunity	1/10	208/18870	0.104942	0.128778	0.0593057	CD27	1	CD27
biological process involved in interaction with host	1/10	211/18870	0.10638	0.130159	0.0599416	CXCR4	1	CD27
response to mechanical stimulus	1/10	213/18870	0.107338	0.130762	0.0602194	CXCR4	1	CD27
epithelial cell development	1/10	214/18870	0.107816	0.130762	0.0602194	CXCR4	1	CD27
positive regulation of monoatomic ion transport	1/10	214/18870	0.107816	0.130762	0.0602194	CCL5	1	CD27
positive regulation of ERK1 and ERK2 cascade	1/10	218/18870	0.109728	0.132694	0.061109	CCL5	1	CD27
regulation of cell-substrate adhesion	1/10	220/18870	0.110682	0.13346	0.0614618	CD3E	1	CD27
cell killing	1/10	223/18870	0.112112	0.134793	0.0620759	CD2	1	CD27
extrinsic apoptotic signaling pathway	1/10	229/18870	0.114965	0.137602	0.0633693	CD27	1	CD27
regulation of leukocyte migration	1/10	230/18870	0.11544	0.137602	0.0633693	CCL5	1	CD27
stress-activated MAPK cascade	1/10	230/18870	0.11544	0.137602	0.0633693	CD27	1	CD27
dendrite development	1/10	233/18870	0.116863	0.1389	0.0639671	CD3E	1	CD27
stress-activated protein kinase signaling cascade	1/10	238/18870	0.11923	0.140271	0.0645986	CD27	1	CD27
cellular response to tumor necrosis factor	1/10	238/18870	0.11923	0.140271	0.0645986	CCL5	1	CD27
cell-matrix adhesion	1/10	239/18870	0.119703	0.140271	0.0645986	CD3E	1	CD27
positive regulation of GTPase activity	1/10	239/18870	0.119703	0.140271	0.0645986	CCL5	1	CD27
developmental cell growth	1/10	239/18870	0.119703	0.140271	0.0645986	CXCR4	1	CD27
peptide hormone secretion	1/10	241/18870	0.120647	0.140742	0.0648155	CCL5	1	CD27
positive regulation of neurogenesis	1/10	242/18870	0.121119	0.140742	0.0648155	CXCR4	1	CD27
myeloid leukocyte migration	1/10	242/18870	0.121119	0.140742	0.0648155	CCL5	1	CD27
heart contraction	1/10	243/18870	0.121591	0.140897	0.0648867	CXCR4	1	CD27
developmental growth involved in morphogenesis	1/10	244/18870	0.122063	0.14105	0.0649574	CXCR4	1	CD27
peptide secretion	1/10	246/18870	0.123005	0.141504	0.0651665	CCL5	1	CD27
regulation of cell morphogenesis	1/10	247/18870	0.123476	0.141504	0.0651665	CXCR4	1	CD27
muscle cell proliferation	1/10	247/18870	0.123476	0.141504	0.0651665	CCL5	1	CD27
regulation of phosphatidylinositol 3-kinase/protein kinase B signal transduction	1/10	248/18870	0.123947	0.141654	0.0652352	CCL5	1	CD27
regulation of hormone secretion	1/10	251/18870	0.125358	0.142873	0.0657969	CCL5	1	CD27
glial cell differentiation	1/10	252/18870	0.125827	0.143017	0.065863	CXCR4	1	CD27
response to alcohol	1/10	254/18870	0.126766	0.143691	0.0661736	CD27	1	CD27
heart process	1/10	255/18870	0.127235	0.143831	0.066238	CXCR4	1	CD27
positive regulation of growth	1/10	256/18870	0.127704	0.14397	0.0663019	CXCR4	1	CD27
response to toxic substance	1/10	258/18870	0.128641	0.144634	0.0666079	CCL5	1	CD27
response to tumor necrosis factor	1/10	259/18870	0.129109	0.144769	0.0666701	CCL5	1	CD27
peptide transport	1/10	262/18870	0.130512	0.145949	0.0672135	CCL5	1	CD27
regulation of protein secretion	1/10	266/18870	0.13238	0.147641	0.0679926	CCL5	1	CD27
telencephalon development	1/10	276/18870	0.137034	0.152422	0.0701945	CXCR4	1	CD27
B cell activation	1/10	278/18870	0.137962	0.153045	0.0704814	CD27	1	CD27
positive regulation of protein kinase activity	1/10	282/18870	0.139815	0.154689	0.0712383	CCL5	1	CD27
phosphatidylinositol 3-kinase/protein kinase B signal transduction	1/10	290/18870	0.143511	0.157938	0.0727345	CCL5	1	CD27
positive regulation of nervous system development	1/10	290/18870	0.143511	0.157938	0.0727345	CXCR4	1	CD27
response to hypoxia	1/10	298/18870	0.147192	0.161562	0.0744035	CXCR4	1	CD27
regulation of GTPase activity	1/10	307/18870	0.151317	0.165283	0.0761171	CCL5	1	CD27
intracellular calcium ion homeostasis	1/10	308/18870	0.151774	0.165283	0.0761171	CCL5	1	CD27
hormone secretion	1/10	308/18870	0.151774	0.165283	0.0761171	CCL5	1	CD27
regulation of ERK1 and ERK2 cascade	1/10	313/18870	0.154057	0.167331	0.0770602	CCL5	1	CD27
response to decreased oxygen levels	1/10	315/18870	0.154968	0.167882	0.0773142	CXCR4	1	CD27
hormone transport	1/10	319/18870	0.156789	0.169413	0.0780192	CCL5	1	CD27
regulation of developmental growth	1/10	328/18870	0.160872	0.173375	0.0798435	CXCR4	1	CD27
calcium ion homeostasis	1/10	331/18870	0.162229	0.174385	0.080309	CCL5	1	CD27
epithelial tube morphogenesis	1/10	334/18870	0.163584	0.175389	0.0807711	CXCR4	1	CD27
ERK1 and ERK2 cascade	1/10	336/18870	0.164486	0.175903	0.0810078	CCL5	1	CD27
positive regulation of kinase activity	1/10	337/18870	0.164937	0.175932	0.0810215	CCL5	1	CD27
gliogenesis	1/10	338/18870	0.165387	0.175962	0.0810351	CXCR4	1	CD27
positive regulation of innate immune response	1/10	343/18870	0.167637	0.177448	0.0817193	CCL5	1	CD27
response to oxygen levels	1/10	343/18870	0.167637	0.177448	0.0817193	CXCR4	1	CD27
exocytosis	1/10	349/18870	0.170329	0.179385	0.0826114	CCL5	1	CD27
regulation of angiogenesis	1/10	349/18870	0.170329	0.179385	0.0826114	CXCR4	1	CD27
muscle contraction	1/10	351/18870	0.171225	0.179873	0.0828361	CXCR4	1	CD27
amide transport	1/10	354/18870	0.172567	0.180371	0.0830658	CCL5	1	CD27
regulation of vasculature development	1/10	354/18870	0.172567	0.180371	0.0830658	CXCR4	1	CD27
cell-substrate adhesion	1/10	356/18870	0.17346	0.180851	0.0832866	CD3E	1	CD27
protein secretion	1/10	368/18870	0.178803	0.18549	0.0854229	CCL5	1	CD27
positive regulation of response to biotic stimulus	1/10	369/18870	0.179247	0.18549	0.0854229	CCL5	1	CD27
establishment of protein localization to extracellular region	1/10	369/18870	0.179247	0.18549	0.0854229	CCL5	1	CD27
protein localization to extracellular region	1/10	377/18870	0.18279	0.188687	0.0868952	CCL5	1	CD27
adaptive immune response based on somatic recombination of immune receptors built from immunoglobulin superfamily domains	1/10	380/18870	0.184115	0.189584	0.0873084	CD27	1	CD27
regulation of neurogenesis	1/10	390/18870	0.188518	0.193638	0.0891756	CXCR4	1	CD27
forebrain development	1/10	407/18870	0.195954	0.200781	0.0924647	CXCR4	1	CD27
positive regulation of transferase activity	1/10	414/18870	0.198998	0.203398	0.0936704	CCL5	1	CD27
regulation of cell growth	1/10	417/18870	0.200299	0.204227	0.0940518	CXCR4	1	CD27
wound healing	1/10	423/18870	0.202896	0.206239	0.0949786	CXCR4	1	CD27
regulation of innate immune response	1/10	425/18870	0.20376	0.206239	0.0949786	CCL5	1	CD27
regulation of inflammatory response	1/10	425/18870	0.20376	0.206239	0.0949786	CCL5	1	CD27
muscle system process	1/10	452/18870	0.215342	0.217433	0.100134	CXCR4	1	CD27
regulation of nervous system development	1/10	466/18870	0.221288	0.222895	0.102649	CXCR4	1	CD27
positive regulation of defense response	1/10	480/18870	0.227193	0.22829	0.105134	CCL5	1	CD27
signal release	1/10	484/18870	0.228872	0.229424	0.105656	CCL5	1	CD27
cell growth	1/10	497/18870	0.234309	0.234309	0.107905	CXCR4	1	CD27
antigen processing and presentation	4/10	116/18870	2.767e-07	9.60148e-05	4.95147e-05	HLA-DQA1/CTSS/FGL2/CD68	4	HLA-DQA1
regulation of dendritic cell antigen processing and presentation	2/10	11/18870	1.38669e-05	0.00240591	0.00124072	FGL2/CD68	2	HLA-DQA1
dendritic cell antigen processing and presentation	2/10	15/18870	2.64433e-05	0.0030586	0.00157732	FGL2/CD68	2	HLA-DQA1
regulation of antigen processing and presentation	2/10	20/18870	4.77821e-05	0.0041451	0.00213762	FGL2/CD68	2	HLA-DQA1
antigen processing and presentation of exogenous peptide antigen via MHC class II	2/10	31/18870	0.000116577	0.00809046	0.00417224	HLA-DQA1/CTSS	2	HLA-DQA1
antigen processing and presentation of peptide antigen via MHC class II	2/10	35/18870	0.000149	0.00826285	0.00426114	HLA-DQA1/CTSS	2	HLA-DQA1
antigen processing and presentation of peptide or polysaccharide antigen via MHC class II	2/10	37/18870	0.000166686	0.00826285	0.00426114	HLA-DQA1/CTSS	2	HLA-DQA1
antigen processing and presentation of exogenous peptide antigen	2/10	40/18870	0.000195052	0.00846038	0.00436301	HLA-DQA1/CTSS	2	HLA-DQA1
microglial cell activation	2/10	49/18870	0.000293331	0.0101786	0.00524908	AIF1/TYROBP	2	HLA-DQA1
antigen processing and presentation of exogenous antigen	2/10	49/18870	0.000293331	0.0101786	0.00524908	HLA-DQA1/CTSS	2	HLA-DQA1
leukocyte activation involved in inflammatory response	2/10	52/18870	0.000330465	0.0104247	0.00537599	AIF1/TYROBP	2	HLA-DQA1
glial cell activation	2/10	57/18870	0.000397193	0.0114855	0.00592305	AIF1/TYROBP	2	HLA-DQA1
positive regulation of lymphocyte activation	3/10	330/18870	0.000580554	0.0152678	0.00787359	HLA-DQA1/AIF1/TYROBP	3	HLA-DQA1
antigen processing and presentation of peptide antigen	2/10	71/18870	0.000615992	0.0152678	0.00787359	HLA-DQA1/CTSS	2	HLA-DQA1
neuroinflammatory response	2/10	82/18870	0.000820667	0.0171297	0.00883378	AIF1/TYROBP	2	HLA-DQA1
positive regulation of leukocyte activation	3/10	380/18870	0.000875145	0.0171297	0.00883378	HLA-DQA1/AIF1/TYROBP	3	HLA-DQA1
regulation of T cell activation	3/10	381/18870	0.000881843	0.0171297	0.00883378	HLA-DQA1/AIF1/FGL2	3	HLA-DQA1
regulation of leukocyte cell-cell adhesion	3/10	382/18870	0.000888574	0.0171297	0.00883378	HLA-DQA1/AIF1/FGL2	3	HLA-DQA1
positive regulation of cell activation	3/10	396/18870	0.000986286	0.0180127	0.00928912	HLA-DQA1/AIF1/TYROBP	3	HLA-DQA1
leukocyte cell-cell adhesion	3/10	419/18870	0.00116127	0.0201481	0.0103903	HLA-DQA1/AIF1/FGL2	3	HLA-DQA1
positive regulation of interleukin-6 production	2/10	101/18870	0.00124124	0.02051	0.010577	AIF1/TYROBP	2	HLA-DQA1
macrophage activation	2/10	110/18870	0.00146977	0.0231822	0.011955	AIF1/TYROBP	2	HLA-DQA1
regulation of cell-cell adhesion	3/10	493/18870	0.00185465	0.027981	0.0144298	HLA-DQA1/AIF1/FGL2	3	HLA-DQA1
negative regulation of lymphocyte activation	2/10	169/18870	0.00342276	0.0494875	0.0255206	TYROBP/FGL2	2	HLA-DQA1
interleukin-6 production	2/10	177/18870	0.003747	0.0500081	0.0257891	AIF1/TYROBP	2	HLA-DQA1
regulation of interleukin-6 production	2/10	177/18870	0.003747	0.0500081	0.0257891	AIF1/TYROBP	2	HLA-DQA1
negative regulation of leukocyte activation	2/10	202/18870	0.00484924	0.0546408	0.0281782	TYROBP/FGL2	2	HLA-DQA1
T cell activation via T cell receptor contact with antigen bound to MHC molecule on antigen presenting cell	1/10	10/18870	0.00528806	0.0546408	0.0281782	FGL2	1	HLA-DQA1
regulation of osteoclast development	1/10	11/18870	0.00581547	0.0546408	0.0281782	TYROBP	1	HLA-DQA1
negative regulation of cell activation	2/10	223/18870	0.00587765	0.0546408	0.0281782	TYROBP/FGL2	2	HLA-DQA1
regulation of memory T cell differentiation	1/10	12/18870	0.00634264	0.0546408	0.0281782	FGL2	1	HLA-DQA1
sequestering of metal ion	1/10	12/18870	0.00634264	0.0546408	0.0281782	FTL	1	HLA-DQA1
negative regulation of transforming growth factor beta production	1/10	12/18870	0.00634264	0.0546408	0.0281782	TYROBP	1	HLA-DQA1
phagocytosis	2/10	237/18870	0.00661433	0.0546408	0.0281782	AIF1/TYROBP	2	HLA-DQA1
regulation of lymphocyte proliferation	2/10	238/18870	0.0066685	0.0546408	0.0281782	AIF1/TYROBP	2	HLA-DQA1
myeloid leukocyte activation	2/10	241/18870	0.00683223	0.0546408	0.0281782	AIF1/TYROBP	2	HLA-DQA1
memory T cell differentiation	1/10	13/18870	0.00686956	0.0546408	0.0281782	FGL2	1	HLA-DQA1
actin crosslink formation	1/10	13/18870	0.00686956	0.0546408	0.0281782	AIF1	1	HLA-DQA1
negative regulation of long-term synaptic potentiation	1/10	13/18870	0.00686956	0.0546408	0.0281782	TYROBP	1	HLA-DQA1
regulation of mononuclear cell proliferation	2/10	242/18870	0.00688721	0.0546408	0.0281782	AIF1/TYROBP	2	HLA-DQA1
positive regulation of T cell activation	2/10	251/18870	0.00739127	0.0546408	0.0281782	HLA-DQA1/AIF1	2	HLA-DQA1
regulation of transforming growth factor beta1 production	1/10	14/18870	0.00739622	0.0546408	0.0281782	TYROBP	1	HLA-DQA1
immunological memory formation process	1/10	14/18870	0.00739622	0.0546408	0.0281782	FGL2	1	HLA-DQA1
cellular response to oxidised low-density lipoprotein particle stimulus	1/10	14/18870	0.00739622	0.0546408	0.0281782	CD68	1	HLA-DQA1
innate immune response-activating signaling pathway	2/10	255/18870	0.00762057	0.0546408	0.0281782	TYROBP/CTSS	2	HLA-DQA1
regulation of leukocyte proliferation	2/10	267/18870	0.00832783	0.0546408	0.0281782	AIF1/TYROBP	2	HLA-DQA1
MHC class II protein complex assembly	1/10	16/18870	0.0084488	0.0546408	0.0281782	HLA-DQA1	1	HLA-DQA1
peptide antigen assembly with MHC class II protein complex	1/10	16/18870	0.0084488	0.0546408	0.0281782	HLA-DQA1	1	HLA-DQA1
positive regulation of superoxide anion generation	1/10	16/18870	0.0084488	0.0546408	0.0281782	TYROBP	1	HLA-DQA1
positive regulation of leukocyte cell-cell adhesion	2/10	275/18870	0.00881534	0.0546408	0.0281782	HLA-DQA1/AIF1	2	HLA-DQA1
activation of innate immune response	2/10	276/18870	0.00887717	0.0546408	0.0281782	TYROBP/CTSS	2	HLA-DQA1
negative regulation of B cell proliferation	1/10	17/18870	0.00897471	0.0546408	0.0281782	TYROBP	1	HLA-DQA1
transforming growth factor beta1 production	1/10	17/18870	0.00897471	0.0546408	0.0281782	TYROBP	1	HLA-DQA1
cellular response to thyroid hormone stimulus	1/10	17/18870	0.00897471	0.0546408	0.0281782	CTSS	1	HLA-DQA1
complement activation, alternative pathway	1/10	18/18870	0.00950036	0.0546408	0.0281782	CFD	1	HLA-DQA1
osteoclast development	1/10	18/18870	0.00950036	0.0546408	0.0281782	TYROBP	1	HLA-DQA1
immunological memory process	1/10	18/18870	0.00950036	0.0546408	0.0281782	FGL2	1	HLA-DQA1
bone cell development	1/10	18/18870	0.00950036	0.0546408	0.0281782	TYROBP	1	HLA-DQA1
macrophage activation involved in immune response	1/10	19/18870	0.0100258	0.0546408	0.0281782	TYROBP	1	HLA-DQA1
neutrophil activation involved in immune response	1/10	19/18870	0.0100258	0.0546408	0.0281782	TYROBP	1	HLA-DQA1
regulation of superoxide anion generation	1/10	19/18870	0.0100258	0.0546408	0.0281782	TYROBP	1	HLA-DQA1
leukocyte activation involved in immune response	2/10	301/18870	0.0104869	0.0546408	0.0281782	TYROBP/FGL2	2	HLA-DQA1
MHC protein complex assembly	1/10	20/18870	0.0105509	0.0546408	0.0281782	HLA-DQA1	1	HLA-DQA1
peptide antigen assembly with MHC protein complex	1/10	20/18870	0.0105509	0.0546408	0.0281782	HLA-DQA1	1	HLA-DQA1
cell activation involved in immune response	2/10	305/18870	0.0107558	0.0546408	0.0281782	TYROBP/FGL2	2	HLA-DQA1
lymphocyte proliferation	2/10	307/18870	0.0108914	0.0546408	0.0281782	AIF1/TYROBP	2	HLA-DQA1
positive regulation of myeloid leukocyte mediated immunity	1/10	21/18870	0.0110758	0.0546408	0.0281782	TYROBP	1	HLA-DQA1
positive regulation of monocyte chemotaxis	1/10	21/18870	0.0110758	0.0546408	0.0281782	AIF1	1	HLA-DQA1
regulation of receptor localization to synapse	1/10	21/18870	0.0110758	0.0546408	0.0281782	TYROBP	1	HLA-DQA1
positive regulation of protein localization to cell surface	1/10	21/18870	0.0110758	0.0546408	0.0281782	TYROBP	1	HLA-DQA1
regulation of peptidase activity	2/10	312/18870	0.0112337	0.0546408	0.0281782	CTSS/CSTA	2	HLA-DQA1
mononuclear cell proliferation	2/10	314/18870	0.011372	0.0546408	0.0281782	AIF1/TYROBP	2	HLA-DQA1
regulation of leukocyte differentiation	2/10	321/18870	0.011862	0.0546408	0.0281782	TYROBP/FGL2	2	HLA-DQA1
positive regulation of cell-cell adhesion	2/10	322/18870	0.0119327	0.0546408	0.0281782	HLA-DQA1/AIF1	2	HLA-DQA1
stimulatory C-type lectin receptor signaling pathway	1/10	23/18870	0.0121249	0.0546408	0.0281782	TYROBP	1	HLA-DQA1
response to lectin	1/10	23/18870	0.0121249	0.0546408	0.0281782	TYROBP	1	HLA-DQA1
cellular response to lectin	1/10	23/18870	0.0121249	0.0546408	0.0281782	TYROBP	1	HLA-DQA1
negative regulation of interleukin-10 production	1/10	24/18870	0.0126491	0.0555598	0.0286521	TYROBP	1	HLA-DQA1
positive regulation of syncytium formation by plasma membrane fusion	1/10	24/18870	0.0126491	0.0555598	0.0286521	TYROBP	1	HLA-DQA1
positive regulation of innate immune response	2/10	343/18870	0.0134623	0.0583925	0.0301129	TYROBP/CTSS	2	HLA-DQA1
positive regulation of natural killer cell activation	1/10	26/18870	0.0136966	0.0586756	0.0302589	TYROBP	1	HLA-DQA1
leukocyte proliferation	2/10	350/18870	0.0139904	0.0592034	0.0305311	AIF1/TYROBP	2	HLA-DQA1
positive regulation of osteoclast differentiation	1/10	27/18870	0.01422	0.05945	0.0306582	TYROBP	1	HLA-DQA1
peptide cross-linking	1/10	28/18870	0.0147432	0.0608888	0.0314003	CSTA	1	HLA-DQA1
response to acidic pH	1/10	29/18870	0.0152661	0.0608888	0.0314003	CTSS	1	HLA-DQA1
regulation of monocyte chemotaxis	1/10	29/18870	0.0152661	0.0608888	0.0314003	AIF1	1	HLA-DQA1
response to thyroid hormone	1/10	29/18870	0.0152661	0.0608888	0.0314003	CTSS	1	HLA-DQA1
positive regulation of response to biotic stimulus	2/10	369/18870	0.0154695	0.060999	0.0314571	TYROBP/CTSS	2	HLA-DQA1
regulation of syncytium formation by plasma membrane fusion	1/10	30/18870	0.0157887	0.0615583	0.0317455	TYROBP	1	HLA-DQA1
regulation of superoxide metabolic process	1/10	31/18870	0.0163111	0.0628885	0.0324315	TYROBP	1	HLA-DQA1
regulation of immune effector process	2/10	389/18870	0.0170972	0.0651947	0.0336208	TYROBP/FGL2	2	HLA-DQA1
negative regulation of B cell activation	1/10	33/18870	0.0173552	0.0654593	0.0337573	TYROBP	1	HLA-DQA1
positive regulation of T cell migration	1/10	35/18870	0.0183983	0.0686473	0.0354013	AIF1	1	HLA-DQA1
basement membrane organization	1/10	36/18870	0.0189194	0.0698408	0.0360168	CTSS	1	HLA-DQA1
regulation of hemopoiesis	2/10	417/18870	0.0194953	0.0712092	0.0367225	TYROBP/FGL2	2	HLA-DQA1
negative regulation of smooth muscle cell migration	1/10	38/18870	0.019961	0.0714068	0.0368244	AIF1	1	HLA-DQA1
cellular response to low-density lipoprotein particle stimulus	1/10	38/18870	0.019961	0.0714068	0.0368244	CD68	1	HLA-DQA1
regulation of innate immune response	2/10	425/18870	0.0202056	0.0714792	0.0368617	TYROBP/CTSS	2	HLA-DQA1
response to lipoprotein particle	1/10	39/18870	0.0204814	0.0714792	0.0368617	CD68	1	HLA-DQA1
superoxide anion generation	1/10	41/18870	0.0215215	0.0714792	0.0368617	TYROBP	1	HLA-DQA1
response to pH	1/10	42/18870	0.0220411	0.0714792	0.0368617	CTSS	1	HLA-DQA1
Rac protein signal transduction	1/10	42/18870	0.0220411	0.0714792	0.0368617	AIF1	1	HLA-DQA1
neutrophil activation	1/10	42/18870	0.0220411	0.0714792	0.0368617	TYROBP	1	HLA-DQA1
cellular response to lipoprotein particle stimulus	1/10	42/18870	0.0220411	0.0714792	0.0368617	CD68	1	HLA-DQA1
regulation of transforming growth factor beta production	1/10	42/18870	0.0220411	0.0714792	0.0368617	TYROBP	1	HLA-DQA1
regulation of protein localization to cell surface	1/10	42/18870	0.0220411	0.0714792	0.0368617	TYROBP	1	HLA-DQA1
positive regulation of lymphocyte migration	1/10	42/18870	0.0220411	0.0714792	0.0368617	AIF1	1	HLA-DQA1
regulation of natural killer cell activation	1/10	43/18870	0.0225606	0.0724239	0.0373489	TYROBP	1	HLA-DQA1
ruffle assembly	1/10	44/18870	0.0230797	0.0724239	0.0373489	AIF1	1	HLA-DQA1
collagen catabolic process	1/10	45/18870	0.0235987	0.0724239	0.0373489	CTSS	1	HLA-DQA1
negative regulation of type I interferon production	1/10	45/18870	0.0235987	0.0724239	0.0373489	TYROBP	1	HLA-DQA1
transforming growth factor beta production	1/10	45/18870	0.0235987	0.0724239	0.0373489	TYROBP	1	HLA-DQA1
regulation of long-term synaptic potentiation	1/10	46/18870	0.0241173	0.0724239	0.0373489	TYROBP	1	HLA-DQA1
immune response-activating signaling pathway	2/10	473/18870	0.0246955	0.0724239	0.0373489	TYROBP/CTSS	2	HLA-DQA1
apoptotic cell clearance	1/10	48/18870	0.0251539	0.0724239	0.0373489	TYROBP	1	HLA-DQA1
positive regulation of defense response	2/10	480/18870	0.0253823	0.0724239	0.0373489	TYROBP/CTSS	2	HLA-DQA1
negative regulation of response to external stimulus	2/10	481/18870	0.0254811	0.0724239	0.0373489	AIF1/FGL2	2	HLA-DQA1
positive regulation of cell adhesion	2/10	482/18870	0.02558	0.0724239	0.0373489	HLA-DQA1/AIF1	2	HLA-DQA1
phagocytosis, engulfment	1/10	49/18870	0.0256719	0.0724239	0.0373489	AIF1	1	HLA-DQA1
positive regulation of smooth muscle cell migration	1/10	49/18870	0.0256719	0.0724239	0.0373489	AIF1	1	HLA-DQA1
granulocyte activation	1/10	49/18870	0.0256719	0.0724239	0.0373489	TYROBP	1	HLA-DQA1
regulation of T cell migration	1/10	49/18870	0.0256719	0.0724239	0.0373489	AIF1	1	HLA-DQA1
positive regulation of cation channel activity	1/10	49/18870	0.0256719	0.0724239	0.0373489	CTSS	1	HLA-DQA1
negative regulation of T cell differentiation	1/10	51/18870	0.026707	0.0736726	0.0379928	FGL2	1	HLA-DQA1
cellular defense response	1/10	52/18870	0.0272242	0.0736726	0.0379928	TYROBP	1	HLA-DQA1
negative regulation of defense response to virus	1/10	52/18870	0.0272242	0.0736726	0.0379928	FGL2	1	HLA-DQA1
positive regulation of G1/S transition of mitotic cell cycle	1/10	52/18870	0.0272242	0.0736726	0.0379928	AIF1	1	HLA-DQA1
positive regulation of cytokine production	2/10	499/18870	0.0272865	0.0736726	0.0379928	AIF1/TYROBP	2	HLA-DQA1
immune response-regulating signaling pathway	2/10	500/18870	0.0273884	0.0736726	0.0379928	TYROBP/CTSS	2	HLA-DQA1
ruffle organization	1/10	56/18870	0.0292904	0.0781829	0.0403188	AIF1	1	HLA-DQA1
plasma membrane invagination	1/10	58/18870	0.0303221	0.0803188	0.0414203	AIF1	1	HLA-DQA1
regulation of myeloid leukocyte mediated immunity	1/10	59/18870	0.0308375	0.0804558	0.041491	TYROBP	1	HLA-DQA1
iron ion transport	1/10	59/18870	0.0308375	0.0804558	0.041491	FTL	1	HLA-DQA1
positive regulation of myeloid leukocyte differentiation	1/10	60/18870	0.0313528	0.0805882	0.0415592	TYROBP	1	HLA-DQA1
negative regulation of lymphocyte differentiation	1/10	60/18870	0.0313528	0.0805882	0.0415592	FGL2	1	HLA-DQA1
extracellular matrix disassembly	1/10	62/18870	0.0323824	0.0811863	0.0418676	CTSS	1	HLA-DQA1
positive regulation of interleukin-1 beta production	1/10	62/18870	0.0323824	0.0811863	0.0418676	TYROBP	1	HLA-DQA1
receptor localization to synapse	1/10	62/18870	0.0323824	0.0811863	0.0418676	TYROBP	1	HLA-DQA1
syncytium formation by plasma membrane fusion	1/10	63/18870	0.0328969	0.0811863	0.0418676	TYROBP	1	HLA-DQA1
cell-cell fusion	1/10	63/18870	0.0328969	0.0811863	0.0418676	TYROBP	1	HLA-DQA1
membrane invagination	1/10	65/18870	0.0339251	0.0811863	0.0418676	AIF1	1	HLA-DQA1
regulation of B cell proliferation	1/10	65/18870	0.0339251	0.0811863	0.0418676	TYROBP	1	HLA-DQA1
interleukin-10 production	1/10	65/18870	0.0339251	0.0811863	0.0418676	TYROBP	1	HLA-DQA1
regulation of interleukin-10 production	1/10	65/18870	0.0339251	0.0811863	0.0418676	TYROBP	1	HLA-DQA1
positive regulation of cell cycle G1/S phase transition	1/10	65/18870	0.0339251	0.0811863	0.0418676	AIF1	1	HLA-DQA1
syncytium formation	1/10	67/18870	0.0349523	0.0819612	0.0422673	TYROBP	1	HLA-DQA1
complement activation	1/10	67/18870	0.0349523	0.0819612	0.0422673	CFD	1	HLA-DQA1
protein localization to cell surface	1/10	68/18870	0.0354656	0.0819612	0.0422673	TYROBP	1	HLA-DQA1
positive regulation of reactive oxygen species metabolic process	1/10	68/18870	0.0354656	0.0819612	0.0422673	TYROBP	1	HLA-DQA1
positive regulation of leukocyte mediated cytotoxicity	1/10	69/18870	0.0359786	0.0819612	0.0422673	TYROBP	1	HLA-DQA1
regulation of osteoclast differentiation	1/10	69/18870	0.0359786	0.0819612	0.0422673	TYROBP	1	HLA-DQA1
regulation of lymphocyte migration	1/10	69/18870	0.0359786	0.0819612	0.0422673	AIF1	1	HLA-DQA1
negative regulation of smooth muscle cell proliferation	1/10	70/18870	0.0364913	0.0819612	0.0422673	AIF1	1	HLA-DQA1
negative regulation of chemotaxis	1/10	70/18870	0.0364913	0.0819612	0.0422673	AIF1	1	HLA-DQA1
monocyte chemotaxis	1/10	71/18870	0.0370038	0.0819612	0.0422673	AIF1	1	HLA-DQA1
superoxide metabolic process	1/10	72/18870	0.0375161	0.0819612	0.0422673	TYROBP	1	HLA-DQA1
positive regulation of chemokine production	1/10	72/18870	0.0375161	0.0819612	0.0422673	AIF1	1	HLA-DQA1
intracellular iron ion homeostasis	1/10	73/18870	0.0380281	0.0819612	0.0422673	FTL	1	HLA-DQA1
positive regulation of interleukin-1 production	1/10	73/18870	0.0380281	0.0819612	0.0422673	TYROBP	1	HLA-DQA1
positive regulation of mononuclear cell migration	1/10	73/18870	0.0380281	0.0819612	0.0422673	AIF1	1	HLA-DQA1
T cell migration	1/10	73/18870	0.0380281	0.0819612	0.0422673	AIF1	1	HLA-DQA1
toll-like receptor signaling pathway	1/10	74/18870	0.0385399	0.0825514	0.0425716	CTSS	1	HLA-DQA1
positive regulation of cell killing	1/10	76/18870	0.0395627	0.0842224	0.0434333	TYROBP	1	HLA-DQA1
inflammatory response to antigenic stimulus	1/10	80/18870	0.0416053	0.0880308	0.0453973	CD68	1	HLA-DQA1
T cell differentiation involved in immune response	1/10	84/18870	0.0436441	0.0911973	0.0470303	FGL2	1	HLA-DQA1
response to axon injury	1/10	84/18870	0.0436441	0.0911973	0.0470303	TYROBP	1	HLA-DQA1
positive regulation of ion transmembrane transporter activity	1/10	85/18870	0.0441532	0.0911973	0.0470303	CTSS	1	HLA-DQA1
myeloid cell development	1/10	85/18870	0.0441532	0.0911973	0.0470303	TYROBP	1	HLA-DQA1
negative regulation of lymphocyte proliferation	1/10	88/18870	0.0456789	0.0937246	0.0483336	TYROBP	1	HLA-DQA1
regulation of smooth muscle cell migration	1/10	89/18870	0.046187	0.0937246	0.0483336	AIF1	1	HLA-DQA1
negative regulation of mononuclear cell proliferation	1/10	89/18870	0.046187	0.0937246	0.0483336	TYROBP	1	HLA-DQA1
innate immune response activating cell surface receptor signaling pathway	1/10	91/18870	0.0472025	0.0952284	0.0491091	TYROBP	1	HLA-DQA1
positive regulation of transporter activity	1/10	94/18870	0.0487239	0.0972924	0.0501735	CTSS	1	HLA-DQA1
regulation of leukocyte mediated cytotoxicity	1/10	96/18870	0.049737	0.0972924	0.0501735	TYROBP	1	HLA-DQA1
positive regulation of leukocyte chemotaxis	1/10	96/18870	0.049737	0.0972924	0.0501735	AIF1	1	HLA-DQA1
smooth muscle cell migration	1/10	96/18870	0.049737	0.0972924	0.0501735	AIF1	1	HLA-DQA1
negative regulation of leukocyte proliferation	1/10	96/18870	0.049737	0.0972924	0.0501735	TYROBP	1	HLA-DQA1
regulation of defense response to virus	1/10	97/18870	0.0502431	0.0972924	0.0501735	FGL2	1	HLA-DQA1
myeloid cell activation involved in immune response	1/10	98/18870	0.050749	0.0972924	0.0501735	TYROBP	1	HLA-DQA1
positive regulation of smooth muscle cell proliferation	1/10	98/18870	0.050749	0.0972924	0.0501735	AIF1	1	HLA-DQA1
positive regulation of mitotic cell cycle phase transition	1/10	98/18870	0.050749	0.0972924	0.0501735	AIF1	1	HLA-DQA1
natural killer cell activation	1/10	99/18870	0.0512547	0.0977219	0.050395	TYROBP	1	HLA-DQA1
transition metal ion transport	1/10	100/18870	0.0517601	0.0981463	0.0506139	FTL	1	HLA-DQA1
positive regulation of myeloid cell differentiation	1/10	103/18870	0.053275	0.0990173	0.051063	TYROBP	1	HLA-DQA1
regulation of chemokine production	1/10	104/18870	0.0537794	0.0990173	0.051063	AIF1	1	HLA-DQA1
B cell proliferation	1/10	104/18870	0.0537794	0.0990173	0.051063	TYROBP	1	HLA-DQA1
chemokine production	1/10	105/18870	0.0542837	0.0990173	0.051063	AIF1	1	HLA-DQA1
positive regulation of T cell proliferation	1/10	105/18870	0.0542837	0.0990173	0.051063	AIF1	1	HLA-DQA1
osteoclast differentiation	1/10	106/18870	0.0547876	0.0990173	0.051063	TYROBP	1	HLA-DQA1
positive regulation of tumor necrosis factor production	1/10	106/18870	0.0547876	0.0990173	0.051063	TYROBP	1	HLA-DQA1
collagen metabolic process	1/10	106/18870	0.0547876	0.0990173	0.051063	CTSS	1	HLA-DQA1
long-term synaptic potentiation	1/10	106/18870	0.0547876	0.0990173	0.051063	TYROBP	1	HLA-DQA1
myeloid leukocyte mediated immunity	1/10	110/18870	0.0568011	0.0999219	0.0515296	TYROBP	1	HLA-DQA1
muscle cell migration	1/10	110/18870	0.0568011	0.0999219	0.0515296	AIF1	1	HLA-DQA1
positive regulation of tumor necrosis factor superfamily cytokine production	1/10	110/18870	0.0568011	0.0999219	0.0515296	TYROBP	1	HLA-DQA1
regulation of cell killing	1/10	111/18870	0.0573039	0.0999219	0.0515296	TYROBP	1	HLA-DQA1
interleukin-1 beta production	1/10	111/18870	0.0573039	0.0999219	0.0515296	TYROBP	1	HLA-DQA1
regulation of interleukin-1 beta production	1/10	111/18870	0.0573039	0.0999219	0.0515296	TYROBP	1	HLA-DQA1
negative regulation of leukocyte differentiation	1/10	111/18870	0.0573039	0.0999219	0.0515296	FGL2	1	HLA-DQA1
negative regulation of hemopoiesis	1/10	118/18870	0.0608166	0.105517	0.0544148	FGL2	1	HLA-DQA1
positive regulation of cell cycle phase transition	1/10	119/18870	0.0613174	0.105856	0.05459	AIF1	1	HLA-DQA1
cellular response to type II interferon	1/10	120/18870	0.061818	0.106192	0.0547632	AIF1	1	HLA-DQA1
T cell activation involved in immune response	1/10	123/18870	0.0633184	0.106277	0.0548068	FGL2	1	HLA-DQA1
regulation of type I interferon production	1/10	123/18870	0.0633184	0.106277	0.0548068	TYROBP	1	HLA-DQA1
type I interferon production	1/10	123/18870	0.0633184	0.106277	0.0548068	TYROBP	1	HLA-DQA1
regulation of cation channel activity	1/10	123/18870	0.0633184	0.106277	0.0548068	CTSS	1	HLA-DQA1
regulation of myeloid leukocyte differentiation	1/10	124/18870	0.063818	0.106277	0.0548068	TYROBP	1	HLA-DQA1
lymphocyte migration	1/10	124/18870	0.063818	0.106277	0.0548068	AIF1	1	HLA-DQA1
negative regulation of immune effector process	1/10	125/18870	0.0643174	0.106277	0.0548068	FGL2	1	HLA-DQA1
regulation of mononuclear cell migration	1/10	125/18870	0.0643174	0.106277	0.0548068	AIF1	1	HLA-DQA1
regulation of leukocyte chemotaxis	1/10	126/18870	0.0648166	0.106594	0.0549704	AIF1	1	HLA-DQA1
positive regulation of mitotic cell cycle	1/10	128/18870	0.0658142	0.107724	0.0555532	AIF1	1	HLA-DQA1
interleukin-1 production	1/10	130/18870	0.0668109	0.10783	0.0556076	TYROBP	1	HLA-DQA1
regulation of interleukin-1 production	1/10	130/18870	0.0668109	0.10783	0.0556076	TYROBP	1	HLA-DQA1
regulation of B cell activation	1/10	130/18870	0.0668109	0.10783	0.0556076	TYROBP	1	HLA-DQA1
negative regulation of T cell activation	1/10	133/18870	0.068304	0.109729	0.0565872	FGL2	1	HLA-DQA1
negative regulation of peptidase activity	1/10	137/18870	0.0702916	0.112402	0.0579654	CSTA	1	HLA-DQA1
leukocyte mediated cytotoxicity	1/10	140/18870	0.0717798	0.114255	0.0589211	TYROBP	1	HLA-DQA1
positive regulation of cation transmembrane transport	1/10	141/18870	0.0722754	0.114518	0.059057	CTSS	1	HLA-DQA1
response to type II interferon	1/10	143/18870	0.0732658	0.115545	0.0595865	AIF1	1	HLA-DQA1
positive regulation of lymphocyte proliferation	1/10	145/18870	0.0742553	0.115545	0.0595865	AIF1	1	HLA-DQA1
positive regulation of chemotaxis	1/10	145/18870	0.0742553	0.115545	0.0595865	AIF1	1	HLA-DQA1
positive regulation of apoptotic signaling pathway	1/10	145/18870	0.0742553	0.115545	0.0595865	CTSS	1	HLA-DQA1
regulation of reactive oxygen species metabolic process	1/10	147/18870	0.0752438	0.116561	0.0601102	TYROBP	1	HLA-DQA1
positive regulation of mononuclear cell proliferation	1/10	148/18870	0.0757377	0.116804	0.0602359	AIF1	1	HLA-DQA1
positive regulation of leukocyte migration	1/10	149/18870	0.0762314	0.117046	0.0603602	AIF1	1	HLA-DQA1
negative regulation of response to biotic stimulus	1/10	150/18870	0.0767249	0.117284	0.0604833	FGL2	1	HLA-DQA1
positive regulation of leukocyte mediated immunity	1/10	151/18870	0.0772181	0.11752	0.0606051	TYROBP	1	HLA-DQA1
negative regulation of leukocyte cell-cell adhesion	1/10	152/18870	0.077711	0.117754	0.0607257	FGL2	1	HLA-DQA1
positive regulation of monoatomic ion transmembrane transport	1/10	158/18870	0.0806638	0.121697	0.0627591	CTSS	1	HLA-DQA1
actin filament bundle assembly	1/10	161/18870	0.0821371	0.123383	0.0636286	AIF1	1	HLA-DQA1
actin filament bundle organization	1/10	165/18870	0.084098	0.125785	0.0648669	AIF1	1	HLA-DQA1
positive regulation of leukocyte proliferation	1/10	166/18870	0.0845877	0.125974	0.0649646	AIF1	1	HLA-DQA1
actin filament polymerization	1/10	167/18870	0.0850771	0.126161	0.0650612	AIF1	1	HLA-DQA1
positive regulation of peptidase activity	1/10	170/18870	0.086544	0.12779	0.0659013	CTSS	1	HLA-DQA1
regulation of smooth muscle cell proliferation	1/10	171/18870	0.0870325	0.127967	0.0659925	AIF1	1	HLA-DQA1
positive regulation of synaptic transmission	1/10	174/18870	0.0884965	0.129571	0.0668195	TYROBP	1	HLA-DQA1
smooth muscle cell proliferation	1/10	175/18870	0.088984	0.129737	0.0669053	AIF1	1	HLA-DQA1
keratinocyte differentiation	1/10	177/18870	0.0899584	0.130609	0.0673549	CSTA	1	HLA-DQA1
regulation of T cell differentiation	1/10	181/18870	0.0919043	0.132878	0.0685252	FGL2	1	HLA-DQA1
regulation of T cell proliferation	1/10	182/18870	0.0923902	0.133027	0.0686016	AIF1	1	HLA-DQA1
regulation of G1/S transition of mitotic cell cycle	1/10	183/18870	0.0928759	0.133061	0.0686194	AIF1	1	HLA-DQA1
positive regulation of leukocyte differentiation	1/10	185/18870	0.0938465	0.133061	0.0686194	TYROBP	1	HLA-DQA1
positive regulation of hemopoiesis	1/10	185/18870	0.0938465	0.133061	0.0686194	TYROBP	1	HLA-DQA1
tumor necrosis factor production	1/10	186/18870	0.0943315	0.133061	0.0686194	TYROBP	1	HLA-DQA1
regulation of tumor necrosis factor production	1/10	186/18870	0.0943315	0.133061	0.0686194	TYROBP	1	HLA-DQA1
protein-containing complex localization	1/10	188/18870	0.0953007	0.133884	0.0690438	TYROBP	1	HLA-DQA1
tumor necrosis factor superfamily cytokine production	1/10	191/18870	0.0967528	0.134832	0.0695328	TYROBP	1	HLA-DQA1
regulation of tumor necrosis factor superfamily cytokine production	1/10	191/18870	0.0967528	0.134832	0.0695328	TYROBP	1	HLA-DQA1
actin polymerization or depolymerization	1/10	196/18870	0.0991683	0.137646	0.0709836	AIF1	1	HLA-DQA1
negative regulation of cell-cell adhesion	1/10	205/18870	0.103502	0.14252	0.0734973	FGL2	1	HLA-DQA1
negative regulation of immune response	1/10	205/18870	0.103502	0.14252	0.0734973	FGL2	1	HLA-DQA1
mononuclear cell migration	1/10	207/18870	0.104462	0.143274	0.0738861	AIF1	1	HLA-DQA1
regulation of cell cycle G1/S phase transition	1/10	209/18870	0.105421	0.143893	0.0742053	AIF1	1	HLA-DQA1
regulation of lymphocyte differentiation	1/10	212/18870	0.106859	0.143893	0.0742053	FGL2	1	HLA-DQA1
lymphocyte activation involved in immune response	1/10	213/18870	0.107338	0.143893	0.0742053	FGL2	1	HLA-DQA1
T cell proliferation	1/10	213/18870	0.107338	0.143893	0.0742053	AIF1	1	HLA-DQA1
regulation of myeloid cell differentiation	1/10	213/18870	0.107338	0.143893	0.0742053	TYROBP	1	HLA-DQA1
positive regulation of monoatomic ion transport	1/10	214/18870	0.107816	0.143893	0.0742053	CTSS	1	HLA-DQA1
regulation of synaptic plasticity	1/10	214/18870	0.107816	0.143893	0.0742053	TYROBP	1	HLA-DQA1
bone development	1/10	215/18870	0.108294	0.143977	0.0742489	TYROBP	1	HLA-DQA1
positive regulation of transmembrane transport	1/10	217/18870	0.10925	0.144143	0.0743346	CTSS	1	HLA-DQA1
protein stabilization	1/10	217/18870	0.10925	0.144143	0.0743346	TYROBP	1	HLA-DQA1
negative regulation of hydrolase activity	1/10	218/18870	0.109728	0.144225	0.0743767	CSTA	1	HLA-DQA1
cell killing	1/10	223/18870	0.112112	0.146803	0.075706	TYROBP	1	HLA-DQA1
cellular response to lipopolysaccharide	1/10	226/18870	0.11354	0.148114	0.0763819	CD68	1	HLA-DQA1
regulation of leukocyte migration	1/10	230/18870	0.11544	0.150029	0.0773696	AIF1	1	HLA-DQA1
regulation of monoatomic ion transmembrane transporter activity	1/10	231/18870	0.115915	0.150083	0.0773978	CTSS	1	HLA-DQA1
regulation of chemotaxis	1/10	232/18870	0.116389	0.150137	0.0774256	AIF1	1	HLA-DQA1
reactive oxygen species metabolic process	1/10	234/18870	0.117337	0.150295	0.0775069	TYROBP	1	HLA-DQA1
myeloid leukocyte differentiation	1/10	235/18870	0.11781	0.150295	0.0775069	TYROBP	1	HLA-DQA1
negative regulation of proteolysis	1/10	235/18870	0.11781	0.150295	0.0775069	CSTA	1	HLA-DQA1
pattern recognition receptor signaling pathway	1/10	236/18870	0.118284	0.150346	0.0775333	CTSS	1	HLA-DQA1
maintenance of location in cell	1/10	237/18870	0.118757	0.150397	0.0775593	FTL	1	HLA-DQA1
regulation of transmembrane transporter activity	1/10	239/18870	0.119703	0.150496	0.0776105	CTSS	1	HLA-DQA1
cellular response to molecule of bacterial origin	1/10	239/18870	0.119703	0.150496	0.0776105	CD68	1	HLA-DQA1
leukocyte chemotaxis	1/10	240/18870	0.120175	0.150544	0.0776355	AIF1	1	HLA-DQA1
myeloid leukocyte migration	1/10	242/18870	0.121119	0.151182	0.0779641	AIF1	1	HLA-DQA1
epidermal cell differentiation	1/10	245/18870	0.122534	0.151855	0.0783113	CSTA	1	HLA-DQA1
protein processing	1/10	245/18870	0.122534	0.151855	0.0783113	CTSS	1	HLA-DQA1
muscle cell proliferation	1/10	247/18870	0.123476	0.152478	0.0786326	AIF1	1	HLA-DQA1
regulation of leukocyte mediated immunity	1/10	249/18870	0.124417	0.153095	0.0789509	TYROBP	1	HLA-DQA1
cellular response to nutrient levels	1/10	251/18870	0.125358	0.153707	0.0792664	CD68	1	HLA-DQA1
G1/S transition of mitotic cell cycle	1/10	252/18870	0.125827	0.15374	0.0792833	AIF1	1	HLA-DQA1
cellular response to oxidative stress	1/10	255/18870	0.127235	0.154914	0.0798892	AIF1	1	HLA-DQA1
humoral immune response	1/10	258/18870	0.128641	0.156079	0.0804895	CFD	1	HLA-DQA1
positive regulation of cell cycle process	1/10	262/18870	0.130512	0.157797	0.0813758	AIF1	1	HLA-DQA1
cellular response to biotic stimulus	1/10	265/18870	0.131914	0.158937	0.0819638	CD68	1	HLA-DQA1
positive regulation of immune effector process	1/10	270/18870	0.134244	0.161186	0.0831234	TYROBP	1	HLA-DQA1
regulation of transporter activity	1/10	271/18870	0.13471	0.161187	0.0831239	CTSS	1	HLA-DQA1
B cell activation	1/10	278/18870	0.137962	0.164499	0.0848316	TYROBP	1	HLA-DQA1
cell cycle G1/S phase transition	1/10	279/18870	0.138425	0.164499	0.0848316	AIF1	1	HLA-DQA1
cellular response to extracellular stimulus	1/10	281/18870	0.139352	0.165035	0.085108	CD68	1	HLA-DQA1
protein polymerization	1/10	286/18870	0.141665	0.167179	0.0862141	AIF1	1	HLA-DQA1
negative regulation of cell development	1/10	287/18870	0.142126	0.167179	0.0862141	FGL2	1	HLA-DQA1
T cell differentiation	1/10	307/18870	0.151317	0.177388	0.091479	FGL2	1	HLA-DQA1
negative regulation of cell adhesion	1/10	312/18870	0.153601	0.179459	0.092547	FGL2	1	HLA-DQA1
regulation of monoatomic cation transmembrane transport	1/10	315/18870	0.154968	0.180225	0.092942	CTSS	1	HLA-DQA1
skin development	1/10	317/18870	0.155879	0.180225	0.092942	CSTA	1	HLA-DQA1
cellular response to chemical stress	1/10	317/18870	0.155879	0.180225	0.092942	AIF1	1	HLA-DQA1
immune response-activating cell surface receptor signaling pathway	1/10	318/18870	0.156334	0.180225	0.092942	TYROBP	1	HLA-DQA1
extracellular matrix organization	1/10	321/18870	0.157698	0.180296	0.0929784	CTSS	1	HLA-DQA1
negative regulation of defense response	1/10	321/18870	0.157698	0.180296	0.0929784	FGL2	1	HLA-DQA1
extracellular structure organization	1/10	322/18870	0.158152	0.180296	0.0929784	CTSS	1	HLA-DQA1
external encapsulating structure organization	1/10	323/18870	0.158605	0.180296	0.0929784	CTSS	1	HLA-DQA1
regulation of protein stability	1/10	325/18870	0.159513	0.180296	0.0929784	TYROBP	1	HLA-DQA1
cell chemotaxis	1/10	325/18870	0.159513	0.180296	0.0929784	AIF1	1	HLA-DQA1
positive regulation of cell cycle	1/10	334/18870	0.163584	0.183613	0.094689	AIF1	1	HLA-DQA1
defense response to virus	1/10	334/18870	0.163584	0.183613	0.094689	FGL2	1	HLA-DQA1
defense response to symbiont	1/10	335/18870	0.164035	0.183613	0.094689	FGL2	1	HLA-DQA1
Ras protein signal transduction	1/10	341/18870	0.166738	0.186039	0.0959398	AIF1	1	HLA-DQA1
immune response-regulating cell surface receptor signaling pathway	1/10	346/18870	0.168984	0.18734	0.096611	TYROBP	1	HLA-DQA1
cellular response to external stimulus	1/10	346/18870	0.168984	0.18734	0.096611	CD68	1	HLA-DQA1
response to lipopolysaccharide	1/10	348/18870	0.169881	0.187531	0.0967093	CD68	1	HLA-DQA1
positive regulation of proteolysis	1/10	350/18870	0.170777	0.187531	0.0967093	CTSS	1	HLA-DQA1
maintenance of location	1/10	350/18870	0.170777	0.187531	0.0967093	FTL	1	HLA-DQA1
regulation of mitotic cell cycle phase transition	1/10	355/18870	0.173014	0.189387	0.0976667	AIF1	1	HLA-DQA1
response to molecule of bacterial origin	1/10	369/18870	0.179247	0.195594	0.100867	CD68	1	HLA-DQA1
negative regulation of cell migration	1/10	373/18870	0.18102	0.196909	0.101546	AIF1	1	HLA-DQA1
negative regulation of cytokine production	1/10	381/18870	0.184557	0.200128	0.103206	TYROBP	1	HLA-DQA1
epidermis development	1/10	385/18870	0.186319	0.201411	0.103867	CSTA	1	HLA-DQA1
negative regulation of cell motility	1/10	388/18870	0.187639	0.202208	0.104278	AIF1	1	HLA-DQA1
leukocyte migration	1/10	396/18870	0.19115	0.205353	0.1059	AIF1	1	HLA-DQA1
regulation of apoptotic signaling pathway	1/10	398/18870	0.192025	0.205657	0.106057	CTSS	1	HLA-DQA1
response to oxidative stress	1/10	400/18870	0.1929	0.205958	0.106212	AIF1	1	HLA-DQA1
forebrain development	1/10	407/18870	0.195954	0.208577	0.107563	TYROBP	1	HLA-DQA1
negative regulation of locomotion	1/10	423/18870	0.202896	0.215306	0.111033	AIF1	1	HLA-DQA1
lymphocyte differentiation	1/10	429/18870	0.205486	0.217183	0.112001	FGL2	1	HLA-DQA1
myeloid cell differentiation	1/10	430/18870	0.205917	0.217183	0.112001	TYROBP	1	HLA-DQA1
response to virus	1/10	436/18870	0.208497	0.219238	0.113061	FGL2	1	HLA-DQA1
positive regulation of cell development	1/10	444/18870	0.211927	0.222171	0.114573	TYROBP	1	HLA-DQA1
regulation of monoatomic ion transmembrane transport	1/10	454/18870	0.216194	0.225962	0.116528	CTSS	1	HLA-DQA1
regulation of cell cycle phase transition	1/10	456/18870	0.217045	0.22617	0.116636	AIF1	1	HLA-DQA1
establishment of protein localization to organelle	1/10	459/18870	0.21832	0.226818	0.116969	CD68	1	HLA-DQA1
actin filament organization	1/10	464/18870	0.220441	0.228241	0.117704	AIF1	1	HLA-DQA1
leukocyte mediated immunity	1/10	466/18870	0.221288	0.228241	0.117704	TYROBP	1	HLA-DQA1
chemotaxis	1/10	468/18870	0.222134	0.228241	0.117704	AIF1	1	HLA-DQA1
taxis	1/10	470/18870	0.222979	0.228241	0.117704	AIF1	1	HLA-DQA1
mitotic cell cycle phase transition	1/10	470/18870	0.222979	0.228241	0.117704	AIF1	1	HLA-DQA1
positive regulation of protein localization	1/10	476/18870	0.22551	0.230152	0.118689	TYROBP	1	HLA-DQA1
negative regulation of catalytic activity	1/10	480/18870	0.227193	0.230941	0.119096	CSTA	1	HLA-DQA1
mononuclear cell differentiation	1/10	481/18870	0.227613	0.230941	0.119096	FGL2	1	HLA-DQA1
modulation of chemical synaptic transmission	1/10	489/18870	0.230967	0.233148	0.120234	TYROBP	1	HLA-DQA1
regulation of trans-synaptic signaling	1/10	490/18870	0.231386	0.233148	0.120234	TYROBP	1	HLA-DQA1
small GTPase mediated signal transduction	1/10	491/18870	0.231804	0.233148	0.120234	AIF1	1	HLA-DQA1
response to nutrient levels	1/10	495/18870	0.233475	0.234149	0.12075	CD68	1	HLA-DQA1
cellular component disassembly	1/10	497/18870	0.234309	0.234309	0.120833	CTSS	1	HLA-DQA1
