# Supplementary material for: The role of hypothyroidism in cirrhosis pathogenesis: A retrospective cohort study and multi-omics integration analysis
Source: PLoS Genet. 2025 Nov 7;21(11):e1011947. doi: 10.1371/journal.pgen.1011947 (PMC12611128; doi:10.1371/journal.pgen.1011947)
Supplement: S12 Table — (XLSX) [file pgen.1011947.s012.xlsx]

## Sheet: Sheet1
S12: Molecular Docking Identifies Thyroid and Hepatobiliary Compounds Targeting with Hub Genes
Gene	ID	Affinity	Ki	Compounds
HLA-DQA1	CHEMBL441687	-24.5	1.1 aM	GLYCYRRHIZIN
HLA-DQA1	CHEMBL499915	-17.19	250.94 fM	CARBENOXOLONE
HLA-DQA1	CHEMBL1231723	-16.36	1.02 pM	POLIDOCANOL
HLA-DQA1	CHEMBL482673	-16.25	1.23 pM	AUGUSTIC ACID
HLA-DQA1	CHEMBL1200810	-15.77	2.76 pM	DOXERCALCIFEROL
HLA-DQA1	CHEMBL1200622	-15.68	3.21 pM	PARICALCITOL
HLA-DQA1	CHEMBL240597	-14.69	17.06 pM	CHENODIOL
HLA-DQA1	CHEMBL3989849	-14.4	27.84 pM	FENTONIUM
HLA-DQA1	CHEMBL483158	-14.38	28.8 pM	ALISERTIB
HLA-DQA1	CHEMBL566315	-14.25	35.86 pM	OBETICHOLIC ACID
HLA-DQA1	CHEMBL1201284	-13.6	107.42 pM	CINACALCET
HLA-DQA1	CHEMBL205596	-13.41	148.03 pM	CHOLIC ACID
HLA-DQA1	CHEMBL464	-12.92	338.47 pM	ETRETINATE
HLA-DQA1	CHEMBL9509	-12.82	400.7 pM	SILIBININ
HLA-DQA1	CHEMBL606	-12.8	414.45 pM	MISOPROSTOL
HLA-DQA1	CHEMBL1551	-12.75	450.95 pM	URSODIOL
HLA-DQA1	CHEMBL970	-12.19	1.16 nM	HALAZEPAM
HLA-DQA1	CHEMBL1131	-12.16	1.22 nM	ACITRETIN
HLA-DQA1	CHEMBL2110603	-11.59	3.19 nM	BENZOCTAMINE
HLA-DQA1	CHEMBL1742461	-11.4	4.4 nM	LAFUTIDINE
HLA-DQA1	CHEMBL969	-11.4	4.4 nM	PRAZEPAM
HLA-DQA1	CHEMBL49	-11.31	5.12 nM	BUSPIRONE
HLA-DQA1	CHEMBL2106085	-11.16	6.6 nM	CLORAZEPATE MONOPOTASSIUM
HLA-DQA1	CHEMBL661	-11.07	7.68 nM	ALPRAZOLAM
HLA-DQA1	CHEMBL2105080	-10.99	8.79 nM	GEDOCARNIL
HLA-DQA1	CHEMBL580	-10.85	11.14 nM	LORAZEPAM
HLA-DQA1	CHEMBL1618102	-10.47	21.15 nM	BUTYLSCOPOLAMINE
HLA-DQA1	CHEMBL568	-10.43	22.63 nM	OXAZEPAM
HLA-DQA1	CHEMBL1697771	-10.36	25.47 nM	REBAMIPIDE
HLA-DQA1	CHEMBL1502	-10.32	27.25 nM	PANTOPRAZOLE
HLA-DQA1	CHEMBL12	-10.23	31.72 nM	DIAZEPAM
HLA-DQA1	CHEMBL480	-10.19	33.93 nM	LANSOPRAZOLE
HLA-DQA1	CHEMBL4802233	-9.932	52.45 nM	ROXATIDINE
HLA-DQA1	CHEMBL1200851	-9.865	58.73 nM	HOMATROPINE METHYLBROMIDE
HLA-DQA1	CHEMBL1219	-9.826	62.73 nM	RABEPRAZOLE
HLA-DQA1	CHEMBL376897	-9.822	63.15 nM	METHSCOPOLAMINE
HLA-DQA1	CHEMBL28333	-9.754	70.83 nM	MEDAZEPAM
HLA-DQA1	CHEMBL1615209	-9.538	101.99 nM	DEXRABEPRAZOLE
HLA-DQA1	CHEMBL2079130	-9.493	110.04 nM	VONOPRAZAN
HLA-DQA1	CHEMBL404216	-9.412	126.16 nM	TOFISOPAM
HLA-DQA1	CHEMBL923	-9.078	221.69 nM	RISEDRONIC ACID
HLA-DQA1	CHEMBL902	-8.892	303.44 nM	FAMOTIDINE
HLA-DQA1	CHEMBL328250	-8.821	342.07 nM	ADINAZOLAM
HLA-DQA1	CHEMBL416	-8.542	547.81 nM	METHOXSALEN
HLA-DQA1	CHEMBL3707307	-8.288	841.04 nM	FABOMOTIZOLE
HLA-DQA1	CHEMBL1200922	-8.064	1.23 uM	MEBUTAMATE
HLA-DQA1	CHEMBL3707255	-7.687	2.32 uM	EPOMEDIOL
HLA-DQA1	CHEMBL24171	-7.504	3.16 uM	BERGAPTEN
HLA-DQA1	CHEMBL997	-7.309	4.39 uM	IBANDRONIC ACID
HLA-DQA1	CHEMBL1566956	-7.297	4.48 uM	TROXIPIDE
HLA-DQA1	CHEMBL1521495	-7.28	4.61 uM	BENTAZEPAM
HLA-DQA1	CHEMBL689	-7.187	5.39 uM	MANNITOL
HLA-DQA1	CHEMBL1697737	-7.133	5.91 uM	CLOTIAZEPAM
HLA-DQA1	CHEMBL2105231	-7.098	6.27 uM	PIPROZOLIN
HLA-DQA1	CHEMBL13291	-7	7.39 uM	FLUDIAZEPAM
HLA-DQA1	CHEMBL1350	-6.988	7.55 uM	TILUDRONIC ACID
HLA-DQA1	CHEMBL30	-6.925	8.39 uM	CIMETIDINE
HLA-DQA1	CHEMBL1213352	-6.875	9.13 uM	PINAZEPAM
HLA-DQA1	CHEMBL1222250	-6.727	11.72 uM	DEXTROSE
HLA-DQA1	CHEMBL12318	-6.259	25.83 uM	CLODRONIC ACID
HLA-DQA1	CHEMBL871	-6.253	26.09 uM	ETIDRONIC ACID
HLA-DQA1	CHEMBL12208	-5.872	49.63 uM	HYMECROMONE
HLA-DQA1	CHEMBL2108894	-5.707	65.57 uM	ALGINIC ACID
HLA-DQA1	CHEMBL2104790	-5.566	83.19 uM	MEPHENOXALONE
HLA-DQA1	CHEMBL1697739	-5.306	129.02 uM	CYCLOBUTYROL
HLA-DQA1	CHEMBL11978	-5.055	197.08 uM	NICOTINYL METHYLAMIDE
HLA-DQA1	CHEMBL1200391	-4.962	230.57 uM	TROMETHAMINE
HLA-DQA1	CHEMBL2104457	-4.345	653.24 uM	CITIOLONE
HLA-DQA1	CHEMBL14060	-4.225	799.9 uM	PHENOL
HLA-DQA1	CHEMBL2108848	-3.654	2.1 mM	CROSPOVIDONE
HLA-DQA1	CHEMBL985	-3.613	2.25 mM	UREA
HLA-DQA1	CHEMBL3559670	-3.433	3.04 mM	LYAPOLATE SODIUM
HLA-DQA1	CHEMBL104943	-3.159	4.84 mM	MONOETHANOLAMINE
CD27	CHEMBL441687	-18.22	44.11 fM	GLYCYRRHIZIN
CD27	CHEMBL1231723	-17.11	287.21 fM	POLIDOCANOL
CD27	CHEMBL499915	-16.03	1.78 pM	CARBENOXOLONE
CD27	CHEMBL482673	-14.48	24.32 pM	AUGUSTIC ACID
CD27	CHEMBL1200810	-13.9	64.74 pM	DOXERCALCIFEROL
CD27	CHEMBL1200622	-13.61	105.62 pM	PARICALCITOL
CD27	CHEMBL566315	-13.19	214.59 pM	OBETICHOLIC ACID
CD27	CHEMBL240597	-12.75	450.95 pM	CHENODIOL
CD27	CHEMBL483158	-12.31	947.66 pM	ALISERTIB
CD27	CHEMBL3989849	-12.21	1.12 nM	FENTONIUM
CD27	CHEMBL205596	-12.2	1.14 nM	CHOLIC ACID
CD27	CHEMBL1201284	-11.6	3.14 nM	CINACALCET
CD27	CHEMBL9509	-11.12	7.06 nM	SILIBININ
CD27	CHEMBL464	-11.01	8.5 nM	ETRETINATE
CD27	CHEMBL970	-10.64	15.88 nM	HALAZEPAM
CD27	CHEMBL1131	-10.63	16.15 nM	ACITRETIN
CD27	CHEMBL1551	-10.59	17.28 nM	URSODIOL
CD27	CHEMBL2105080	-10.31	27.71 nM	GEDOCARNIL
CD27	CHEMBL969	-10.31	27.71 nM	PRAZEPAM
CD27	CHEMBL2110603	-10.28	29.15 nM	BENZOCTAMINE
CD27	CHEMBL580	-10.28	29.15 nM	LORAZEPAM
CD27	CHEMBL606	-9.818	63.58 nM	MISOPROSTOL
CD27	CHEMBL2106085	-9.486	111.34 nM	CLORAZEPATE MONOPOTASSIUM
CD27	CHEMBL12	-9.482	112.1 nM	DIAZEPAM
CD27	CHEMBL661	-9.477	113.05 nM	ALPRAZOLAM
CD27	CHEMBL1618102	-9.375	134.29 nM	BUTYLSCOPOLAMINE
CD27	CHEMBL1697771	-9.349	140.31 nM	REBAMIPIDE
CD27	CHEMBL568	-9.213	176.51 nM	OXAZEPAM
CD27	CHEMBL1200851	-8.89	304.47 nM	HOMATROPINE METHYLBROMIDE
CD27	CHEMBL376897	-8.788	361.67 nM	METHSCOPOLAMINE
CD27	CHEMBL480	-8.778	367.82 nM	LANSOPRAZOLE
CD27	CHEMBL1219	-8.752	384.33 nM	RABEPRAZOLE
CD27	CHEMBL1742461	-8.631	471.4 nM	LAFUTIDINE
CD27	CHEMBL28333	-8.544	545.97 nM	MEDAZEPAM
CD27	CHEMBL1502	-8.511	577.24 nM	PANTOPRAZOLE
CD27	CHEMBL1615209	-8.489	599.07 nM	DEXRABEPRAZOLE
CD27	CHEMBL404216	-8.388	710.42 nM	TOFISOPAM
CD27	CHEMBL4802233	-8.039	1.28 uM	ROXATIDINE
CD27	CHEMBL49	-7.796	1.93 uM	BUSPIRONE
CD27	CHEMBL328250	-7.64	2.51 uM	ADINAZOLAM
CD27	CHEMBL923	-7.532	3.01 uM	RISEDRONIC ACID
CD27	CHEMBL3707307	-7.076	6.5 uM	FABOMOTIZOLE
CD27	CHEMBL24171	-6.826	9.92 uM	BERGAPTEN
CD27	CHEMBL1521495	-6.812	10.16 uM	BENTAZEPAM
CD27	CHEMBL416	-6.803	10.31 uM	METHOXSALEN
CD27	CHEMBL902	-6.641	13.55 uM	FAMOTIDINE
CD27	CHEMBL1200922	-6.563	15.46 uM	MEBUTAMATE
CD27	CHEMBL13291	-6.506	17.02 uM	FLUDIAZEPAM
CD27	CHEMBL2079130	-6.499	17.23 uM	VONOPRAZAN
CD27	CHEMBL1213352	-6.315	23.5 uM	PINAZEPAM
CD27	CHEMBL1697737	-6.308	23.78 uM	CLOTIAZEPAM
CD27	CHEMBL3707255	-6.107	33.38 uM	EPOMEDIOL
CD27	CHEMBL1566956	-5.883	48.72 uM	TROXIPIDE
CD27	CHEMBL2105231	-5.728	63.29 uM	PIPROZOLIN
CD27	CHEMBL997	-5.5	92.99 uM	IBANDRONIC ACID
CD27	CHEMBL30	-5.485	95.38 uM	CIMETIDINE
CD27	CHEMBL1222250	-5.434	103.95 uM	DEXTROSE
CD27	CHEMBL12318	-5.37	115.81 uM	CLODRONIC ACID
CD27	CHEMBL1350	-5.309	128.37 uM	TILUDRONIC ACID
CD27	CHEMBL689	-5.013	211.55 uM	MANNITOL
CD27	CHEMBL12208	-4.85	278.55 uM	HYMECROMONE
CD27	CHEMBL1697739	-4.819	293.51 uM	CYCLOBUTYROL
CD27	CHEMBL2104790	-4.536	473.23 uM	MEPHENOXALONE
CD27	CHEMBL871	-4.508	496.13 uM	ETIDRONIC ACID
CD27	CHEMBL2108894	-4.35	647.75 uM	ALGINIC ACID
CD27	CHEMBL11978	-4.272	738.89 uM	NICOTINYL METHYLAMIDE
CD27	CHEMBL1200391	-4.041	1.09 mM	TROMETHAMINE
CD27	CHEMBL2104457	-3.533	2.57 mM	CITIOLONE
CD27	CHEMBL14060	-3.379	3.34 mM	PHENOL
CD27	CHEMBL3559670	-3.066	5.66 mM	LYAPOLATE SODIUM
CD27	CHEMBL2108848	-2.901	7.47 mM	CROSPOVIDONE
CD27	CHEMBL104943	-2.417	16.92 mM	MONOETHANOLAMINE
CD27	CHEMBL985	-2.414	17.0 mM	UREA
HLA-DQA1	15981237	-10.86	10.95 nM	RESMETIROM
HLA-DQA1	71433959	-10.27	29.65 nM	O-(4-HYDROXY-3,5-DIIODOPHENYL)THYROXINE
HLA-DQA1	20638380	-9.771	68.83 nM	N-ACETYLTHYROXINE
HLA-DQA1	23666112	-9.679	80.39 nM	LEVOTHYROXINE SODIUM
HLA-DQA1	54086387	-9.538	101.99 nM	(2S)-2-AMINO-3-(4-(3-CHLORO-4-HYDROXY-5-IODOPHENOXY)-3,5-DIIODOPHENYL)PROPANOIC ACID
HLA-DQA1	71749373	-9.496	109.48 nM	BETA-HYDROXY THYROXINE
HLA-DQA1	9832253	-9.47	114.39 nM	L-THYROXINE (SODIUM)
HLA-DQA1	107564	-9.462	115.95 nM	3,3'-DIIODO-L-THYRONINE
HLA-DQA1	23615408	-9.461	116.14 nM	L-TYROSINE, O-(4-HYDROXY-3,5-DIIODOPHENYL)-3,5-DIIODO-, MONOSODIUMSALT
HLA-DQA1	23670461	-9.438	120.74 nM	THYROXINE, DL-, SODIUM SALT
HLA-DQA1	71316964	-9.425	123.42 nM	N-FORMYL THYROXINE
HLA-DQA1	23666110	-9.272	159.78 nM	LIOTHYRONINE SODIUM
HLA-DQA1	71587860	-9.206	178.61 nM	3-MONOCHLOROTRIIODOTHYRONINE
HLA-DQA1	66639376	-9.178	187.26 nM	LEVOTHYROXINE (SODIUM); T4 (SODIUM)
HLA-DQA1	76957581	-9.015	246.56 nM	LEVOTHYROXINE N-METHYLAMIDE
HLA-DQA1	24867454	-8.879	310.17 nM	3,3',5-TRIIODO-L-THYRONINATE
HLA-DQA1	123785	-8.835	334.09 nM	3-MONOIODOTHYRONINE
HLA-DQA1	3020978	-8.807	350.25 nM	ETHYL 3,5-DIIODO-4-(4-METHOXYPHENOXY)PHENYLACETATE
HLA-DQA1	92859	-8.767	374.72 nM	3,5-DIIODO-L-THYRONINE
HLA-DQA1	644280	-8.756	381.74 nM	REVERSE TRIIODOTHYRONINE
HLA-DQA1	24721645	-8.435	656.24 nM	2-HYDROXY-2-(4-(4-HYDROXY-3,5-DIIODOPHENOXY)-3,5-DIIODOPHENYL)ACETIC ACID
HLA-DQA1	6451352	-8.211	957.76 nM	3,3',5,5'-TETRAIODOTHYROFORMIC ACID
HLA-DQA1	23696732	-8.137	1.09 uM	SODIUM 4-(4-HYDROXY-3-IODOPHENOXY)-3,5-DIIODOPHENYLACETATE
HLA-DQA1	65552	-8.095	1.16 uM	TETRAIODOTHYROACETIC ACID
HLA-DQA1	76967851	-8.019	1.32 uM	O-METHYL-TETRAIODOTHYROETHYLAMINE
HLA-DQA1	71587580	-8.001	1.37 uM	3,5,3',5'-TETRAIODO THYROACETAMIDE
HLA-DQA1	5803	-7.839	1.79 uM	TIRATRICOL
HLA-DQA1	71586788	-7.778	1.99 uM	4-(4-HYDROXY-3,5-DIIODOPHENOXY)-3,5-DIIODOBENZALDEHYDE
HLA-DQA1	31809	-7.658	2.44 uM	LEVOTHYROXINE SODIUM IMPURITY 15
HLA-DQA1	3021740	-7.217	5.13 uM	ETHYL 4-HYDROXY-3,5-DIIODOPHENYLACETATE
HLA-DQA1	9305	-7.053	6.76 uM	3,5-DIIODO-L-TYROSINE
HLA-DQA1	74254	-6.796	10.43 uM	BENZENE, 1,1'-OXYBIS[4-METHOXY-
CD27	71433959	-9.241	168.37 nM	O-(4-HYDROXY-3,5-DIIODOPHENYL)THYROXINE
CD27	15981237	-9.24	168.37 nM	RESMETIROM
CD27	20638380	-8.625	476.2 nM	N-ACETYLTHYROXINE
CD27	66639376	-8.432	659.57 nM	LEVOTHYROXINE (SODIUM); T4 (SODIUM)
CD27	23615408	-8.426	666.29 nM	L-TYROSINE, O-(4-HYDROXY-3,5-DIIODOPHENYL)-3,5-DIIODO-, MONOSODIUMSALT
CD27	76957581	-8.283	848.17 nM	LEVOTHYROXINE N-METHYLAMIDE
CD27	107564	-8.141	1.08 uM	3,3'-DIIODO-L-THYRONINE
CD27	644280	-8.126	1.11 uM	REVERSE TRIIODOTHYRONINE
CD27	71587860	-8.036	1.29 uM	3-MONOCHLOROTRIIODOTHYRONINE
CD27	9832253	-7.951	1.49 uM	L-THYROXINE (SODIUM)
CD27	23670461	-7.923	1.56 uM	THYROXINE, DL-, SODIUM SALT
CD27	23666110	-7.866	1.71 uM	LIOTHYRONINE SODIUM
CD27	54086387	-7.799	1.92 uM	(2S)-2-AMINO-3-(4-(3-CHLORO-4-HYDROXY-5-IODOPHENOXY)-3,5-DIIODOPHENYL)PROPANOIC ACID
CD27	92859	-7.653	2.46 uM	3,5-DIIODO-L-THYRONINE
CD27	71749373	-7.608	2.65 uM	BETA-HYDROXY THYROXINE
CD27	3020978	-7.404	3.74 uM	ETHYL 3,5-DIIODO-4-(4-METHOXYPHENOXY)PHENYLACETATE
CD27	71316964	-7.387	3.85 uM	N-FORMYL THYROXINE
CD27	123785	-7.276	4.64 uM	3-MONOIODOTHYRONINE
CD27	24867454	-7.242	4.92 uM	3,3',5-TRIIODO-L-THYRONINATE
CD27	23666112	-7.134	5.9 uM	LEVOTHYROXINE SODIUM
CD27	76967851	-7.059	6.69 uM	O-METHYL-TETRAIODOTHYROETHYLAMINE
CD27	6451352	-6.983	7.61 uM	3,3',5,5'-TETRAIODOTHYROFORMIC ACID
CD27	23696732	-6.964	7.86 uM	SODIUM 4-(4-HYDROXY-3-IODOPHENOXY)-3,5-DIIODOPHENYLACETATE
CD27	71586788	-6.936	8.24 uM	4-(4-HYDROXY-3,5-DIIODOPHENOXY)-3,5-DIIODOBENZALDEHYDE
CD27	71587580	-6.68	12.69 uM	3,5,3',5'-TETRAIODO THYROACETAMIDE
CD27	74254	-6.26	25.78 uM	BENZENE, 1,1'-OXYBIS[4-METHOXY-
CD27	5803	-6.158	30.63 uM	TIRATRICOL
CD27	9305	-6.112	33.1 uM	3,5-DIIODO-L-TYROSINE
CD27	31809	-5.965	42.42 uM	LEVOTHYROXINE SODIUM IMPURITY 15
CD27	24721645	-5.925	45.39 uM	2-HYDROXY-2-(4-(4-HYDROXY-3,5-DIIODOPHENOXY)-3,5-DIIODOPHENYL)ACETIC ACID
CD27	65552	-5.868	49.97 uM	TETRAIODOTHYROACETIC ACID
CD27	3021740	-5.855	51.08 uM	ETHYL 4-HYDROXY-3,5-DIIODOPHENYLACETATE
HLA-DQA1	5920	-9.535	102.51 nM	TRIIODOTHYRONINE
CD27	5920	-7.663	2.42 uM	TRIIODOTHYRONINE
HLA-DQA1	5819	-8.902	298.36 nM	THYROXINE
CD27	5819	-7.949	1.49 uM	THYROXINE
