# Supplementary material for: The role of hypothyroidism in cirrhosis pathogenesis: A retrospective cohort study and multi-omics integration analysis
Source: PLoS Genet. 2025 Nov 7;21(11):e1011947. doi: 10.1371/journal.pgen.1011947 (PMC12611128; doi:10.1371/journal.pgen.1011947)
Supplement: S13 Table — (XLSX) [file pgen.1011947.s013.xlsx]

## Sheet: Sheet1
S13: 675 Diseases from UK Biobank
Description	Cases	Controls	Samplesize	Download link
Articular cartilage disorder	500	402633	403133	https://pheweb.org/UKB-SAIGE
Complication of colostomy or enterostomy	502	394929	395431	https://pheweb.org/UKB-SAIGE
Phobia	503	365476	365979	https://pheweb.org/UKB-SAIGE
Lymphoid leukemia, chronic	506	404466	404972	https://pheweb.org/UKB-SAIGE
Intracranial hemorrhage (injury)	508	405554	406062	https://pheweb.org/UKB-SAIGE
Poisoning by anticonvulsants and anti-Parkinsonism drugs	509	381797	382306	https://pheweb.org/UKB-SAIGE
Sicca syndrome	513	399404	399917	https://pheweb.org/UKB-SAIGE
Displacement of intervertebral disc	513	391917	392430	https://pheweb.org/UKB-SAIGE
Chronic pancreatitis	514	406271	406785	https://pheweb.org/UKB-SAIGE
Pathologic fracture	514	401279	401793	https://pheweb.org/UKB-SAIGE
Diseases of spleen	515	401375	401890	https://pheweb.org/UKB-SAIGE
Tinnitus	515	404562	405077	https://pheweb.org/UKB-SAIGE
Paralytic ileus	522	334783	335305	https://pheweb.org/UKB-SAIGE
Otitis externa	524	407510	408034	https://pheweb.org/UKB-SAIGE
Abnormal function study of cardiovascular system	524	402834	403358	https://pheweb.org/UKB-SAIGE
Cellulitis and abscess of face/neck	524	397635	398159	https://pheweb.org/UKB-SAIGE
Traumatic arthropathy	528	391457	391985	https://pheweb.org/UKB-SAIGE
Psychogenic and somatoform disorders	529	365476	366005	https://pheweb.org/UKB-SAIGE
Portal hypertension	529	400055	400584	https://pheweb.org/UKB-SAIGE
Cancer of brain and nervous system	531	407239	407770	https://pheweb.org/UKB-SAIGE
Other specified osteoporosis	532	401279	401811	https://pheweb.org/UKB-SAIGE
Premature beats	536	380919	381455	https://pheweb.org/UKB-SAIGE
Amblyopia	538	405654	406192	https://pheweb.org/UKB-SAIGE
Ulcerative colitis (chronic)	539	334783	335322	https://pheweb.org/UKB-SAIGE
Aseptic necrosis of bone	542	391041	391583	https://pheweb.org/UKB-SAIGE
Sarcoidosis	548	402672	403220	https://pheweb.org/UKB-SAIGE
Anaphylactic shock NOS	548	404817	405365	https://pheweb.org/UKB-SAIGE
Gangrene	550	408411	408961	https://pheweb.org/UKB-SAIGE
Multiple myeloma	552	404466	405018	https://pheweb.org/UKB-SAIGE
Cancer of stomach	554	393372	393926	https://pheweb.org/UKB-SAIGE
Arterial embolism and thrombosis of lower extremity artery	557	400595	401152	https://pheweb.org/UKB-SAIGE
Other venous embolism and thrombosis	558	369592	370150	https://pheweb.org/UKB-SAIGE
Chondrocalcinosis	560	405198	405758	https://pheweb.org/UKB-SAIGE
Infection of the eye	560	399306	399866	https://pheweb.org/UKB-SAIGE
Chronic periodontitis	561	398136	398697	https://pheweb.org/UKB-SAIGE
Osteomyelitis	565	365819	366384	https://pheweb.org/UKB-SAIGE
Cellulitis and abscess of fingers/toes	566	397635	398201	https://pheweb.org/UKB-SAIGE
Nonspecific abnormal findings on radiological and other examination of other intrathoracic organs (echocardiogram, etc)	567	408263	408830	https://pheweb.org/UKB-SAIGE
Schizophrenia	571	365476	366047	https://pheweb.org/UKB-SAIGE
Large cell lymphoma	573	404466	405039	https://pheweb.org/UKB-SAIGE
Type 2 diabetes with neurological manifestations	575	388756	389331	https://pheweb.org/UKB-SAIGE
Vascular insufficiency of intestine	576	400595	401171	https://pheweb.org/UKB-SAIGE
Lymphoid leukemia	578	404466	405044	https://pheweb.org/UKB-SAIGE
Meniere's disease	578	402827	403405	https://pheweb.org/UKB-SAIGE
Burns	579	408382	408961	https://pheweb.org/UKB-SAIGE
Pneumonitis due to inhalation of food or vomitus	586	397411	397997	https://pheweb.org/UKB-SAIGE
Cardiac shunt/ heart septal defect	586	406165	406751	https://pheweb.org/UKB-SAIGE
Atrioventricular block, complete	587	380919	381506	https://pheweb.org/UKB-SAIGE
Pilonidal cyst	587	397635	398222	https://pheweb.org/UKB-SAIGE
Adverse effects of sedatives or other central nervous system depressants and anesthetics	588	381797	382385	https://pheweb.org/UKB-SAIGE
Pancreatic cancer	589	393372	393961	https://pheweb.org/UKB-SAIGE
Chronic pulmonary heart disease	590	402375	402965	https://pheweb.org/UKB-SAIGE
Hyperhidrosis	592	399255	399847	https://pheweb.org/UKB-SAIGE
Rupture of synovium	593	378711	379304	https://pheweb.org/UKB-SAIGE
Chronic fatigue syndrome	593	405532	406125	https://pheweb.org/UKB-SAIGE
Other congenital musculoskeletal anomalies	594	407831	408425	https://pheweb.org/UKB-SAIGE
Nevus, non-neoplastic	597	400618	401215	https://pheweb.org/UKB-SAIGE
Osteoarthrosis, generalized	599	380522	381121	https://pheweb.org/UKB-SAIGE
Simple and unspecified goiter	602	391429	392031	https://pheweb.org/UKB-SAIGE
Cellulitis and abscess of trunk	602	397635	398237	https://pheweb.org/UKB-SAIGE
Cholesteatoma	608	404888	405496	https://pheweb.org/UKB-SAIGE
Respiratory abnormalities	611	408350	408961	https://pheweb.org/UKB-SAIGE
Osteomyelitis, periostitis, and other infections involving bone	612	365819	366431	https://pheweb.org/UKB-SAIGE
Acute tonsillitis	614	390045	390659	https://pheweb.org/UKB-SAIGE
Subjective visual disturbances	615	405654	406269	https://pheweb.org/UKB-SAIGE
Stiffness of joint	615	402633	403248	https://pheweb.org/UKB-SAIGE
Crystal arthropathies	616	405198	405814	https://pheweb.org/UKB-SAIGE
Hemorrhage from gastrointestinal ulcer	617	401525	402142	https://pheweb.org/UKB-SAIGE
Ankylosing spondylitis	620	365085	365705	https://pheweb.org/UKB-SAIGE
Cancer of larynx, pharynx, nasal cavities	628	406821	407449	https://pheweb.org/UKB-SAIGE
Bronchitis	631	375505	376136	https://pheweb.org/UKB-SAIGE
Varicose veins of lower extremity, symptomtic	633	369592	370225	https://pheweb.org/UKB-SAIGE
Disorders of esophageal motility	639	369275	369914	https://pheweb.org/UKB-SAIGE
Other specified nonpsychotic and/or transient mental disorders	641	402383	403024	https://pheweb.org/UKB-SAIGE
Disorders of adrenal glands	642	405386	406028	https://pheweb.org/UKB-SAIGE
Myalgia and myositis unspecified	642	408319	408961	https://pheweb.org/UKB-SAIGE
Cancer of mouth	643	406821	407464	https://pheweb.org/UKB-SAIGE
Vascular hamartomas and non-neoplastic nevi	649	400618	401267	https://pheweb.org/UKB-SAIGE
Intestinal infection due to C. difficile	650	399970	400620	https://pheweb.org/UKB-SAIGE
Femoral hernia	651	361617	362268	https://pheweb.org/UKB-SAIGE
Delirium due to conditions classified elsewhere	654	402383	403037	https://pheweb.org/UKB-SAIGE
Manlignant and unknown neoplasms of brain and nervous system	655	407239	407894	https://pheweb.org/UKB-SAIGE
Other paralytic syndromes	660	395209	395869	https://pheweb.org/UKB-SAIGE
Carcinoma in situ of skin	667	395071	395738	https://pheweb.org/UKB-SAIGE
Acute periodontitis	668	398136	398804	https://pheweb.org/UKB-SAIGE
Disorders of iron metabolism	669	406834	407503	https://pheweb.org/UKB-SAIGE
Ulceration of intestine	674	334783	335457	https://pheweb.org/UKB-SAIGE
Nontoxic multinodular goiter	680	391429	392109	https://pheweb.org/UKB-SAIGE
Diseases of lips	684	403323	404007	https://pheweb.org/UKB-SAIGE
Abnormal glucose	685	388756	389441	https://pheweb.org/UKB-SAIGE
Endocarditis	686	405779	406465	https://pheweb.org/UKB-SAIGE
Disorders of the pituitary gland and its hypothalamic control	693	405386	406079	https://pheweb.org/UKB-SAIGE
Adverse drug events and drug allergies	695	381797	382492	https://pheweb.org/UKB-SAIGE
Aneurysm and dissection of heart	698	377103	377801	https://pheweb.org/UKB-SAIGE
Symptoms of the muscles	698	408263	408961	https://pheweb.org/UKB-SAIGE
Nonspecific abnormal findings on radiological and other examination of musculoskeletal system	698	408263	408961	https://pheweb.org/UKB-SAIGE
Memory loss	700	402383	403083	https://pheweb.org/UKB-SAIGE
Intracerebral hemorrhage	700	399017	399717	https://pheweb.org/UKB-SAIGE
Anemia of chronic disease	702	390026	390728	https://pheweb.org/UKB-SAIGE
Digestive congenital anomalies	703	406730	407433	https://pheweb.org/UKB-SAIGE
Other signs and symptoms in breast	704	406978	407682	https://pheweb.org/UKB-SAIGE
Primary angle-closure glaucoma	705	397761	398466	https://pheweb.org/UKB-SAIGE
Noninfectious disorders of lymphatic channels	705	408256	408961	https://pheweb.org/UKB-SAIGE
Psoriatic arthropathy	708	398199	398907	https://pheweb.org/UKB-SAIGE
Agorophobia, social phobia, and panic disorder	709	365476	366185	https://pheweb.org/UKB-SAIGE
Diseases of the salivary glands	710	403323	404033	https://pheweb.org/UKB-SAIGE
Cancer of esophagus	720	393372	394092	https://pheweb.org/UKB-SAIGE
Fracture of pelvis	722	387765	388487	https://pheweb.org/UKB-SAIGE
Blindness and low vision	723	406530	407253	https://pheweb.org/UKB-SAIGE
Inflammatory disease of breast	723	406978	407701	https://pheweb.org/UKB-SAIGE
Noninflammatory disorders of ovary, fallopian tube, and broad ligament	730	399629	400359	https://pheweb.org/UKB-SAIGE
Corneal opacity and other disorders of cornea	732	397761	398493	https://pheweb.org/UKB-SAIGE
Diplopia and disorders of binocular vision	732	405654	406386	https://pheweb.org/UKB-SAIGE
Congenital anomalies of genital organs	732	406730	407462	https://pheweb.org/UKB-SAIGE
Vitamin B-complex deficiencies	754	406492	407246	https://pheweb.org/UKB-SAIGE
Pernicious anemia	754	390026	390780	https://pheweb.org/UKB-SAIGE
Disorders of conjunctiva	765	399306	400071	https://pheweb.org/UKB-SAIGE
Labyrinthitis	767	402827	403594	https://pheweb.org/UKB-SAIGE
Fracture of patella	768	387765	388533	https://pheweb.org/UKB-SAIGE
Pain	771	408190	408961	https://pheweb.org/UKB-SAIGE
Benign neoplasm of brain, cranial nerves, meninges	774	407239	408013	https://pheweb.org/UKB-SAIGE
Fracture of ribs	775	387765	388540	https://pheweb.org/UKB-SAIGE
Obstruction of bile duct	777	391307	392084	https://pheweb.org/UKB-SAIGE
Calculus of lower urinary tract	778	401005	401783	https://pheweb.org/UKB-SAIGE
Prurigo and Lichen	779	402672	403451	https://pheweb.org/UKB-SAIGE
Hyperparathyroidism	781	405386	406167	https://pheweb.org/UKB-SAIGE
Other diseases of lung	781	408180	408961	https://pheweb.org/UKB-SAIGE
Other dyschromia	783	402672	403455	https://pheweb.org/UKB-SAIGE
Pruritus and related conditions	783	408178	408961	https://pheweb.org/UKB-SAIGE
Ill-defined descriptions and complications of heart disease	796	402834	403630	https://pheweb.org/UKB-SAIGE
Alcoholic liver damage	802	379355	380157	https://pheweb.org/UKB-SAIGE
Secondary malignancy of brain/spine	806	370604	371410	https://pheweb.org/UKB-SAIGE
Atherosclerosis of the extremities	811	400595	401406	https://pheweb.org/UKB-SAIGE
Subarachnoid hemorrhage	812	399017	399829	https://pheweb.org/UKB-SAIGE
Disorders of sweat glands	817	399255	400072	https://pheweb.org/UKB-SAIGE
Osteopenia or other disorder of bone and cartilage	820	401279	402099	https://pheweb.org/UKB-SAIGE
Benign neoplasm of brain and other parts of nervous system	828	407239	408067	https://pheweb.org/UKB-SAIGE
Other disorders of middle ear and mastoid	828	404888	405716	https://pheweb.org/UKB-SAIGE
Polyarteritis nodosa and allied conditions	828	400595	401423	https://pheweb.org/UKB-SAIGE
Gram negative septicemia	832	393897	394729	https://pheweb.org/UKB-SAIGE
Peritoneal or intestinal adhesions	832	334783	335615	https://pheweb.org/UKB-SAIGE
Anorexia	835	406492	407327	https://pheweb.org/UKB-SAIGE
Chronic glomerulonephritis, NOS	845	397602	398447	https://pheweb.org/UKB-SAIGE
Retinal vascular changes and abnomalities	849	396859	397708	https://pheweb.org/UKB-SAIGE
Schizophrenia and other psychotic disorders	850	365476	366326	https://pheweb.org/UKB-SAIGE
Hypertrophy of breast (Gynecomastia)	854	401746	402600	https://pheweb.org/UKB-SAIGE
Congenital anomalies of urinary system	855	406730	407585	https://pheweb.org/UKB-SAIGE
Suppurative and unspecified otitis media	856	404888	405744	https://pheweb.org/UKB-SAIGE
Bursitis	858	378711	379569	https://pheweb.org/UKB-SAIGE
Viral Enteritis	862	399970	400832	https://pheweb.org/UKB-SAIGE
Acute pharyngitis	870	406447	407317	https://pheweb.org/UKB-SAIGE
Stricture of artery	873	400595	401468	https://pheweb.org/UKB-SAIGE
Poisoning/allergy of sulfonamides	874	381797	382671	https://pheweb.org/UKB-SAIGE
Benign neoplasm of other endocrine glands and related structures	876	407399	408275	https://pheweb.org/UKB-SAIGE
Disorders of parathyroid gland	877	405386	406263	https://pheweb.org/UKB-SAIGE
Facial nerve disorders [CN7]	880	394067	394947	https://pheweb.org/UKB-SAIGE
Postinflammatory pulmonary fibrosis	887	397411	398298	https://pheweb.org/UKB-SAIGE
Peritonitis and retroperitoneal infections	887	387338	388225	https://pheweb.org/UKB-SAIGE
Abnormal involuntary movements	888	406217	407105	https://pheweb.org/UKB-SAIGE
Extrapyramidal disease and abnormal movement disorders	891	395209	396100	https://pheweb.org/UKB-SAIGE
Chronic cystitis	892	379936	380828	https://pheweb.org/UKB-SAIGE
Jaundice (not of newborn)	897	400055	400952	https://pheweb.org/UKB-SAIGE
Epiphora	899	401245	402144	https://pheweb.org/UKB-SAIGE
Epilepsy	901	395209	396110	https://pheweb.org/UKB-SAIGE
Abdominal aortic aneurysm	903	400595	401498	https://pheweb.org/UKB-SAIGE
Swelling, mass, or lump in head and neck [Space-occupying lesion, intracranial NOS]	907	405975	406882	https://pheweb.org/UKB-SAIGE
Other dyspnea	912	399833	400745	https://pheweb.org/UKB-SAIGE
Stricture/obstruction of ureter	913	397602	398515	https://pheweb.org/UKB-SAIGE
Decubitus ulcer	913	406973	407886	https://pheweb.org/UKB-SAIGE
Strabismus (not specified as paralytic)	918	401245	402163	https://pheweb.org/UKB-SAIGE
Arterial embolism and thrombosis	921	400595	401516	https://pheweb.org/UKB-SAIGE
Arrhythmia (cardiac) NOS	922	380919	381841	https://pheweb.org/UKB-SAIGE
Cardiac arrest	927	380919	381846	https://pheweb.org/UKB-SAIGE
Paroxysmal ventricular tachycardia	938	380919	381857	https://pheweb.org/UKB-SAIGE
Hypoglycemia	939	386319	387258	https://pheweb.org/UKB-SAIGE
Coagulation defects	941	406281	407222	https://pheweb.org/UKB-SAIGE
Liver abscess and sequelae of chronic liver disease	942	400055	400997	https://pheweb.org/UKB-SAIGE
Breast conditions, congenital or relating to hormones	942	401746	402688	https://pheweb.org/UKB-SAIGE
Other disorders of pancreatic internal secretion	943	405386	406329	https://pheweb.org/UKB-SAIGE
Dementias	956	402383	403339	https://pheweb.org/UKB-SAIGE
Diseases of the jaws	960	398136	399096	https://pheweb.org/UKB-SAIGE
Chronic pharyngitis and nasopharyngitis	966	390045	391011	https://pheweb.org/UKB-SAIGE
Ingrowing nail	970	402357	403327	https://pheweb.org/UKB-SAIGE
Hyperpotassemia	975	401506	402481	https://pheweb.org/UKB-SAIGE
Benign neoplasm of lip, oral cavity, and pharynx	984	406821	407805	https://pheweb.org/UKB-SAIGE
Dyschromia and Vitiligo	987	402672	403659	https://pheweb.org/UKB-SAIGE
First degree AV block	988	380919	381907	https://pheweb.org/UKB-SAIGE
Myeloproliferative disease	995	404466	405461	https://pheweb.org/UKB-SAIGE
Malignant neoplasm of kidney, except pelvis	1002	404796	405798	https://pheweb.org/UKB-SAIGE
Viral warts & HPV	1007	403316	404323	https://pheweb.org/UKB-SAIGE
Crushing or internal injury to organs	1007	407954	408961	https://pheweb.org/UKB-SAIGE
Rheumatism, unspecified and fibrositis	1010	378711	379721	https://pheweb.org/UKB-SAIGE
Glomerulonephritis	1033	397602	398635	https://pheweb.org/UKB-SAIGE
Primary open angle glaucoma	1037	397761	398798	https://pheweb.org/UKB-SAIGE
Other disorders of biliary tract	1040	391307	392347	https://pheweb.org/UKB-SAIGE
Open-angle glaucoma	1043	397761	398804	https://pheweb.org/UKB-SAIGE
Perforation of tympanic membrane	1044	404888	405932	https://pheweb.org/UKB-SAIGE
Cancer of kidney and renal pelvis	1045	404796	405841	https://pheweb.org/UKB-SAIGE
Abnormal heart sounds	1049	402421	403470	https://pheweb.org/UKB-SAIGE
Acidosis	1055	401506	402561	https://pheweb.org/UKB-SAIGE
Neoplasm of unspecified nature of digestive system	1056	393372	394428	https://pheweb.org/UKB-SAIGE
Protein-calorie malnutrition	1057	406492	407549	https://pheweb.org/UKB-SAIGE
Disease of tricuspid valve	1058	402421	403479	https://pheweb.org/UKB-SAIGE
Allergic rhinitis	1060	390045	391105	https://pheweb.org/UKB-SAIGE
Ulceration of the lower GI tract	1063	334783	335846	https://pheweb.org/UKB-SAIGE
Kyphoscoliosis and scoliosis	1063	394914	395977	https://pheweb.org/UKB-SAIGE
Bipolar	1064	365476	366540	https://pheweb.org/UKB-SAIGE
Ectropion or entropion	1068	399306	400374	https://pheweb.org/UKB-SAIGE
Megaloblastic anemia	1076	390026	391102	https://pheweb.org/UKB-SAIGE
Voice disturbance	1086	390045	391131	https://pheweb.org/UKB-SAIGE
Other benign neoplasm of connective and other soft tissue	1110	401613	402723	https://pheweb.org/UKB-SAIGE
Other cerebral degenerations	1112	395209	396321	https://pheweb.org/UKB-SAIGE
Chronic tonsillitis and adenoiditis	1126	390045	391171	https://pheweb.org/UKB-SAIGE
Parkinson's disease	1127	395209	396336	https://pheweb.org/UKB-SAIGE
Other deficiency anemia	1133	390026	391159	https://pheweb.org/UKB-SAIGE
Curvature of spine	1134	394914	396048	https://pheweb.org/UKB-SAIGE
Cardiac arrest and ventricular fibrillation	1137	380919	382056	https://pheweb.org/UKB-SAIGE
Nerve root and plexus disorders	1139	394067	395206	https://pheweb.org/UKB-SAIGE
Nontoxic nodular goiter	1143	391429	392572	https://pheweb.org/UKB-SAIGE
Raynaud's syndrome	1148	400595	401743	https://pheweb.org/UKB-SAIGE
Opiates and related narcotics causing adverse effects in therapeutic use	1150	381797	382947	https://pheweb.org/UKB-SAIGE
Polymyalgia Rheumatica	1152	407809	408961	https://pheweb.org/UKB-SAIGE
Acid-base balance disorder	1161	401506	402667	https://pheweb.org/UKB-SAIGE
Other acute and subacute forms of ischemic heart disease	1169	377103	378272	https://pheweb.org/UKB-SAIGE
Empyema and pneumothorax	1174	397411	398585	https://pheweb.org/UKB-SAIGE
Periapical abscess	1177	398136	399313	https://pheweb.org/UKB-SAIGE
Neuralgia, neuritis, and radiculitis NOS	1181	405481	406662	https://pheweb.org/UKB-SAIGE
Acute gastritis	1184	378124	379308	https://pheweb.org/UKB-SAIGE
Occlusion and stenosis of precerebral arteries	1185	399017	400202	https://pheweb.org/UKB-SAIGE
Dysuria	1199	384930	386129	https://pheweb.org/UKB-SAIGE
Disorders of calcium/phosphorus metabolism	1204	406834	408038	https://pheweb.org/UKB-SAIGE
Vitamin deficiency	1208	406492	407700	https://pheweb.org/UKB-SAIGE
Primary/intrinsic cardiomyopathies	1208	405779	406987	https://pheweb.org/UKB-SAIGE
Foreign body injury	1210	407751	408961	https://pheweb.org/UKB-SAIGE
Viral hepatitis	1215	403316	404531	https://pheweb.org/UKB-SAIGE
Other symptoms	1222	407739	408961	https://pheweb.org/UKB-SAIGE
Periodontitis (acute or chronic)	1222	398136	399358	https://pheweb.org/UKB-SAIGE
Diseases and other conditions of the tongue	1236	403323	404559	https://pheweb.org/UKB-SAIGE
Mechanical complication of unspecified genitourinary device, implant, and graft	1241	394929	396170	https://pheweb.org/UKB-SAIGE
Cardiomyopathy	1247	405779	407026	https://pheweb.org/UKB-SAIGE
Poisoning by other anti-infectives	1256	381797	383053	https://pheweb.org/UKB-SAIGE
Myopia	1257	406530	407787	https://pheweb.org/UKB-SAIGE
Aortic valve disease	1260	402421	403681	https://pheweb.org/UKB-SAIGE
Cyst of kidney, acquired	1260	397602	398862	https://pheweb.org/UKB-SAIGE
Late effects of cerebrovascular disease	1263	399017	400280	https://pheweb.org/UKB-SAIGE
Malunion and nonunion of fracture	1268	391041	392309	https://pheweb.org/UKB-SAIGE
Pericarditis	1273	405779	407052	https://pheweb.org/UKB-SAIGE
Diseases of nail, NOS	1287	402357	403644	https://pheweb.org/UKB-SAIGE
Type 2 diabetes with ophthalmic manifestations	1298	388756	390054	https://pheweb.org/UKB-SAIGE
Fracture of unspecified bones	1304	387765	389069	https://pheweb.org/UKB-SAIGE
Injuries to the nervous system	1315	407496	408811	https://pheweb.org/UKB-SAIGE
Atherosclerosis	1324	400595	401919	https://pheweb.org/UKB-SAIGE
Pyelonephritis	1324	379936	381260	https://pheweb.org/UKB-SAIGE
Other disorders of arteries and arterioles	1333	400595	401928	https://pheweb.org/UKB-SAIGE
Diabetic retinopathy	1339	396859	398198	https://pheweb.org/UKB-SAIGE
Orthostatic hypotension	1347	387905	389252	https://pheweb.org/UKB-SAIGE
Fracture of vertebral column without mention of spinal cord injury	1352	387765	389117	https://pheweb.org/UKB-SAIGE
Multiple sclerosis	1356	395209	396565	https://pheweb.org/UKB-SAIGE
Other disorders of tympanic membrane	1364	404888	406252	https://pheweb.org/UKB-SAIGE
Inflammatory and toxic neuropathy	1368	406852	408220	https://pheweb.org/UKB-SAIGE
Disorders of vitreous body	1372	401245	402617	https://pheweb.org/UKB-SAIGE
Aortic aneurysm	1374	400595	401969	https://pheweb.org/UKB-SAIGE
Retinal detachment with retinal defect	1392	397761	399153	https://pheweb.org/UKB-SAIGE
Disorders of other cranial nerves	1393	394067	395460	https://pheweb.org/UKB-SAIGE
Neoplasm of uncertain behavior	1412	370604	372016	https://pheweb.org/UKB-SAIGE
Other disorders of gallbladder	1412	391307	392719	https://pheweb.org/UKB-SAIGE
Renal failure NOS	1412	397602	399014	https://pheweb.org/UKB-SAIGE
Other disorders of metabolism	1424	407537	408961	https://pheweb.org/UKB-SAIGE
Joint effusions	1425	402633	404058	https://pheweb.org/UKB-SAIGE
Other conditions of brain	1426	395209	396635	https://pheweb.org/UKB-SAIGE
Hypopotassemia	1430	401506	402936	https://pheweb.org/UKB-SAIGE
Strabismus and other disorders of binocular eye movements	1442	401245	402687	https://pheweb.org/UKB-SAIGE
Disorders of external ear	1451	407510	408961	https://pheweb.org/UKB-SAIGE
Contusion	1486	407475	408961	https://pheweb.org/UKB-SAIGE
Elevated blood pressure reading without diagnosis of hypertension	1487	330366	331853	https://pheweb.org/UKB-SAIGE
Right bundle branch block	1498	380919	382417	https://pheweb.org/UKB-SAIGE
Heart valve replaced	1499	402421	403920	https://pheweb.org/UKB-SAIGE
Hemiplegia	1500	395209	396709	https://pheweb.org/UKB-SAIGE
Cerebral artery occlusion, with cerebral infarction	1501	399017	400518	https://pheweb.org/UKB-SAIGE
Cholelithiasis with acute cholecystitis	1513	391307	392820	https://pheweb.org/UKB-SAIGE
Aphasia/speech disturbance	1514	402383	403897	https://pheweb.org/UKB-SAIGE
Secondary malignant neoplasm of digestive systems	1519	370604	372123	https://pheweb.org/UKB-SAIGE
Acquired spondylolisthesis	1521	394914	396435	https://pheweb.org/UKB-SAIGE
Fracture of clavicle or scapula	1521	387765	389286	https://pheweb.org/UKB-SAIGE
Nephritis; nephrosis; renal sclerosis	1522	397602	399124	https://pheweb.org/UKB-SAIGE
Lump or mass in breast	1525	401746	403271	https://pheweb.org/UKB-SAIGE
Ascites (non malignant)	1547	400055	401602	https://pheweb.org/UKB-SAIGE
Hypertensive chronic kidney disease	1548	330366	331914	https://pheweb.org/UKB-SAIGE
Hallux rigidus	1561	394914	396475	https://pheweb.org/UKB-SAIGE
Thrombocytopenia	1563	406281	407844	https://pheweb.org/UKB-SAIGE
Abnormal findings on mammogram or breast exam	1580	401746	403326	https://pheweb.org/UKB-SAIGE
Genitourinary congenital anomalies	1596	406730	408326	https://pheweb.org/UKB-SAIGE
Abnormality of gait	1601	406217	407818	https://pheweb.org/UKB-SAIGE
Hemangioma and lymphangioma, any site	1603	407358	408961	https://pheweb.org/UKB-SAIGE
Other unspecified back disorders	1617	391917	393534	https://pheweb.org/UKB-SAIGE
Streptococcus infection	1644	393897	395541	https://pheweb.org/UKB-SAIGE
Edema	1648	407145	408793	https://pheweb.org/UKB-SAIGE
Other acquired deformities of limbs	1649	394914	396563	https://pheweb.org/UKB-SAIGE
Abnormal findings on exam of gastrointestinal tract/ abdominal area	1650	334783	336433	https://pheweb.org/UKB-SAIGE
Nonspecific abnormal findings in stool contents	1659	385157	386816	https://pheweb.org/UKB-SAIGE
Ileostomy status	1660	334783	336443	https://pheweb.org/UKB-SAIGE
Leukemia	1661	404466	406127	https://pheweb.org/UKB-SAIGE
Other chronic nonalcoholic liver disease	1664	400055	401719	https://pheweb.org/UKB-SAIGE
Functional disorders of bladder	1664	394699	396363	https://pheweb.org/UKB-SAIGE
Other inflammatory spondylopathies	1671	365085	366756	https://pheweb.org/UKB-SAIGE
Esophageal bleeding (varices/hemorrhage)	1672	369275	370947	https://pheweb.org/UKB-SAIGE
Torus fracture	1674	385157	386831	https://pheweb.org/UKB-SAIGE
Psoriasis vulgaris	1684	398199	399883	https://pheweb.org/UKB-SAIGE
Flatulence	1689	334783	336472	https://pheweb.org/UKB-SAIGE
Fracture of humerus	1692	387765	389457	https://pheweb.org/UKB-SAIGE
Hypertensive heart and/or renal disease	1719	330366	332085	https://pheweb.org/UKB-SAIGE
Emphysema	1727	375505	377232	https://pheweb.org/UKB-SAIGE
Gingival and periodontal diseases	1742	398136	399878	https://pheweb.org/UKB-SAIGE
Regional enteritis	1743	334783	336526	https://pheweb.org/UKB-SAIGE
Respiratory insufficiency	1749	397411	399160	https://pheweb.org/UKB-SAIGE
Left bundle branch block	1757	380919	382676	https://pheweb.org/UKB-SAIGE
Degenerative disease of the spinal cord	1789	395209	396998	https://pheweb.org/UKB-SAIGE
Complications of cardiac/vascular device, implant, and graft	1789	394929	396718	https://pheweb.org/UKB-SAIGE
Purpura and other hemorrhagic conditions	1791	406281	408072	https://pheweb.org/UKB-SAIGE
Non-Hodgkins lymphoma	1793	404466	406259	https://pheweb.org/UKB-SAIGE
Diseases of pulp and periapical tissues	1795	398136	399931	https://pheweb.org/UKB-SAIGE
Other forms of chronic heart disease	1796	377103	378899	https://pheweb.org/UKB-SAIGE
Intracranial hemorrhage	1796	399017	400813	https://pheweb.org/UKB-SAIGE
Cervicalgia	1796	407165	408961	https://pheweb.org/UKB-SAIGE
Congenital anomalies of great vessels	1799	406165	407964	https://pheweb.org/UKB-SAIGE
Other aneurysm	1808	400595	402403	https://pheweb.org/UKB-SAIGE
Fracture of neck of femur	1814	387765	389579	https://pheweb.org/UKB-SAIGE
Symptoms involving skin and other integumentary tissue	1816	407145	408961	https://pheweb.org/UKB-SAIGE
Otitis media	1824	404888	406712	https://pheweb.org/UKB-SAIGE
Aphakia and other disorders of lens	1825	401245	403070	https://pheweb.org/UKB-SAIGE
Malignant neoplasm of rectum, rectosigmoid junction, and anus	2095	382756	384851	https://pheweb.org/UKB-SAIGE
Heartburn	2100	369275	371375	https://pheweb.org/UKB-SAIGE
Cancer of bronchus; lung	2101	406226	408327	https://pheweb.org/UKB-SAIGE
Intestinal malabsorption (non-celiac)	2103	334783	336886	https://pheweb.org/UKB-SAIGE
Atopic/contact dermatitis due to other or unspecified	2110	404817	406927	https://pheweb.org/UKB-SAIGE
Atrioventricular [AV] block	2125	380919	383044	https://pheweb.org/UKB-SAIGE
Disorders of mineral metabolism	2127	406834	408961	https://pheweb.org/UKB-SAIGE
Candidiasis	2134	406301	408435	https://pheweb.org/UKB-SAIGE
Malignant neoplasm of bladder	2146	404796	406942	https://pheweb.org/UKB-SAIGE
Transient cerebral ischemia	2146	399017	401163	https://pheweb.org/UKB-SAIGE
Secondary malignancy of bone	2151	370604	372755	https://pheweb.org/UKB-SAIGE
Rash and other nonspecific skin eruption	2157	403407	405564	https://pheweb.org/UKB-SAIGE
Fracture of tibia and fibula	2162	387765	389927	https://pheweb.org/UKB-SAIGE
Abnormal sputum	2167	406794	408961	https://pheweb.org/UKB-SAIGE
Macular degeneration (senile) of retina NOS	2188	396859	399047	https://pheweb.org/UKB-SAIGE
Altered mental status	2189	402383	404572	https://pheweb.org/UKB-SAIGE
Degeneration of macula and posterior pole of retina	2191	396859	399050	https://pheweb.org/UKB-SAIGE
Tachycardia NOS	2193	380919	383112	https://pheweb.org/UKB-SAIGE
Secondary malignancy of respiratory organs	2211	370604	372815	https://pheweb.org/UKB-SAIGE
Disorders of lacrimal system	2218	401245	403463	https://pheweb.org/UKB-SAIGE
Convulsions	2232	395209	397441	https://pheweb.org/UKB-SAIGE
Psoriasis	2237	398199	400436	https://pheweb.org/UKB-SAIGE
Otitis media and Eustachian tube disorders	2259	404888	407147	https://pheweb.org/UKB-SAIGE
Cancer of other lymphoid, histiocytic tissue	2270	404466	406736	https://pheweb.org/UKB-SAIGE
Cardiac pacemaker in situ	2283	380919	383202	https://pheweb.org/UKB-SAIGE
Psoriasis and related disorders	2293	398199	400492	https://pheweb.org/UKB-SAIGE
Carbuncle and furuncle	2302	397635	399937	https://pheweb.org/UKB-SAIGE
Acute upper respiratory infections of multiple or unspecified sites	2335	406447	408782	https://pheweb.org/UKB-SAIGE
Fracture of ankle and foot	2339	387765	390104	https://pheweb.org/UKB-SAIGE
Scar conditions and fibrosis of skin	2356	403875	406231	https://pheweb.org/UKB-SAIGE
Paroxysmal supraventricular tachycardia	2359	380919	383278	https://pheweb.org/UKB-SAIGE
Disturbances in tooth eruption	2364	398136	400500	https://pheweb.org/UKB-SAIGE
Sciatica	2383	405481	407864	https://pheweb.org/UKB-SAIGE
Inflammation of eyelids	2396	399306	401702	https://pheweb.org/UKB-SAIGE
Benign neoplasm of unspecified sites	2402	406559	408961	https://pheweb.org/UKB-SAIGE
Calculus of ureter	2417	401005	403422	https://pheweb.org/UKB-SAIGE
Erythematous conditions	2420	402672	405092	https://pheweb.org/UKB-SAIGE
Cancer of bladder	2427	404796	407223	https://pheweb.org/UKB-SAIGE
Disorders of refraction and accommodation; blindness and low vision	2431	406530	408961	https://pheweb.org/UKB-SAIGE
Disorders of tooth development	2449	398136	400585	https://pheweb.org/UKB-SAIGE
Epistaxis or throat hemorrhage	2456	390045	392501	https://pheweb.org/UKB-SAIGE
Infection/inflammation of internal prosthetic device; implant; and graft	2485	402343	404828	https://pheweb.org/UKB-SAIGE
Cardiac pacemaker/device in situ	2487	380919	383406	https://pheweb.org/UKB-SAIGE
Abnormal findings examination of lungs	2500	406461	408961	https://pheweb.org/UKB-SAIGE
Respiratory failure, insufficiency, arrest	2565	397411	399976	https://pheweb.org/UKB-SAIGE
Peripheral vascular disease, unspecified	2566	400595	403161	https://pheweb.org/UKB-SAIGE
Cardiomegaly	2573	402375	404948	https://pheweb.org/UKB-SAIGE
Actinic keratosis	2594	403439	406033	https://pheweb.org/UKB-SAIGE
Chronic sinusitis	2602	390045	392647	https://pheweb.org/UKB-SAIGE
Acute appendicitis	2608	405552	408160	https://pheweb.org/UKB-SAIGE
Cardiac congenital anomalies	2618	406165	408783	https://pheweb.org/UKB-SAIGE
Lymphadenitis	2622	401375	403997	https://pheweb.org/UKB-SAIGE
Chronic renal failure [CKD]	2629	397602	400231	https://pheweb.org/UKB-SAIGE
Diseases of the larynx and vocal cords	2630	390045	392675	https://pheweb.org/UKB-SAIGE
Calculus of bile duct	2634	391307	393941	https://pheweb.org/UKB-SAIGE
Secondary malignant neoplasm of liver	2638	370604	373242	https://pheweb.org/UKB-SAIGE
Blood in stool	2639	385157	387796	https://pheweb.org/UKB-SAIGE
Type 1 diabetes	2660	388756	391416	https://pheweb.org/UKB-SAIGE
Other diseases of the teeth and supporting structures	2689	398136	400825	https://pheweb.org/UKB-SAIGE
Diseases of pancreas	2690	406271	408961	https://pheweb.org/UKB-SAIGE
Melanomas of skin, dx or hx	2691	395071	397762	https://pheweb.org/UKB-SAIGE
Melanomas of skin	2691	395071	397762	https://pheweb.org/UKB-SAIGE
Obstructive chronic bronchitis	2698	375505	378203	https://pheweb.org/UKB-SAIGE
Cancer within the respiratory system	2700	406226	408926	https://pheweb.org/UKB-SAIGE
Unspecified diffuse connective tissue disease	2720	399404	402124	https://pheweb.org/UKB-SAIGE
Bacterial enteritis	2737	399970	402707	https://pheweb.org/UKB-SAIGE
E. coli	2744	393897	396641	https://pheweb.org/UKB-SAIGE
Abnormal movement	2744	406217	408961	https://pheweb.org/UKB-SAIGE
Synovitis and tenosynovitis	2754	378711	381465	https://pheweb.org/UKB-SAIGE
Cholecystitis without cholelithiasis	2761	391307	394068	https://pheweb.org/UKB-SAIGE
Cardiac and circulatory congenital anomalies	2796	406165	408961	https://pheweb.org/UKB-SAIGE
Viral infection	2806	403316	406122	https://pheweb.org/UKB-SAIGE
Sepsis and SIRS	2811	406150	408961	https://pheweb.org/UKB-SAIGE
Sepsis	2811	406150	408961	https://pheweb.org/UKB-SAIGE
Hypovolemia	2834	401506	404340	https://pheweb.org/UKB-SAIGE
Degeneration of intervertebral disc	2846	391917	394763	https://pheweb.org/UKB-SAIGE
Migraine	2870	398780	401650	https://pheweb.org/UKB-SAIGE
Cough	2884	399833	402717	https://pheweb.org/UKB-SAIGE
Nonrheumatic mitral valve disorders	2892	402421	405313	https://pheweb.org/UKB-SAIGE
Disturbance of skin sensation	2900	403407	406307	https://pheweb.org/UKB-SAIGE
Derangement of joint, non-traumatic	2913	402633	405546	https://pheweb.org/UKB-SAIGE
Other open wound of head and face	2919	400426	403345	https://pheweb.org/UKB-SAIGE
Cerebral ischemia	2920	399017	401937	https://pheweb.org/UKB-SAIGE
Chronic bronchitis	2934	375505	378439	https://pheweb.org/UKB-SAIGE
Cystitis	2948	379936	382884	https://pheweb.org/UKB-SAIGE
Skull and face fracture and other intercranial injury	2957	405554	408511	https://pheweb.org/UKB-SAIGE
Mitral valve disease	2985	402421	405406	https://pheweb.org/UKB-SAIGE
Symptoms involving head and neck	2986	405975	408961	https://pheweb.org/UKB-SAIGE
Duodenal ulcer	3002	401525	404527	https://pheweb.org/UKB-SAIGE
Colon cancer	3051	382756	385807	https://pheweb.org/UKB-SAIGE
Dental caries	3051	398136	401187	https://pheweb.org/UKB-SAIGE
Cystitis and urethritis	3088	379936	383024	https://pheweb.org/UKB-SAIGE
Diseases of hard tissues of teeth	3091	398136	401227	https://pheweb.org/UKB-SAIGE
Seborrheic keratosis	3092	403439	406531	https://pheweb.org/UKB-SAIGE
Peritoneal adhesions (postoperative) (postinfection)	3108	387338	390446	https://pheweb.org/UKB-SAIGE
Effects radiation NOS	3130	403295	406425	https://pheweb.org/UKB-SAIGE
Staphylococcus infections	3149	393897	397046	https://pheweb.org/UKB-SAIGE
Complication of internal orthopedic device	3167	394929	398096	https://pheweb.org/UKB-SAIGE
Inflammation of the eye	3174	399306	402480	https://pheweb.org/UKB-SAIGE
Decreased white blood cell count	3184	401375	404559	https://pheweb.org/UKB-SAIGE
Neutropenia	3184	401375	404559	https://pheweb.org/UKB-SAIGE
Ganglion and cyst of synovium, tendon, and bursa	3185	378711	381896	https://pheweb.org/UKB-SAIGE
Calculus of kidney	3191	401005	404196	https://pheweb.org/UKB-SAIGE
Gout	3195	405198	408393	https://pheweb.org/UKB-SAIGE
Ulcerative colitis	3195	334783	337978	https://pheweb.org/UKB-SAIGE
Other symptoms involving abdomen and pelvis	3195	385157	388352	https://pheweb.org/UKB-SAIGE
Appendicitis	3217	405552	408769	https://pheweb.org/UKB-SAIGE
Paroxysmal tachycardia, unspecified	3225	380919	384144	https://pheweb.org/UKB-SAIGE
Other specified cardiac dysrhythmias	3236	380919	384155	https://pheweb.org/UKB-SAIGE
Retinal detachments and defects	3263	397761	401024	https://pheweb.org/UKB-SAIGE
Complication due to other implant and internal device	3265	394929	398194	https://pheweb.org/UKB-SAIGE
Visual disturbances	3307	405654	408961	https://pheweb.org/UKB-SAIGE
Other disorders of peritoneum	3308	387338	390646	https://pheweb.org/UKB-SAIGE
Nasal polyps	3311	390045	393356	https://pheweb.org/UKB-SAIGE
Urethral stricture (not specified as infectious)	3331	394699	398030	https://pheweb.org/UKB-SAIGE
Other intestinal obstruction	3346	334783	338129	https://pheweb.org/UKB-SAIGE
Bundle branch block	3353	380919	384272	https://pheweb.org/UKB-SAIGE
Fracture of hand or wrist	3357	387765	391122	https://pheweb.org/UKB-SAIGE
Other disorders of the kidney and ureters	3362	397602	400964	https://pheweb.org/UKB-SAIGE
Other disorders of stomach and duodenum	3404	378124	381528	https://pheweb.org/UKB-SAIGE
Appendiceal conditions	3409	405552	408961	https://pheweb.org/UKB-SAIGE
Malaise and fatigue	3429	405532	408961	https://pheweb.org/UKB-SAIGE
Ventral hernia	3448	361617	365065	https://pheweb.org/UKB-SAIGE
Diffuse diseases of connective tissue	3463	399404	402867	https://pheweb.org/UKB-SAIGE
Abnormal results of function study of liver	3479	400055	403534	https://pheweb.org/UKB-SAIGE
Contracture of palmar fascia [Dupuytren's disease]	3503	378711	382214	https://pheweb.org/UKB-SAIGE
Hypotension NOS	3518	387905	391423	https://pheweb.org/UKB-SAIGE
Unspecified polyarthropathy or polyarthritis	3535	365819	369354	https://pheweb.org/UKB-SAIGE
Abnormal findings on examination of urine	3547	405414	408961	https://pheweb.org/UKB-SAIGE
Precordial pain	3582	377532	381114	https://pheweb.org/UKB-SAIGE
Phlebitis and thrombophlebitis of lower extremities	3587	369592	373179	https://pheweb.org/UKB-SAIGE
Symptoms and disorders of the joints	3634	402633	406267	https://pheweb.org/UKB-SAIGE
Umbilical hernia	3727	361617	365344	https://pheweb.org/UKB-SAIGE
Spinal stenosis	3733	391917	395650	https://pheweb.org/UKB-SAIGE
Gout and other crystal arthropathies	3763	405198	408961	https://pheweb.org/UKB-SAIGE
Other disorders of bone and cartilage	3773	391041	394814	https://pheweb.org/UKB-SAIGE
Diseases of white blood cells	3788	401375	405163	https://pheweb.org/UKB-SAIGE
Palpitations	3832	380919	384751	https://pheweb.org/UKB-SAIGE
Open wounds of head; neck; and trunk	3837	400426	404263	https://pheweb.org/UKB-SAIGE
Fasciitis	3843	378711	382554	https://pheweb.org/UKB-SAIGE
Other retinal disorders	3867	396859	400726	https://pheweb.org/UKB-SAIGE
Other biliary tract disease	3892	391307	395199	https://pheweb.org/UKB-SAIGE
Phlebitis and thrombophlebitis	3900	369592	373492	https://pheweb.org/UKB-SAIGE
Other disorders of eye	3910	401245	405155	https://pheweb.org/UKB-SAIGE
Peripheral vascular disease	3927	400595	404522	https://pheweb.org/UKB-SAIGE
Diseases of the oral soft tissues, excluding lesions specific for gingiva and tongue	3939	403323	407262	https://pheweb.org/UKB-SAIGE
Fever of unknown origin	3940	405021	408961	https://pheweb.org/UKB-SAIGE
Intestinal obstruction without mention of hernia	3994	334783	338777	https://pheweb.org/UKB-SAIGE
Septicemia	4005	393897	397902	https://pheweb.org/UKB-SAIGE
Frequency of urination and polyuria	4037	384930	388967	https://pheweb.org/UKB-SAIGE
Other disorders of urethra and urinary tract	4069	394699	398768	https://pheweb.org/UKB-SAIGE
Other upper respiratory disease	4101	390045	394146	https://pheweb.org/UKB-SAIGE
Gastric ulcer	4109	401525	405634	https://pheweb.org/UKB-SAIGE
Electrolyte imbalance	4123	401506	405629	https://pheweb.org/UKB-SAIGE
Occlusion of cerebral arteries	4134	399017	403151	https://pheweb.org/UKB-SAIGE
Cancer of urinary organs (incl. kidney and bladder)	4165	404796	408961	https://pheweb.org/UKB-SAIGE
Other diseases of blood and blood-forming organs	4177	401375	405552	https://pheweb.org/UKB-SAIGE
Other disorders of intestine	4200	387338	391538	https://pheweb.org/UKB-SAIGE
Open wounds of extremities	4219	400426	404645	https://pheweb.org/UKB-SAIGE
Effects of other external causes	4230	404731	408961	https://pheweb.org/UKB-SAIGE
Heart valve disorders	4239	402421	406660	https://pheweb.org/UKB-SAIGE
Hearing loss	4256	404562	408818	https://pheweb.org/UKB-SAIGE
Pulmonary heart disease	4257	402375	406632	https://pheweb.org/UKB-SAIGE
Heart failure NOS	4269	402834	407103	https://pheweb.org/UKB-SAIGE
Superficial injury without mention of infection	4289	403595	407884	https://pheweb.org/UKB-SAIGE
Rheumatoid arthritis	4412	365085	369497	https://pheweb.org/UKB-SAIGE
Other and unspecified disc disorder	4434	391917	396351	https://pheweb.org/UKB-SAIGE
Glaucoma	4462	397761	402223	https://pheweb.org/UKB-SAIGE
Sleep apnea	4471	403723	408194	https://pheweb.org/UKB-SAIGE
Disorders of muscle, ligament, and fascia	4488	378711	383199	https://pheweb.org/UKB-SAIGE
Postoperative infection	4489	402343	406832	https://pheweb.org/UKB-SAIGE
Other local infections of skin and subcutaneous tissue	4520	397635	402155	https://pheweb.org/UKB-SAIGE
Acute renal failure	4521	397602	402123	https://pheweb.org/UKB-SAIGE
Inflammatory bowel disease and other gastroenteritis and colitis	4528	334783	339311	https://pheweb.org/UKB-SAIGE
Colorectal cancer	4562	382756	387318	https://pheweb.org/UKB-SAIGE
Lipoma of skin and subcutaneous tissue	4611	401613	406224	https://pheweb.org/UKB-SAIGE
Dizziness and giddiness (Light-headedness and vertigo)	4611	402827	407438	https://pheweb.org/UKB-SAIGE
Neurological disorders	4655	402383	407038	https://pheweb.org/UKB-SAIGE
Swelling of limb	4663	403468	408131	https://pheweb.org/UKB-SAIGE
Other hypertrophic and atrophic conditions of skin	4804	403875	408679	https://pheweb.org/UKB-SAIGE
Rheumatoid arthritis and other inflammatory polyarthropathies	4879	365085	369964	https://pheweb.org/UKB-SAIGE
Rheumatic disease of the heart valves	4895	402421	407316	https://pheweb.org/UKB-SAIGE
Septal Deviations/Turbinate Hypertrophy	4939	390045	394984	https://pheweb.org/UKB-SAIGE
Spondylosis without myelopathy	5077	391917	396994	https://pheweb.org/UKB-SAIGE
Epilepsy, recurrent seizures, convulsions	5087	395209	400296	https://pheweb.org/UKB-SAIGE
Acquired toe deformities	5144	394914	400058	https://pheweb.org/UKB-SAIGE
Unstable angina (intermediate coronary syndrome)	5181	377103	382284	https://pheweb.org/UKB-SAIGE
Hemorrhage of gastrointestinal tract	5229	385157	390386	https://pheweb.org/UKB-SAIGE
Sleep disorders	5238	403723	408961	https://pheweb.org/UKB-SAIGE
Ulcer of esophagus	5243	369275	374518	https://pheweb.org/UKB-SAIGE
Fracture of radius and ulna	5246	387765	393011	https://pheweb.org/UKB-SAIGE
Benign neoplasm of other parts of digestive system	5280	395301	400581	https://pheweb.org/UKB-SAIGE
Hemorrhage or hematoma complicating a procedure	5329	394929	400258	https://pheweb.org/UKB-SAIGE
Diseases of hair and hair follicles	5344	402357	407701	https://pheweb.org/UKB-SAIGE
Secondary malignancy of lymph nodes	5379	370604	375983	https://pheweb.org/UKB-SAIGE
Congestive heart failure; nonhypertensive	5415	402834	408249	https://pheweb.org/UKB-SAIGE
Cholelithiasis with other cholecystitis	5472	391307	396779	https://pheweb.org/UKB-SAIGE
Musculoskeletal symptoms referable to limbs	5493	403468	408961	https://pheweb.org/UKB-SAIGE
Cellulitis and abscess of foot, toe	5502	397635	403137	https://pheweb.org/UKB-SAIGE
Symptoms concerning nutrition, metabolism, and development	5512	403449	408961	https://pheweb.org/UKB-SAIGE
Degenerative skin conditions and other dermatoses	5522	398746	404268	https://pheweb.org/UKB-SAIGE
Cellulitis and abscess of arm/hand	5539	397635	403174	https://pheweb.org/UKB-SAIGE
Cellulitis and abscess of leg, except foot	5547	397635	403182	https://pheweb.org/UKB-SAIGE
Irritable Bowel Syndrome	5548	334783	340331	https://pheweb.org/UKB-SAIGE
Symptoms affecting skin	5554	403407	408961	https://pheweb.org/UKB-SAIGE
Malignant neoplasm of other and ill-defined sites within the digestive organs and peritoneum	5584	393372	398956	https://pheweb.org/UKB-SAIGE
Osteoporosis NOS	5622	401279	406901	https://pheweb.org/UKB-SAIGE
Other disorders of eyelids	5726	399306	405032	https://pheweb.org/UKB-SAIGE
Disorder of skin and subcutaneous tissue NOS	5782	403179	408961	https://pheweb.org/UKB-SAIGE
Hypotension	5827	387905	393732	https://pheweb.org/UKB-SAIGE
Other disorders of liver	5847	400055	405902	https://pheweb.org/UKB-SAIGE
Shortness of breath	5884	399833	405717	https://pheweb.org/UKB-SAIGE
Pneumococcal pneumonia	5951	398538	404489	https://pheweb.org/UKB-SAIGE
Other tests	5972	402989	408961	https://pheweb.org/UKB-SAIGE
Vertiginous syndromes and other disorders of vestibular system	6134	402827	408961	https://pheweb.org/UKB-SAIGE
Other disorders of soft tissues	6170	378711	384881	https://pheweb.org/UKB-SAIGE
Lipoma	6271	401613	407884	https://pheweb.org/UKB-SAIGE
Pain in limb	6327	402634	408961	https://pheweb.org/UKB-SAIGE
Anxiety disorder	6375	365476	371851	https://pheweb.org/UKB-SAIGE
Other abnormal blood chemistry	6413	402342	408755	https://pheweb.org/UKB-SAIGE
Pleurisy; pleural effusion	6448	397411	403859	https://pheweb.org/UKB-SAIGE
Dysphagia	6482	369275	375757	https://pheweb.org/UKB-SAIGE
Osteoporosis	6484	401279	407763	https://pheweb.org/UKB-SAIGE
Nonspecific findings on examination of blood	6619	402342	408961	https://pheweb.org/UKB-SAIGE
Urinary calculus	6643	401005	407648	https://pheweb.org/UKB-SAIGE
Hallux valgus (Bunion)	6699	394914	401613	https://pheweb.org/UKB-SAIGE
Bacterial pneumonia	6710	398538	405248	https://pheweb.org/UKB-SAIGE
Retention of urine	6755	384930	391685	https://pheweb.org/UKB-SAIGE
Poisoning by analgesics, antipyretics, and antirheumatics	6910	381797	388707	https://pheweb.org/UKB-SAIGE
Anxiety disorders	6939	365476	372415	https://pheweb.org/UKB-SAIGE
Cardiac conduction disorders	6959	380919	387878	https://pheweb.org/UKB-SAIGE
Renal failure	6985	397602	404587	https://pheweb.org/UKB-SAIGE
Fracture of lower limb	7251	387765	395016	https://pheweb.org/UKB-SAIGE
Anal and rectal polyp	7408	387338	394746	https://pheweb.org/UKB-SAIGE
Iron deficiency anemias, unspecified or not due to blood loss	7414	390026	397440	https://pheweb.org/UKB-SAIGE
Peptic ulcer (excl. esophageal)	7436	401525	408961	https://pheweb.org/UKB-SAIGE
Superficial cellulitis and abscess	7451	397635	405086	https://pheweb.org/UKB-SAIGE
Disorders of fluid, electrolyte, and acid-base balance	7455	401506	408961	https://pheweb.org/UKB-SAIGE
Other disorders of synovium, tendon, and bursa	7629	378711	386340	https://pheweb.org/UKB-SAIGE
Duodenitis	7655	378124	385779	https://pheweb.org/UKB-SAIGE
Osteoporosis, osteopenia and pathological fracture	7682	401279	408961	https://pheweb.org/UKB-SAIGE
Benign neoplasm of skin	7722	400618	408340	https://pheweb.org/UKB-SAIGE
Iron deficiency anemias	7787	390026	397813	https://pheweb.org/UKB-SAIGE
Other headache syndromes	7891	398780	406671	https://pheweb.org/UKB-SAIGE
Spondylosis and allied disorders	7930	391917	399847	https://pheweb.org/UKB-SAIGE
Pain in joint	8037	400924	408961	https://pheweb.org/UKB-SAIGE
Other specified gastritis	8147	378124	386271	https://pheweb.org/UKB-SAIGE
Senile cataract	8369	388609	396978	https://pheweb.org/UKB-SAIGE
Injury, NOS	8440	400521	408961	https://pheweb.org/UKB-SAIGE
Fracture of upper limb	8521	387765	396286	https://pheweb.org/UKB-SAIGE
Cerebrovascular disease	8742	399017	407759	https://pheweb.org/UKB-SAIGE
Other diseases of respiratory system, NEC	8844	399525	408369	https://pheweb.org/UKB-SAIGE
Urinary incontinence	8856	384930	393786	https://pheweb.org/UKB-SAIGE
Sebaceous cyst	8876	399255	408131	https://pheweb.org/UKB-SAIGE
Diseases of sebaceous glands	8948	399255	408203	https://pheweb.org/UKB-SAIGE
Alcoholism	8968	379355	388323	https://pheweb.org/UKB-SAIGE
Intestinal infection	8991	399970	408961	https://pheweb.org/UKB-SAIGE
Osteoarthrosis, localized, primary	9069	380522	389591	https://pheweb.org/UKB-SAIGE
Other symptoms of respiratory system	9128	399833	408961	https://pheweb.org/UKB-SAIGE
Complications of surgical and medical procedures	9140	399821	408961	https://pheweb.org/UKB-SAIGE
Syncope and collapse	9163	399798	408961	https://pheweb.org/UKB-SAIGE
Intervertebral disc disorders	9241	391917	401158	https://pheweb.org/UKB-SAIGE
Other diseases of respiratory system, not elsewhere classified	9436	399525	408961	https://pheweb.org/UKB-SAIGE
Secondary malignant neoplasm	9483	370604	380087	https://pheweb.org/UKB-SAIGE
Enthesopathy	9668	378711	388379	https://pheweb.org/UKB-SAIGE
Acquired foot deformities	9865	394914	404779	https://pheweb.org/UKB-SAIGE
Other disorders of bladder	9933	394699	404632	https://pheweb.org/UKB-SAIGE
Pneumonia	10059	398538	408597	https://pheweb.org/UKB-SAIGE
Constipation	10442	334783	345225	https://pheweb.org/UKB-SAIGE
Chronic airway obstruction	10502	375505	386007	https://pheweb.org/UKB-SAIGE
Reflux esophagitis	10551	369275	379826	https://pheweb.org/UKB-SAIGE
Obesity	10799	397993	408792	https://pheweb.org/UKB-SAIGE
Overweight, obesity and other hyperalimentation	10968	397993	408961	https://pheweb.org/UKB-SAIGE
Other non-epithelial cancer of skin	11149	395071	406220	https://pheweb.org/UKB-SAIGE
Back pain	11274	397687	408961	https://pheweb.org/UKB-SAIGE
Varicose veins of lower extremity	11697	369592	381289	https://pheweb.org/UKB-SAIGE
Myocardial infarction	11703	377103	388806	https://pheweb.org/UKB-SAIGE
Nausea and vomiting	11706	397255	408961	https://pheweb.org/UKB-SAIGE
Depression	11901	365476	377377	https://pheweb.org/UKB-SAIGE
Varicose veins	12172	369592	381764	https://pheweb.org/UKB-SAIGE
Bacterial infection NOS	12187	393897	406084	https://pheweb.org/UKB-SAIGE
Other anemias	12256	390026	402282	https://pheweb.org/UKB-SAIGE
Osteoarthrosis NOS	12436	380522	392958	https://pheweb.org/UKB-SAIGE
Urinary tract infection	12491	379936	392427	https://pheweb.org/UKB-SAIGE
Mood disorders	12560	365476	378036	https://pheweb.org/UKB-SAIGE
Other peripheral nerve disorders	12592	394067	406659	https://pheweb.org/UKB-SAIGE
Breast cancer	12898	388549	401447	https://pheweb.org/UKB-SAIGE
Alcohol-related disorders	12922	379355	392277	https://pheweb.org/UKB-SAIGE
Hemorrhage of rectum and anus	13222	385157	398379	https://pheweb.org/UKB-SAIGE
Skin cancer	13752	395071	408823	https://pheweb.org/UKB-SAIGE
Cholelithiasis	13777	391307	405084	https://pheweb.org/UKB-SAIGE
GERD	14223	369275	383498	https://pheweb.org/UKB-SAIGE
Atrial fibrillation and flutter	14820	380919	395739	https://pheweb.org/UKB-SAIGE
Other chronic ischemic heart disease, unspecified	14921	377103	392024	https://pheweb.org/UKB-SAIGE
Peripheral enthesopathies and allied syndromes	14983	378711	393694	https://pheweb.org/UKB-SAIGE
Anal and rectal conditions	14997	387338	402335	https://pheweb.org/UKB-SAIGE
Personal history of diseases of digestive system	15392	334783	350175	https://pheweb.org/UKB-SAIGE
Internal derangement of knee	15430	391457	406887	https://pheweb.org/UKB-SAIGE
Noninfectious gastroenteritis	15747	334783	350530	https://pheweb.org/UKB-SAIGE
Unspecified monoarthritis	15790	365819	381609	https://pheweb.org/UKB-SAIGE
Symptoms involving digestive system	15977	334783	350760	https://pheweb.org/UKB-SAIGE
Malignant neoplasm, other	15979	370604	386583	https://pheweb.org/UKB-SAIGE
Inguinal hernia	15995	361617	377612	https://pheweb.org/UKB-SAIGE
Allergy/adverse effect of penicillin	16090	381797	397887	https://pheweb.org/UKB-SAIGE
Angina pectoris	16175	377103	393278	https://pheweb.org/UKB-SAIGE
Cholelithiasis and cholecystitis	16225	391307	407532	https://pheweb.org/UKB-SAIGE
Circulatory disease NEC	16366	387905	404271	https://pheweb.org/UKB-SAIGE
Other ill-defined and unknown causes of morbidity and mortality	16398	392563	408961	https://pheweb.org/UKB-SAIGE
Hematuria	16409	379936	396345	https://pheweb.org/UKB-SAIGE
Other disorders of circulatory system	16544	387905	404449	https://pheweb.org/UKB-SAIGE
Cancer, suspected or other	16725	370604	387329	https://pheweb.org/UKB-SAIGE
Osteoarthritis; localized	17691	380522	398213	https://pheweb.org/UKB-SAIGE
Poisoning by antibiotics	18430	381797	400227	https://pheweb.org/UKB-SAIGE
Type 2 diabetes	18945	388756	407701	https://pheweb.org/UKB-SAIGE
Tobacco use disorder	19780	379355	399135	https://pheweb.org/UKB-SAIGE
Coronary atherosclerosis	20023	377103	397126	https://pheweb.org/UKB-SAIGE
Diabetes mellitus	20203	388756	408959	https://pheweb.org/UKB-SAIGE
Benign neoplasm of colon	20204	386011	406215	https://pheweb.org/UKB-SAIGE
Cataract	20352	388609	408961	https://pheweb.org/UKB-SAIGE
Gastrointestinal hemorrhage	21137	385157	406294	https://pheweb.org/UKB-SAIGE
Chemotherapy	21798	370604	392402	https://pheweb.org/UKB-SAIGE
Functional digestive disorders	22138	334783	356921	https://pheweb.org/UKB-SAIGE
Hemorrhoids	23896	369592	393488	https://pheweb.org/UKB-SAIGE
Other symptoms/disorders or the urinary system	24031	384930	408961	https://pheweb.org/UKB-SAIGE
Cardiac dysrhythmias	24681	380919	405600	https://pheweb.org/UKB-SAIGE
Asthma	26332	375505	401837	https://pheweb.org/UKB-SAIGE
Diaphragmatic hernia	27126	361617	388743	https://pheweb.org/UKB-SAIGE
Diverticulosis	27268	334783	362051	https://pheweb.org/UKB-SAIGE
Diverticulosis and diverticulitis	27311	334783	362094	https://pheweb.org/UKB-SAIGE
Osteoarthrosis	28439	380522	408961	https://pheweb.org/UKB-SAIGE
Other mental disorder	28791	365476	394267	https://pheweb.org/UKB-SAIGE
Gastritis and duodenitis	28941	378124	407065	https://pheweb.org/UKB-SAIGE
Ischemic Heart Disease	31355	377103	408458	https://pheweb.org/UKB-SAIGE
Nonspecific chest pain	31429	377532	408961	https://pheweb.org/UKB-SAIGE
Esophagitis, GERD and related diseases	32108	369275	401383	https://pheweb.org/UKB-SAIGE
Hypercholesterolemia	33242	373034	406276	https://pheweb.org/UKB-SAIGE
Hyperlipidemia	35844	373034	408878	https://pheweb.org/UKB-SAIGE
Diseases of esophagus	35852	369275	405127	https://pheweb.org/UKB-SAIGE
Disorders of lipoid metabolism	35927	373034	408961	https://pheweb.org/UKB-SAIGE
Arthropathy NOS	37043	365819	402862	https://pheweb.org/UKB-SAIGE
Other arthropathies	38715	365819	404534	https://pheweb.org/UKB-SAIGE
Abdominal pain	41316	367645	408961	https://pheweb.org/UKB-SAIGE
Abdominal hernia	47344	361617	408961	https://pheweb.org/UKB-SAIGE
Essential hypertension	77723	330366	408089	https://pheweb.org/UKB-SAIGE
Hypertension	77977	330366	408343	https://pheweb.org/UKB-SAIGE
