# Supplementary material for: The role of hypothyroidism in cirrhosis pathogenesis: A retrospective cohort study and multi-omics integration analysis
Source: PLoS Genet. 2025 Nov 7;21(11):e1011947. doi: 10.1371/journal.pgen.1011947 (PMC12611128; doi:10.1371/journal.pgen.1011947)
Supplement: S14 Table — (XLSX) [file pgen.1011947.s014.xlsx]

## Sheet: Sheet1
S14: Results of Hub Genes Intervention on-disease Identified through PheW-MR Analysis
Gene	Description	b_SMR	se_SMR	P_SMR	OR_SMR	P_FDR_SMR	P_HEIDI
HLA-DQA1	Disorders of iron metabolism	0.475544	0.0743024	1.55256e-10	1.60889	1.50376e-08	0.774215	Significant
HLA-DQA1	Gastritis and duodenitis	-0.0701516	0.0135039	2.0482e-07	0.932252	1.63374e-05	0.0234678
HLA-DQA1	Iron deficiency anemias, unspecified or not due to blood loss	-0.112535	0.0249264	6.34129e-06	0.893566	0.00047771	0.0532004
HLA-DQA1	Cataract	-0.0672286	0.0161211	3.04313e-05	0.934981	0.00179412	0.0534062
HLA-DQA1	Disorders of mineral metabolism	0.189994	0.0468905	5.08122e-05	1.20924	0.00275605	0.0157321
HLA-DQA1	Viral warts & HPV	-0.237772	0.0602128	7.85234e-05	0.788382	0.0040953	0.118046
HLA-DQA1	Iron deficiency anemias	-0.0979199	0.0249068	8.4432e-05	0.906722	0.00411912	0.119179
HLA-DQA1	Lymphoid leukemia, chronic	-0.365373	0.0952206	0.000124485	0.693938	0.00544523	0.0120282
HLA-DQA1	Lymphoid leukemia	-0.336143	0.0893527	0.000168573	0.714521	0.00692684	0.0359988
HLA-DQA1	Osteoporosis NOS	-0.103766	0.0292885	0.000395763	0.901436	0.015333	0.0456182
HLA-DQA1	Duodenitis	-0.0876895	0.0248946	0.000427614	0.916045	0.0161068	0.261232
HLA-DQA1	Diseases of sebaceous glands	0.0818435	0.0234295	0.000477289	1.08529	0.017492	0.226133
HLA-DQA1	Malignant neoplasm of rectum, rectosigmoid junction, and anus	-0.160764	0.0468557	0.000601258	0.851493	0.0214554	0.0136079
HLA-DQA1	Hallux valgus (Bunion)	0.0847665	0.0263503	0.00129582	1.08846	0.0428567	0.094642
HLA-DQA1	Sebaceous cyst	0.0745361	0.0234217	0.00146084	1.07738	0.0471642	0.26446
HLA-DQA1	Asthma	-0.233839	0.0149185	2.26338e-55	0.791489	1.53457e-52	4.34294e-42	Un_Significant
HLA-DQA1	Type 1 diabetes	-0.686901	0.0441213	1.19263e-54	0.503133	5.39069e-52	9.82418e-28
HLA-DQA1	Diabetes mellitus	-0.175379	0.0163784	9.34154e-27	0.839139	2.53342e-24	1.38777e-22
HLA-DQA1	Multiple sclerosis	0.555367	0.0592943	7.5139e-21	1.74258	1.69814e-18	9.66316e-29
HLA-DQA1	Diabetic retinopathy	-0.482292	0.0590902	3.29621e-16	0.617367	6.38523e-14	1.77139e-07
HLA-DQA1	Type 2 diabetes	-0.138842	0.0177122	4.54953e-15	0.870366	7.71145e-13	1.38703e-15
HLA-DQA1	Ulcerative colitis	0.277683	0.0383207	4.2832e-13	1.32007	6.45336e-11	2.57936e-15
HLA-DQA1	Rheumatoid arthritis	-0.233839	0.0324226	5.50543e-13	0.791489	7.46537e-11	4.89061e-38
HLA-DQA1	Rheumatoid arthritis and other inflammatory polyarthropathies	-0.219224	0.0309398	1.38552e-12	0.803142	1.70797e-10	2.9323e-34
HLA-DQA1	Hypoglycemia	-0.496907	0.0707102	2.1045e-12	0.60841	2.37809e-10	7.26169e-06
HLA-DQA1	Other anemias	-0.132996	0.0191471	3.75837e-12	0.875469	3.92027e-10	0.00159151
HLA-DQA1	Nasal polyps	-0.233839	0.0382274	9.53246e-10	0.791489	8.61735e-08	1.07861e-12
HLA-DQA1	Inflammatory bowel disease and other gastroenteritis and colitis	0.175379	0.0323049	5.67116e-08	1.1917	4.8063e-06	1.00351e-07
HLA-DQA1	Type 2 diabetes with ophthalmic manifestations	-0.306913	0.0689082	8.43085e-06	0.735715	0.000601696	0.00417324
HLA-DQA1	Diverticulosis and diverticulitis	-0.0628441	0.0142208	9.90785e-06	0.93909	0.000671753	3.7508e-07
HLA-DQA1	Other non-epithelial cancer of skin	0.089151	0.0205227	1.39897e-05	1.09325	0.000903335	5.73806e-12
HLA-DQA1	Diverticulosis	-0.0613826	0.0142188	1.58149e-05	0.940463	0.000974775	4.74212e-07
HLA-DQA1	Ileostomy status	0.219224	0.052759	3.25019e-05	1.24511	0.00183636	8.31091e-07
HLA-DQA1	Essential hypertension	-0.0379988	0.00966966	8.50557e-05	0.962714	0.00411912	0.00171852
HLA-DQA1	Angina pectoris	-0.0686901	0.0175807	9.33994e-05	0.933616	0.00436723	0.00767528
HLA-DQA1	Chronic airway obstruction	-0.0847665	0.0219745	0.000114558	0.918727	0.00517803	0.00164536
HLA-DQA1	Hypertension	-0.0365373	0.00966787	0.000157302	0.964122	0.00666567	0.00271262
HLA-DQA1	Skin cancer	0.0686901	0.0190389	0.000308711	1.0711	0.0123121	4.62318e-12
HLA-DQA1	Psoriasis vulgaris	-0.175379	0.0527068	0.000876454	0.839139	0.0304736	1.30002e-15
HLA-DQA1	Senile cataract	-0.0818435	0.0248883	0.00100745	0.921416	0.0341527	0.0053452
HLA-DQA1	Other peripheral nerve disorders	-0.0599211	0.0190295	0.00163909	0.941839	0.0516884	0.352781
HLA-DQA1	Obstructive chronic bronchitis	-0.128611	0.0409861	0.0017015	0.879316	0.0524371	0.164223
HLA-DQA1	Gastric ulcer	-0.103766	0.0336653	0.00205421	0.901436	0.0619003	0.171383
HLA-DQA1	Other disorders of pancreatic internal secretion	-0.187715	0.0614082	0.00223685	0.828851	0.064573	2.70777e-09
HLA-DQA1	Disorders of parathyroid gland	-0.219224	0.0717199	0.00223815	0.803142	0.064573	0.174553
HLA-DQA1	Coronary atherosclerosis	-0.0482292	0.0160994	0.00273809	0.952915	0.0757725	0.000261287
HLA-DQA1	Osteoporosis	-0.0818435	0.0278067	0.00324736	0.921416	0.0863416	0.164403
HLA-DQA1	Polyarteritis nodosa and allied conditions	-0.219224	0.0746387	0.00331264	0.803142	0.0863835	0.000538787
HLA-DQA1	Cancer of larynx, pharynx, nasal cavities	-0.248454	0.0848825	0.00342215	0.780006	0.0875554	9.51438e-05
HLA-DQA1	Benign neoplasm of colon	-0.0467677	0.0160981	0.00367046	0.954309	0.0921694	0.0473522
HLA-DQA1	Functional digestive disorders	-0.0423833	0.0146345	0.00377806	0.958502	0.0931463	0.018042
HLA-DQA1	Varicose veins of lower extremity	0.0584597	0.0204875	0.00432495	1.0602	0.104608	0.239137
HLA-DQA1	Chronic bronchitis	-0.112535	0.0395114	0.00439723	0.893566	0.104608	0.168361
HLA-DQA1	Vitamin B-complex deficiencies	-0.219224	0.0775578	0.00470475	0.803142	0.107775	0.394922
HLA-DQA1	Osteoporosis, osteopenia and pathological fracture	-0.0701516	0.0248769	0.00480312	0.932252	0.107775	0.189994
HLA-DQA1	Disorders of vitreous body	-0.160764	0.0570704	0.00484829	0.851493	0.107775	0.188149
HLA-DQA1	Retinal vascular changes and abnomalities	-0.204609	0.0731658	0.0051658	0.814966	0.112981	0.26603
HLA-DQA1	Polymyalgia Rheumatica	-0.175379	0.0629221	0.00531589	0.839139	0.114418	1.74196e-05
HLA-DQA1	Urinary tract infection	0.0526137	0.0190226	0.0056774	1.05402	0.12029	0.245716
HLA-DQA1	Unstable angina (intermediate coronary syndrome)	-0.0847665	0.0307286	0.00580577	0.918727	0.121117	0.00674245
HLA-DQA1	Ischemic Heart Disease	-0.0365373	0.0133156	0.00607039	0.964122	0.124719	0.00528884
HLA-DQA1	Other deficiency anemia	-0.175379	0.0643818	0.00644874	0.839139	0.128596	0.710626
HLA-DQA1	Other specified gastritis	-0.0672286	0.0248743	0.00687723	0.934981	0.135153	0.356395
HLA-DQA1	Hemorrhoids	-0.0394603	0.0146319	0.00699947	0.961308	0.13559	0.00154825
HLA-DQA1	Hyperparathyroidism	-0.204609	0.0760853	0.00716227	0.814966	0.136057	0.294513
HLA-DQA1	Megaloblastic anemia	-0.175379	0.0658416	0.00772978	0.839139	0.141643	0.698391
HLA-DQA1	Acquired foot deformities	0.0584597	0.0219472	0.00772978	1.0602	0.141643	0.203517
HLA-DQA1	Diseases of hair and hair follicles	0.077459	0.0292625	0.00811998	1.08054	0.142903	0.19061
HLA-DQA1	Varicose veins	0.0540752	0.0204836	0.00829254	1.05556	0.142903	0.312615
HLA-DQA1	Pernicious anemia	-0.204609	0.0775451	0.00832546	0.814966	0.142903	0.352872
HLA-DQA1	Paroxysmal tachycardia, unspecified	-0.0993814	0.0380402	0.00898725	0.905397	0.152334	0.0441314
HLA-DQA1	Other disorders of stomach and duodenum	-0.0949969	0.0365766	0.00939861	0.909376	0.15734	0.0904647
HLA-DQA1	Colorectal cancer	-0.083305	0.0321872	0.00964951	0.92007	0.15957	0.0741572
HLA-DQA1	Personal history of diseases of digestive system	-0.0453062	0.0175565	0.00986314	0.955705	0.161138	0.0393366
HLA-DQA1	Other disorders of intestine	-0.086228	0.0336495	0.0103912	0.917385	0.16385	0.0703338
HLA-DQA1	Tachycardia NOS	-0.115458	0.0453531	0.0109042	0.890958	0.16385	0.0605516
HLA-DQA1	Cancer, suspected or other	-0.0409218	0.016093	0.0109958	0.959904	0.16385	0.0566003
HLA-DQA1	Ulcerative colitis (chronic)	0.233839	0.0921685	0.0111783	1.26344	0.164758	0.00534565
HLA-DQA1	Nonspecific chest pain	-0.0336143	0.0133131	0.011573	0.966944	0.166232	0.019146
HLA-DQA1	Cardiac dysrhythmias	-0.0365373	0.0144835	0.0116461	0.964122	0.166232	0.086293
HLA-DQA1	Cystitis	-0.0993814	0.0395001	0.0118703	0.905397	0.167668	0.000749791
HLA-DQA1	Chemotherapy	-0.0365373	0.0146295	0.0125068	0.964122	0.169592	0.180899
HLA-DQA1	Other retinal disorders	-0.0876895	0.0351107	0.0125068	0.916045	0.169592	0.238133
HLA-DQA1	Arterial embolism and thrombosis	-0.175379	0.0702214	0.0125068	0.839139	0.169592	0.412417
HLA-DQA1	Peripheral vascular disease, unspecified	-0.105227	0.0424249	0.0131263	0.90012	0.17623	0.179003
HLA-DQA1	Other chronic ischemic heart disease, unspecified	-0.0467677	0.0190177	0.013926	0.954309	0.185134	0.016346
HLA-DQA1	Ulceration of the lower GI tract	-0.160764	0.0658297	0.0146013	0.851493	0.190399	0.0370328
HLA-DQA1	Urethral stricture (not specified as infectious)	-0.089151	0.0365719	0.0147815	0.914707	0.190399	0.000509037
HLA-DQA1	Cerebrovascular disease	-0.0569982	0.023406	0.0148837	0.944596	0.190399	0.445249
HLA-DQA1	Urinary incontinence	0.0569982	0.023406	0.0148837	1.05865	0.190399	0.239737
HLA-DQA1	Disorders of adrenal glands	-0.204609	0.0848452	0.0158846	0.814966	0.201304	0.249393
HLA-DQA1	Other acute and subacute forms of ischemic heart disease	-0.146149	0.0614381	0.0173689	0.864029	0.214106	0.259132
HLA-DQA1	Intervertebral disc disorders	-0.0555367	0.0234049	0.0176506	0.945977	0.214106	0.339697
HLA-DQA1	Cystitis and urethritis	-0.0935355	0.0394956	0.0178724	0.910706	0.214106	0.00128934
HLA-DQA1	Anal and rectal polyp	-0.0584597	0.0248673	0.0187297	0.943216	0.214106	0.0925219
HLA-DQA1	Chronic pancreatitis	-0.219224	0.0936173	0.0191961	0.803142	0.214106	0.0776436
HLA-DQA1	Malignant neoplasm, other	-0.0409218	0.0175531	0.0197369	0.959904	0.214106	0.0884214
HLA-DQA1	Large cell lymphoma	-0.204609	0.0877655	0.0197369	0.814966	0.214106	0.435385
HLA-DQA1	Leukemia	-0.122765	0.0526593	0.0197369	0.884471	0.214106	0.389664
HLA-DQA1	Noninfectious gastroenteritis	-0.0409218	0.0175531	0.0197369	0.959904	0.214106	0.161524
HLA-DQA1	Anal and rectal conditions	-0.0409218	0.0175531	0.0197369	0.959904	0.214106	0.118734
HLA-DQA1	Spinal stenosis	-0.0818435	0.0351062	0.0197369	0.921416	0.214106	0.0770017
HLA-DQA1	Derangement of joint, non-traumatic	-0.092074	0.0394945	0.0197369	0.912038	0.214106	0.496619
HLA-DQA1	Fracture of lower limb	-0.0613826	0.0263297	0.0197369	0.940463	0.214106	0.223829
HLA-DQA1	Ulceration of intestine	-0.189994	0.0819138	0.0203713	0.826964	0.217508	0.0602193
HLA-DQA1	Bacterial enteritis	-0.0949969	0.0409569	0.0203713	0.909376	0.217508	0.0277543
HLA-DQA1	Abdominal pain	-0.0263068	0.0114093	0.0211254	0.974036	0.22213	0.193158
HLA-DQA1	Malignant neoplasm of other and ill-defined sites within the digestive organs and peritoneum	-0.0672286	0.0292545	0.0215582	0.934981	0.22213	0.0700762
HLA-DQA1	Sciatica	-0.100843	0.0438817	0.0215582	0.904075	0.22213	0.368474
HLA-DQA1	Acquired spondylolisthesis	0.124227	0.0541206	0.021712	1.13227	0.22213	0.435528
HLA-DQA1	Peritoneal adhesions (postoperative) (postinfection)	0.086228	0.0380299	0.0233676	1.09005	0.234714	0.487195
HLA-DQA1	Cholelithiasis and cholecystitis	-0.0394603	0.017552	0.0245642	0.961308	0.243132	0.157651
HLA-DQA1	Injury, NOS	-0.0526137	0.0234027	0.0245642	0.948746	0.243132	0.17381
HLA-DQA1	Psoriasis	-0.100843	0.045342	0.026145	0.904075	0.253233	3.18643e-12
HLA-DQA1	Myocardial infarction	-0.0453062	0.0204769	0.0269281	0.955705	0.257145	0.00831874
HLA-DQA1	Chronic renal failure [CKD]	-0.0906125	0.0409537	0.0269281	0.913372	0.257145	0.280709
HLA-DQA1	Benign neoplasm of other endocrine glands and related structures	0.160764	0.0731309	0.0279274	1.17441	0.262983	0.0881568
HLA-DQA1	Diffuse diseases of connective tissue	-0.080382	0.0365655	0.0279274	0.922764	0.262983	0.0205028
HLA-DQA1	Neutropenia	-0.083305	0.0380279	0.0284785	0.92007	0.266323	0.371073
HLA-DQA1	Other symptoms/disorders or the urinary system	0.0350758	0.0160886	0.0292452	1.0357	0.27162	0.308208
HLA-DQA1	Diseases of white blood cells	-0.0759976	0.035102	0.030384	0.926818	0.276515	0.474176
HLA-DQA1	Nontoxic nodular goiter	0.138842	0.0643534	0.0309676	1.14894	0.278093	0.638897
HLA-DQA1	Cholelithiasis	-0.0409218	0.0190134	0.0313772	0.959904	0.279918	0.23383
HLA-DQA1	Abnormal glucose	-0.175379	0.0819034	0.0322506	0.839139	0.280332	0.0230045
HLA-DQA1	Emphysema	-0.109612	0.0511896	0.0322506	0.896182	0.280332	0.00405033
HLA-DQA1	Diseases of lips	0.175379	0.0819034	0.0322506	1.1917	0.280332	0.481701
HLA-DQA1	Cancer of kidney and renal pelvis	0.13738	0.0643524	0.0327764	1.14726	0.282871	0.590095
HLA-DQA1	Malignant neoplasm of kidney, except pelvis	0.140303	0.0658148	0.0330243	1.15062	0.282871	0.530616
HLA-DQA1	Aphasia/speech disturbance	-0.118381	0.0555769	0.0331685	0.888358	0.282871	0.233053
HLA-DQA1	Vitamin deficiency	-0.130073	0.0614265	0.0342146	0.878031	0.289969	0.582235
HLA-DQA1	Paroxysmal ventricular tachycardia	-0.146149	0.0702001	0.0373521	0.864029	0.308068	0.249308
HLA-DQA1	Contracture of palmar fascia [Dupuytren's disease]	-0.0759976	0.0365625	0.0376571	0.926818	0.308068	0.0696863
HLA-DQA1	Decreased white blood cell count	-0.0789205	0.0380249	0.0379405	0.924113	0.308068	0.410108
HLA-DQA1	Hemorrhage from gastrointestinal ulcer	0.175379	0.0848243	0.0386818	1.1917	0.312217	0.188277
HLA-DQA1	Psoriasis and related disorders	-0.0935355	0.045337	0.0391017	0.910706	0.313739	8.77887e-12
HLA-DQA1	Irritable Bowel Syndrome	-0.0599211	0.0292494	0.0404984	0.941839	0.318156	0.0538233
HLA-DQA1	Symptoms concerning nutrition, metabolism, and development	-0.0599211	0.0292494	0.0404984	0.941839	0.318156	0.364506
HLA-DQA1	Chronic glomerulonephritis, NOS	0.146149	0.0716606	0.0414038	1.15737	0.322664	0.00880324
HLA-DQA1	Inflammatory and toxic neuropathy	-0.118381	0.0584978	0.0430033	0.888358	0.328966	0.334377
HLA-DQA1	Intestinal malabsorption (non-celiac)	-0.248454	0.122845	0.0431257	0.780006	0.328966	0.0432765
HLA-DQA1	Periapical abscess	-0.12715	0.0628851	0.0431828	0.880602	0.328966	0.0677378
HLA-DQA1	Schizophrenia	0.175379	0.0877454	0.0456379	1.1917	0.336332	0.454877
HLA-DQA1	Primary angle-closure glaucoma	0.160764	0.0804332	0.0456379	1.17441	0.336332	0.641908
HLA-DQA1	Late effects of cerebrovascular disease	-0.119842	0.0599593	0.0456379	0.887061	0.336332	0.198048
HLA-DQA1	Osteoarthrosis, generalized	-0.175379	0.0877454	0.0456379	0.839139	0.336332	0.13598
HLA-DQA1	Symptoms and disorders of the joints	-0.0730746	0.0365606	0.0456379	0.929531	0.336332	0.0285476
HLA-DQA1	Nonspecific abnormal findings on radiological and other examination of musculoskeletal system	-0.379988	0.190115	0.0456379	0.68387	0.336332	0.292745
HLA-DQA1	Hyperlipidemia	-0.0248454	0.0125766	0.0482098	0.975461	0.348064	0.00030273
HLA-DQA1	Disorders of lipoid metabolism	-0.0248454	0.0125766	0.0482098	0.975461	0.348064	0.000409814
HLA-DQA1	Nontoxic multinodular goiter	0.160764	0.0818938	0.049637	1.17441	0.356125	0.536175
HLA-DQA1	Dizziness and giddiness (Light-headedness and vertigo)	-0.0628441	0.0321724	0.0507773	0.93909	0.360492	0.0602299
HLA-DQA1	Other and unspecified disc disorder	-0.0628441	0.0321724	0.0507773	0.93909	0.360492	0.416377
HLA-DQA1	Complications of surgical and medical procedures	-0.0423833	0.0219354	0.0533369	0.958502	0.37474	0.0164471
HLA-DQA1	Hypovolemia	-0.0789205	0.040946	0.0539261	0.924113	0.376927	0.569629
HLA-DQA1	Other disorders of peritoneum	0.0730746	0.0380212	0.0546127	1.07581	0.377092	0.407087
HLA-DQA1	Neoplasm of uncertain behavior	-0.106689	0.0555693	0.0548675	0.898805	0.377092	0.127122
HLA-DQA1	Circulatory disease NEC	-0.0336143	0.0175482	0.0554229	0.966944	0.377656	0.378048
HLA-DQA1	Hypercholesterolemia	-0.0248454	0.0130148	0.0562617	0.975461	0.379557	0.000922886
HLA-DQA1	Arthropathy NOS	-0.0233839	0.0122836	0.0569542	0.976887	0.380848	0.175895
HLA-DQA1	Benign neoplasm of unspecified sites	0.083305	0.04387	0.0575766	1.08687	0.380848	0.000894637
HLA-DQA1	Other diseases of blood and blood-forming organs	0.138842	0.0731166	0.0575766	1.14894	0.380848	0.0330227
HLA-DQA1	Atherosclerosis	-0.111073	0.0584933	0.0575766	0.894873	0.380848	0.0932807
HLA-DQA1	Other disorders of gallbladder	-0.10815	0.0570309	0.057914	0.897493	0.38122	0.285379
HLA-DQA1	Unspecified diffuse connective tissue disease	-0.077459	0.0409451	0.0585206	0.925465	0.383353	0.434221
HLA-DQA1	Joint effusions	-0.105227	0.0570291	0.0650154	0.90012	0.410051	0.000658529
HLA-DQA1	Complication of colostomy or enterostomy	0.175379	0.0950485	0.0650154	1.1917	0.410051	0.0720069
HLA-DQA1	Rupture of synovium	-0.160764	0.0877364	0.0668989	0.851493	0.418041	0.266371
HLA-DQA1	Foreign body injury	-0.112535	0.0614155	0.0668989	0.893566	0.418041	0.805314
HLA-DQA1	Chronic periodontitis	-0.160764	0.0891972	0.0714911	0.851493	0.442657	0.703234
HLA-DQA1	Paroxysmal supraventricular tachycardia	-0.0789205	0.0438674	0.0720074	0.924113	0.443827	0.0858104
HLA-DQA1	Facial nerve disorders [CN7]	-0.128611	0.0716499	0.0726543	0.879316	0.445788	0.427611
HLA-DQA1	Peripheral vascular disease	-0.0628441	0.0350937	0.0733333	0.93909	0.447927	0.569599
HLA-DQA1	Back pain	-0.0365373	0.0204713	0.0742925	0.964122	0.449735	0.0421518
HLA-DQA1	Dementias	0.118381	0.0672618	0.0784078	1.12567	0.46315	0.0147247
HLA-DQA1	Abnormal findings on examination of urine	0.0643056	0.0365553	0.0785551	1.06642	0.46315	0.59884
HLA-DQA1	Other disorders of circulatory system	-0.0306913	0.0175465	0.0802657	0.969775	0.46315	0.463244
HLA-DQA1	Peripheral enthesopathies and allied syndromes	-0.0306913	0.0175465	0.0802657	0.969775	0.46315	0.0613065
HLA-DQA1	Fracture of tibia and fibula	-0.0818435	0.0467905	0.0802657	0.921416	0.46315	0.321687
HLA-DQA1	Diseases of esophagus	-0.0219224	0.0125749	0.081274	0.978316	0.46345	0.362256
HLA-DQA1	Heart valve disorders	0.0584597	0.0336305	0.0821592	1.0602	0.46345	0.357652
HLA-DQA1	Lipoma	-0.0482292	0.0277817	0.0825624	0.952915	0.46345	0.00700985
HLA-DQA1	Other disorders of soft tissues	-0.0482292	0.0277817	0.0825624	0.952915	0.46345	0.163184
HLA-DQA1	Pain	-0.134457	0.0774962	0.0827379	0.87419	0.46345	0.0504807
HLA-DQA1	Disorders of external ear	-0.146149	0.0848066	0.0848303	0.864029	0.468174	0.316961
HLA-DQA1	Esophageal bleeding (varices/hemorrhage)	-0.0906125	0.0526386	0.0851767	0.913372	0.468174	0.338308
HLA-DQA1	Disorders of muscle, ligament, and fascia	-0.0628441	0.0365545	0.0855798	0.93909	0.468174	0.125522
HLA-DQA1	Otitis externa	-0.160764	0.0935795	0.0858073	0.851493	0.468174	0.200696
HLA-DQA1	Jaundice (not of newborn)	-0.122765	0.0716466	0.0866236	0.884471	0.469846	0.129917
HLA-DQA1	Blindness and low vision	-0.134457	0.078957	0.0885837	0.87419	0.47475	0.0434111
HLA-DQA1	Visual disturbances	-0.0672286	0.0394785	0.0885837	0.934981	0.47475	0.751468
HLA-DQA1	Schizophrenia and other psychotic disorders	0.124227	0.0731082	0.0892782	1.13227	0.47475	0.322447
HLA-DQA1	Other disorders of arteries and arterioles	-0.0993814	0.0584866	0.0892782	0.905397	0.47475	0.288761
HLA-DQA1	Type 2 diabetes with neurological manifestations	-0.160764	0.0950403	0.0907345	0.851493	0.477187	0.0818224
HLA-DQA1	Diseases and other conditions of the tongue	-0.103766	0.0614106	0.091084	0.901436	0.477187	0.0349337
HLA-DQA1	Fracture of patella	-0.130073	0.0774938	0.0932512	0.878031	0.477187	0.302645
HLA-DQA1	Cholecystitis without cholelithiasis	-0.0686901	0.0409401	0.0933826	0.933616	0.477187	0.0484667
HLA-DQA1	Carbuncle and furuncle	0.0759976	0.0453265	0.0936074	1.07896	0.477187	0.53104
HLA-DQA1	Overweight, obesity and other hyperalimentation	-0.0365373	0.0219321	0.0957275	0.964122	0.478725	0.0446887
HLA-DQA1	Obesity	-0.0365373	0.0219321	0.0957275	0.964122	0.478725	0.0509348
HLA-DQA1	Other disorders of liver	-0.092074	0.055561	0.0974853	0.912038	0.478725	0.0622776
HLA-DQA1	Aneurysm and dissection of heart	0.132996	0.0804171	0.0981632	1.14225	0.478725	0.354736
HLA-DQA1	Fracture of pelvis	-0.130073	0.0789547	0.0994686	0.878031	0.481712	0.106503
HLA-DQA1	Subjective visual disturbances	-0.141765	0.0862651	0.100308	0.867825	0.483179	0.22714
HLA-DQA1	Mechanical complication of unspecified genitourinary device, implant, and graft	0.100843	0.061409	0.100559	1.1061	0.483179	0.292266
HLA-DQA1	Swelling of limb	-0.0526137	0.0321665	0.10191	0.948746	0.483179	0.243691
HLA-DQA1	Adverse drug events and drug allergies	0.131534	0.0804163	0.10191	1.14058	0.483179	0.0674789
HLA-DQA1	Chronic sinusitis	-0.0686901	0.042401	0.10523	0.933616	0.492292	0.00276367
HLA-DQA1	Alcoholic liver damage	-0.118381	0.0731051	0.105378	0.888358	0.492292	0.30098
HLA-DQA1	Other conditions of brain	-0.122765	0.0760291	0.106373	0.884471	0.492292	0.0585444
HLA-DQA1	Other specified cardiac dysrhythmias	-0.0613826	0.0380146	0.106373	0.940463	0.492292	0.277758
HLA-DQA1	Hypotension NOS	-0.0584597	0.0365522	0.109743	0.943216	0.499369	0.403357
HLA-DQA1	Other intestinal obstruction	0.0584597	0.0365522	0.109743	1.0602	0.499369	0.0385008
HLA-DQA1	Bronchitis	0.134457	0.0848005	0.112837	1.14392	0.509187	0.471922
HLA-DQA1	Myopia	-0.0949969	0.0599451	0.113027	0.909376	0.509187	0.324877
HLA-DQA1	Diseases of pulp and periapical tissues	-0.080382	0.0511723	0.116227	0.922764	0.518432	0.389331
HLA-DQA1	Ulcer of esophagus	-0.0482292	0.0307034	0.116227	0.952915	0.518432	0.178389
HLA-DQA1	Hypertensive chronic kidney disease	-0.0847665	0.0540964	0.117125	0.918727	0.519738	0.169735
HLA-DQA1	Other arthropathies	-0.0189994	0.0121351	0.11743	0.98118	0.519738	0.287886
HLA-DQA1	Other cerebral degenerations	-0.0979199	0.0628684	0.119343	0.906722	0.523719	0.735002
HLA-DQA1	Cholelithiasis with acute cholecystitis	-0.086228	0.055558	0.120654	0.917385	0.527012	0.837967
HLA-DQA1	Acute appendicitis	-0.0657671	0.0423995	0.120871	0.936349	0.527012	0.663643
HLA-DQA1	Disorders of refraction and accommodation; blindness and low vision	-0.0672286	0.0438612	0.125335	0.934981	0.541256	0.187867
HLA-DQA1	Symptoms involving head and neck	0.0716131	0.0467852	0.125849	1.07424	0.54175	0.182518
HLA-DQA1	Hearing loss	-0.0511522	0.0336267	0.128215	0.950134	0.550189	0.189723
HLA-DQA1	Abnormal findings examination of lungs	-0.0643056	0.0423988	0.129346	0.937718	0.551552	0.669669
HLA-DQA1	Pancreatic cancer	-0.125688	0.0833352	0.131497	0.88189	0.554502	0.354615
HLA-DQA1	Pleurisy; pleural effusion	-0.0394603	0.0263163	0.133754	0.961308	0.554648	0.723779
HLA-DQA1	Prurigo and Lichen	-0.113996	0.0760248	0.133754	0.892262	0.554648	0.526253
HLA-DQA1	Viral Enteritis	-0.109612	0.0731008	0.133754	0.896182	0.554648	0.145977
HLA-DQA1	Anaphylactic shock NOS	0.134457	0.0906443	0.137981	1.14392	0.566978	0.340727
HLA-DQA1	Other signs and symptoms in breast	0.118381	0.0804098	0.140962	1.12567	0.573359	0.205475
HLA-DQA1	Transient cerebral ischemia	-0.0686901	0.0467838	0.142038	0.933616	0.573359	0.410082
HLA-DQA1	Disorders of tooth development	0.0686901	0.0467838	0.142038	1.0711	0.573359	0.550828
HLA-DQA1	Disorders of other cranial nerves	-0.083305	0.0570176	0.144004	0.92007	0.574322	0.408159
HLA-DQA1	Fracture of ribs	-0.111073	0.0760234	0.144004	0.894873	0.574322	0.561373
HLA-DQA1	Fasciitis	-0.0511522	0.0350877	0.144885	0.950134	0.57614	0.207419
HLA-DQA1	Nonspecific abnormal findings in stool contents	0.0759976	0.0526312	0.148749	1.07896	0.581279	0.0733804
HLA-DQA1	Abnormal results of function study of liver	-0.0526137	0.0365494	0.150002	0.948746	0.584491	0.238341
HLA-DQA1	Diseases of pancreas	-0.0584597	0.0409351	0.153261	0.943216	0.593777	0.64585
HLA-DQA1	Symptoms involving digestive system	-0.0248454	0.0175435	0.156713	0.975461	0.60029	0.20272
HLA-DQA1	Crushing or internal injury to organs	-0.0949969	0.06725	0.157775	0.909376	0.602656	0.324889
HLA-DQA1	Retinal detachment with retinal defect	-0.080382	0.0570162	0.158596	0.922764	0.603906	0.660247
HLA-DQA1	Cerebral ischemia	-0.0555367	0.0394727	0.159438	0.945977	0.603906	0.601312
HLA-DQA1	Other mental disorder	-0.0189994	0.0135961	0.162289	0.98118	0.609394	0.171212
HLA-DQA1	Degeneration of macula and posterior pole of retina	-0.0628441	0.0453201	0.165542	0.93909	0.609394	0.389047
HLA-DQA1	Retinal detachments and defects	-0.0526137	0.0380104	0.166299	0.948746	0.609394	0.66475
HLA-DQA1	Vascular hamartomas and non-neoplastic nevi	0.116919	0.0847922	0.167928	1.12403	0.609394	0.420928
HLA-DQA1	Varicose veins of lower extremity, symptomtic	0.116919	0.0847922	0.167928	1.12403	0.609394	0.681047
HLA-DQA1	Gout and other crystal arthropathies	-0.0482292	0.0350864	0.16926	0.952915	0.609394	0.801282
HLA-DQA1	Other biliary tract disease	-0.0482292	0.0350864	0.16926	0.952915	0.609394	0.589535
HLA-DQA1	Renal failure NOS	0.0759976	0.0555532	0.171308	1.07896	0.614239	0.141129
HLA-DQA1	Tobacco use disorder	-0.0219224	0.0160812	0.172809	0.978316	0.616105	0.058082
HLA-DQA1	Macular degeneration (senile) of retina NOS	-0.0613826	0.0453195	0.175595	0.940463	0.619187	0.416206
HLA-DQA1	Arterial embolism and thrombosis of lower extremity artery	-0.122765	0.090639	0.175595	0.884471	0.619187	0.781595
HLA-DQA1	Nevus, non-neoplastic	0.118381	0.0877149	0.177142	1.12567	0.619187	0.266068
HLA-DQA1	Disturbances in tooth eruption	0.0584597	0.0438572	0.182546	1.0602	0.622941	0.581946
HLA-DQA1	Peptic ulcer (excl. esophageal)	-0.0350758	0.0263143	0.182546	0.965532	0.622941	0.231609
HLA-DQA1	Functional disorders of bladder	0.0701516	0.0526286	0.182546	1.07267	0.622941	0.479473
HLA-DQA1	Other hypertrophic and atrophic conditions of skin	-0.0409218	0.0307	0.182546	0.959904	0.622941	0.234975
HLA-DQA1	Unspecified monoarthritis	-0.0233839	0.0175429	0.182546	0.976887	0.622941	0.766597
HLA-DQA1	Degeneration of intervertebral disc	-0.0540752	0.0409331	0.186481	0.947361	0.627548	0.767178
HLA-DQA1	Disorders of calcium/phosphorus metabolism	0.080382	0.0613994	0.190478	1.0837	0.637534	0.117884
HLA-DQA1	Torus fracture	-0.0686901	0.052628	0.191824	0.933616	0.637534	0.378541
HLA-DQA1	Osteoarthrosis NOS	-0.0263068	0.0204663	0.198661	0.974036	0.647979	0.251664
HLA-DQA1	E. coli	0.0526137	0.0409325	0.198661	1.05402	0.647979	0.215713
HLA-DQA1	Nausea and vomiting	-0.0263068	0.0204663	0.198661	0.974036	0.647979	0.940666
HLA-DQA1	Heartburn	0.0599211	0.04678	0.200223	1.06175	0.647979	0.554203
HLA-DQA1	Anemia of chronic disease	-0.102304	0.0804028	0.203231	0.902755	0.653037	0.973154
HLA-DQA1	Pulmonary heart disease	0.0409218	0.0321611	0.203231	1.04177	0.653037	0.0454127
HLA-DQA1	Chronic cystitis	-0.0906125	0.0716313	0.205877	0.913372	0.657449	0.00284157
HLA-DQA1	Urinary calculus	0.0350758	0.0277754	0.206648	1.0357	0.657449	0.429226
HLA-DQA1	Phobia	-0.119842	0.095021	0.20723	0.887061	0.657449	0.242699
HLA-DQA1	Other disorders of urethra and urinary tract	-0.0423833	0.0336228	0.207471	0.958502	0.657449	0.0125392
HLA-DQA1	Infection of the eye	0.113996	0.0906353	0.208483	1.12075	0.657449	0.872361
HLA-DQA1	Aseptic necrosis of bone	-0.115458	0.092097	0.209968	0.890958	0.659026	0.297816
HLA-DQA1	Esophagitis, GERD and related diseases	-0.0160764	0.0128643	0.211413	0.984052	0.659026	0.562111
HLA-DQA1	Degenerative skin conditions and other dermatoses	-0.0365373	0.0292371	0.211413	0.964122	0.659026	0.0341514
HLA-DQA1	Other ill-defined and unknown causes of morbidity and mortality	0.0219224	0.0175423	0.211413	1.02216	0.659026	0.590312
HLA-DQA1	Other symptoms involving abdomen and pelvis	-0.0672286	0.0540885	0.213891	0.934981	0.663698	0.299743
HLA-DQA1	Calculus of kidney	0.0467677	0.0380079	0.21852	1.04788	0.674725	0.482476
HLA-DQA1	Nonrheumatic mitral valve disorders	0.0482292	0.0394697	0.221734	1.04941	0.677186	0.711756
HLA-DQA1	Arrhythmia (cardiac) NOS	-0.083305	0.0687062	0.225328	0.92007	0.683181	0.851924
HLA-DQA1	Other disorders of eyelids	-0.0336143	0.0277748	0.226185	0.966944	0.683181	0.682645
HLA-DQA1	Traumatic arthropathy	0.111073	0.0920953	0.227791	1.11748	0.683181	0.435882
HLA-DQA1	Protein-calorie malnutrition	-0.175379	0.146183	0.230246	0.839139	0.683181	0.797492
HLA-DQA1	Open-angle glaucoma	-0.0789205	0.0657822	0.230246	0.924113	0.683181	0.504961
HLA-DQA1	Erythematous conditions	-0.0526137	0.0438548	0.230246	0.948746	0.683181	0.0323536
HLA-DQA1	Other disorders of bone and cartilage	0.0613826	0.0511639	0.230246	1.06331	0.683181	0.897506
HLA-DQA1	Appendiceal conditions	-0.0453062	0.0380074	0.233246	0.955705	0.685535	0.647158
HLA-DQA1	Hyperpotassemia	-0.0818435	0.0687056	0.233567	0.921416	0.685535	0.528845
HLA-DQA1	Intracranial hemorrhage (injury)	0.111073	0.0935565	0.235136	1.11748	0.686765	0.661025
HLA-DQA1	Mitral valve disease	0.0467677	0.0394691	0.236049	1.04788	0.686765	0.710811
HLA-DQA1	Appendicitis	-0.0467677	0.0394691	0.236049	0.954309	0.686765	0.608973
HLA-DQA1	Poisoning by antibiotics	0.0189994	0.01608	0.237382	1.01918	0.686765	0.463023
HLA-DQA1	Primary open angle glaucoma	-0.0789205	0.0672434	0.240533	0.924113	0.688385	0.533934
HLA-DQA1	Palpitations	-0.0409218	0.0350834	0.243447	0.959904	0.690616	0.752762
HLA-DQA1	Malunion and nonunion of fracture	0.0716131	0.061396	0.243447	1.07424	0.690616	0.887065
HLA-DQA1	Parkinson's disease	0.0730746	0.0628577	0.245016	1.07581	0.69217	0.136007
HLA-DQA1	Periodontitis (acute or chronic)	-0.0730746	0.0628577	0.245016	0.929531	0.69217	0.615697
HLA-DQA1	Malaise and fatigue	-0.0423833	0.0365451	0.24615	0.958502	0.693928	0.158893
HLA-DQA1	Shortness of breath	-0.0321528	0.0277743	0.247008	0.968359	0.694708	0.341464
HLA-DQA1	Glomerulonephritis	0.0759976	0.0657811	0.247964	1.07896	0.694708	0.000481684
HLA-DQA1	Hemorrhage of rectum and anus	-0.0219224	0.0190034	0.248664	0.978316	0.695233	0.286462
HLA-DQA1	Benign neoplasm of other parts of digestive system	-0.0336143	0.029236	0.250244	0.966944	0.696044	0.129657
HLA-DQA1	Ingrowing nail	-0.0789205	0.0687045	0.250682	0.924113	0.696044	0.15172
HLA-DQA1	Cough	0.0453062	0.0394686	0.251007	1.04635	0.696044	0.0199207
HLA-DQA1	Other diseases of the teeth and supporting structures	0.0467677	0.0409303	0.253197	1.04788	0.696419	0.763193
HLA-DQA1	Fracture of humerus	-0.0584597	0.0511628	0.253197	0.943216	0.696419	0.446752
HLA-DQA1	Poisoning/allergy of sulfonamides	-0.083305	0.0730897	0.254385	0.92007	0.697813	0.0447523
HLA-DQA1	Actinic keratosis	-0.0482292	0.042392	0.255247	0.952915	0.697813	0.234478
HLA-DQA1	Scar conditions and fibrosis of skin	-0.0496907	0.0438537	0.257172	0.951524	0.700104	0.1727
HLA-DQA1	Meniere's disease	-0.100843	0.0891692	0.25809	0.904075	0.700104	0.214058
HLA-DQA1	Gout	-0.0423833	0.0380063	0.26478	0.958502	0.70817	0.906972
HLA-DQA1	Pericarditis	-0.0643056	0.0584709	0.271425	0.937718	0.720258	0.095125
HLA-DQA1	Pruritus and related conditions	0.083305	0.0760121	0.273103	1.08687	0.723297	0.394683
HLA-DQA1	Other diseases of lung	-0.0847665	0.0774738	0.273898	0.918727	0.723736	0.581223
HLA-DQA1	Empyema and pneumothorax	-0.0686901	0.0628561	0.274475	0.933616	0.723736	0.179055
HLA-DQA1	Neurological disorders	-0.0350758	0.0321589	0.275404	0.965532	0.723736	0.800253
HLA-DQA1	Precordial pain	-0.0394603	0.0365441	0.280232	0.961308	0.728872	0.997988
HLA-DQA1	Bursitis	-0.0789205	0.0730882	0.280232	0.924113	0.728872	0.382352
HLA-DQA1	Staphylococcus infections	-0.0409218	0.0380058	0.281604	0.959904	0.728872	0.227936
HLA-DQA1	Cyst of kidney, acquired	0.0643056	0.0599321	0.283283	1.06642	0.728902	0.146982
HLA-DQA1	Cancer within the respiratory system	-0.0438447	0.0409292	0.284065	0.957103	0.72953	0.776375
HLA-DQA1	Pilonidal cyst	-0.0935355	0.0877054	0.28621	0.910706	0.732265	0.00140384
HLA-DQA1	Peritonitis and retroperitoneal infections	-0.0745361	0.0701642	0.288096	0.928174	0.734319	0.145634
HLA-DQA1	Breast conditions, congenital or relating to hormones	-0.0759976	0.0716259	0.288674	0.926818	0.734414	0.482086
HLA-DQA1	Anorexia	0.077459	0.0730877	0.289231	1.08054	0.734451	0.296455
HLA-DQA1	Aphakia and other disorders of lens	0.0540752	0.0511613	0.290532	1.05556	0.735799	0.201419
HLA-DQA1	Cancer of mouth	-0.089151	0.0847814	0.293011	0.914707	0.738519	0.945334
HLA-DQA1	Chondrocalcinosis	-0.0935355	0.0906279	0.302033	0.910706	0.748006	0.798766
HLA-DQA1	Convulsions	-0.0467677	0.0453139	0.302033	0.954309	0.748006	0.323651
HLA-DQA1	Cervicalgia	-0.0526137	0.0511608	0.303763	0.948746	0.748006	0.00144628
HLA-DQA1	Allergic rhinitis	-0.0672286	0.0657781	0.306756	0.934981	0.748006	0.915029
HLA-DQA1	Noninfectious disorders of lymphatic channels	-0.0818435	0.0803953	0.308671	0.921416	0.748006	0.9262
HLA-DQA1	Cancer of bladder	-0.0438447	0.0438517	0.317388	0.957103	0.748006	0.296215
HLA-DQA1	Secondary malignant neoplasm	-0.0219224	0.0219259	0.317388	0.978316	0.748006	0.996831
HLA-DQA1	Disorders of fluid, electrolyte, and acid-base balance	-0.0248454	0.0248493	0.317388	0.975461	0.748006	0.998066
HLA-DQA1	Amblyopia	-0.092074	0.0920886	0.317388	0.912038	0.748006	0.885452
HLA-DQA1	Tinnitus	0.0935355	0.0935504	0.317388	1.09805	0.748006	0.20444
HLA-DQA1	Abnormal heart sounds	-0.0657671	0.0657776	0.317388	0.936349	0.748006	0.438066
HLA-DQA1	Primary/intrinsic cardiomyopathies	-0.0613826	0.0613924	0.317388	0.940463	0.748006	0.394912
HLA-DQA1	Atrial fibrillation and flutter	-0.0189994	0.0190024	0.317388	0.98118	0.748006	0.88293
HLA-DQA1	Other diseases of respiratory system, NEC	-0.0233839	0.0233876	0.317388	0.976887	0.748006	0.417609
HLA-DQA1	Bacterial infection NOS	0.0189994	0.0190024	0.317388	1.01918	0.748006	0.377359
HLA-DQA1	Fracture of radius and ulna	0.0306913	0.0306962	0.317388	1.03117	0.748006	0.57027
HLA-DQA1	Multiple myeloma	0.089151	0.0906264	0.325254	1.09325	0.761363	0.741028
HLA-DQA1	Cellulitis and abscess of trunk	-0.0847665	0.0862413	0.325657	0.918727	0.761363	0.704123
HLA-DQA1	Dysuria	-0.0599211	0.061392	0.329043	0.941839	0.763553	0.013516
HLA-DQA1	Cardiomyopathy	-0.0584597	0.0599302	0.329331	0.943216	0.763553	0.51029
HLA-DQA1	Abnormality of gait	0.0511522	0.0526216	0.331013	1.05248	0.764656	0.222242
HLA-DQA1	Cerebral artery occlusion, with cerebral infarction	-0.0511522	0.0526216	0.331013	0.950134	0.764656	0.177443
HLA-DQA1	Gastrointestinal hemorrhage	-0.0141765	0.0146171	0.332119	0.985924	0.765867	0.377768
HLA-DQA1	Paralytic ileus	-0.0906125	0.0935494	0.332742	0.913372	0.765867	0.54541
HLA-DQA1	Carcinoma in situ of skin	-0.080382	0.0833174	0.33466	0.922764	0.765867	0.0654715
HLA-DQA1	Occlusion of cerebral arteries	-0.0321528	0.0336192	0.338879	0.968359	0.765867	0.170783
HLA-DQA1	Fever of unknown origin	-0.0321528	0.0336192	0.338879	0.968359	0.765867	0.0121735
HLA-DQA1	Lipoma of skin and subcutaneous tissue	-0.0306913	0.0321575	0.339878	0.969775	0.766496	0.0119167
HLA-DQA1	Pyelonephritis	-0.0555367	0.0584681	0.342182	0.945977	0.766496	0.420016
HLA-DQA1	Symptoms of the muscles	0.0789205	0.0833169	0.34352	1.08212	0.766496	0.131451
HLA-DQA1	Pain in limb	0.0263068	0.0277723	0.34352	1.02666	0.766496	0.930987
HLA-DQA1	Hallux rigidus	-0.0511522	0.0540829	0.344245	0.950134	0.766496	0.425598
HLA-DQA1	Superficial cellulitis and abscess	-0.0233839	0.0248489	0.346683	0.976887	0.769397	0.668297
HLA-DQA1	First degree AV block	-0.0628441	0.067238	0.349967	0.93909	0.773312	0.749718
HLA-DQA1	Calculus of ureter	0.0409218	0.0438508	0.350715	1.04177	0.773312	0.859935
HLA-DQA1	Crystal arthropathies	-0.080382	0.0862399	0.351298	0.922764	0.773312	0.975469
HLA-DQA1	Abnormal movement	0.0379988	0.0409274	0.353177	1.03873	0.776189	0.109397
HLA-DQA1	Alcohol-related disorders	-0.0175379	0.019002	0.356032	0.982615	0.780928	0.257531
HLA-DQA1	Secondary malignancy of brain/spine	0.0672286	0.0730844	0.357638	1.06954	0.780928	0.859892
HLA-DQA1	Other acquired deformities of limbs	-0.0482292	0.0526207	0.359382	0.952915	0.782218	0.288335
HLA-DQA1	Neoplasm of unspecified nature of digestive system	-0.0599211	0.0657758	0.3623	0.941839	0.78394	0.208189
HLA-DQA1	Sicca syndrome	-0.0847665	0.0935477	0.364866	0.918727	0.785384	0.000141891
HLA-DQA1	Occlusion and stenosis of precerebral arteries	-0.0555367	0.0613906	0.365654	0.945977	0.785384	0.979355
HLA-DQA1	Spondylosis without myelopathy	0.0277683	0.0306953	0.365654	1.02816	0.785384	0.780687
HLA-DQA1	Lymphadenitis	-0.0379988	0.0423887	0.37002	0.962714	0.789703	0.971596
HLA-DQA1	Hemiplegia	-0.0496907	0.0555438	0.370989	0.951524	0.789703	0.998493
HLA-DQA1	Heart valve replaced	0.0496907	0.0555438	0.370989	1.05095	0.789703	0.930445
HLA-DQA1	Intracerebral hemorrhage	-0.0686901	0.0774688	0.37525	0.933616	0.792598	0.422784
HLA-DQA1	Atrioventricular [AV] block	-0.0409218	0.0467734	0.381632	0.959904	0.802428	0.117898
HLA-DQA1	Psoriatic arthropathy	0.0701516	0.0803918	0.382869	1.07267	0.802428	0.144634
HLA-DQA1	Altered mental status	-0.0394603	0.0453117	0.383829	0.961308	0.803198	0.854354
HLA-DQA1	Musculoskeletal symptoms referable to limbs	0.0628441	0.0730832	0.389845	1.06486	0.808791	0.261145
HLA-DQA1	Swelling, mass, or lump in head and neck [Space-occupying lesion, intracranial NOS]	-0.0613826	0.0716215	0.391421	0.940463	0.808791	0.0865583
HLA-DQA1	Cellulitis and abscess of arm/hand	-0.0248454	0.0292332	0.395379	0.975461	0.810747	0.690648
HLA-DQA1	Atherosclerosis of the extremities	-0.0643056	0.0760062	0.397521	0.937718	0.811433	0.973425
HLA-DQA1	Cardiac conduction disorders	-0.0219224	0.0263098	0.404709	0.978316	0.813778	0.986348
HLA-DQA1	Umbilical hernia	-0.0292298	0.0350797	0.404709	0.971193	0.813778	0.98238
HLA-DQA1	Renal failure	-0.0219224	0.0263098	0.404709	0.978316	0.813778	0.414908
HLA-DQA1	Other unspecified back disorders	0.0438447	0.0526195	0.404709	1.04482	0.813778	0.826015
HLA-DQA1	Regional enteritis	0.0423833	0.0511578	0.407398	1.04329	0.814042	0.474106
HLA-DQA1	Other dyschromia	0.0628441	0.0760058	0.408332	1.06486	0.814042	0.394381
HLA-DQA1	Orthostatic hypotension	-0.0482292	0.058466	0.409422	0.952915	0.814042	0.941173
HLA-DQA1	Intestinal infection	-0.0189994	0.0233863	0.416554	0.98118	0.815615	0.59246
HLA-DQA1	Ganglion and cyst of synovium, tendon, and bursa	0.0306913	0.0380027	0.419316	1.03117	0.815615	0.448184
HLA-DQA1	Secondary malignancy of bone	0.0365373	0.0453109	0.420031	1.03721	0.815615	0.393771
HLA-DQA1	Osteomyelitis	-0.0730746	0.0906219	0.420031	0.929531	0.815615	0.982529
HLA-DQA1	Purpura and other hemorrhagic conditions	-0.0423833	0.0526191	0.420547	0.958502	0.815615	0.0219476
HLA-DQA1	Other diseases of respiratory system, not elsewhere classified	-0.0175379	0.0219246	0.423758	0.982615	0.815615	0.613442
HLA-DQA1	Constipation	-0.0175379	0.0219246	0.423758	0.982615	0.815615	0.39684
HLA-DQA1	Cholelithiasis with other cholecystitis	-0.0233839	0.0292328	0.423758	0.976887	0.815615	0.876979
HLA-DQA1	Psychogenic and somatoform disorders	-0.077459	0.0979297	0.428964	0.925465	0.817925	0.47823
HLA-DQA1	Opiates and related narcotics causing adverse effects in therapeutic use	-0.0496907	0.0628504	0.429166	0.951524	0.817925	0.85943
HLA-DQA1	Other upper respiratory disease	-0.0263068	0.0336176	0.433902	0.974036	0.824049	0.381609
HLA-DQA1	Noninflammatory disorders of ovary, fallopian tube, and broad ligament	0.0613826	0.0789281	0.436744	1.06331	0.824826	0.223835
HLA-DQA1	Other local infections of skin and subcutaneous tissue	-0.0453062	0.0584653	0.438383	0.955705	0.825467	0.54122
HLA-DQA1	Vertiginous syndromes and other disorders of vestibular system	-0.0394603	0.0511571	0.440496	0.961308	0.826821	0.942437
HLA-DQA1	Coagulation defects	0.0540752	0.0701582	0.440849	1.05556	0.826821	0.0536114
HLA-DQA1	Hypertensive heart and/or renal disease	-0.0379988	0.0496953	0.444489	0.962714	0.831348	0.0742106
HLA-DQA1	Cancer of stomach	0.0672286	0.0891591	0.450831	1.06954	0.836554	0.668186
HLA-DQA1	Secondary malignant neoplasm of liver	-0.0306913	0.0409254	0.453295	0.969775	0.836554	0.562592
HLA-DQA1	Cellulitis and abscess of leg, except foot	-0.0219224	0.0292324	0.453295	0.978316	0.836554	0.709022
HLA-DQA1	Fracture of unspecified bones	-0.0438447	0.0584649	0.453295	0.957103	0.836554	0.26312
HLA-DQA1	Inflammatory disease of breast	-0.0599211	0.0803891	0.456037	0.941839	0.8367	0.28997
HLA-DQA1	Chronic pharyngitis and nasopharyngitis	0.0511522	0.0686962	0.456504	1.05248	0.8367	0.987818
HLA-DQA1	Strabismus and other disorders of binocular eye movements	0.0423833	0.0570032	0.457164	1.04329	0.8367	0.00810608
HLA-DQA1	Stricture of artery	-0.0540752	0.0730809	0.459339	0.947361	0.8367	0.473365
HLA-DQA1	Hypotension	-0.0204609	0.0277707	0.461257	0.979747	0.8367	0.827599
HLA-DQA1	Pneumonitis due to inhalation of food or vomitus	-0.0613826	0.0833122	0.461257	0.940463	0.8367	0.52922
HLA-DQA1	Abnormal involuntary movements	0.0526137	0.0716192	0.462564	1.05402	0.8367	0.284805
HLA-DQA1	Acidosis	-0.0482292	0.0657728	0.463394	0.952915	0.8367	0.988161
HLA-DQA1	Disease of tricuspid valve	-0.0482292	0.0657728	0.463394	0.952915	0.8367	0.686261
HLA-DQA1	Burns	-0.0643056	0.087697	0.463394	0.937718	0.8367	0.960385
HLA-DQA1	Syncope and collapse	0.0160764	0.0219243	0.463394	1.01621	0.8367	0.416181
HLA-DQA1	Respiratory failure, insufficiency, arrest	-0.0306913	0.0423868	0.469018	0.969775	0.842369	0.908752
HLA-DQA1	Raynaud's syndrome	0.0453062	0.0628493	0.470989	1.04635	0.842561	0.0597644
HLA-DQA1	Melanomas of skin	0.0292298	0.0409251	0.475086	1.02966	0.844418	0.00605222
HLA-DQA1	Diseases of spleen	0.0657671	0.0935428	0.482012	1.06798	0.848843	0.132652
HLA-DQA1	Hemorrhage of gastrointestinal tract	-0.0204609	0.0292321	0.483961	0.979747	0.850067	0.754442
HLA-DQA1	Cellulitis and abscess of foot, toe	-0.0204609	0.0292321	0.483961	0.979747	0.850067	0.661939
HLA-DQA1	Sarcoidosis	-0.0643056	0.0920811	0.484953	0.937718	0.850448	0.02058
HLA-DQA1	Cellulitis and abscess of fingers/toes	-0.0613826	0.0891577	0.491155	0.940463	0.854951	0.540407
HLA-DQA1	Endocarditis	0.0540752	0.0789264	0.493259	1.05556	0.855253	0.900809
HLA-DQA1	Femoral hernia	-0.0569982	0.0833112	0.493874	0.944596	0.855253	0.810627
HLA-DQA1	Poisoning by analgesics, antipyretics, and antirheumatics	-0.0189994	0.0277704	0.493874	0.98118	0.855253	0.259328
HLA-DQA1	Effects of other external causes	0.0219224	0.0321552	0.495386	1.02216	0.855724	0.991937
HLA-DQA1	Fracture of hand or wrist	0.0248454	0.03654	0.496536	1.02516	0.856003	0.749688
HLA-DQA1	Synovitis and tenosynovitis	-0.0277683	0.0409248	0.497441	0.972614	0.856003	0.121023
HLA-DQA1	Nerve root and plexus disorders	-0.0423833	0.0628487	0.500076	0.958502	0.857274	0.911627
HLA-DQA1	Dysphagia	-0.0175379	0.0263087	0.505015	0.982615	0.862355	0.292467
HLA-DQA1	Hypopotassemia	0.0365373	0.0555405	0.510635	1.03721	0.864479	0.987668
HLA-DQA1	Breast cancer	-0.0134457	0.0204623	0.511118	0.986644	0.864479	0.996022
HLA-DQA1	Gingival and periodontal diseases	-0.0336143	0.0511557	0.511118	0.966944	0.864479	0.235392
HLA-DQA1	Malignant neoplasm of bladder	-0.0306913	0.0467709	0.511692	0.969775	0.864479	0.638154
HLA-DQA1	Intestinal infection due to C. difficile	0.0540752	0.0833106	0.516287	1.05556	0.865197	0.523909
HLA-DQA1	Secondary malignancy of respiratory organs	-0.0292298	0.0453092	0.51885	0.971193	0.865197	0.92545
HLA-DQA1	Postoperative infection	0.0204609	0.0321549	0.524566	1.02067	0.871477	0.846882
HLA-DQA1	Superficial injury without mention of infection	-0.0204609	0.0321549	0.524566	0.979747	0.871477	0.241557
HLA-DQA1	Pneumococcal pneumonia	-0.0175379	0.0277701	0.527688	0.982615	0.87475	0.390752
HLA-DQA1	Other disorders of eye	-0.0219224	0.035078	0.531997	0.978316	0.878751	0.937278
HLA-DQA1	Mood disorders	-0.0118381	0.0190006	0.533259	0.988232	0.878751	0.0973967
HLA-DQA1	Nonspecific abnormal findings on radiological and other examination of other intrathoracic organs (echocardiogram, etc)	0.0555367	0.0891565	0.533342	1.05711	0.878751	0.161404
HLA-DQA1	Infection/inflammation of internal prosthetic device; implant; and graft	-0.0263068	0.0423859	0.534829	0.974036	0.878777	0.469731
HLA-DQA1	Hemangioma and lymphangioma, any site	-0.0321528	0.0526168	0.54115	0.968359	0.882763	0.804032
HLA-DQA1	Osteoarthritis; localized	0.00979199	0.0160774	0.542488	1.00984	0.882763	0.0152608
HLA-DQA1	Myeloproliferative disease	-0.0409218	0.0672326	0.54275	0.959904	0.882763	0.666503
HLA-DQA1	Migraine	-0.0248454	0.0409242	0.54378	0.975461	0.883028	0.683569
HLA-DQA1	Premature beats	-0.0555367	0.0920793	0.546416	0.945977	0.883028	0.987341
HLA-DQA1	Other specified osteoporosis	0.0555367	0.0920793	0.546416	1.05711	0.883028	0.945127
HLA-DQA1	Inflammation of eyelids	-0.0263068	0.0438473	0.548529	0.974036	0.883028	4.11342e-05
HLA-DQA1	Ectropion or entropion	0.0394603	0.0657709	0.548529	1.04025	0.883028	0.0138188
HLA-DQA1	Otitis media	-0.0306913	0.0511551	0.548529	0.969775	0.883028	0.313698
HLA-DQA1	Ventral hernia	0.0219224	0.0365394	0.548529	1.02216	0.883028	0.35773
HLA-DQA1	Diseases of nail, NOS	0.0672286	0.112541	0.550261	1.06954	0.883877	0.626881
HLA-DQA1	Liver abscess and sequelae of chronic liver disease	-0.0409218	0.068694	0.551368	0.959904	0.883877	0.988017
HLA-DQA1	Ankylosing spondylitis	-0.0511522	0.0862328	0.553056	0.950134	0.883877	0.0512885
HLA-DQA1	Internal derangement of knee	-0.0103766	0.0175389	0.554096	0.989677	0.883946	0.256317
HLA-DQA1	Benign neoplasm of skin	-0.0146149	0.0248467	0.556396	0.985491	0.885147	0.968557
HLA-DQA1	Other dyspnea	0.0409218	0.0701554	0.55969	1.04177	0.888688	0.677531
HLA-DQA1	Acid-base balance disorder	-0.0365373	0.0628475	0.560995	0.964122	0.889216	0.993644
HLA-DQA1	Other abnormal blood chemistry	-0.0160764	0.0277698	0.562646	0.984052	0.889216	0.390521
HLA-DQA1	Colon cancer	-0.0219224	0.0380008	0.564012	0.978316	0.889918	0.998172
HLA-DQA1	Labyrinthitis	-0.0438447	0.077463	0.571388	0.957103	0.89469	0.190316
HLA-DQA1	Symptoms affecting skin	0.0511522	0.0906171	0.572422	1.05248	0.895277	0.538647
HLA-DQA1	Stricture/obstruction of ureter	0.0394603	0.0701551	0.573795	1.04025	0.895822	0.259788
HLA-DQA1	Osteomyelitis, periostitis, and other infections involving bone	-0.0482292	0.0862323	0.575961	0.952915	0.895822	0.99905
HLA-DQA1	Acute gastritis	0.0350758	0.0628473	0.576768	1.0357	0.895822	0.898748
HLA-DQA1	Diseases of hard tissues of teeth	-0.0219224	0.0394622	0.578533	0.978316	0.895822	0.84531
HLA-DQA1	Portal hypertension	-0.0511522	0.0920785	0.578533	0.950134	0.895822	0.899824
HLA-DQA1	Right bundle branch block	-0.0306913	0.0555394	0.580534	0.969775	0.895822	0.99987
HLA-DQA1	Blood in stool	-0.0233839	0.0423853	0.581156	0.976887	0.895822	0.330073
HLA-DQA1	Secondary malignancy of lymph nodes	-0.0160764	0.0292312	0.582338	0.984052	0.895822	0.864487
HLA-DQA1	Chronic fatigue syndrome	-0.0482292	0.0876937	0.582338	0.952915	0.895822	0.971735
HLA-DQA1	Melanomas of skin, dx or hx	0.0219224	0.0409236	0.592173	1.02216	0.904206	0.00989905
HLA-DQA1	Bacterial pneumonia	-0.0140303	0.026308	0.59382	0.986068	0.904206	0.343279
HLA-DQA1	Complications of cardiac/vascular device, implant, and graft	-0.0263068	0.0496929	0.596536	0.974036	0.90552	0.977445
HLA-DQA1	Depression	-0.010815	0.0204618	0.597119	0.989243	0.90552	0.1029
HLA-DQA1	Abnormal findings on exam of gastrointestinal tract/ abdominal area	-0.0277683	0.052616	0.59767	0.972614	0.90552	0.963835
HLA-DQA1	Respiratory abnormalities	-0.0453062	0.0862318	0.599305	0.955705	0.906063	0.498523
HLA-DQA1	Septal Deviations/Turbinate Hypertrophy	0.0160764	0.0306927	0.600427	1.01621	0.906063	0.993847
HLA-DQA1	Strabismus (not specified as paralytic)	0.0365373	0.0701546	0.602499	1.03721	0.906063	0.0171074
HLA-DQA1	Decubitus ulcer	-0.0365373	0.0701546	0.602499	0.964122	0.906063	0.509001
HLA-DQA1	Unspecified polyarthropathy or polyarthritis	0.0189994	0.0365389	0.603079	1.01918	0.906063	0.646007
HLA-DQA1	Open wounds of head; neck; and trunk	-0.0189994	0.0365389	0.603079	0.98118	0.906063	0.984361
HLA-DQA1	Calculus of bile duct	-0.0219224	0.0423851	0.605003	0.978316	0.906621	0.958411
HLA-DQA1	Cardiac pacemaker in situ	0.0233839	0.0453082	0.60578	1.02366	0.906621	0.121343
HLA-DQA1	Chronic pulmonary heart disease	0.0438447	0.0862315	0.611135	1.04482	0.908938	0.900196
HLA-DQA1	Articular cartilage disorder	0.0482292	0.0950008	0.611684	1.04941	0.908938	0.705798
HLA-DQA1	Heart failure NOS	-0.0160764	0.0321541	0.617089	0.984052	0.908938	0.371889
HLA-DQA1	Aortic aneurysm	0.0277683	0.0555389	0.617089	1.02816	0.908938	0.124866
HLA-DQA1	Epistaxis or throat hemorrhage	0.0219224	0.0438465	0.617089	1.02216	0.908938	0.284178
HLA-DQA1	Seborrheic keratosis	-0.0189994	0.0380003	0.617089	0.98118	0.908938	0.0454349
HLA-DQA1	Other symptoms	0.0277683	0.0555389	0.617089	1.02816	0.908938	0.863063
HLA-DQA1	Pneumonia	-0.010815	0.0219232	0.621791	0.989243	0.913487	0.541096
HLA-DQA1	Sleep disorders	0.0306913	0.0628465	0.625299	1.03117	0.914583	0.622442
HLA-DQA1	Nephritis; nephrosis; renal sclerosis	-0.0263068	0.0540772	0.626635	0.974036	0.914583	0.00273159
HLA-DQA1	Dental caries	-0.0189994	0.0394617	0.630187	0.98118	0.916882	0.961603
HLA-DQA1	Other forms of chronic heart disease	-0.0233839	0.0496925	0.637947	0.976887	0.923543	0.889781
HLA-DQA1	Poisoning by anticonvulsants and anti-Parkinsonism drugs	0.0438447	0.0935387	0.63926	1.04482	0.924133	0.292341
HLA-DQA1	Chronic tonsillitis and adenoiditis	-0.0292298	0.0628463	0.64186	0.971193	0.924933	0.116754
HLA-DQA1	Acquired toe deformities	-0.0138842	0.0306923	0.651005	0.986212	0.925687	0.503034
HLA-DQA1	Injuries to the nervous system	-0.0263068	0.0584615	0.652721	0.974036	0.925687	0.586269
HLA-DQA1	Elevated blood pressure reading without diagnosis of hypertension	-0.0248454	0.0555384	0.654619	0.975461	0.925687	0.736305
HLA-DQA1	Diplopia and disorders of binocular vision	-0.0350758	0.078923	0.656731	0.965532	0.925687	0.283185
HLA-DQA1	Other open wound of head and face	0.0175379	0.0394615	0.656731	1.01769	0.925687	0.663447
HLA-DQA1	Degenerative disease of the spinal cord	0.0219224	0.0496923	0.659095	1.02216	0.925687	0.490822
HLA-DQA1	Fracture of neck of femur	-0.0219224	0.0496923	0.659095	0.978316	0.925687	0.839583
HLA-DQA1	Epilepsy	0.0321528	0.0730768	0.659947	1.03268	0.925687	0.969234
HLA-DQA1	Hemorrhage or hematoma complicating a procedure	0.0128611	0.0292307	0.659947	1.01294	0.925687	0.980112
HLA-DQA1	Congenital anomalies of genital organs	0.0350758	0.0803845	0.662582	1.0357	0.926419	0.92819
HLA-DQA1	Intestinal obstruction without mention of hernia	0.0146149	0.0336153	0.66373	1.01472	0.926419	0.330458
HLA-DQA1	Rheumatism, unspecified and fibrositis	0.0292298	0.0672306	0.66373	1.02966	0.926419	0.290231
HLA-DQA1	Ascites (non malignant)	-0.0233839	0.0540768	0.665436	0.976887	0.926419	0.345559
HLA-DQA1	Flatulence	0.0219224	0.0511537	0.668244	1.02216	0.92771	0.637536
HLA-DQA1	Subarachnoid hemorrhage	0.0306913	0.0730766	0.674494	1.03117	0.932116	0.972685
HLA-DQA1	Allergy/adverse effect of penicillin	0.00730746	0.0175384	0.676931	1.00733	0.932116	0.864075
HLA-DQA1	Disorders of the pituitary gland and its hypothalamic control	0.0336143	0.0818457	0.68129	1.03419	0.934988	0.999998
HLA-DQA1	Other venous embolism and thrombosis	-0.0365373	0.0891534	0.681934	0.964122	0.934988	0.752144
HLA-DQA1	Other disorders of the kidney and ureters	0.0146149	0.0365382	0.689164	1.01472	0.936572	0.486713
HLA-DQA1	Frequency of urination and polyuria	-0.0131534	0.0336151	0.695579	0.986933	0.941957	0.135817
HLA-DQA1	Symptoms involving skin and other integumentary tissue	-0.01752	0.0450526	0.697365	0.982633	0.941957	0.750714
HLA-DQA1	Corneal opacity and other disorders of cornea	-0.0321528	0.083307	0.699529	0.968359	0.941957	0.956437
HLA-DQA1	Atrioventricular block, complete	0.0336143	0.0876915	0.701479	1.03419	0.941957	0.430948
HLA-DQA1	Hyperhidrosis	-0.0336143	0.0876915	0.701479	0.966944	0.941957	0.873923
HLA-DQA1	Other congenital musculoskeletal anomalies	0.0336143	0.0876915	0.701479	1.03419	0.941957	0.98773
HLA-DQA1	Hypertrophy of breast (Gynecomastia)	-0.0277683	0.0730763	0.703952	0.972614	0.942473	0.933177
HLA-DQA1	Complication due to other implant and internal device	0.0141765	0.0379996	0.709097	1.01428	0.946394	0.999966
HLA-DQA1	Other chronic nonalcoholic liver disease	0.0189994	0.0511533	0.710324	1.01918	0.946779	0.934643
HLA-DQA1	Rheumatic disease of the heart valves	0.0112535	0.030692	0.713874	1.01132	0.948125	0.352559
HLA-DQA1	Voice disturbance	-0.0233839	0.064307	0.716135	0.976887	0.949247	0.993587
HLA-DQA1	Gangrene	-0.0321528	0.0906143	0.722716	0.968359	0.955301	0.312185
HLA-DQA1	Viral hepatitis	0.0306913	0.0876912	0.726344	1.03117	0.958096	0.999989
HLA-DQA1	Abdominal hernia	-0.00379988	0.0109614	0.728847	0.996207	0.9586	0.0123944
HLA-DQA1	Candidiasis	0.0160764	0.0467686	0.731039	1.01621	0.960552	0.0507708
HLA-DQA1	Digestive congenital anomalies	-0.0277683	0.081845	0.734399	0.972614	0.963505	0.331202
HLA-DQA1	Sleep apnea	0.010815	0.0321534	0.736601	1.01087	0.963505	0.652977
HLA-DQA1	Disturbance of skin sensation	-0.0131534	0.039461	0.738887	0.986933	0.963505	0.952324
HLA-DQA1	Other inflammatory spondylopathies	0.0175379	0.0526146	0.738887	1.01769	0.963505	0.0593411
HLA-DQA1	Fracture of clavicle or scapula	-0.0175379	0.0540761	0.745697	0.982615	0.96933	0.914006
HLA-DQA1	Respiratory insufficiency	0.0160764	0.0496915	0.746298	1.01621	0.96933	0.440194
HLA-DQA1	Bundle branch block	-0.0115458	0.0365379	0.752006	0.988521	0.970896	0.686796
HLA-DQA1	Otitis media and Eustachian tube disorders	-0.0146149	0.0467685	0.754664	0.985491	0.970896	0.234551
HLA-DQA1	Cellulitis and abscess of face/neck	0.0292298	0.0935369	0.754664	1.02966	0.970896	0.996881
HLA-DQA1	Acute tonsillitis	0.0277683	0.0906138	0.759264	1.02816	0.973361	0.869973
HLA-DQA1	Extrapyramidal disease and abnormal movement disorders	-0.0219224	0.0716142	0.759515	0.978316	0.973361	0.986191
HLA-DQA1	Diaphragmatic hernia	-0.00423833	0.0138844	0.760169	0.995771	0.973361	0.136953
HLA-DQA1	Disorders of lacrimal system	0.013738	0.0453069	0.761721	1.01383	0.97351	0.963385
HLA-DQA1	Other disorders of synovium, tendon, and bursa	-0.00730746	0.0248457	0.768671	0.992719	0.976503	0.052918
HLA-DQA1	Osteopenia or other disorder of bone and cartilage	0.0219224	0.0745371	0.768671	1.02216	0.976503	0.880064
HLA-DQA1	Diseases of the jaws	0.0204609	0.0701525	0.770544	1.02067	0.976503	0.133892
HLA-DQA1	Other disorders of biliary tract	-0.0189994	0.065768	0.772669	0.98118	0.977122	0.905991
HLA-DQA1	Benign neoplasm of brain, cranial nerves, meninges	-0.0219224	0.0759986	0.772996	0.978316	0.977122	0.952777
HLA-DQA1	Disorder of skin and subcutaneous tissue NOS	0.00789205	0.0277687	0.776252	1.00792	0.977122	0.125721
HLA-DQA1	Other tests	-0.00789205	0.0277687	0.776252	0.992139	0.977122	0.0874569
HLA-DQA1	Cancer of brain and nervous system	0.0248454	0.0891521	0.780486	1.02516	0.977122	0.988118
HLA-DQA1	Sepsis	-0.0105227	0.0379992	0.781842	0.989532	0.977122	0.979722
HLA-DQA1	Sepsis and SIRS	-0.0105227	0.0379992	0.781842	0.989532	0.977122	0.979722
HLA-DQA1	Benign neoplasm of brain and other parts of nervous system	-0.0204609	0.074537	0.783695	0.979747	0.978188	0.789403
HLA-DQA1	Spondylosis and allied disorders	-0.00672286	0.0248456	0.78671	0.9933	0.978188	0.144725
HLA-DQA1	Thrombocytopenia	-0.0146149	0.0540758	0.786955	0.985491	0.978188	0.0166442
HLA-DQA1	Glaucoma	-0.0086228	0.0321532	0.788562	0.991414	0.978188	0.987286
HLA-DQA1	Bipolar	0.0175379	0.0657679	0.789728	1.01769	0.978188	0.943186
HLA-DQA1	Cancer of esophagus	0.0204609	0.0774599	0.791666	1.02067	0.978188	0.964626
HLA-DQA1	Retention of urine	0.00686901	0.0263071	0.794009	1.00689	0.978188	0.100507
HLA-DQA1	Septicemia	0.00876895	0.0336147	0.794195	1.00881	0.978188	0.785523
HLA-DQA1	Fracture of ankle and foot	0.0113996	0.0453067	0.801342	1.01146	0.979622	0.090162
HLA-DQA1	Abnormal findings on mammogram or breast exam	-0.0135919	0.0540757	0.801544	0.9865	0.979622	0.133128
HLA-DQA1	Complication of internal orthopedic device	0.00949969	0.0379992	0.802589	1.00954	0.979622	0.713931
HLA-DQA1	Genitourinary congenital anomalies	0.0132996	0.0540757	0.805726	1.01339	0.981424	0.637601
HLA-DQA1	Other symptoms of respiratory system	-0.00569982	0.0233841	0.807426	0.994316	0.981946	0.999319
HLA-DQA1	Cancer of other lymphoid, histiocytic tissue	0.0109612	0.0453067	0.808832	1.01102	0.982774	8.34894e-05
HLA-DQA1	Poisoning by other anti-infectives	0.0248454	0.103767	0.810769	1.02516	0.982787	0.719883
HLA-DQA1	Cardiac arrest and ventricular fibrillation	-0.0146149	0.0613832	0.811809	0.985491	0.982787	0.505224
HLA-DQA1	Lump or mass in breast	-0.0128611	0.0540757	0.812009	0.987221	0.982787	0.15027
HLA-DQA1	Congestive heart failure; nonhypertensive	-0.00686901	0.0292301	0.81421	0.993155	0.982842	0.990976
HLA-DQA1	Displacement of intervertebral disc	-0.0219224	0.0935363	0.814696	0.978316	0.982842	0.823533
HLA-DQA1	Other disorders of bladder	-0.00511522	0.0219226	0.815504	0.994898	0.982842	0.0414118
HLA-DQA1	Disorders of esophageal motility	0.0189994	0.0847672	0.822651	1.01918	0.983216	0.960913
HLA-DQA1	Acute renal failure	-0.00716131	0.0321531	0.823749	0.992864	0.983216	0.0630703
HLA-DQA1	Suppurative and unspecified otitis media	0.0160764	0.0730751	0.825873	1.01621	0.983216	0.991357
HLA-DQA1	Gram negative septicemia	0.0160764	0.0730751	0.825873	1.01621	0.983216	0.363926
HLA-DQA1	Other benign neoplasm of connective and other soft tissue	-0.0134457	0.0643061	0.834378	0.986644	0.988677	0.266852
HLA-DQA1	Curvature of spine	-0.0134457	0.0643061	0.834378	0.986644	0.988677	0.449998
HLA-DQA1	Diseases of the oral soft tissues, excluding lesions specific for gingiva and tongue	-0.00716131	0.035076	0.838224	0.992864	0.988799	0.958198
HLA-DQA1	Ill-defined descriptions and complications of heart disease	-0.0160764	0.0789211	0.838586	0.984052	0.988799	0.125781
HLA-DQA1	Memory loss	0.0160764	0.0803825	0.841482	1.01621	0.988799	0.999998
HLA-DQA1	Hematuria	0.00350758	0.017538	0.841482	1.00351	0.988799	0.000226973
HLA-DQA1	Osteoarthrosis, localized, primary	0.00467677	0.023384	0.841482	1.00469	0.988799	0.0345079
HLA-DQA1	Peritoneal or intestinal adhesions	-0.0143226	0.0745365	0.84762	0.985779	0.990401	0.375259
HLA-DQA1	Abdominal aortic aneurysm	0.0134457	0.070152	0.848004	1.01354	0.990401	0.0681928
HLA-DQA1	Anxiety disorders	0.00496907	0.026307	0.850181	1.00498	0.990401	0.536251
HLA-DQA1	Neuralgia, neuritis, and radiculitis NOS	-0.0118381	0.0628445	0.850586	0.988232	0.990401	0.401701
HLA-DQA1	Epiphora	0.0134457	0.0716135	0.85107	1.01354	0.990401	0.679117
HLA-DQA1	Reflux esophagitis	0.00409218	0.0219225	0.851923	1.0041	0.990401	0.903726
HLA-DQA1	Streptococcus infection	0.00979199	0.052614	0.852358	1.00984	0.990401	0.077151
HLA-DQA1	Viral infection	0.00745361	0.040922	0.855471	1.00748	0.991469	0.0650345
HLA-DQA1	Secondary malignant neoplasm of digestive systems	-0.00979199	0.0540755	0.856305	0.990256	0.991588	0.869352
HLA-DQA1	Phlebitis and thrombophlebitis	-0.00628441	0.035076	0.857808	0.993735	0.99248	0.715961
HLA-DQA1	Other aneurysm	0.00876895	0.049691	0.859925	1.00881	0.993235	0.887379
HLA-DQA1	Fracture of upper limb	0.00409218	0.023384	0.86108	1.0041	0.99329	0.993235
HLA-DQA1	Diseases of the salivary glands	0.0140303	0.0803824	0.861437	1.01413	0.99329	0.177652
HLA-DQA1	Phlebitis and thrombophlebitis of lower extremities	0.00599211	0.035076	0.864355	1.00601	0.994119	0.538391
HLA-DQA1	Diseases of the larynx and vocal cords	0.00686901	0.0423834	0.871252	1.00689	0.996977	0.917898
HLA-DQA1	Pain in joint	-0.00394603	0.0248455	0.873808	0.996062	0.997218	0.994899
HLA-DQA1	Inflammation of the eye	-0.00599211	0.0379989	0.8747	0.994026	0.997218	9.48695e-06
HLA-DQA1	Electrolyte imbalance	0.00526137	0.0336144	0.875622	1.00528	0.997218	0.986759
HLA-DQA1	Abnormal function study of cardiovascular system	0.0146149	0.0935358	0.875836	1.01472	0.997218	0.97675
HLA-DQA1	Cancer of urinary organs (incl. kidney and bladder)	-0.00511522	0.0336144	0.87905	0.994898	0.997218	0.821742
HLA-DQA1	Kyphoscoliosis and scoliosis	0.00993814	0.0657674	0.879888	1.00999	0.997218	0.811728
HLA-DQA1	Cancer of bronchus; lung	0.00672286	0.0453064	0.882038	1.00675	0.997218	0.704347
HLA-DQA1	Congenital anomalies of great vessels	0.00716131	0.0496909	0.885408	1.00719	0.997218	0.832974
HLA-DQA1	Cardiac pacemaker/device in situ	0.00599211	0.0423834	0.887571	1.00601	0.997218	0.461602
HLA-DQA1	Calculus of lower urinary tract	0.0106689	0.0759978	0.888356	1.01073	0.997218	0.269171
HLA-DQA1	Myalgia and myositis unspecified	-0.0118381	0.0847668	0.888933	0.988232	0.997218	0.422538
HLA-DQA1	Obstruction of bile duct	-0.0105227	0.0759978	0.889876	0.989532	0.997218	0.680054
HLA-DQA1	Open wounds of extremities	-0.00453062	0.0336144	0.892784	0.99548	0.997218	0.356038
HLA-DQA1	Skull and face fracture and other intercranial injury	0.00511522	0.0394604	0.89686	1.00513	0.997218	0.709196
HLA-DQA1	Acute pharyngitis	-0.00949969	0.0745363	0.898584	0.990545	0.997218	0.676296
HLA-DQA1	Adverse effects of sedatives or other central nervous system depressants and anesthetics	-0.0111073	0.0876897	0.899204	0.988954	0.997218	0.480496
HLA-DQA1	Disorders of conjunctiva	0.00979199	0.0774592	0.899404	1.00984	0.997218	0.745123
HLA-DQA1	Other specified nonpsychotic and/or transient mental disorders	-0.0089151	0.0745362	0.904794	0.991125	0.997218	0.046909
HLA-DQA1	Other headache syndromes	0.00292298	0.0248454	0.906347	1.00293	0.997218	0.86547
HLA-DQA1	Congenital anomalies of urinary system	0.0083305	0.0730747	0.909238	1.00837	0.997218	0.136699
HLA-DQA1	Cholesteatoma	0.00935355	0.0862282	0.913619	1.0094	0.997218	0.738192
HLA-DQA1	Dyschromia and Vitiligo	-0.00716131	0.0672287	0.915169	0.992864	0.997218	0.519691
HLA-DQA1	Enthesopathy	0.00219224	0.0219224	0.920345	1.00219	0.997218	0.999978
HLA-DQA1	Effects radiation NOS	0.00379988	0.0379988	0.920345	1.00381	0.997218	0.840614
HLA-DQA1	Vascular insufficiency of intestine	-0.0083305	0.0862281	0.923036	0.991704	0.997218	0.986135
HLA-DQA1	Disorders of sweat glands	-0.0135919	0.141765	0.923619	0.9865	0.997218	0.180985
HLA-DQA1	Inguinal hernia	0.00160764	0.0175379	0.926963	1.00161	0.997218	0.000275128
HLA-DQA1	Abnormal sputum	-0.00409218	0.0467678	0.930274	0.995916	0.997218	0.844529
HLA-DQA1	Cardiac shunt/ heart septal defect	-0.00759976	0.0876896	0.930937	0.992429	0.997218	0.413842
HLA-DQA1	Acute upper respiratory infections of multiple or unspecified sites	0.00365373	0.0438448	0.933587	1.00366	0.997218	0.183308
HLA-DQA1	Aortic valve disease	0.00467677	0.0599212	0.937789	1.00469	0.997218	0.0866889
HLA-DQA1	Delirium due to conditions classified elsewhere	-0.00628441	0.0833051	0.939866	0.993735	0.997218	0.033888
HLA-DQA1	Postinflammatory pulmonary fibrosis	0.00526137	0.0701517	0.940215	1.00528	0.997218	0.467733
HLA-DQA1	Anxiety disorder	0.00204609	0.0277684	0.941262	1.00205	0.997218	0.451471
HLA-DQA1	Simple and unspecified goiter	-0.00584597	0.0862281	0.945948	0.994171	0.997218	0.727818
HLA-DQA1	Rash and other nonspecific skin eruption	-0.00306913	0.0467678	0.947676	0.996936	0.997218	0.999609
HLA-DQA1	Other disorders of middle ear and mastoid	-0.00496907	0.0759976	0.947868	0.995043	0.997218	0.999988
HLA-DQA1	Non-Hodgkins lymphoma	-0.00321528	0.0496907	0.948408	0.99679	0.997218	0.00188691
HLA-DQA1	Osteoarthrosis	0.000847665	0.0135919	0.950272	1.00085	0.997218	0.439469
HLA-DQA1	Other disorders of metabolism	-0.00438447	0.0716131	0.95118	0.995625	0.997218	0.997998
HLA-DQA1	Duodenal ulcer	-0.00233839	0.0394603	0.952746	0.997664	0.997218	0.2794
HLA-DQA1	Contusion	0.00306913	0.0555367	0.955929	1.00307	0.999241	0.994029
HLA-DQA1	Agorophobia, social phobia, and panic disorder	0.00438447	0.0803821	0.956501	1.00439	0.999241	0.994402
HLA-DQA1	Nonspecific findings on examination of blood	0.00906125	0.175379	0.958794	1.0091	0.999506	0.968374
HLA-DQA1	Cardiomegaly	0.00189994	0.0409218	0.962969	1.0019	0.999506	0.999974
HLA-DQA1	Other disorders of tympanic membrane	-0.00248454	0.0599212	0.966927	0.997519	0.999506	0.998259
HLA-DQA1	Other paralytic syndromes	-0.00321528	0.083305	0.969212	0.99679	0.999506	0.790618
HLA-DQA1	Atopic/contact dermatitis due to other or unspecified	0.00160764	0.0467677	0.972578	1.00161	0.999506	0.901567
HLA-DQA1	Edema	0.00160764	0.0526137	0.975624	1.00161	0.999506	0.619766
HLA-DQA1	Cardiac and circulatory congenital anomalies	0.00122765	0.0409218	0.976067	1.00123	0.999506	0.990353
HLA-DQA1	Fracture of vertebral column without mention of spinal cord injury	-0.00175379	0.0584597	0.976067	0.998248	0.999506	0.132432
HLA-DQA1	Acute periodontitis	0.00233839	0.083305	0.977606	1.00234	0.999506	0.500841
HLA-DQA1	Stiffness of joint	0.00219224	0.086228	0.979717	1.00219	0.999506	0.846454
HLA-DQA1	Cardiac arrest	0.00128611	0.0672286	0.984737	1.00129	0.999506	0.45118
HLA-DQA1	Alcoholism	-0.000365373	0.0233839	0.987534	0.999635	0.999506	0.863807
HLA-DQA1	GERD	-0.000219224	0.0146149	0.988032	0.999781	0.999506	0.999503
HLA-DQA1	Cardiac congenital anomalies	-0.000526137	0.0423833	0.990096	0.999474	0.999506	0.89981
HLA-DQA1	Benign neoplasm of lip, oral cavity, and pharynx	0.000818435	0.0672286	0.990287	1.00082	0.999506	0.219718
HLA-DQA1	Manlignant and unknown neoplasms of brain and nervous system	0.00080382	0.080382	0.992021	1.0008	0.999506	0.955723
HLA-DQA1	Pathologic fracture	0.000716131	0.0935355	0.993891	1.00072	0.999506	0.690298
HLA-DQA1	Left bundle branch block	0.000365373	0.0511522	0.994301	1.00037	0.999506	0.32002
HLA-DQA1	Perforation of tympanic membrane	-0.000350758	0.0657671	0.995745	0.999649	0.999506	0.999542
HLA-DQA1	Epilepsy, recurrent seizures, convulsions	0.000160764	0.0306913	0.995821	1.00016	0.999506	0.983621
HLA-DQA1	Intracranial hemorrhage	7.7459e-05	0.0496907	0.998756	1.00008	0.999713	0.964781
CD27	Intestinal obstruction without mention of hernia	0.70659	0.235711	0.00272033	2.02707	0.0757725	0.00110806
CD27	Inflammation of eyelids	-0.90563	0.307148	0.00319306	0.404287	0.0863416	0.0554656
CD27	Symptoms involving digestive system	0.348319	0.122603	0.00449687	1.41668	0.105134	0.0061737
CD27	Parkinson's disease	1.19424	0.438377	0.00644529	3.30105	0.128596	0.153973
CD27	Cholecystitis without cholelithiasis	0.766302	0.28526	0.00722425	2.15179	0.136057	0.572831
CD27	Cellulitis and abscess of trunk	-1.59232	0.600705	0.00803145	0.203453	0.142903	0.0683727
CD27	Paroxysmal supraventricular tachycardia	0.80611	0.305384	0.00829889	2.23918	0.142903	0.0196646
CD27	Staphylococcus infections	0.676734	0.264305	0.0104543	1.96744	0.16385	0.0780618
CD27	Gastric ulcer	-0.597118	0.233783	0.0106446	0.550396	0.16385	0.068403
CD27	Liver abscess and sequelae of chronic liver disease	-1.19424	0.467567	0.0106446	0.302934	0.16385	0.881279
CD27	Subarachnoid hemorrhage	1.29376	0.508155	0.0108968	3.64647	0.16385	0.0347925
CD27	Other intestinal obstruction	0.646878	0.254077	0.0108968	1.90957	0.16385	0.00507481
CD27	Neoplasm of uncertain behavior	0.975293	0.386069	0.01153	2.65194	0.166232	0.0646345
CD27	Sleep disorders	1.09472	0.436726	0.0121883	2.98835	0.169592	0.219925
CD27	Cholelithiasis with other cholecystitis	0.477695	0.202643	0.0184072	1.61235	0.214106	0.103219
CD27	Edema	-0.85587	0.364698	0.0189358	0.424913	0.214106	0.0293446
CD27	Foreign body injury	0.995197	0.425431	0.0193216	2.70526	0.214106	0.38193
CD27	Respiratory failure, insufficiency, arrest	0.686686	0.293743	0.0194023	1.98712	0.214106	0.259583
CD27	Subjective visual disturbances	1.39328	0.597559	0.0197211	4.02804	0.214106	0.0666039
CD27	Abdominal pain	0.179136	0.0779469	0.021552	1.19618	0.22213	0.170398
CD27	Bacterial pneumonia	0.417983	0.182202	0.0217871	1.51889	0.22213	0.408812
CD27	Inflammation of the eye	-0.597118	0.263085	0.0232271	0.550396	0.234714	0.181319
CD27	Other abnormal blood chemistry	0.408031	0.182059	0.0250132	1.50385	0.245782	0.0937313
CD27	Neoplasm of unspecified nature of digestive system	-0.995197	0.445002	0.0253264	0.369651	0.247069	0.371068
CD27	Simple and unspecified goiter	-1.29376	0.596139	0.0299896	0.274238	0.276515	0.0480122
CD27	Pericarditis	0.875774	0.404143	0.0302357	2.40073	0.276515	0.613944
CD27	Other arthropathies	-0.179136	0.0828439	0.030593	0.835992	0.276561	0.684026
CD27	Adverse drug events and drug allergies	1.19424	0.555561	0.0315863	3.30105	0.279942	0.0701401
CD27	Arthropathy NOS	-0.179136	0.0848052	0.0346593	0.835992	0.291913	0.56183
CD27	Lymphoid leukemia	1.29376	0.615753	0.0356323	3.64647	0.298256	0.300187
CD27	Visual disturbances	0.567263	0.272475	0.0373525	1.76343	0.308068	0.0804639
CD27	Other paralytic syndromes	-1.19424	0.575181	0.037868	0.302934	0.308068	0.433694
CD27	Cholelithiasis and cholecystitis	0.248799	0.121056	0.0398563	1.28248	0.317912	0.407855
CD27	Disorders of conjunctiva	-1.09472	0.534612	0.0405907	0.334633	0.318156	0.0481334
CD27	Anxiety disorders	-0.368223	0.18152	0.0425039	0.691963	0.328966	0.0124758
CD27	Alcoholic liver damage	-0.995197	0.503872	0.0482566	0.369651	0.348064	0.415979
CD27	Other chronic nonalcoholic liver disease	0.696638	0.35271	0.0482566	2.00699	0.348064	0.479343
CD27	Degeneration of macula and posterior pole of retina	0.60707	0.312277	0.0518937	1.83505	0.366499	0.236219
CD27	Poisoning by analgesics, antipyretics, and antirheumatics	-0.368223	0.191348	0.0543092	0.691963	0.377092	0.0704096
CD27	Duodenitis	0.328415	0.171193	0.0550621	1.38877	0.377092	0.206489
CD27	Myeloproliferative disease	-0.885726	0.463194	0.0558487	0.412415	0.378654	0.174758
CD27	Paralytic ileus	1.19424	0.634147	0.0596711	3.30105	0.388455	0.0895477
CD27	Secondary malignancy of bone	0.587166	0.312035	0.0598725	1.79888	0.388455	0.114528
CD27	Anxiety disorder	-0.338367	0.181151	0.06178	0.712934	0.397031	0.0211516
CD27	Dysphagia	-0.338367	0.181151	0.06178	0.712934	0.397031	0.192935
CD27	Paroxysmal tachycardia, unspecified	0.487647	0.26165	0.0623584	1.62848	0.398858	0.0930005
CD27	Macular degeneration (senile) of retina NOS	0.577215	0.311917	0.0642362	1.78107	0.408941	0.279193
CD27	Pruritus and related conditions	0.95539	0.523066	0.0677725	2.59968	0.421557	0.12771
CD27	Multiple myeloma	1.09472	0.613299	0.0742671	2.98835	0.449735	0.163016
CD27	Complications of cardiac/vascular device, implant, and graft	0.60707	0.341804	0.07572	1.83505	0.456339	0.437782
CD27	Disorders of the pituitary gland and its hypothalamic control	-0.995197	0.562918	0.0770735	0.369651	0.462441	0.0364522
CD27	Sleep apnea	-0.388127	0.221115	0.0792047	0.678326	0.46315	0.736375
CD27	Bacterial infection NOS	0.228895	0.130654	0.0797868	1.25721	0.46315	0.739466
CD27	Elevated blood pressure reading without diagnosis of hypertension	0.666782	0.381885	0.0808061	1.94796	0.46345	0.396944
CD27	Crushing or internal injury to organs	0.786206	0.452195	0.0820974	2.19505	0.46345	0.0101644
CD27	Unspecified monoarthritis	-0.208991	0.120578	0.0830518	0.811403	0.46345	0.650353
CD27	Portal hypertension	-1.09472	0.633007	0.0837391	0.334633	0.46537	0.995895
CD27	Acquired foot deformities	-0.258751	0.150695	0.0859701	0.772015	0.468174	0.018678
CD27	Peptic ulcer (excl. esophageal)	-0.308511	0.180813	0.0879621	0.73454	0.47475	0.116535
CD27	Respiratory insufficiency	0.577215	0.341476	0.0909603	1.78107	0.477187	0.53516
CD27	Carcinoma in situ of skin	-0.945438	0.562374	0.092733	0.388509	0.477187	0.233379
CD27	Lymphoid leukemia, chronic	1.09472	0.652727	0.0935144	2.98835	0.477187	0.420166
CD27	Other anemias	0.218943	0.130545	0.0935144	1.24476	0.477187	0.390252
CD27	Osteoarthrosis NOS	-0.218943	0.130545	0.0935144	0.803368	0.477187	0.91024
CD27	Complication of colostomy or enterostomy	1.09472	0.652727	0.0935144	2.98835	0.477187	0.736458
CD27	Senile cataract	0.268703	0.160663	0.094433	1.30827	0.478725	0.522315
CD27	Chronic cystitis	0.816062	0.491959	0.0971558	2.26158	0.478725	0.0717682
CD27	Varicose veins of lower extremity, symptomtic	0.965341	0.582312	0.0973632	2.62568	0.478725	0.0437781
CD27	Schizophrenia	0.995197	0.602356	0.0984988	2.70526	0.478725	0.130292
CD27	Polyarteritis nodosa and allied conditions	0.845918	0.512002	0.0984988	2.33012	0.478725	0.0525567
CD27	Reflux esophagitis	-0.248799	0.150589	0.0984988	0.779737	0.478725	0.0686397
CD27	Peripheral enthesopathies and allied syndromes	-0.199039	0.120471	0.0984988	0.819518	0.478725	0.993346
CD27	Hallux valgus (Bunion)	-0.298559	0.180707	0.0984988	0.741887	0.478725	0.0884386
CD27	Internal derangement of knee	-0.199039	0.120471	0.0984988	0.819518	0.478725	0.650798
CD27	Nasal polyps	0.427935	0.260986	0.101071	1.53409	0.483179	0.0498393
CD27	Chronic tonsillitis and adenoiditis	-0.70659	0.431619	0.101616	0.493324	0.483179	0.699154
CD27	Perforation of tympanic membrane	-0.736446	0.451663	0.102992	0.478813	0.486608	0.699273
CD27	Hypotension NOS	0.408031	0.250913	0.10391	1.50385	0.489242	0.626517
CD27	Pneumococcal pneumonia	0.308511	0.190677	0.105668	1.3614	0.492292	0.698344
CD27	Symptoms involving head and neck	-0.517503	0.321119	0.107058	0.596007	0.493776	0.8925
CD27	Other acute and subacute forms of ischemic heart disease	-0.676734	0.421443	0.108328	0.508274	0.497942	0.140957
CD27	Ganglion and cyst of synovium, tendon, and bursa	-0.417983	0.260884	0.109116	0.658373	0.499369	0.888706
CD27	Opiates and related narcotics causing adverse effects in therapeutic use	0.686686	0.431415	0.111451	1.98712	0.505442	0.942404
CD27	Stiffness of joint	-0.935486	0.591874	0.113981	0.392395	0.511784	0.668124
CD27	Labyrinthitis	0.816062	0.521568	0.117669	2.26158	0.519738	0.207647
CD27	Melanomas of skin	-0.437887	0.280829	0.118934	0.645399	0.523617	0.852299
CD27	Osteomyelitis, periostitis, and other infections involving bone	0.915582	0.591677	0.121758	2.49823	0.529181	0.187084
CD27	Poisoning/allergy of sulfonamides	0.75635	0.491353	0.123726	2.13049	0.536014	0.309067
CD27	Symptoms involving skin and other integumentary tissue	-0.517503	0.340868	0.128966	0.596007	0.551552	0.172712
CD27	Cancer of brain and nervous system	0.925534	0.611529	0.130159	2.52322	0.553279	0.0827671
CD27	Schizophrenia and other psychotic disorders	0.75635	0.501231	0.131303	2.13049	0.554502	0.256322
CD27	Hypovolemia	0.408031	0.270661	0.131674	1.50385	0.554502	0.399094
CD27	Hypertension	-0.0995197	0.0661595	0.13252	0.905272	0.554619	0.00583858
CD27	Essential hypertension	-0.0995197	0.0661595	0.13252	0.905272	0.554619	0.00520923
CD27	Premature beats	-0.945438	0.63148	0.134347	0.388509	0.555409	0.389807
CD27	Postoperative infection	0.328415	0.2205	0.136379	1.38877	0.562099	0.799537
CD27	Emphysema	-0.517503	0.350749	0.140099	0.596007	0.572212	0.132799
CD27	Hearing loss	-0.338367	0.230476	0.142071	0.712934	0.573359	0.178538
CD27	Neurological disorders	0.308511	0.210431	0.142623	1.3614	0.573877	0.185136
CD27	Hypotension	0.278655	0.190385	0.143293	1.32135	0.574322	0.160999
CD27	Mood disorders	-0.189088	0.130249	0.146575	0.827714	0.579545	0.238881
CD27	Fracture of clavicle or scapula	0.537407	0.370702	0.147142	1.71156	0.579545	0.0255535
CD27	Chondrocalcinosis	0.885726	0.611155	0.147264	2.42474	0.579545	0.570092
CD27	Other retinal disorders	0.348319	0.240453	0.147451	1.41668	0.579545	0.519002
CD27	Noninfectious disorders of lymphatic channels	-0.796158	0.551019	0.148491	0.451059	0.581279	0.935334
CD27	Osteomyelitis	0.875774	0.611064	0.151802	2.40073	0.58981	0.452466
CD27	Ascites (non malignant)	0.527455	0.370611	0.154678	1.69461	0.597559	0.214715
CD27	Melanomas of skin, dx or hx	-0.398079	0.280453	0.155778	0.671609	0.5984	0.937953
CD27	Cardiac dysrhythmias	0.139328	0.0981586	0.155778	1.1495	0.5984	0.138627
CD27	Nonspecific abnormal findings on radiological and other examination of musculoskeletal system	1.69184	1.20181	0.15921	5.42946	0.603906	0.967825
CD27	Poisoning by other anti-infectives	0.995197	0.711022	0.161611	2.70526	0.609394	0.120842
CD27	Other disorders of tympanic membrane	-0.557311	0.400546	0.164111	0.572747	0.609394	0.259051
CD27	Flatulence	0.487647	0.350478	0.164111	1.62848	0.609394	0.169372
CD27	Digestive congenital anomalies	-0.766302	0.55075	0.164111	0.464728	0.609394	0.142942
CD27	Fracture of radius and ulna	0.278655	0.200273	0.164111	1.32135	0.609394	0.400836
CD27	Heart valve disorders	-0.318463	0.230296	0.166714	0.727266	0.609394	0.0741792
CD27	Leukemia	0.497599	0.360456	0.167442	1.64477	0.609394	0.478067
CD27	Ill-defined descriptions and complications of heart disease	-0.746398	0.540684	0.167442	0.474071	0.609394	0.917976
CD27	Other inflammatory spondylopathies	-0.497599	0.360456	0.167442	0.607989	0.609394	0.810155
CD27	Abnormal sputum	-0.427935	0.310388	0.167984	0.651854	0.609394	0.431672
CD27	Atrioventricular block, complete	0.826014	0.600731	0.169127	2.2842	0.609394	0.607829
CD27	Fracture of neck of femur	-0.467743	0.340412	0.169426	0.626414	0.609394	0.384269
CD27	Disorders of mineral metabolism	0.437887	0.320367	0.171679	1.54943	0.614239	0.0465792
CD27	Cerebral ischemia	0.368223	0.270299	0.173109	1.44516	0.616105	0.411662
CD27	Hemangioma and lymphangioma, any site	-0.487647	0.36037	0.175997	0.61407	0.619187	0.360395
CD27	Other disorders of stomach and duodenum	-0.338367	0.250255	0.176346	0.712934	0.619187	0.983924
CD27	Ventral hernia	-0.338367	0.250255	0.176346	0.712934	0.619187	0.221006
CD27	Depression	-0.189088	0.140139	0.177246	0.827714	0.619187	0.301514
CD27	Cholesteatoma	-0.796158	0.59058	0.177628	0.451059	0.619187	0.576196
CD27	Multiple sclerosis	-0.537407	0.400373	0.17951	0.584261	0.622941	0.67878
CD27	Chronic sinusitis	0.388127	0.290258	0.181164	1.47422	0.622941	0.409696
CD27	Regional enteritis	0.467743	0.350305	0.181797	1.59639	0.622941	0.884806
CD27	Cancer of esophagus	-0.70659	0.530448	0.18284	0.493324	0.622941	0.28043
CD27	Cancer of bladder	-0.398079	0.300238	0.18488	0.671609	0.62518	0.298185
CD27	Noninfectious gastroenteritis	0.159232	0.120095	0.18488	1.17261	0.62518	0.614061
CD27	Fracture of lower limb	0.238847	0.180143	0.18488	1.26978	0.62518	0.083581
CD27	Psychogenic and somatoform disorders	-0.885726	0.670503	0.186506	0.412415	0.627548	0.722077
CD27	Nonspecific chest pain	0.119424	0.091061	0.189699	1.12685	0.636714	0.825575
CD27	Sicca syndrome	-0.835966	0.640397	0.191761	0.433456	0.637534	0.570662
CD27	Fracture of upper limb	0.208991	0.160099	0.191761	1.23243	0.637534	0.0774637
CD27	Other peripheral nerve disorders	0.169184	0.130075	0.193376	1.18434	0.641118	0.523418
CD27	Cellulitis and abscess of arm/hand	0.258751	0.200103	0.195981	1.29531	0.647979	0.0769378
CD27	Disturbance of skin sensation	-0.348319	0.270131	0.197244	0.705874	0.647979	0.922942
CD27	Other disorders of eye	-0.308511	0.240108	0.198832	0.73454	0.647979	0.926285
CD27	Altered mental status	0.398079	0.310136	0.199295	1.48896	0.647979	0.0538491
CD27	Infection of the eye	-0.796158	0.620272	0.199295	0.451059	0.647979	0.182431
CD27	Kyphoscoliosis and scoliosis	-0.577215	0.450192	0.19979	0.56146	0.647979	0.203128
CD27	Left bundle branch block	0.447839	0.35014	0.200888	1.56493	0.648581	0.62075
CD27	Symptoms affecting skin	-0.786206	0.620191	0.204911	0.45557	0.656878	0.0865654
CD27	Meniere's disease	-0.75635	0.600149	0.207572	0.469377	0.657449	0.169605
CD27	Degenerative disease of the spinal cord	-0.427935	0.340079	0.208269	0.651854	0.657449	0.491645
CD27	Cancer of urinary organs (incl. kidney and bladder)	-0.288607	0.230047	0.209639	0.749307	0.659026	0.0995795
CD27	Manlignant and unknown neoplasms of brain and nervous system	0.686686	0.550084	0.21191	1.98712	0.65906	0.407667
CD27	Periapical abscess	-0.517503	0.42001	0.217904	0.596007	0.674608	0.580609
CD27	Aphakia and other disorders of lens	-0.417983	0.340001	0.218937	0.658373	0.674725	0.452458
CD27	Breast cancer	0.159232	0.129996	0.220613	1.17261	0.676814	0.292707
CD27	Effects radiation NOS	0.318463	0.259991	0.220613	1.37501	0.676814	0.657599
CD27	Disorders of adrenal glands	-0.696638	0.569969	0.221618	0.498258	0.677186	0.929826
CD27	Diplopia and disorders of binocular vision	0.65683	0.539947	0.223805	1.92867	0.681976	0.190314
CD27	Myocardial infarction	-0.169184	0.139978	0.226798	0.844354	0.683181	0.0161996
CD27	Varicose veins	0.169184	0.139978	0.226798	1.18434	0.683181	0.41934
CD27	Disorders of iron metabolism	0.676734	0.559911	0.226798	1.96744	0.683181	0.485851
CD27	Osteoporosis	0.228895	0.189964	0.228227	1.25721	0.683181	0.59778
CD27	Curvature of spine	-0.517503	0.429915	0.228693	0.596007	0.683181	0.233411
CD27	Malignant neoplasm of other and ill-defined sites within the digestive organs and peritoneum	-0.238847	0.199946	0.23226	0.787535	0.684662	0.739584
CD27	Pneumonia	0.179136	0.14996	0.23226	1.19618	0.684662	0.415728
CD27	Peritoneal or intestinal adhesions	0.597118	0.499866	0.23226	1.81688	0.684662	0.115124
CD27	Vascular hamartomas and non-neoplastic nevi	-0.686686	0.5798	0.236274	0.503241	0.686765	0.474678
CD27	Injury, NOS	0.189088	0.159942	0.237117	1.20815	0.686765	0.732704
CD27	Nevus, non-neoplastic	-0.696638	0.589782	0.237532	0.498258	0.686765	0.3374
CD27	Pilonidal cyst	-0.70659	0.599764	0.238752	0.493324	0.687619	0.152158
CD27	Benign neoplasm of colon	-0.129376	0.109956	0.239348	0.878644	0.687619	0.175535
CD27	Acute renal failure	0.258751	0.219911	0.239348	1.29531	0.687619	0.608469
CD27	Chronic renal failure [CKD]	0.328415	0.27988	0.24063	1.38877	0.688385	0.441749
CD27	Hypertensive heart and/or renal disease	-0.398079	0.339849	0.241462	0.671609	0.689311	0.100134
CD27	Calculus of bile duct	0.338367	0.289863	0.243075	1.40266	0.690616	0.64946
CD27	Cardiac pacemaker in situ	0.358271	0.309828	0.247536	1.43085	0.694708	0.457662
CD27	Atrial fibrillation and flutter	0.14928	0.129921	0.250554	1.161	0.696044	0.274987
CD27	Congestive heart failure; nonhypertensive	-0.228895	0.199873	0.252124	0.795412	0.696292	0.165158
CD27	Cellulitis and abscess of foot, toe	0.228895	0.199873	0.252124	1.25721	0.696292	0.117287
CD27	Jaundice (not of newborn)	-0.557311	0.489663	0.255057	0.572747	0.697813	0.302572
CD27	Inflammatory bowel disease and other gastroenteritis and colitis	0.248799	0.219838	0.257744	1.28248	0.700104	0.957954
CD27	Overweight, obesity and other hyperalimentation	-0.169184	0.149886	0.259005	0.844354	0.700104	0.717557
CD27	Enthesopathy	-0.169184	0.149886	0.259005	0.844354	0.700104	0.700432
CD27	Strabismus and other disorders of binocular eye movements	-0.427935	0.379708	0.259738	0.651854	0.700104	0.549805
CD27	Joint effusions	0.427935	0.379708	0.259738	1.53409	0.700104	0.226315
CD27	Diseases of the oral soft tissues, excluding lesions specific for gingiva and tongue	-0.258751	0.229821	0.260216	0.772015	0.700104	0.214587
CD27	Traumatic arthropathy	-0.70659	0.629495	0.261662	0.493324	0.702601	0.656531
CD27	Palpitations	0.268703	0.239804	0.262496	1.30827	0.703448	0.0760337
CD27	Other disorders of middle ear and mastoid	-0.577215	0.51954	0.266564	0.56146	0.710854	0.777278
CD27	Cancer of stomach	-0.676734	0.609458	0.266832	0.508274	0.710854	0.39092
CD27	Aphasia/speech disturbance	0.408031	0.369654	0.269672	1.50385	0.717011	0.792822
CD27	Other hypertrophic and atrophic conditions of skin	0.228895	0.209785	0.275231	1.25721	0.723736	0.284576
CD27	Agorophobia, social phobia, and panic disorder	-0.597118	0.549421	0.277119	0.550396	0.726833	0.341461
CD27	Respiratory abnormalities	0.636926	0.589354	0.279822	1.89066	0.728872	0.46709
CD27	Angina pectoris	-0.129376	0.119867	0.280444	0.878644	0.728872	0.406986
CD27	Retinal vascular changes and abnomalities	0.537407	0.499436	0.281915	1.71156	0.728872	0.920937
CD27	Abnormal findings on examination of urine	-0.268703	0.249718	0.281915	0.76437	0.728872	0.0631992
CD27	Ulcerative colitis (chronic)	0.676734	0.629287	0.282196	1.96744	0.728872	0.941345
CD27	Cholelithiasis	0.139328	0.129851	0.283278	1.1495	0.728902	0.193516
CD27	Diseases of the salivary glands	-0.587166	0.549353	0.285145	0.5559	0.730919	0.951665
CD27	Epistaxis or throat hemorrhage	0.308511	0.289651	0.286825	1.3614	0.732457	0.487028
CD27	Intracranial hemorrhage	0.358271	0.339568	0.291389	1.43085	0.735799	0.441605
CD27	Other disorders of synovium, tendon, and bursa	-0.179136	0.169784	0.291389	0.835992	0.735799	0.610301
CD27	Cellulitis and abscess of leg, except foot	0.208991	0.199734	0.295401	1.23243	0.74177	0.112072
CD27	Osteoporosis NOS	0.208991	0.199734	0.295401	1.23243	0.74177	0.736186
CD27	Unstable angina (intermediate coronary syndrome)	-0.218943	0.209718	0.296489	0.803368	0.74177	0.0736222
CD27	Ulcer of esophagus	-0.218943	0.209718	0.296489	0.803368	0.74177	0.81037
CD27	Atherosclerosis of the extremities	-0.527455	0.509286	0.300354	0.590105	0.748006	0.530817
CD27	Mitral valve disease	-0.278655	0.269618	0.301362	0.756801	0.748006	0.393851
CD27	Abnormal findings examination of lungs	0.298559	0.289585	0.302546	1.34792	0.748006	0.541096
CD27	Abnormality of gait	-0.368223	0.359469	0.305669	0.691963	0.748006	0.272447
CD27	Other disorders of gallbladder	0.398079	0.38942	0.306669	1.48896	0.748006	0.928727
CD27	Cancer within the respiratory system	-0.278655	0.279538	0.31884	0.756801	0.748006	0.291034
CD27	Skin cancer	-0.129376	0.129785	0.31884	0.878644	0.748006	0.785999
CD27	Disorders of parathyroid gland	0.487647	0.489191	0.31884	1.62848	0.748006	0.642489
CD27	Hypertensive chronic kidney disease	-0.368223	0.369389	0.31884	0.691963	0.748006	0.297756
CD27	Cardiac conduction disorders	0.179136	0.179703	0.31884	1.19618	0.748006	0.0759119
CD27	Heart failure NOS	-0.218943	0.219637	0.31884	0.803368	0.748006	0.0619386
CD27	Varicose veins of lower extremity	0.139328	0.139769	0.31884	1.1495	0.748006	0.818717
CD27	Circulatory disease NEC	-0.119424	0.119802	0.31884	0.887431	0.748006	0.701958
CD27	Diseases of hard tissues of teeth	-0.258751	0.259571	0.31884	0.772015	0.748006	0.710679
CD27	Spondylosis without myelopathy	0.208991	0.209653	0.31884	1.23243	0.748006	0.070253
CD27	Rheumatism, unspecified and fibrositis	-0.457791	0.45924	0.31884	0.63268	0.748006	0.65727
CD27	Osteoporosis, osteopenia and pathological fracture	0.169184	0.169719	0.31884	1.18434	0.748006	0.686515
CD27	Fracture of pelvis	-0.537407	0.539108	0.31884	0.584261	0.748006	0.528166
CD27	Adverse effects of sedatives or other central nervous system depressants and anesthetics	-0.597118	0.599009	0.31884	0.550396	0.748006	0.501129
CD27	Obesity	-0.14928	0.149752	0.31884	0.861328	0.748006	0.776398
CD27	Vascular insufficiency of intestine	-0.577215	0.588963	0.327061	0.56146	0.763329	0.240009
CD27	Epiphora	0.467743	0.479145	0.328964	1.59639	0.763553	0.706482
CD27	Benign neoplasm of lip, oral cavity, and pharynx	-0.447839	0.459178	0.329409	0.639008	0.763553	0.18756
CD27	Heartburn	-0.308511	0.31941	0.334105	0.73454	0.765867	0.439686
CD27	Cancer of bronchus; lung	-0.298559	0.309426	0.334605	0.741887	0.765867	0.357623
CD27	Acute upper respiratory infections of multiple or unspecified sites	0.288607	0.299443	0.335139	1.33457	0.765867	0.312338
CD27	Hemorrhage from gastrointestinal ulcer	0.557311	0.578919	0.335711	1.74597	0.765867	0.820201
CD27	Cystitis and urethritis	0.258751	0.269492	0.336983	1.29531	0.765867	0.348891
CD27	Noninflammatory disorders of ovary, fallopian tube, and broad ligament	-0.517503	0.538985	0.336983	0.596007	0.765867	0.134319
CD27	Other specified cardiac dysrhythmias	0.248799	0.259509	0.337694	1.28248	0.765867	0.678531
CD27	Abnormal results of function study of liver	0.238847	0.249525	0.338463	1.26978	0.765867	0.65733
CD27	Colorectal cancer	-0.208991	0.219575	0.341199	0.811403	0.766496	0.242304
CD27	Symptoms concerning nutrition, metabolism, and development	0.189088	0.199608	0.34349	1.20815	0.766496	0.724352
CD27	Fracture of vertebral column without mention of spinal cord injury	0.368223	0.389233	0.344138	1.44516	0.766496	0.940185
CD27	Acquired spondylolisthesis	-0.348319	0.369267	0.345541	0.705874	0.768121	0.477007
CD27	Malignant neoplasm of bladder	-0.298559	0.31935	0.349841	0.741887	0.773312	0.484953
CD27	Fracture of ankle and foot	0.288607	0.309366	0.350872	1.33457	0.773312	0.363745
CD27	Pernicious anemia	-0.487647	0.528883	0.356512	0.61407	0.780928	0.269379
CD27	Phobia	-0.597118	0.648624	0.357263	0.550396	0.780928	0.305558
CD27	Hypopotassemia	0.348319	0.379191	0.358313	1.41668	0.781145	0.109554
CD27	Arterial embolism and thrombosis	0.437887	0.478966	0.360594	1.54943	0.783599	0.20891
CD27	Crystal arthropathies	0.537407	0.588724	0.361331	1.71156	0.78394	0.683334
CD27	Primary open angle glaucoma	0.417983	0.459	0.362486	1.51889	0.78394	0.117289
CD27	Atrioventricular [AV] block	0.288607	0.319292	0.366049	1.33457	0.785384	0.811743
CD27	Otitis externa	-0.577215	0.638583	0.366049	0.56146	0.785384	0.2108
CD27	Irritable Bowel Syndrome	0.179136	0.19955	0.369347	1.19618	0.789703	0.223538
CD27	Swelling, mass, or lump in head and neck [Space-occupying lesion, intracranial NOS]	-0.427935	0.478909	0.371556	0.651854	0.789703	0.33961
CD27	Extrapyramidal disease and abnormal movement disorders	0.427935	0.478909	0.371556	1.53409	0.789703	0.679434
CD27	Symptoms of the muscles	0.497599	0.558718	0.373139	1.64477	0.791826	0.802138
CD27	Open-angle glaucoma	0.398079	0.44896	0.375257	1.48896	0.792598	0.123727
CD27	Urinary calculus	-0.159232	0.179584	0.375257	0.852798	0.792598	0.47605
CD27	Anorexia	-0.437887	0.498819	0.380027	0.645399	0.801425	0.62172
CD27	Esophagitis, GERD and related diseases	-0.0766302	0.0877898	0.382727	0.926232	0.802428	0.21287
CD27	Umbilical hernia	-0.208991	0.239427	0.382727	0.811403	0.802428	0.531651
CD27	Effects of other external causes	-0.189088	0.219461	0.388907	0.827714	0.808791	0.267408
CD27	Cardiac pacemaker/device in situ	0.248799	0.289287	0.389765	1.28248	0.808791	0.589658
CD27	Abnormal findings on exam of gastrointestinal tract/ abdominal area	-0.308511	0.359113	0.390289	0.73454	0.808791	0.180603
CD27	Nonspecific abnormal findings in stool contents	0.308511	0.359113	0.390289	1.3614	0.808791	0.517925
CD27	Abnormal involuntary movements	0.417983	0.488782	0.392467	1.51889	0.808791	0.438695
CD27	Amblyopia	0.537407	0.628434	0.392467	1.71156	0.808791	0.364081
CD27	Ischemic Heart Disease	-0.0776254	0.0907737	0.392467	0.925311	0.808791	0.0283542
CD27	Musculoskeletal symptoms referable to limbs	0.417983	0.488782	0.392467	1.51889	0.808791	0.981014
CD27	Cataract	0.0935486	0.109725	0.393896	1.09806	0.810505	0.930251
CD27	Nonrheumatic mitral valve disorders	-0.228895	0.269321	0.395382	0.795412	0.810747	0.286003
CD27	Hyperpotassemia	-0.398079	0.468816	0.395817	0.671609	0.810747	0.460528
CD27	Orthostatic hypotension	0.338367	0.39899	0.396405	1.40266	0.810747	0.283385
CD27	Benign neoplasm of brain, cranial nerves, meninges	0.437887	0.518676	0.398536	1.54943	0.811433	0.992923
CD27	Calculus of lower urinary tract	-0.437887	0.518676	0.398536	0.645399	0.811433	0.720993
CD27	Bundle branch block	0.208991	0.249355	0.40196	1.23243	0.813778	0.152365
CD27	GERD	-0.0835966	0.0997422	0.40196	0.919802	0.813778	0.171826
CD27	Strabismus (not specified as paralytic)	-0.398079	0.478746	0.405689	0.671609	0.813778	0.812776
CD27	Other disorders of circulatory system	-0.0995197	0.119686	0.405689	0.905272	0.813778	0.768957
CD27	Personal history of diseases of digestive system	-0.0995197	0.119686	0.405689	0.905272	0.813778	0.611178
CD27	Anal and rectal conditions	0.0995197	0.119686	0.405689	1.10464	0.813778	0.0413184
CD27	Ingrowing nail	0.388127	0.468763	0.407681	1.47422	0.814042	0.482972
CD27	Late effects of cerebrovascular disease	0.338367	0.40892	0.407973	1.40266	0.814042	0.728736
CD27	Fracture of ribs	0.427935	0.518624	0.409295	1.53409	0.814042	0.886635
CD27	Other specified nonpsychotic and/or transient mental disorders	-0.408031	0.498659	0.41321	0.664958	0.815615	0.448791
CD27	Renal failure NOS	-0.308511	0.378972	0.415603	0.73454	0.815615	0.821234
CD27	Disorders of lipoid metabolism	0.0696638	0.0857666	0.416649	1.07215	0.815615	0.320392
CD27	Cerebrovascular disease	0.129376	0.159565	0.417478	1.13812	0.815615	0.673402
CD27	Sebaceous cyst	-0.129376	0.159565	0.417478	0.878644	0.815615	0.375548
CD27	Osteoarthrosis, localized, primary	0.129376	0.159565	0.417478	1.13812	0.815615	0.286054
CD27	Septal Deviations/Turbinate Hypertrophy	0.169184	0.209425	0.419179	1.18434	0.815615	0.0453449
CD27	Malignant neoplasm, other	-0.0965341	0.119671	0.41986	0.907979	0.815615	0.701564
CD27	Other conditions of brain	0.417983	0.518572	0.420228	1.51889	0.815615	0.379435
CD27	Fracture of patella	0.417983	0.518572	0.420228	1.51889	0.815615	0.361269
CD27	Convulsions	0.248799	0.309147	0.420939	1.28248	0.815615	0.760499
CD27	Hyperlipidemia	0.0686686	0.0857615	0.42331	1.07108	0.815615	0.311015
CD27	Primary angle-closure glaucoma	-0.437887	0.548468	0.424649	0.645399	0.815615	0.817598
CD27	Other diseases of respiratory system, NEC	0.119424	0.149582	0.424649	1.12685	0.815615	0.578179
CD27	Hyperhidrosis	0.477695	0.598329	0.424649	1.61235	0.815615	0.987961
CD27	Syncope and collapse	0.119424	0.149582	0.424649	1.12685	0.815615	0.380276
CD27	Nontoxic nodular goiter	-0.348319	0.438765	0.427275	0.705874	0.817925	0.587617
CD27	Retinal detachment with retinal defect	0.308511	0.388904	0.427613	1.3614	0.817925	0.113805
CD27	Actinic keratosis	0.228895	0.289182	0.428637	1.25721	0.817925	0.351453
CD27	Other dyspnea	-0.378175	0.478643	0.429471	0.685111	0.817925	0.151652
CD27	Cardiomegaly	-0.218943	0.2792	0.432934	0.803368	0.823364	0.0926613
CD27	Cancer, suspected or other	-0.085587	0.109684	0.43521	0.917973	0.824548	0.792774
CD27	Chronic pancreatitis	0.497599	0.638158	0.435543	1.64477	0.824548	0.543828
CD27	Cyst of kidney, acquired	0.318463	0.408818	0.435989	1.37501	0.824548	0.33925
CD27	Ulceration of the lower GI tract	-0.348319	0.448697	0.437578	0.705874	0.825251	0.591999
CD27	Stricture of artery	0.378175	0.488576	0.43891	1.45962	0.825467	0.0336181
CD27	Burns	0.457791	0.59823	0.444128	1.58058	0.831348	0.120685
CD27	Chronic pulmonary heart disease	0.447839	0.588249	0.446473	1.56493	0.833908	0.683548
CD27	Ectropion or entropion	0.338367	0.448649	0.450734	1.40266	0.836554	0.755852
CD27	Megaloblastic anemia	-0.328415	0.438667	0.454059	0.720064	0.836554	0.217569
CD27	Purpura and other hemorrhagic conditions	0.268703	0.35891	0.454059	1.30827	0.836554	0.494891
CD27	Diseases of the jaws	0.358271	0.478546	0.454059	1.43085	0.836554	0.779261
CD27	Obstruction of bile duct	-0.388127	0.518425	0.454059	0.678326	0.836554	0.306286
CD27	Urinary incontinence	0.119424	0.159515	0.454059	1.12685	0.836554	0.689193
CD27	Hemorrhoids	0.0736446	0.098699	0.455574	1.07642	0.8367	0.00161225
CD27	Diseases of esophagus	-0.0626974	0.084739	0.459368	0.939228	0.8367	0.279653
CD27	Shortness of breath	0.139328	0.189413	0.461988	1.1495	0.8367	0.509929
CD27	Vitamin B-complex deficiencies	0.388127	0.52836	0.46259	1.47422	0.8367	0.954897
CD27	Calculus of ureter	-0.218943	0.299068	0.464116	0.803368	0.83689	0.203588
CD27	Dental caries	-0.189088	0.259189	0.465675	0.827714	0.837473	0.636496
CD27	Ulcerative colitis	0.189088	0.259189	0.465675	1.20815	0.837473	0.97897
CD27	Pleurisy; pleural effusion	-0.129376	0.179432	0.470891	0.878644	0.842561	0.134386
CD27	Retention of urine	-0.129376	0.179432	0.470891	0.878644	0.842561	0.601464
CD27	Functional digestive disorders	-0.0716542	0.0996832	0.472252	0.930853	0.843708	0.514582
CD27	Lipoma of skin and subcutaneous tissue	0.14928	0.209329	0.475764	1.161	0.844418	0.452749
CD27	Abnormal movement	-0.199039	0.279106	0.475764	0.819518	0.844418	0.131035
CD27	Otitis media	-0.248799	0.348882	0.475764	0.779737	0.844418	0.998588
CD27	Bacterial enteritis	-0.199039	0.279106	0.475764	0.819518	0.844418	0.961585
CD27	Other mental disorder	-0.065683	0.0927011	0.478606	0.936428	0.848352	0.0320001
CD27	Other headache syndromes	0.119424	0.169451	0.480954	1.12685	0.848843	0.595407
CD27	Superficial cellulitis and abscess	0.119424	0.169451	0.480954	1.12685	0.848843	0.283377
CD27	Pain in joint	-0.119424	0.169451	0.480954	0.887431	0.848843	0.868043
CD27	Other cerebral degenerations	-0.298559	0.428595	0.486053	0.741887	0.850448	0.609423
CD27	Other upper respiratory disease	-0.159232	0.229246	0.487314	0.852798	0.850448	0.269149
CD27	Other disorders of urethra and urinary tract	-0.159232	0.229246	0.487314	0.852798	0.850448	0.681988
CD27	Frequency of urination and polyuria	0.159232	0.229246	0.487314	1.17261	0.850448	0.981919
CD27	Benign neoplasm of other endocrine glands and related structures	0.338367	0.488391	0.488422	1.40266	0.851286	0.746339
CD27	Blindness and low vision	0.368223	0.538206	0.49387	1.44516	0.855253	0.982931
CD27	Corneal opacity and other disorders of cornea	0.388127	0.568104	0.494482	1.47422	0.855253	0.397123
CD27	Congenital anomalies of urinary system	0.338367	0.498328	0.497135	1.40266	0.856003	0.699589
CD27	Sarcoidosis	-0.417983	0.61792	0.498764	0.658373	0.857192	0.668048
CD27	Other symptoms involving abdomen and pelvis	0.248799	0.368756	0.499867	1.28248	0.857274	0.848108
CD27	Cellulitis and abscess of face/neck	0.427935	0.637838	0.502275	1.53409	0.859955	0.85812
CD27	Chemotherapy	0.0666782	0.0996613	0.503465	1.06895	0.860906	0.235965
CD27	Scar conditions and fibrosis of skin	0.199039	0.29898	0.505584	1.22023	0.862355	0.635618
CD27	Anaphylactic shock NOS	0.408031	0.617878	0.509013	1.50385	0.864479	0.505712
CD27	Osteoarthrosis, generalized	0.388127	0.58798	0.509188	1.47422	0.864479	0.654034
CD27	Otitis media and Eustachian tube disorders	-0.208991	0.318898	0.512239	0.811403	0.864479	0.988208
CD27	Candidiasis	0.208991	0.318898	0.512239	1.23243	0.864479	0.602572
CD27	Arterial embolism and thrombosis of lower extremity artery	0.398079	0.607898	0.512567	1.48896	0.864479	0.517788
CD27	Viral warts & HPV	-0.298559	0.458408	0.514855	0.741887	0.865197	0.921817
CD27	Asthma	-0.0626974	0.0966632	0.516586	0.939228	0.865197	0.0234588
CD27	Disorders of external ear	0.368223	0.56802	0.516819	1.44516	0.865197	0.7613
CD27	Thrombocytopenia	0.238847	0.368714	0.517124	1.26978	0.865197	0.565381
CD27	Hallux rigidus	-0.238847	0.368714	0.517124	0.787535	0.865197	0.122744
CD27	Benign neoplasm of skin	0.109472	0.169408	0.518149	1.11569	0.865197	0.446489
CD27	Coagulation defects	0.308511	0.478326	0.51894	1.3614	0.865197	0.609279
CD27	Transient cerebral ischemia	0.199039	0.308918	0.519374	1.22023	0.865197	0.871595
CD27	Dizziness and giddiness (Light-headedness and vertigo)	-0.139328	0.219224	0.525071	0.869943	0.871477	0.962638
CD27	Derangement of joint, non-traumatic	0.169184	0.269041	0.529454	1.18434	0.876605	0.898074
CD27	Symptoms and disorders of the joints	-0.14928	0.239143	0.532478	0.861328	0.878751	0.380034
CD27	Lump or mass in breast	-0.228895	0.368674	0.534691	0.795412	0.878777	0.321132
CD27	Blood in stool	-0.179136	0.28896	0.535302	0.835992	0.878777	0.454156
CD27	Epilepsy, recurrent seizures, convulsions	-0.129376	0.209245	0.53638	0.878644	0.879481	0.277514
CD27	Colon cancer	-0.159232	0.259062	0.538788	0.852798	0.882118	0.699851
CD27	Femoral hernia	-0.348319	0.56794	0.539677	0.705874	0.882118	0.758434
CD27	Hypercholesterolemia	0.0537407	0.0876819	0.539939	1.05521	0.882118	0.486565
CD27	Poisoning by antibiotics	-0.0666782	0.1096	0.542938	0.935496	0.882763	0.0570799
CD27	Suppurative and unspecified otitis media	-0.298559	0.498166	0.548962	0.741887	0.883028	0.916089
CD27	Precordial pain	-0.14928	0.249083	0.548962	0.861328	0.883028	0.305107
CD27	Cardiac arrest and ventricular fibrillation	0.248799	0.418452	0.552131	1.28248	0.883877	0.960317
CD27	Genitourinary congenital anomalies	0.218943	0.368636	0.55256	1.24476	0.883877	0.757179
CD27	Chronic airway obstruction	0.0885726	0.149446	0.553401	1.09261	0.883877	0.989025
CD27	Superficial injury without mention of infection	-0.129376	0.219186	0.555019	0.878644	0.884378	0.025221
CD27	Benign neoplasm of brain and other parts of nervous system	0.298559	0.508107	0.556807	1.34792	0.885147	0.982668
CD27	Rash and other nonspecific skin eruption	0.179136	0.308841	0.561898	1.19618	0.889216	0.995261
CD27	Protein-calorie malnutrition	0.577215	0.996259	0.562331	1.78107	0.889216	0.976339
CD27	Complication due to other implant and internal device	0.14928	0.259024	0.564402	1.161	0.889918	0.342348
CD27	Nontoxic multinodular goiter	-0.318463	0.557887	0.56811	0.727266	0.891616	0.379827
CD27	Abnormal function study of cardiovascular system	-0.358271	0.627623	0.56811	0.698884	0.891616	0.791103
CD27	Ulceration of intestine	-0.318463	0.557887	0.56811	0.727266	0.891616	0.482364
CD27	Diseases of nail, NOS	-0.437887	0.767095	0.56811	0.645399	0.891616	0.739398
CD27	Osteoarthrosis	-0.0527455	0.0926486	0.569148	0.948621	0.892214	0.238347
CD27	Cervicalgia	0.189088	0.338702	0.576659	1.20815	0.895822	0.317595
CD27	Glomerulonephritis	-0.248799	0.448277	0.578886	0.779737	0.895822	0.584718
CD27	Myalgia and myositis unspecified	-0.318463	0.577771	0.581502	0.727266	0.895822	0.489392
CD27	Benign neoplasm of other parts of digestive system	-0.109472	0.19923	0.582681	0.896307	0.895822	0.679204
CD27	Other disorders of arteries and arterioles	0.218943	0.398461	0.582681	1.24476	0.895822	0.0603426
CD27	Rupture of synovium	0.328415	0.597691	0.582681	1.38877	0.895822	0.85476
CD27	Disorders of calcium/phosphorus metabolism	0.228895	0.41838	0.584311	1.25721	0.897311	0.261189
CD27	Anal and rectal polyp	-0.0915582	0.169341	0.588732	0.912508	0.902727	0.430477
CD27	Secondary malignant neoplasm of digestive systems	-0.199039	0.368564	0.589169	0.819518	0.902727	0.6138
CD27	Disorders of other cranial nerves	0.208991	0.388484	0.5906	1.23243	0.903898	0.905712
CD27	Degeneration of intervertebral disc	-0.14928	0.278909	0.592493	0.861328	0.904206	0.461776
CD27	Nerve root and plexus disorders	0.228895	0.428323	0.593066	1.25721	0.904206	0.524916
CD27	Erythematous conditions	0.159232	0.298828	0.594135	1.17261	0.904206	0.632287
CD27	Atopic/contact dermatitis due to other or unspecified	0.169184	0.318748	0.595575	1.18434	0.90538	0.427909
CD27	Open wounds of extremities	-0.119424	0.229093	0.602165	0.887431	0.906063	0.927435
CD27	Contracture of palmar fascia [Dupuytren's disease]	0.129376	0.249013	0.603374	1.13812	0.906063	0.506125
CD27	Diaphragmatic hernia	0.0487647	0.0946235	0.606305	1.04997	0.906621	0.876377
CD27	Diseases of spleen	-0.328415	0.637463	0.60642	0.720064	0.906621	0.618374
CD27	Abnormal findings on mammogram or breast exam	-0.189088	0.368531	0.607892	0.827714	0.907821	0.397605
CD27	Allergic rhinitis	-0.228895	0.44821	0.609569	0.795412	0.908938	0.204615
CD27	Chronic glomerulonephritis, NOS	-0.248799	0.488049	0.610203	0.779737	0.908938	0.849025
CD27	Non-Hodgkins lymphoma	0.169184	0.338635	0.617354	1.18434	0.908938	0.801497
CD27	Peritoneal adhesions (postoperative) (postinfection)	-0.129376	0.258956	0.617354	0.878644	0.908938	0.156253
CD27	Decubitus ulcer	0.238847	0.478073	0.617354	1.26978	0.908938	0.0479064
CD27	Viral infection	-0.139328	0.278876	0.617354	0.869943	0.908938	0.45555
CD27	Disorders of fluid, electrolyte, and acid-base balance	0.0835966	0.169315	0.621493	1.08719	0.913487	0.613522
CD27	Other signs and symptoms in breast	0.268703	0.547777	0.623756	1.30827	0.914583	0.879026
CD27	Other disorders of eyelids	-0.0925534	0.189231	0.624769	0.911601	0.914583	0.999244
CD27	Intestinal infection	-0.0776254	0.159352	0.626164	0.925311	0.914583	0.872826
CD27	Other disorders of liver	-0.179136	0.368499	0.626881	0.835992	0.914583	0.361579
CD27	Diseases of pulp and periapical tissues	0.169184	0.34858	0.627427	1.18434	0.914583	0.272592
CD27	Diseases of hair and hair follicles	0.0965341	0.199188	0.627933	1.10135	0.914583	0.0938659
CD27	Other local infections of skin and subcutaneous tissue	-0.189088	0.398364	0.635029	0.827714	0.92232	0.98398
CD27	Heart valve replaced	0.179136	0.378444	0.635965	1.19618	0.92232	0.792447
CD27	Right bundle branch block	0.179136	0.378444	0.635965	1.19618	0.92232	0.116522
CD27	Other forms of chronic heart disease	0.159232	0.338605	0.638171	1.17261	0.923543	0.195097
CD27	Chronic pharyngitis and nasopharyngitis	-0.218943	0.468068	0.639956	0.803368	0.924154	0.84433
CD27	Rheumatic disease of the heart valves	-0.0975293	0.209136	0.640969	0.907076	0.924632	0.447191
CD27	Obstructive chronic bronchitis	0.129376	0.278846	0.64267	1.13812	0.925118	0.993823
CD27	Retinal detachments and defects	-0.119424	0.258926	0.644636	0.887431	0.925687	0.504337
CD27	Prurigo and Lichen	-0.238847	0.517852	0.644636	0.787535	0.925687	0.878727
CD27	Acute pharyngitis	-0.228895	0.497933	0.645738	0.795412	0.925687	0.752032
CD27	Other biliary tract disease	0.109472	0.239006	0.646932	1.11569	0.925687	0.882475
CD27	Nonspecific findings on examination of blood	0.547359	1.19503	0.646932	1.72868	0.925687	0.59061
CD27	Pancreatic cancer	0.258751	0.567637	0.648505	1.29531	0.925687	0.184425
CD27	Other deficiency anemia	-0.199039	0.438174	0.64965	0.819518	0.925687	0.629623
CD27	Bronchitis	0.258751	0.577582	0.65416	1.29531	0.925687	0.774919
CD27	Disorders of esophageal motility	0.258751	0.577582	0.65416	1.29531	0.925687	0.896359
CD27	Acute appendicitis	-0.129376	0.288791	0.65416	0.878644	0.925687	0.419261
CD27	Alcohol-related disorders	0.0577215	0.129457	0.655689	1.05942	0.925687	0.847966
CD27	Skull and face fracture and other intercranial injury	0.119424	0.268872	0.656922	1.12685	0.925687	0.984835
CD27	Glaucoma	0.0965341	0.219078	0.659475	1.10135	0.925687	0.811875
CD27	Urethral stricture (not specified as infectious)	-0.109472	0.248952	0.660133	0.896307	0.925687	0.731575
CD27	Degenerative skin conditions and other dermatoses	0.0875774	0.199162	0.660133	1.09153	0.925687	0.492607
CD27	Unspecified polyarthropathy or polyarthritis	0.109472	0.248952	0.660133	1.11569	0.925687	0.96534
CD27	Pathologic fracture	0.278655	0.637313	0.661941	1.32135	0.926419	0.948586
CD27	Acquired toe deformities	-0.090563	0.209116	0.66496	0.913417	0.926419	0.10473
CD27	Sciatica	0.129376	0.298737	0.66496	1.13812	0.926419	0.117625
CD27	Synovitis and tenosynovitis	0.119424	0.278818	0.668417	1.12685	0.92771	0.519122
CD27	Fracture of humerus	0.14928	0.348522	0.668417	1.161	0.92771	0.166662
CD27	Bursitis	-0.208991	0.497877	0.674657	0.811403	0.932116	0.322112
CD27	Malignant neoplasm of rectum, rectosigmoid junction, and anus	-0.129376	0.308683	0.675128	0.878644	0.932116	0.065814
CD27	Disorders of lacrimal system	0.129376	0.308683	0.675128	1.13812	0.932116	0.910394
CD27	Tobacco use disorder	-0.0457791	0.109532	0.675984	0.955253	0.932116	0.522845
CD27	Electrolyte imbalance	-0.095539	0.229022	0.676561	0.908883	0.932116	0.45167
CD27	Streptococcus infection	0.14928	0.358468	0.67709	1.161	0.932116	0.98151
CD27	Infection/inflammation of internal prosthetic device; implant; and graft	-0.119424	0.288764	0.67919	0.887431	0.934059	0.430684
CD27	Phlebitis and thrombophlebitis of lower extremities	-0.0985245	0.238976	0.680136	0.906173	0.934412	0.33372
CD27	Tinnitus	-0.258751	0.63726	0.684715	0.772015	0.936572	0.735683
CD27	Diseases of white blood cells	0.0965341	0.238971	0.686244	1.10135	0.936572	0.889215
CD27	Intracerebral hemorrhage	-0.208991	0.51777	0.686479	0.811403	0.936572	0.743988
CD27	Type 2 diabetes with neurological manifestations	0.258751	0.647206	0.689306	1.29531	0.936572	0.911634
CD27	Iron deficiency anemias, unspecified or not due to blood loss	0.0676734	0.169269	0.689306	1.07002	0.936572	0.801332
CD27	Aneurysm and dissection of heart	0.218943	0.547636	0.689306	1.24476	0.936572	0.843182
CD27	Other disorders of peritoneum	-0.0995197	0.248926	0.689306	0.905272	0.936572	0.248765
CD27	Diseases of sebaceous glands	-0.0636926	0.159312	0.689306	0.938293	0.936572	0.26908
CD27	Type 1 diabetes	-0.109472	0.278792	0.694567	0.896307	0.941957	0.649402
CD27	First degree AV block	0.179136	0.458013	0.695713	1.19618	0.941957	0.623366
CD27	Psoriasis and related disorders	-0.119424	0.308658	0.698821	0.887431	0.941957	0.930918
CD27	Fracture of tibia and fibula	0.119424	0.308658	0.698821	1.12685	0.941957	0.410203
CD27	Pain	-0.199039	0.517745	0.700656	0.819518	0.941957	0.656275
CD27	Renal failure	0.0686686	0.179219	0.701605	1.07108	0.941957	0.696347
CD27	Gout	-0.0985245	0.25887	0.703504	0.906173	0.942473	0.593047
CD27	Secondary malignancy of brain/spine	0.189088	0.497827	0.704075	1.20815	0.942473	0.8692
CD27	Bipolar	0.169184	0.448041	0.705723	1.18434	0.943747	0.653608
CD27	Disorders of tooth development	-0.119424	0.318605	0.707785	0.887431	0.945573	0.695127
CD27	Acute tonsillitis	-0.228895	0.617292	0.710782	0.795412	0.946779	0.996502
CD27	Fracture of hand or wrist	-0.0915582	0.248906	0.712991	0.912508	0.948125	0.858845
CD27	Cardiomyopathy	-0.14928	0.408204	0.71459	0.861328	0.948125	0.829237
CD27	Malunion and nonunion of fracture	0.14928	0.408204	0.71459	1.161	0.948125	0.696907
CD27	Other chronic ischemic heart disease, unspecified	-0.0467743	0.129429	0.717809	0.954303	0.950536	0.0373232
CD27	Secondary malignancy of respiratory organs	-0.109472	0.308634	0.722816	0.896307	0.955301	0.83986
CD27	Hemorrhage of rectum and anus	-0.0457791	0.129427	0.723559	0.955253	0.955352	0.539946
CD27	Duodenal ulcer	0.0935486	0.268807	0.727829	1.09806	0.9586	0.462149
CD27	Other diseases of blood and blood-forming organs	0.169184	0.487833	0.728737	1.18434	0.9586	0.662812
CD27	Other non-epithelial cancer of skin	-0.0467743	0.139377	0.737177	0.954303	0.963505	0.446785
CD27	Disease of tricuspid valve	-0.14928	0.447997	0.738971	0.861328	0.963505	0.783523
CD27	Inflammatory disease of breast	0.179136	0.537596	0.738971	1.19618	0.963505	0.883953
CD27	Other ill-defined and unknown causes of morbidity and mortality	-0.0398079	0.119466	0.738971	0.960974	0.963505	0.786225
CD27	Hyperparathyroidism	0.169184	0.517678	0.74381	1.18434	0.968882	0.921714
CD27	Hemorrhage or hematoma complicating a procedure	0.0646878	0.199106	0.745263	1.06683	0.96933	0.0921591
CD27	Hypertrophy of breast (Gynecomastia)	-0.159232	0.49776	0.749047	0.852798	0.970896	0.22279
CD27	Cancer of other lymphoid, histiocytic tissue	0.0945438	0.298654	0.751573	1.09916	0.970896	0.788049
CD27	Carbuncle and furuncle	-0.0945438	0.298654	0.751573	0.909788	0.970896	0.739503
CD27	Allergy/adverse effect of penicillin	-0.0378175	0.119462	0.751573	0.962889	0.970896	0.143128
CD27	Appendiceal conditions	0.0816062	0.258833	0.752545	1.08503	0.970896	0.614716
CD27	Gingival and periodontal diseases	0.109472	0.348428	0.753379	1.11569	0.970896	0.515216
CD27	Esophageal bleeding (varices/hemorrhage)	-0.109472	0.348428	0.753379	0.896307	0.970896	0.380609
CD27	Chronic bronchitis	0.0835966	0.268786	0.755789	1.08719	0.971421	0.988309
CD27	Dysuria	-0.129376	0.41811	0.756995	0.878644	0.97205	0.179446
CD27	Abnormal glucose	-0.169184	0.557473	0.761522	0.844354	0.97351	0.571994
CD27	Peripheral vascular disease, unspecified	0.0865822	0.28869	0.764242	1.09044	0.974894	0.0982385
CD27	Fracture of unspecified bones	0.119424	0.398193	0.764242	1.12685	0.974894	0.239259
CD27	Nephritis; nephrosis; renal sclerosis	0.109472	0.368326	0.766303	1.11569	0.976503	0.706972
CD27	Congenital anomalies of great vessels	-0.0995197	0.33846	0.76873	0.905272	0.976503	0.323541
CD27	Gastritis and duodenitis	0.0268703	0.0915832	0.769218	1.02723	0.976503	0.394636
CD27	Diffuse diseases of connective tissue	-0.0726494	0.248867	0.770347	0.929927	0.976503	0.442595
CD27	Other specified gastritis	-0.0487647	0.169228	0.773225	0.952405	0.977122	0.532007
CD27	Phlebitis and thrombophlebitis	-0.065683	0.228955	0.774203	0.936428	0.977122	0.562185
CD27	Disorders of muscle, ligament, and fascia	-0.070659	0.248863	0.776466	0.93178	0.977122	0.792352
CD27	Iron deficiency anemias	0.0477695	0.169226	0.777728	1.04893	0.977122	0.867134
CD27	Atherosclerosis	0.109472	0.388225	0.777959	1.11569	0.977122	0.468656
CD27	Gastrointestinal hemorrhage	-0.0278655	0.0995445	0.779531	0.972519	0.977122	0.658006
CD27	Raynaud's syndrome	0.119424	0.428041	0.780244	1.12685	0.977122	0.490645
CD27	Disorder of skin and subcutaneous tissue NOS	0.0527455	0.189134	0.780338	1.05416	0.977122	0.550974
CD27	Secondary malignant neoplasm	-0.0408031	0.149315	0.784647	0.960018	0.978188	0.865863
CD27	Abdominal aortic aneurysm	-0.129376	0.477806	0.786568	0.878644	0.978188	0.586943
CD27	Urinary tract infection	0.0348319	0.129405	0.7878	1.03545	0.978188	0.219532
CD27	Aortic valve disease	-0.109472	0.408124	0.788521	0.896307	0.978188	0.872106
CD27	Other disorders of the kidney and ureters	0.065683	0.248854	0.791825	1.06789	0.978188	0.238491
CD27	Pneumonitis due to inhalation of food or vomitus	-0.14928	0.567387	0.792473	0.861328	0.978188	0.434044
CD27	Other disorders of bone and cartilage	0.0915582	0.348395	0.792705	1.09588	0.978188	0.951973
CD27	Cardiac arrest	0.119424	0.45789	0.794237	1.12685	0.978188	0.657544
CD27	Alcoholism	0.0408031	0.159265	0.797799	1.04165	0.979622	0.786354
CD27	Polymyalgia Rheumatica	0.109472	0.428024	0.798135	1.11569	0.979622	0.633313
CD27	Sepsis	-0.065683	0.258804	0.799655	0.936428	0.979622	0.609497
CD27	Sepsis and SIRS	-0.065683	0.258804	0.799655	0.936428	0.979622	0.609497
CD27	Disorders of refraction and accommodation; blindness and low vision	0.075635	0.29862	0.80005	1.07857	0.979622	0.940025
CD27	Other disorders of intestine	-0.0577215	0.228942	0.800946	0.943913	0.979622	0.485703
CD27	Intervertebral disc disorders	0.0398079	0.159263	0.802626	1.04061	0.979622	0.837563
CD27	Cancer of larynx, pharynx, nasal cavities	-0.139328	0.567371	0.806017	0.869943	0.981424	0.640897
CD27	Other diseases of lung	0.129376	0.527555	0.806273	1.13812	0.981424	0.327466
CD27	Other acquired deformities of limbs	0.085587	0.358336	0.811225	1.08936	0.982787	0.43139
CD27	Ankylosing spondylitis	-0.139328	0.587271	0.812466	0.869943	0.982787	0.975733
CD27	Other open wound of head and face	-0.0626974	0.26875	0.815534	0.939228	0.982842	0.196134
CD27	Empyema and pneumothorax	0.0995197	0.428008	0.816136	1.10464	0.982842	0.947547
CD27	Other venous embolism and thrombosis	-0.139328	0.607172	0.818504	0.869943	0.983216	0.56692
CD27	Cancer of kidney and renal pelvis	0.0995197	0.437959	0.820241	1.10464	0.983216	0.248762
CD27	Occlusion of cerebral arteries	0.0497599	0.218979	0.820241	1.05102	0.983216	0.873864
CD27	Psoriasis	-0.0686686	0.30856	0.823889	0.933636	0.983216	0.88374
CD27	Cough	-0.0597118	0.268745	0.824168	0.942036	0.983216	0.0282024
CD27	Primary/intrinsic cardiomyopathies	0.090563	0.408095	0.824379	1.09479	0.983216	0.714204
CD27	Peripheral vascular disease	0.0507551	0.228931	0.824544	1.05207	0.983216	0.61584
CD27	Cardiac and circulatory congenital anomalies	0.0617022	0.278699	0.824785	1.06365	0.983216	0.941755
CD27	Other symptoms	-0.0835966	0.378234	0.825078	0.919802	0.983216	0.535737
CD27	Other congenital musculoskeletal anomalies	-0.129376	0.597207	0.828493	0.878644	0.985419	0.53015
CD27	Pain in limb	-0.0408031	0.189115	0.829177	0.960018	0.985419	0.704224
CD27	Disorders of sweat glands	-0.199039	0.955521	0.834991	0.819518	0.988677	0.129572
CD27	Nausea and vomiting	0.0288607	0.139347	0.83592	1.02928	0.988677	0.848185
CD27	Diseases of the larynx and vocal cords	-0.0597118	0.288646	0.836113	0.942036	0.988677	0.71428
CD27	Constipation	0.0308511	0.1493	0.836292	1.03133	0.988677	0.68059
CD27	Myopia	-0.0826014	0.408084	0.839594	0.920718	0.988799	0.886021
CD27	Osteoarthritis; localized	0.0218943	0.109486	0.8415	1.02214	0.988799	0.1998
CD27	Other diseases of respiratory system, not elsewhere classified	0.0288607	0.149297	0.846716	1.02928	0.990401	0.436759
CD27	Delirium due to conditions classified elsewhere	-0.109472	0.56733	0.846991	0.896307	0.990401	0.510826
CD27	Neutropenia	0.0497599	0.258782	0.847519	1.05102	0.990401	0.794114
CD27	Tachycardia NOS	-0.0587166	0.308547	0.849074	0.942974	0.990401	0.36131
CD27	Other tests	-0.0358271	0.189109	0.849738	0.964807	0.990401	0.892505
CD27	Other unspecified back disorders	-0.0676734	0.358312	0.850197	0.934566	0.990401	0.546028
CD27	Inguinal hernia	0.0218943	0.119436	0.854552	1.02214	0.991251	0.214135
CD27	Stricture/obstruction of ureter	-0.0875774	0.477746	0.854552	0.916148	0.991251	0.0934772
CD27	Gangrene	-0.109472	0.617084	0.859193	0.896307	0.993235	0.266498
CD27	Decreased white blood cell count	0.0447839	0.258776	0.862604	1.0458	0.99379	0.773612
CD27	Aortic aneurysm	-0.0646878	0.37821	0.864195	0.93736	0.994119	0.318456
CD27	Vitamin deficiency	-0.0696638	0.41802	0.867644	0.932707	0.995368	0.851013
CD27	Periodontitis (acute or chronic)	-0.0696638	0.41802	0.867644	0.932707	0.995368	0.724633
CD27	Peritonitis and retroperitoneal infections	0.0796158	0.477737	0.867644	1.08287	0.995368	0.99945
CD27	Malaise and fatigue	-0.0408031	0.248821	0.869742	0.960018	0.996932	0.294919
CD27	Abdominal hernia	0.0119424	0.0736508	0.871189	1.01201	0.996977	0.327765
CD27	Nonspecific abnormal findings on radiological and other examination of other intrathoracic organs (echocardiogram, etc)	0.0965341	0.607119	0.873666	1.10135	0.997218	0.14876
CD27	Lipoma	0.0278655	0.179149	0.876393	1.02826	0.997218	0.982846
CD27	Other symptoms/disorders or the urinary system	-0.0169184	0.10948	0.877189	0.983224	0.997218	0.729566
CD27	Complications of surgical and medical procedures	0.0228895	0.149291	0.878144	1.02315	0.997218	0.400222
CD27	Psoriatic arthropathy	-0.0816062	0.547397	0.88149	0.921635	0.997218	0.818814
CD27	Back pain	0.0199039	0.139337	0.88641	1.0201	0.997218	0.432163
CD27	Fasciitis	0.0338367	0.238863	0.88735	1.03442	0.997218	0.838194
CD27	Vertiginous syndromes and other disorders of vestibular system	0.0477695	0.34834	0.890924	1.04893	0.997218	0.161909
CD27	Complication of internal orthopedic device	0.0348319	0.258766	0.892922	1.03545	0.997218	0.624036
CD27	Cancer of mouth	0.075635	0.567295	0.893936	1.07857	0.997218	0.882171
CD27	Hematuria	-0.0159232	0.11943	0.893936	0.984203	0.997218	0.469124
CD27	Torus fracture	-0.0477695	0.358291	0.893936	0.953354	0.997218	0.256163
CD27	Benign neoplasm of unspecified sites	0.0378175	0.298574	0.899209	1.03854	0.997218	0.342468
CD27	Cerebral artery occlusion, with cerebral infarction	0.0437887	0.358288	0.902728	1.04476	0.997218	0.631702
CD27	Cardiac shunt/ heart septal defect	0.0726494	0.597146	0.903168	1.07535	0.997218	0.979664
CD27	Cardiac congenital anomalies	0.0338367	0.278668	0.903356	1.03442	0.997218	0.929658
CD27	Other disorders of pancreatic internal secretion	0.0577215	0.477717	0.903828	1.05942	0.997218	0.259667
CD27	Other aneurysm	0.0408031	0.338383	0.904022	1.04165	0.997218	0.183649
CD27	Acidosis	0.0537407	0.447859	0.904487	1.05521	0.997218	0.548694
CD27	Pyelonephritis	-0.0477695	0.398097	0.904487	0.953354	0.997218	0.313526
CD27	Acute gastritis	-0.0497599	0.418002	0.905242	0.951458	0.997218	0.826417
CD27	Pulmonary heart disease	0.0258751	0.218953	0.905928	1.02621	0.997218	0.681742
CD27	Poisoning by anticonvulsants and anti-Parkinsonism drugs	-0.0746398	0.636954	0.906716	0.928078	0.997218	0.429053
CD27	Migraine	0.0318463	0.278667	0.909015	1.03236	0.997218	0.118915
CD27	Unspecified diffuse connective tissue disease	0.0318463	0.278667	0.909015	1.03236	0.997218	0.370292
CD27	Intestinal infection due to C. difficile	-0.0646878	0.567286	0.909214	0.93736	0.997218	0.497071
CD27	Dyschromia and Vitiligo	-0.0517503	0.457809	0.91	0.949566	0.997218	0.892355
CD27	Gout and other crystal arthropathies	0.0268703	0.238857	0.910431	1.02723	0.997218	0.534417
CD27	Acute periodontitis	-0.0626974	0.557333	0.910431	0.939228	0.997218	0.613179
CD27	Chronic periodontitis	0.0676734	0.607094	0.911243	1.07002	0.997218	0.977969
CD27	Appendicitis	0.0298559	0.268714	0.911532	1.03031	0.997218	0.346193
CD27	Lymphadenitis	-0.0308511	0.278666	0.911846	0.96962	0.997218	0.794519
CD27	Gram negative septicemia	0.0547359	0.497618	0.912413	1.05626	0.997218	0.206281
CD27	Rheumatoid arthritis	-0.0238847	0.218952	0.913134	0.976398	0.997218	0.780834
CD27	Type 2 diabetes	-0.0129376	0.119428	0.913735	0.987146	0.997218	0.190545
CD27	Disturbances in tooth eruption	-0.0318463	0.29857	0.915057	0.968655	0.997218	0.764026
CD27	Voice disturbance	-0.0457791	0.437902	0.916739	0.955253	0.997218	0.293405
CD27	Coronary atherosclerosis	-0.0109472	0.109475	0.920347	0.989113	0.997218	0.0747517
CD27	Contusion	0.0378175	0.378187	0.920347	1.03854	0.997218	0.77141
CD27	Arrhythmia (cardiac) NOS	-0.0457791	0.467757	0.922036	0.955253	0.997218	0.570725
CD27	Postinflammatory pulmonary fibrosis	-0.0457791	0.477709	0.923655	0.955253	0.997218	0.927326
CD27	Intracranial hemorrhage (injury)	-0.0587166	0.626992	0.925389	0.942974	0.997218	0.874726
CD27	Seborrheic keratosis	0.0238847	0.258758	0.926456	1.02417	0.997218	0.75992
CD27	Hemiplegia	-0.0338367	0.378185	0.928707	0.966729	0.997218	0.550154
CD27	Mechanical complication of unspecified genitourinary device, implant, and graft	0.0358271	0.408041	0.930033	1.03648	0.997218	0.846326
CD27	Congenital anomalies of genital organs	0.0477695	0.547372	0.930456	1.04893	0.997218	0.746303
CD27	Other diseases of the teeth and supporting structures	0.0238847	0.278662	0.931695	1.02417	0.997218	0.928513
CD27	Psoriasis vulgaris	-0.0298559	0.348327	0.931695	0.970585	0.997218	0.985973
CD27	Other disorders of soft tissues	0.0159232	0.189092	0.932891	1.01605	0.997218	0.103094
CD27	Paroxysmal ventricular tachycardia	-0.0388127	0.477705	0.935245	0.961931	0.997218	0.417478
CD27	Inflammatory and toxic neuropathy	0.0308511	0.388135	0.936646	1.03133	0.997218	0.999964
CD27	Malignant neoplasm of kidney, except pelvis	0.0348319	0.447847	0.938006	1.03545	0.997218	0.438064
CD27	Rheumatoid arthritis and other inflammatory polyarthropathies	-0.0159232	0.208995	0.939269	0.984203	0.997218	0.781793
CD27	Swelling of limb	0.0159232	0.208995	0.939269	1.01605	0.997218	0.0635281
CD27	Cellulitis and abscess of fingers/toes	0.0437887	0.60708	0.942499	1.04476	0.997218	0.610884
CD27	Other benign neoplasm of connective and other soft tissue	-0.0308511	0.427942	0.942529	0.96962	0.997218	0.706139
CD27	Diverticulosis and diverticulitis	0.00686686	0.0955405	0.942702	1.00689	0.997218	0.420194
CD27	Displacement of intervertebral disc	-0.0457791	0.636937	0.942702	0.955253	0.997218	0.686371
CD27	Disorders of vitreous body	-0.0278655	0.388133	0.942766	0.972519	0.997218	0.484814
CD27	Hypoglycemia	0.0338367	0.477702	0.943531	1.03442	0.997218	0.403776
CD27	Functional disorders of bladder	-0.0238847	0.358276	0.946848	0.976398	0.997218	0.858625
CD27	Large cell lymphoma	-0.0388127	0.597126	0.948175	0.961931	0.997218	0.814298
CD27	Aseptic necrosis of bone	0.0398079	0.617031	0.94856	1.04061	0.997218	0.659952
CD27	Diseases of lips	0.0348319	0.557317	0.950165	1.03545	0.997218	0.562529
CD27	Diverticulosis	0.00597118	0.0955401	0.950165	1.00599	0.997218	0.41077
CD27	Secondary malignant neoplasm of liver	-0.0169184	0.278659	0.951587	0.983224	0.997218	0.677134
CD27	Secondary malignancy of lymph nodes	-0.0119424	0.199042	0.952156	0.988129	0.997218	0.92907
CD27	Diabetic retinopathy	-0.0238847	0.398084	0.952156	0.976398	0.997218	0.783753
CD27	Osteopenia or other disorder of bone and cartilage	0.0298559	0.507556	0.953093	1.03031	0.997218	0.582932
CD27	Spondylosis and allied disorders	-0.00885726	0.169185	0.958248	0.991182	0.999506	0.441482
CD27	Endocarditis	0.0248799	0.53741	0.963074	1.02519	0.999506	0.702722
CD27	Dementias	-0.0208991	0.457794	0.963588	0.979318	0.999506	0.879529
CD27	Fever of unknown origin	-0.00995197	0.228897	0.965321	0.990097	0.999506	0.360018
CD27	Diabetes mellitus	-0.00467743	0.109472	0.965919	0.995333	0.999506	0.129998
CD27	Open wounds of head; neck; and trunk	-0.00995197	0.248801	0.968093	0.990097	0.999506	0.509029
CD27	Acid-base balance disorder	-0.0169184	0.427937	0.968464	0.983224	0.999506	0.501412
CD27	Facial nerve disorders [CN7]	-0.0189088	0.487649	0.96907	0.981269	0.999506	0.938414
CD27	Memory loss	-0.0208991	0.547361	0.969543	0.979318	0.999506	0.253323
CD27	Abnormal heart sounds	-0.0169184	0.447841	0.969865	0.983224	0.999506	0.915679
CD27	Diseases of pancreas	0.00975293	0.278656	0.97208	1.0098	0.999506	0.645841
CD27	E. coli	-0.00975293	0.278656	0.97208	0.990294	0.999506	0.425175
CD27	Type 2 diabetes with ophthalmic manifestations	-0.0159232	0.457793	0.972253	0.984203	0.999506	0.949074
CD27	Epilepsy	-0.0169184	0.487649	0.972324	0.983224	0.999506	0.686967
CD27	Diseases and other conditions of the tongue	0.0139328	0.408032	0.972761	1.01403	0.999506	0.834159
CD27	Ileostomy status	0.0119424	0.358272	0.973409	1.01201	0.999506	0.888717
CD27	Neuralgia, neuritis, and radiculitis NOS	0.0119424	0.417984	0.977206	1.01201	0.999506	0.780038
CD27	Injuries to the nervous system	-0.0109472	0.39808	0.978061	0.989113	0.999506	0.833223
CD27	Other disorders of biliary tract	-0.0119424	0.44784	0.978726	0.988129	0.999506	0.601811
CD27	Other and unspecified disc disorder	-0.00527455	0.218944	0.98078	0.994739	0.999506	0.890775
CD27	Breast conditions, congenital or relating to hormones	-0.0109472	0.487648	0.98209	0.989113	0.999506	0.273542
CD27	Viral Enteritis	0.0109472	0.487648	0.98209	1.01101	0.999506	0.0673043
CD27	Intestinal malabsorption (non-celiac)	-0.0179136	0.835967	0.982904	0.982246	0.999506	0.640245
CD27	Spinal stenosis	-0.00447839	0.238848	0.985041	0.995532	0.999506	0.879227
CD27	Other disorders of bladder	-0.00248799	0.14928	0.986703	0.997515	0.999506	0.536163
CD27	Chronic fatigue syndrome	-0.00985245	0.597119	0.986835	0.990196	0.999506	0.714749
CD27	Other specified osteoporosis	-0.00995197	0.626975	0.987336	0.990097	0.999506	0.865164
CD27	Anemia of chronic disease	0.00786206	0.547359	0.98854	1.00789	0.999506	0.582669
CD27	Other disorders of metabolism	-0.00676734	0.487647	0.988928	0.993256	0.999506	0.905058
CD27	Calculus of kidney	0.00338367	0.258751	0.989566	1.00339	0.999506	0.708454
CD27	Cholelithiasis with acute cholecystitis	-0.00417983	0.378175	0.991182	0.995829	0.999506	0.749546
CD27	Other dyschromia	0.00348319	0.517503	0.99463	1.00349	0.999506	0.42321
CD27	Articular cartilage disorder	0.00358271	0.646878	0.995581	1.00359	0.999506	0.895912
CD27	Septicemia	-0.000895678	0.218943	0.996736	0.999105	0.999685	0.751971
CD27	Occlusion and stenosis of precerebral arteries	-0.000617022	0.417983	0.998822	0.999383	0.999713	0.670362
CD27	Viral hepatitis	-0.000258751	0.597118	0.999654	0.999741	0.999713	0.889456
CD27	Other symptoms of respiratory system	5.37407e-05	0.14928	0.999713	1.00005	0.999713	0.214559
