# Supplementary material for: The role of hypothyroidism in cirrhosis pathogenesis: A retrospective cohort study and multi-omics integration analysis
Source: PLoS Genet. 2025 Nov 7;21(11):e1011947. doi: 10.1371/journal.pgen.1011947 (PMC12611128; doi:10.1371/journal.pgen.1011947)
Supplement: S15 Table — (XLSX) [file pgen.1011947.s015.xlsx]

## Sheet: Sheet1
S15: Synthesis of Trait-Specific Genetic Effects into an Overall Effect per Gene
Gene	Beta	Se	Z	Pval	OR	OR_lower	OR_upper	Direction_label
HLA-DQA1	-0.021394	0.00565092	-3.78593	0.000153137	0.978833	0.968052	0.989735	Protect_Significant
CD27	0.0146277	0.0165286	0.88499	0.376162	1.01474	0.982389	1.04815	Not_Significant
